# Supplementary material for: Integrated bioinformatic analysis and experimental validation for exploring the key molecular of brain inflammaging
Source: Front Immunol. 2023 Jul 10;14:1213351. doi: 10.3389/fimmu.2023.1213351 (PMC10363601; doi:10.3389/fimmu.2023.1213351)
Supplement: Supplementary file 1 [file DataSheet_1.zip]

Archive with 10 entries (10 files):
- 12inflammatory response-related DEGs expression .txt
- diff.txt
- geneScore.txt
- gse11882 gene expression.txt
- LASSO.gene.txt
- neural.predict.txt
- R.package.docx
- rfGenes.txt
- test.neuralPredict.txt
- testGeneScore.txt
