# Supplementary material for: Integrated bioinformatic analysis and experimental validation for exploring the key molecular of brain inflammaging
Source: Front Immunol. 2023 Jul 10;14:1213351. doi: 10.3389/fimmu.2023.1213351 (PMC10363601; doi:10.3389/fimmu.2023.1213351)
Supplement: Supplementary file 1 [file DataSheet_1.zip › 12inflammatory response-related DEGs expression .txt]

ID	GSM1308414_treat	GSM1308415_treat	GSM1308416_treat	GSM1308417_treat	GSM1308418_treat	GSM1308419_treat	GSM1308420_treat	GSM1308393_con	GSM1308394_con	GSM1308395_con	GSM1308396_con	GSM1308425_treat	GSM1308426_treat	GSM1308427_treat	GSM1308428_treat	GSM1308429_treat	GSM1308430_treat	GSM1308431_treat	GSM1308432_treat	GSM1308397_con	GSM1308398_con	GSM1308399_con	GSM1308436_treat	GSM1308437_treat	GSM1308438_treat	GSM1308439_treat	GSM1308440_treat	GSM1308441_treat	GSM1308442_treat	GSM1308443_treat	GSM1308444_treat	GSM1308445_treat	GSM1308446_treat	GSM1308447_treat	GSM1308448_treat	GSM1308449_treat	GSM1308450_treat	GSM1308451_treat	GSM1308452_treat	GSM1308453_treat	GSM1308454_treat	GSM1308400_con	GSM1308401_con	GSM1308402_con	GSM1308403_con	GSM1308459_treat	GSM1308460_treat	GSM1308461_treat	GSM1308462_treat
ADM	-0.5216698	0.403495154	4.094557093	2.697733349	5.05206883	4.047161438	-0.208621257	-0.583063001	0.088270117	-0.173582411	-1.065221863	-0.501196183	2.699494199	1.097927615	1.840645511	0.574500223	0.441035091	-0.431585965	2.218717012	1.007770742	-0.259856477	-1.078598952	1.816107202	1.754695771	1.735507577	1.410035273	2.107460367	0.739498876	0.765190071	3.248374224	3.229051042	3.622442773	3.674000358	-0.050296846	-0.494054737	0.315480559	-0.289129266	-0.405730195	-0.191648808	0.530211708	1.184404275	0.986012278	0.362733239	1.241354527	0.264649921	2.583896629	3.28154114	1.741583519	3.359188851
APLNR	-0.406083604	1.764905679	2.674362344	2.303434898	2.845940503	2.586038951	2.357410121	-2.367192485	-1.726875837	-1.962814209	-1.162096274	-0.336016337	1.719470286	-0.646670475	1.623919991	2.247831229	2.146717125	-1.302021051	2.320365676	2.02834	1.686458977	-1.022448322	0.320553071	0.356974811	-1.051072079	-0.137196176	2.65744931	-0.60639116	0.932096709	1.551824088	1.08760432	-0.000572387	0.357451336	-0.036498413	1.060241875	1.319381338	0.68597315	0.043672067	0.282220582	-1.039662847	0.000572204	0.515837372	-0.918763192	-0.416698709	-1.994904063	3.532278055	1.490157286	0.732336415	2.134986121
C3AR1	0.093473368	-0.456867494	0.338607995	1.443068723	1.521880274	1.55686021	2.091216429	-0.538497843	-0.586466724	-1.363647392	-2.234042894	0.091146275	1.143253779	-0.166980127	0.193220166	-0.281200278	0.086050414	-0.733063577	2.032729143	-0.520546325	0.259022589	1.067494853	0.423238123	0.975465622	-0.17971057	-0.21402039	2.122974477	-0.186574805	0.464491265	1.38551801	1.87743016	0.8340081	0.996333641	1.298577264	0.280433762	2.020061814	0.669951699	0.267391132	0.565680811	0.245336233	-0.059591671	-1.888080635	-1.54872737	-1.409913846	-1.235367814	0.111979439	-0.287523073	0.077818321	0.897437316
CD14	-2.369875341	-2.202608974	4.094317747	1.75320513	2.968135369	2.722610287	2.283854228	-1.482527035	-1.022620244	-1.019439031	-2.913157114	1.150004912	2.447189947	0.913952798	1.751424857	-0.79522336	-0.455959212	-2.292855502	4.331308019	-0.085889189	0.517214607	2.46678982	-0.718252618	0.190640775	-0.336614571	-0.210730815	2.435185717	0.674184018	1.353613495	1.926791468	2.338332159	1.811250047	1.79824246	1.280817618	0.922362436	0.984713218	0.462217473	-0.403839476	0.046315174	0.031896806	0.683729776	-2.742901108	-2.739517862	-2.698367312	-1.012652645	1.442206877	-0.561336546	-0.304565206	0.438912917
CDKN1A	-0.053952215	0.405575061	2.398388298	-0.29224535	2.311287945	2.633245194	0.585091953	-0.476380498	-0.296516523	-0.658137641	-0.145796045	0.222890354	0.960396275	0.169486612	0.424836437	-0.374114404	-0.521052624	-1.589181463	0.527829228	0.509289753	-0.091350312	0.122264267	1.370662915	1.586260967	1.567172655	0.526696248	0.430840403	-0.125529413	0.299634092	3.992859231	3.943756143	3.869714497	3.311977639	-0.33400057	-0.395665883	0.656918249	0.527031289	-0.250907039	-1.1144495	-0.178327414	-0.51792494	-0.762779094	-0.405101042	-0.623573445	-0.34697503	1.096176288	0.501617073	-0.000680247	-0.070888479
CX3CL1	-0.870567781	-0.658815783	0.071157736	-0.160970001	-0.046339392	0.688593432	-0.166322054	1.003951895	0.701842224	0.68344144	0.072333183	-0.106557327	-0.907834517	-0.079683983	-0.440513865	-0.014899499	0.16273751	-0.142279788	0.308499161	-1.560312274	-0.636916861	0.174259649	-0.850433811	-1.170839365	0.117276534	0.764061937	-0.992137597	-0.226919866	-0.282942403	0.234510395	0.463391649	-0.552962438	-0.522377708	-0.498531912	-0.397710365	-0.968000015	-0.72569778	0.38953994	0.465575207	-0.061720984	0.313373918	-0.453880946	0.832253752	0.690788863	1.2807488	-1.939322369	-1.012217458	-0.856961728	-0.705669922
EDN1	1.205965598	2.589841994	1.899143914	0.295831384	-0.014336511	0.792514561	-0.179651744	-0.296177301	-0.476544029	-0.282452585	-0.422767356	2.417678639	2.918238446	2.478020736	2.335960531	-0.189559956	-0.301934647	-0.43486027	0.227550839	2.393199807	2.47544105	1.73322434	-0.150937976	0.313016396	0.272533269	1.857391857	0.440972071	0.559867966	0.799022964	1.477157553	-0.135509943	-1.500077005	-0.519077283	1.158882395	1.010368451	2.40535561	2.383579887	-0.148762707	-0.35977316	-0.466430074	0.306775638	-1.66153711	-1.171160315	-0.98352593	0.112552286	1.701288173	2.555867066	0.692756409	-0.235910794
IFITM1	0.105385889	1.637565502	0.58181833	0.60497396	1.153707424	-0.277606444	0.160238554	-1.383756631	-1.199132876	-1.106795496	-2.066331649	-0.035531277	0.34588514	-0.015451771	0.313847536	0.050415325	-0.125832883	-1.375141437	1.293978572	1.461739605	1.691194533	1.519586488	1.284677997	1.004214802	0.466604987	-0.371976195	0.926459489	0.362027909	1.042854703	-0.090744493	-0.29553125	0.090688832	0.01609034	0.928655025	1.218619874	0.993156166	0.489076348	-0.629272815	-1.22641545	-0.294683081	0.217805446	0.246243893	-0.564810735	-0.600858663	-0.441645758	1.883920975	1.943882929	0.70127269	0.656087919
IL4R	-0.057392159	0.198573735	2.169037439	0.469391313	1.784187016	2.248093763	1.064787818	-1.253473378	-0.623479248	-1.294066567	-0.753551293	0.594929142	1.698548238	0.493178279	0.652833021	-0.878135947	-1.017986504	-1.471512615	1.599458438	0.646334019	1.314680576	1.292219401	0.098558484	0.346964376	0.350260965	-0.098630203	1.158623986	0.537539205	1.15604836	0.627567245	-0.092013619	-0.11318393	0.116978304	0.759618445	0.653635146	0.766694462	0.832075314	-0.840330517	-0.621022572	-0.563601889	-0.392925494	-0.842777484	-1.500890002	-1.031164497	-0.786991476	0.637148176	0.600933374	0.080334982	0.106876786
NFKBIA	0.258019669	0.497043197	0.674236908	0.055158441	1.057897239	1.809586487	0.46988358	-0.82757173	-0.966899846	-0.481970321	-1.065308144	-0.013251377	0.517823133	0.449889149	0.231122331	-0.85721775	-0.92024619	-0.984370727	0.876946484	0.524188276	0.662149249	0.506138707	1.133432796	1.249818482	1.076772508	0.257916274	1.161421431	0.8012412	1.199833447	0.582392601	0.605945988	-0.07047121	0.680298249	0.264278554	0.283557705	1.510749549	0.43738436	-0.318690716	-0.748364518	-0.056320024	0.143374609	-0.35132767	-0.329576402	-0.179606483	-0.451871301	0.425122816	0.779819037	-0.026851122	-0.039015733
SLC7A2	-0.899653106	0.749422623	-2.293436879	-2.29539557	-2.310926249	-2.006528865	-2.195841341	-0.128814781	-0.926637664	-0.785347464	-0.412709906	0.191853813	-0.078146308	0.504396967	0.010783705	-0.933614963	-0.332966801	-0.769290841	-2.4622848	-0.123103479	-0.687095094	-1.120049529	-0.153021354	-0.418634001	-0.479056358	1.302092531	2.279348743	-0.610351915	1.565643965	1.147606019	3.270801459	2.319946607	2.869565803	-0.941021368	-0.081780853	-0.916799079	-0.034161203	1.200914216	0.867198663	2.271503068	2.769511819	-0.634160793	-0.347153582	-0.881418471	-0.006070196	-0.81637385	0.846535037	0.043079041	0.011613855
TLR2	-1.404401932	-0.880523498	3.815124209	1.657762732	2.80636908	2.688522446	3.03087156	-1.787390223	-0.735458885	-1.679007259	-0.760135923	0.818216666	2.310104325	0.404887104	1.143043707	-0.417951298	-0.04438976	-1.458561287	2.773663307	-0.476427606	1.096299978	1.45497784	0.464092851	0.662504492	-0.662489386	-0.019494101	2.337660861	0.352089556	1.065459883	1.644503157	1.924600769	0.334671126	0.370428239	1.106503369	1.022388836	1.761582719	0.302476167	0.420574456	-0.002373598	-0.52724503	0.280004296	-2.147768816	-1.658159406	-1.937010169	-1.423065598	1.804039016	-1.221351229	0.545960069	1.105029926
[truncated: 124 more columns]
