# Supplementary material for: Integrated bioinformatic analysis and experimental validation for exploring the key molecular of brain inflammaging
Source: Front Immunol. 2023 Jul 10;14:1213351. doi: 10.3389/fimmu.2023.1213351 (PMC10363601; doi:10.3389/fimmu.2023.1213351)
Supplement: Supplementary file 1 [file DataSheet_1.zip › diff.txt]

id	logFC	AveExpr	t	P.Value	adj.P.Val	B
ADH7	-2.86071297527743	3.54073486760417	-14.5728382930678	6.34328165334506e-33	2.75139841713842e-29	64.1153051944437
CWH43	-3.68186020952441	3.80136171255208	-13.6549409499916	3.82966334421388e-30	5.84310891145721e-27	57.8122915068217
THY1	2.34044669546934	9.33055245375	13.4088619709441	2.13283181042608e-29	2.64318799363518e-26	56.1214896821634
TMEM27	-2.21599624193158	4.21426163630208	-13.2413736472726	6.86105357746625e-29	6.26522524047576e-26	54.971010320602
BGN	2.34139845299958	7.74244351833333	12.9776221413629	4.31480649965517e-28	2.99447571076069e-25	53.1603606321295
INHBA	2.86407466744681	6.62907676723958	12.6620268504388	3.88392455921536e-27	2.40664611079952e-24	50.9964892267325
MFAP2	2.1621133622403	7.42910205921875	12.4797969003712	1.37871995158148e-26	7.71638424514153e-24	49.7488841212319
SCNN1B	-2.36925380019608	4.36298056401042	-12.3806120511102	2.74557970470003e-26	1.40105317283957e-23	49.0705321709202
SULF1	2.81109725649145	9.12578390067708	12.3619117372702	3.12615556255234e-26	1.5066333058412e-23	48.9426962616583
FAP	2.84017553332499	7.70884092885417	12.1976572543538	9.76789309827151e-26	4.0350701251193e-23	47.8207434016787
CTHRC1	2.6794099050897	8.7091875921875	12.1847974136404	1.06784370601884e-25	4.21070188623339e-23	47.7329748903761
COL1A1	2.35146968969545	10.2364833572917	12.1252324361209	1.61335147279195e-25	6.07665007845119e-23	47.3265877489561
THBS2	3.1176358006383	8.02072479109375	11.8053907169353	1.47275409203288e-24	4.18889893389679e-22	45.1489124438617
PSAPL1	-3.96146439826032	6.69566550213542	-11.7238573040859	2.58446969987009e-24	6.79402262011304e-22	44.5951237641142
MAL	-2.62873820855653	7.88298388005208	-11.4938752710607	1.25850614005945e-23	2.66281482073554e-21	43.0363950511188
COL6A3	2.25817076702962	9.82549170213542	11.4334589073918	1.90579711705301e-23	3.84483488149648e-21	42.6277980529017
NEUROD1	-2.45809527161452	3.43760314177083	-11.4053469839462	2.31140988761788e-23	4.55715472161025e-21	42.4378092714429
COL1A2	2.02689057345432	11.8877163354688	11.395868989858	2.46673261184765e-23	4.75531231283964e-21	42.3737734899369
FBP2	-3.62178778465165	5.46430687015625	-11.3072819353174	4.52803775804219e-23	8.53928859804695e-21	41.7757386791391
PRRX1	2.13920827135586	6.94128738604167	11.0226001371295	3.16883892855833e-22	4.69909020602454e-20	39.8602111947199
CAPN13	-2.63143461702545	5.66850689723958	-10.9691016869219	4.56245427031239e-22	6.48840832704262e-20	39.5013908371334
SFRP2	3.51387195554443	8.80496110166667	10.9162938295093	6.53567068165449e-22	8.76259476210742e-20	39.1475828858729
IGFBP4	2.16142917044639	9.90012197645833	10.643429461662	4.1600354171281e-21	4.71742578347533e-19	37.3258003876212
HPGD	-2.68540581385482	8.12348530348958	-10.5947898263982	5.77925366050308e-21	6.21076170618901e-19	37.0022445723313
SFRP4	3.29002620399667	6.1342191621875	10.5548758186157	7.56680902648082e-21	7.90868292827965e-19	36.7370150554877
C11orf92	-2.37852385277847	5.91093312796875	-10.5265124302459	9.16254816562256e-21	9.35118886315008e-19	36.5486970269147
HAPLN1	-2.25462437590321	4.32077906708333	-10.4807765215294	1.24709887206901e-20	1.22938439945439e-18	36.2453143159872
RDH12	-2.96398070151439	5.53309067036458	-10.395092359118	2.21983965003802e-20	1.97508809887998e-18	35.6778905555188
GPR64	-2.63163836180642	5.04712863098958	-10.3855796998373	2.36641031758886e-20	2.08412279239425e-18	35.6149730180415
COL8A1	2.17340897867334	6.50264661479167	10.3658918434297	2.70109286135935e-20	2.33154035545197e-18	35.4848060622365
SCIN	-2.08076260278264	6.05458480671875	-10.3295929619114	3.44654338311204e-20	2.91695257058507e-18	35.2449937387646
RARRES1	2.45180364480184	7.87767683890625	10.3168581604173	3.753993959001e-20	3.13133630714747e-18	35.1609154565534
C3	2.21303320595745	10.8362198939583	10.2802268634667	4.79920736555583e-20	3.92765319775442e-18	34.9192292059219
SOSTDC1	-3.56039505986649	6.92094719947917	-10.2346060357438	6.51446227033122e-20	5.13754183592031e-18	34.6185732698904
CAPN9	-3.69449873128494	6.55124824911458	-10.1972205670425	8.36582769830627e-20	6.39414583989488e-18	34.3724778245057
PLA2G2A	3.3414521014977	8.30696423213542	10.1605076173742	1.06924246707039e-19	7.894194384541e-18	34.131064654684
CHI3L1	2.7389351683396	6.65643203973958	9.95912281323988	4.08933149958754e-19	2.70801150831465e-17	32.8114790957046
AMPD1	-2.1597796057113	4.77714683244792	-9.90488397373781	5.86086743648476e-19	3.711169708869e-17	32.4574727804022
CYP2C19	-2.42906328218189	5.30627310901042	-9.87196859083607	7.28941167226785e-19	4.47511440274066e-17	32.2429397412467
SCGB2A1	-4.06264978422612	5.82271240588542	-9.86426633262835	7.67088632801945e-19	4.66982027337325e-17	32.192771632151
TMEM184A	-2.08547139500626	6.45424745213542	-9.81111190937442	1.09038591272035e-18	6.34838778043561e-17	31.8468991564802
SERPINE1	2.00746583945766	6.0992500278125	9.79128793422044	1.24301509072603e-18	7.14116285566116e-17	31.7180615998551
FN1	2.21631541139759	8.12792450083333	9.77056272406816	1.42534576795231e-18	8.16163335774674e-17	31.5834583451741
KCNE2	-4.14246910901544	7.37977403630208	-9.73092161720571	1.85142666920142e-18	1.03955510390436e-16	31.3262656952295
MAP7D2	-2.58345738582811	5.32513116463542	-9.6534928590571	3.08274508359518e-18	1.65079096297458e-16	30.8249177923653
CHGB	-2.57770200876929	5.03787508927083	-9.60880626540238	4.13493342617103e-18	2.15438723555758e-16	30.5361946668746
ITPKA	-2.09843458629537	6.76121895755208	-9.56896242488886	5.37047634923601e-18	2.6775219729668e-16	30.2791510392435
FUT9	-2.06800419940759	3.66093611802083	-9.5353014000986	6.69598153692093e-18	3.24511954373123e-16	30.062284888148
KCNJ16	-3.436461599199	4.5362354425	-9.52860270080922	6.9962539476043e-18	3.34391909024218e-16	30.0191595413872
HOXC9	2.36182061991657	4.33688066677083	9.47258945191199	1.00923045090888e-17	4.58380846158878e-16	29.6589740584962
GREM1	2.6481529250897	9.64999651416667	9.41677071692838	1.45291719542577e-17	6.34965071552571e-16	29.3007963485314
SSTR1	-2.42529451017939	5.81548849114583	-9.35940592173248	2.11122189674998e-17	8.82643371291859e-16	28.9334998431477
SST	-4.30119601932416	7.38425982625	-9.32545956459829	2.63273809131918e-17	1.08241720105184e-15	28.7165363740486
PKIB	-2.35986709501877	5.66626709229167	-9.27664327410803	3.61459506305303e-17	1.44168331825219e-15	28.4050483996088
SLC28A2	-3.17147549693784	5.50300726625	-9.19595775995462	6.09538981972548e-17	2.23737892889047e-15	27.8915627925482
GKN2	-6.14328965791405	8.74019279864583	-9.17154791197331	7.13698803643821e-17	2.56370067147418e-15	27.7365554738305
STYK1	-2.1100338772841	6.07344533411458	-9.14252571414863	8.60768776894121e-17	3.03543460957581e-15	27.5524659184966
LYPD6B	-2.7814225204297	6.30851596401042	-9.04140185584192	1.65065711150559e-16	5.49690995866066e-15	26.912816894954
AXDND1	-2.33532073571548	3.99680247588542	-9.02378838037809	1.8483612243792e-16	6.07368697783696e-15	26.8016926568335
VSIG2	-3.13399970557364	8.3361460740625	-9.00294282428449	2.11292807494826e-16	6.83942203364781e-15	26.6702890646912
CLDN1	2.19637649015854	6.07529444182292	8.97821239174431	2.47595521567016e-16	7.86773314869547e-15	26.5145549314102
IRX3	-2.10830987634543	6.04758855416667	-8.94636233419443	3.03610026800682e-16	9.38972186273055e-15	26.3142419327288
SPP1	2.40166405121402	6.546953949375	8.84926539279348	5.64383279544947e-16	1.63473287146992e-14	25.7053760428268
CYR61	2.14014802768878	10.3935998156771	8.77278541303787	9.1798140541643e-16	2.5200913582239e-14	25.2277416039312
UGT2B15	-2.9593034129078	6.30242615614583	-8.76642780123274	9.55789191366899e-16	2.61148700318358e-14	25.1881155760412
GKN1	-6.06696040500625	9.86628409375	-8.75993495259273	9.95996644503586e-16	2.71073359156226e-14	25.1476592084618
HOXC6	2.30698216620359	6.16609417536458	8.61910652359553	2.42699879713621e-15	6.08503311131694e-14	24.2733419182865
CRISPLD1	2.27449150533166	4.99753335020833	8.60640149509462	2.62928764744112e-15	6.55433055791717e-14	24.1947670109948
HRASLS2	-2.31595444936587	6.24335941203125	-8.52419092561755	4.40850317530001e-15	1.04921166106249e-13	23.6875698963635
RFX6	-2.49074534450146	4.23994327390625	-8.48195039806522	5.74459742789177e-15	1.33963394319788e-13	23.4278124761397
FNDC1	2.65405112291198	5.65127219927083	8.42987103120951	7.9555000854547e-15	1.80901607447758e-13	23.1083537894855
VSIG1	-3.75440129739675	7.53021365114583	-8.41632266582263	8.65749950344132e-15	1.94774992576518e-13	23.0253938151263
CA9	-3.35636204684605	7.10936970223958	-8.40025352515461	9.57011091568196e-15	2.12873621009079e-13	22.9270776213854
CCKBR	-2.58632694961618	4.93745632088542	-8.38800518661853	1.03292326673518e-14	2.2771561217097e-13	22.8521961996434
ATP4A	-4.98980578006257	6.74340545869792	-8.34671081763525	1.33560346695719e-14	2.88553193716257e-13	22.6001102449929
SPOCK1	2.22062256073008	7.27834492244792	8.34536455819474	1.34682782964795e-14	2.90279041545242e-13	22.5919015442623
DPCR1	-4.03042078494785	8.28457679291667	-8.258202356007	2.31243885737121e-14	4.82801614625637e-13	22.0617544375731
C16orf89	-2.00932557260742	8.17726355614583	-8.22316173971288	2.87166977927418e-14	5.86848888932945e-13	21.8493657442129
GIF	-5.31123449414267	6.56942609385417	-8.21872553449134	2.95141503108118e-14	6.01021722878621e-13	21.8225075165077
LRRC66	-2.05867576580726	5.95049919625	-8.17493067759218	3.866431377331e-14	7.71064188467735e-13	21.5577305695729
CHRDL2	2.48659902631206	7.87083162661458	8.14792090894991	4.56560026394537e-14	8.93045823894613e-13	21.394772103374
GATA5	-2.38161138023779	5.03515480734375	-8.13083442213824	5.07115959988638e-14	9.83068369363449e-13	21.2918182866844
PIK3C2G	-2.78783053185649	5.89203953552083	-8.11068375807909	5.73903837573097e-14	1.10268345314432e-12	21.1705359650688
UPK1B	-2.5096703849395	5.31485821302083	-8.0376078814462	8.97791537677903e-14	1.66773909836313e-12	20.7319419567205
ASPN	2.07138932505632	8.883594565	8.0155731280053	1.0270993742554e-13	1.89173823177614e-12	20.6000747539191
TMED6	-2.79668759005423	5.99469220791667	-7.99402785891133	1.17132685115779e-13	2.13024327752491e-12	20.4713102508078
SH3GL2	-2.01686752476846	3.49431878796875	-7.98596651881492	1.23029990881177e-13	2.23048102590222e-12	20.4231762136264
SULT1C2	-2.71257609288694	8.16003726119792	-7.97749280622599	1.29546042601825e-13	2.3291438747582e-12	20.3726059809338
LIPH	-2.52221194739674	6.82589753838542	-7.87926344669385	2.35186277112133e-13	3.97707788293909e-12	19.7883525016143
ATP4B	-4.02959696805173	6.1291434403125	-7.87370873383193	2.43226669520515e-13	4.10903867203596e-12	19.7554232287879
TFCP2L1	-2.08913100077597	6.66331036052083	-7.81910558225587	3.3826422238973e-13	5.5003601297674e-12	19.4323577328102
THBS4	2.78733065861076	8.96969642692708	7.81710792206483	3.4236351593137e-13	5.56180430843565e-12	19.4205601967484
MGP	2.11214458907384	10.2817472433854	7.81488218997089	3.46988745014638e-13	5.62115287208587e-12	19.4074175660209
SULT2A1	-2.00978992254067	3.83183360994792	-7.73291611161507	5.68026384880875e-13	8.75244918089092e-12	18.9247683652444
KRT20	-3.68379715312891	7.67224915390625	-7.71043083073634	6.49969849910111e-13	9.88341533386541e-12	18.7928290598558
BCAS1	-2.58271212365039	7.79890127046875	-7.68798375208987	7.43419211255968e-13	1.11577191308746e-11	18.6613148334052
ALDH3A1	-2.41912654696287	7.50119502442708	-7.60506049529472	1.21902426251368e-12	1.73526861836199e-11	18.1772379076801
CPA2	-2.74514399407593	5.627625265625	-7.49411822836324	2.35237694356285e-12	3.19106645588862e-11	17.5340000446777
COL10A1	2.18131026979975	6.97441011369792	7.46512377808211	2.79102649930626e-12	3.71922502019689e-11	17.3667372090519
COMP	2.01221472193158	6.43970490994792	7.3769168084955	4.68538696348264e-12	6.05748612641013e-11	16.8600830404129
CYP2C18	-2.78424034445139	7.03681875390625	-7.33090259792306	6.13128104310208e-12	7.73656189802335e-11	16.5971077141791
CST1	2.73981393217772	6.13353589369792	7.31448125829805	6.747494774648e-12	8.42223268634121e-11	16.5034811056805
C6orf58	-3.05929272951606	6.00099818411458	-7.3012244222244	7.28924877192929e-12	9.03991895589516e-11	16.427982976488
GAST	-2.68250077752607	6.82897941307292	-7.29727515038938	7.45878845497781e-12	9.21758324204653e-11	16.4055066305893
MUC5AC	-2.58805462756362	8.15991605151042	-7.26244926252315	9.13268863039764e-12	1.10960887771288e-10	16.2076004161221
CA2	-2.73176190282436	10.8325821369271	-7.20271591418491	1.29089273228189e-11	1.53299034257979e-10	15.8694036587731
ADH1C	-2.32325081815185	10.2988124529688	-7.17625547425177	1.50401148377455e-11	1.763148597533e-10	15.720100716607
SLC26A9	-2.83832250647893	6.01117790734375	-7.0658159237196	2.83650441541243e-11	3.13860660761516e-10	15.1003772672014
GC	-2.9525612819149	5.06866657526042	-6.97689973566493	4.70867583340566e-11	4.98447380778452e-10	14.6055208848289
AKR1B10	-3.34410576843971	10.0583460263021	-6.90544926086527	7.05739495556714e-11	7.28410484706068e-10	14.2105650732093
AADAC	-2.53986054315394	7.32725873322917	-6.8494371337663	9.67609441147284e-11	9.80608867050547e-10	13.9026539444101
APOBEC1	-2.16286108496037	5.32588329661458	-6.8168098054427	1.16209654610986e-10	1.15676276965038e-09	13.7239933546261
LINC00261	-2.95507459239466	7.17343738640625	-6.74694123986174	1.71727594979449e-10	1.63707350158981e-09	13.3431578217624
CAPN8	-2.60542499968711	8.12025345703125	-6.73254898979389	1.86058803943632e-10	1.75441317849022e-09	13.2650082342991
MFSD4	-2.01569887052148	6.48413474	-6.69610123538568	2.27830698366898e-10	2.12046059611823e-09	13.0675582520286
TFF2	-3.56664911520651	11.2931774481771	-6.69540939630034	2.28706874707614e-10	2.12536918916824e-09	13.0638167305755
PSCA	-3.46310598480183	8.62120793848958	-6.68511644945291	2.4214086262966e-10	2.24300265169493e-09	13.0081799357434
FCGBP	-2.58416440030454	8.91485130578125	-6.66778950746877	2.66530464360251e-10	2.44931332449701e-09	12.9146420372151
EPN3	-2.07079389100125	6.57975662453125	-6.52492905738622	5.84728930532114e-10	5.04226985324661e-09	12.1492273477638
FAM3B	-2.74244663566124	8.95787923625	-6.52314843835575	5.90445384300981e-10	5.08650815174877e-09	12.1397532287226
PGC	-3.94911726360034	10.8668448997396	-6.45344396354376	8.63048718033291e-10	7.20591687097093e-09	11.7701736685844
CXCL17	-3.27966318166875	8.06690059802083	-6.42083911468676	1.02986884844389e-09	8.47638734369139e-09	11.5981735403712
IGJ	-2.10622204564455	11.2049604930729	-6.26660356260545	2.358382296698e-09	1.80812783242202e-08	10.7922129011746
CLDN3	2.24554486086358	7.73622639151042	6.14699701079389	4.44563292290339e-09	3.23267943052698e-08	10.1761072844314
ANXA10	-3.30157485231539	9.839481803125	-6.07561809634854	6.46630401470554e-09	4.50563753635105e-08	9.81221393088589
LIPF	-4.67932772425532	8.79171566916667	-6.0326568777202	8.09126371638999e-09	5.52255804403487e-08	9.59458006206023
COL2A1	-2.04426976783479	3.88195710885417	-5.98046678153344	1.06096434214102e-08	7.01246908043684e-08	9.33160861934013
TFF1	-2.78029161339173	11.9908764640625	-5.84876554066873	2.08812907224255e-08	1.29667284908404e-07	8.67499629862505
ARL14	-2.42040135023363	7.99389126234375	-5.83943950120231	2.18987733358865e-08	1.35211287323e-07	8.62888447842347
MSMB	-3.32865450817689	6.9430379828125	-5.78124288486467	2.94356564609809e-08	1.76532540476329e-07	8.34229804462577
CHGA	-2.38197699304129	8.33372659083333	-5.68856408398785	4.69568074112885e-08	2.69768413439025e-07	7.8900794423768
CTSE	-2.42398654579474	10.6975088765104	-5.61231816960019	6.86969916256237e-08	3.81283686725711e-07	7.52193959290432
KLK11	-2.09803320298707	7.611244788125	-5.60596133399846	7.09001852484038e-08	3.92132041459932e-07	7.49140718666168
DUOX2	-2.00235714798915	7.42180180473958	-4.79958154362494	3.17955606492824e-06	1.29922980985645e-05	3.828754391481
CLDN18	-2.42853065256987	10.0510421784896	-4.76236449810708	3.75173460712668e-06	1.50503110829244e-05	3.67025760430345
REG1A	-2.45597414468084	10.7605840208333	-4.20484061039216	3.99632591906956e-05	0.000129916160194598	1.41526703925299
OLFM4	2.13513640246976	8.98799174458333	3.54408310634721	0.000494283100443373	0.00129153792058622	-0.950861048570508
