# Supplementary material for: Integrated bioinformatic analysis and experimental validation for exploring the key molecular of brain inflammaging
Source: Front Immunol. 2023 Jul 10;14:1213351. doi: 10.3389/fimmu.2023.1213351 (PMC10363601; doi:10.3389/fimmu.2023.1213351)
Supplement: Supplementary file 1 [file DataSheet_1.zip › geneScore.txt]

id	GSM1308393_con	GSM1308394_con	GSM1308395_con	GSM1308396_con	GSM1308400_con	GSM1308401_con	GSM1308402_con	GSM1308403_con	GSM1308397_con	GSM1308398_con	GSM1308399_con	GSM1308404_con	GSM1308405_con	GSM1308406_con	GSM1308407_con	GSM1308408_con	GSM1308409_con	GSM1606548_con	GSM1606550_con	GSM1606552_con	GSM1606554_con	GSM1308414_treat	GSM1308415_treat	GSM1308416_treat	GSM1308417_treat	GSM1308418_treat	GSM1308419_treat	GSM1308420_treat	GSM1308425_treat	GSM1308426_treat	GSM1308427_treat	GSM1308428_treat	GSM1308429_treat	GSM1308430_treat	GSM1308431_treat	GSM1308432_treat	GSM1308436_treat	GSM1308437_treat	GSM1308438_treat	GSM1308439_treat	GSM1308440_treat	GSM1308441_treat	GSM1308442_treat	GSM1308443_treat	GSM1308444_treat	GSM1308445_treat	GSM1308446_treat	GSM1308447_treat	GSM1308448_treat
ADM	0	1	0	0	1	1	1	1	1	0	0	1	1	1	1	1	1	0	0	1	1	0	1	1	1	1	1	0	0	1	1	1	1	1	0	1	1	1	1	1	1	1	1	1	1	1	1	1	0
APLNR	0	0	0	0	1	0	0	0	1	1	0	0	1	1	0	0	0	0	1	0	0	0	1	1	1	1	1	1	0	1	0	1	1	1	0	1	1	1	0	0	1	0	1	1	1	0	1	0	1
C3AR1	0	0	0	0	0	0	0	0	0	1	1	0	0	0	0	1	1	1	1	1	1	1	0	1	1	1	1	1	1	1	0	1	0	1	0	1	1	1	0	0	1	0	1	1	1	1	1	1	1
CX3CL1	0	0	0	0	1	0	0	0	1	1	0	0	1	0	0	1	1	0	1	0	0	1	1	0	1	1	0	1	1	1	1	1	1	0	1	0	1	1	0	0	1	1	1	0	0	1	1	1	1
[truncated: 86 more columns]
