# Supplementary material for: Integrated bioinformatic analysis and experimental validation for exploring the key molecular of brain inflammaging
Source: Front Immunol. 2023 Jul 10;14:1213351. doi: 10.3389/fimmu.2023.1213351 (PMC10363601; doi:10.3389/fimmu.2023.1213351)
Supplement: Supplementary file 1 [file DataSheet_1.zip › gse11882 gene expression.txt]

Tag	GSM300166	GSM300167	GSM300168	GSM300169	GSM300170	GSM300171	GSM300172	GSM300173	GSM300174	GSM300175	GSM300176	GSM300177	GSM300178	GSM300179	GSM300180	GSM300181	GSM300182	GSM300183	GSM300185	GSM300186	GSM300187	GSM300188	GSM300189	GSM300190	GSM300191	GSM300192	GSM300193	GSM300194	GSM300195	GSM300196	GSM300197	GSM300198	GSM300199	GSM300200	GSM300201	GSM300202	GSM300203	GSM300204	GSM300205	GSM300206	GSM300207	GSM300208	GSM300209	GSM300210	GSM300211	GSM300212	GSM300213	GSM300214	GSM300215
1-Mar	0.056030204	0.364496906	1.097638369	0.294916065	0.453306223	0.030468299	0.57115487	0.431163149	0.469535624	0.319748904	0.239295259	0.128660694	0.266813281	-0.356013941	0.20970863	0.059576511	-0.168891158	0.243000827	0.258922883	0.481967532	0.95488246	0.121048301	0.21515149	0.449334434	-0.044817052	0.311489049	0.18087361	-0.260486883	0.114359562	-0.243141008	0.019086993	-0.469860322	-0.379651947	0.332811374	0.126933221	-0.521841613	0.267919747	0.063984405	0.116499304	-0.087668214	0.229931422	1.107531876	0.726798963	-0.006837383	0.313667626	1.442849038	-0.185803496	0.229294555	0.31919593
2-Mar	0.042597834	0.087645186	-0.246065889	-0.175370701	-0.343909151	-0.570924636	-0.17725827	0.555761587	0.167932707	0.833482197	0.44880572	0.496739357	0.107968749	0.39043415	0.412913516	-0.371431499	-0.576338362	-0.326172718	0.921197893	-0.178050811	-0.329370538	0.33720242	-0.966262538	-1.040082779	0.373587301	0.028112934	-0.27404565	0.673476825	0.735548691	-0.38530476	0.08935862	-0.16369643	0.292527224	0.904263886	0.844699468	-0.667433986	0.485724404	0.387672996	0.401259971	0.624760288	0.997725314	0.310702494	0.380796706	0.948897878	1.115437088	0.146854996	-0.115182673	-0.04886054	-0.266075289
1-Dec	-0.962520782	-0.946692721	-2.374030826	-2.427235335	-2.386343055	-2.455532814	-2.236977866	-0.954014164	-1.099882477	-1.052604553	-0.850650277	-1.033161206	-1.159085713	-1.141055567	-1.014376873	-1.035881172	-1.058412871	-1.013414226	-2.381270592	-0.922192177	-1.223472288	-0.963279777	-0.971693103	-1.070962581	-0.94776275	-0.968973289	-1.187459453	-1.122004527	-0.977458612	-0.933071242	-1.055411772	-0.992730428	-0.939736747	-1.104859094	-0.998057911	-1.00905989	-0.957393761	-0.955918726	-0.971380213	-1.079276082	-0.995114516	-1.00541903	-1.036313823	-1.03491442	-0.915926208	-0.963337892	-0.971571843	-1.063351886	-1.170271348
1-Sep	0.028508897	0.381712628	0.745492928	0.018641865	0.383974519	0.598438291	0.277250422	0.002855584	0.230193297	0.098180886	0.119804621	0.173389846	-0.389668548	-0.293179501	0.148697529	0.065139921	-0.257347848	-0.058036832	0.052643619	-0.288167344	-0.278900199	-0.141569034	0.048821098	0.107422202	1.06791718	0.823974713	-0.528537192	-0.043340516	-0.052482702	-0.659425084	-0.431956996	0.000476588	-0.00646794	0.196428018	-0.085923963	0.192346571	0.201666604	-0.27565707	-0.880755923	-0.239020423	-0.027869684	0.216635024	-0.205783452	0.295493821	0.036336777	1.109781905	0.583695162	0.277830772	-0.313004243
10-Mar	-0.727922712	-0.661509863	-2.121404784	-2.179366899	-2.129099788	-2.21151213	-1.965811899	-0.70922866	-0.830056789	-0.802493226	-0.581786732	-0.856915791	-0.887350304	-0.881691444	-0.751131003	-0.75437778	-0.832239253	-0.769834992	-2.129763794	-0.444043783	-0.98256634	-0.716085574	-0.700524764	-0.789405158	-0.678898633	-0.700797152	-0.948190249	-0.865905892	-0.732137288	-0.580035967	-0.757485049	-0.743435902	-0.674083582	-0.837602361	-0.742570518	-0.772012196	-0.702441367	-0.685022676	-0.806047135	-0.80929726	-0.792597448	-0.722011683	-0.746844532	-0.777999369	-0.720364778	-0.705878639	-0.681841313	-0.814214273	-0.898809024
10-Sep	-0.602195067	-0.238446232	-0.528322923	-0.406627487	-2.118936481	-0.543641834	-0.784444403	-1.395700027	0.29805918	-0.60437274	0.042724454	-0.762521304	1.849897447	-0.433731542	0.473709204	0.339285524	0.407190116	0.559908776	-1.778404744	1.156597247	1.244767986	-0.562687449	0.020792471	0.716575953	-2.062972538	-0.373312185	1.771051024	0.151947635	-0.01827241	-0.099968444	-0.525604454	-0.692278745	-0.434006917	0.959432918	0.481733958	0.616789312	0.015436623	-1.031241836	0.002862063	-0.892585432	0.023195159	2.009811011	0.716302362	0.532149263	-0.834493198	2.853635367	0.883559041	0.262858507	1.533964955
11-Mar	-0.935038395	-0.778259494	-1.07410127	-1.227628845	-0.64818264	-1.444398989	-1.489943709	0.889028088	0.080378374	0.375662152	0.436576888	0.434543044	-0.942175733	0.550113516	-0.285476105	0.402177953	0.637217839	-0.309081153	-0.532992909	-2.384298281	-1.240647547	-0.124693376	-1.479679341	-1.070404101	0.185637218	0.246873931	-2.515839673	0.056423158	-0.666433515	-0.028645552	1.127488012	1.617507724	0.691529162	0.247475986	-0.327746026	-2.465913689	-0.173917806	-0.139343527	0.036454804	0.071664381	0.119023572	-0.659103645	-0.251923777	0.033018091	1.035568031	-2.541301772	-1.483189431	-0.772249216	-1.558763861
11-Sep	0.149037545	0.432870919	-0.442393659	-0.493989088	-0.392965711	-0.626702432	-0.603649772	0.205423544	-0.583050596	0.271235376	0.15303898	0.456464172	0.07391577	-0.184353832	0.356893817	0.220382956	0.238157928	-0.443989614	-0.89076746	0.889190583	0.485884913	0.697186037	-0.231654619	-0.616061854	0.262189821	0.29653799	0.253981765	-0.231708607	0.165612406	-0.209352323	0.221787517	0.572782881	1.028918751	-0.020244247	0.064487504	-0.786905721	0.62415219	-0.309986513	-0.190725016	0.013231839	0.02997679	-0.730744899	0.169405153	0.033643173	0.351811255	-0.19061371	0.780388049	0.121652567	-0.064406738
12-Sep	0.025429007	-0.129111369	0.923809493	0.880749617	0.618294201	0.584784173	0.693362236	-0.210380694	0.314705341	0.055910993	-0.219801961	-0.361331501	0.329983272	0.37950308	-0.114129303	-0.348276781	0.110085503	0.046112997	0.543192465	0.149453446	0.724764548	-0.100485511	-0.400769056	0.122908566	-0.186093817	-0.000409206	0.089078162	0.215665552	0.375175254	-0.235131423	0.196844201	-0.218694008	-0.037082346	0.240975772	0.325950142	0.274995601	-0.167367519	-0.29252069	-0.221943693	-0.208896597	0.167308338	0.12633579	0.47130797	0.121227909	-0.242809206	1.729666746	1.316065088	-0.458702111	0.084439725
15-Sep	-0.263953869	-0.065438963	0.437903964	0.415096865	0.188322046	0.35874519	0.61472897	-0.28650037	-0.121402869	-0.085146966	0.021507444	0.051031801	0.232453853	-0.126787781	-0.097006693	-0.197018085	-0.394775171	-0.304505232	-0.311298619	0.122291042	0.041475701	-0.756191774	-0.109166301	-0.312108523	-1.236934544	-0.471450144	0.043931264	-0.081065447	-0.770103195	0.277321729	-0.060289962	-0.138762709	-0.437568194	0.083860504	-0.606377411	-0.682529209	-1.08845852	-0.061570356	0.092493919	-0.128148042	-0.165493842	0.578952041	-0.16423687	-0.106375448	-0.622427633	0.662191369	-0.146766169	0.065718435	0.413883459
2-Sep	0.542446962	0.90202139	0.164003845	0.291750531	0.523739284	-0.065535131	0.116116389	0.309104575	-0.155991948	0.093933985	0.142783034	0.173384473	0.087643286	0.089850782	0.132081931	0.223972955	0.128293665	0.304309284	0.301335372	0.089069075	0.68049585	0.846107422	0.621341856	1.051267542	0.780029765	-0.70702771	-0.509574044	-0.558695434	-0.238175098	-0.218544767	0.000611285	-0.007579743	0.7102052	0.702472441	0.546746523	-0.061739701	0.436525506	-0.372488037	-0.066230746	-0.123518965	-0.42838483	-0.025163679	0.11492547	-0.044321711	0.015173398	0.904956858	0.155892459	-0.010204915	0.013706934
3-Mar	-0.443251086	1.383352944	2.880199648	1.961098232	2.279452575	2.766130626	1.925315191	-0.15506389	-0.773164743	-1.039543893	-0.826946527	0.22245021	1.705738649	-0.629678343	1.48207036	1.016370801	1.389805222	-1.069481552	1.970124578	2.417360153	1.364705658	-0.015005913	1.841842566	1.372889877	1.009353336	-0.333485256	2.278129307	-0.230426038	-0.051656827	1.81763529	2.308139497	0.568078037	1.715620704	0.141610403	0.140961844	1.555458038	0.746909845	-0.770836323	0.654265505	-1.087443114	-0.134320332	-0.2766409	-0.491334998	-1.081456101	-1.014480975	1.953621985	-0.42806462	-0.296223838	1.566870134
3-Sep	-0.43263049	-0.530855041	-0.071799039	-0.115980132	0.062665108	-0.328481068	-0.416492854	0.502561476	0.442565308	0.420304422	0.208854328	0.100025491	-0.587900813	-0.238855854	-0.116187775	0.100842586	0.17601505	-0.161835468	0.019812629	-3.05743502	-1.164382278	0.014898558	-1.019186461	-1.397376274	0.407628156	0.408728597	-0.464581627	0.064054098	0.106392544	0.420151866	0.465482219	0.127464768	0.211262447	-0.443245123	-0.007574522	-0.350983907	-0.480024597	0.0192463	0.444749534	0.047451559	0.295532376	-0.813566888	0.197839355	-0.155030798	0.359474279	-3.206983574	-0.604958265	-0.304685571	-0.322985184
4-Mar	-0.685191659	0.092102548	-0.120586331	-0.114603471	0.089855797	-0.717134276	-0.152416148	1.375322519	0.847362222	0.819556687	0.832079691	-0.440986492	-0.452929477	-0.591026032	0.222655339	0.040425223	0.30607403	-0.299003269	0.150615824	-1.048055022	-1.110987789	0.611370141	-2.364456882	-2.032323181	0.171825542	1.822191428	-1.607531248	-0.722205166	-0.063330178	0.410051017	0.47959119	0.124470544	0.553317443	-0.809839036	0.249943448	-0.405959827	0.158449232	-0.16655545	0.242779429	-0.626678308	0.196706619	-0.902542919	0.981047149	0.060242774	1.570719776	-3.502546027	-0.009021331	-0.998281188	-0.932831612
4-Sep	0.249967105	0.122656023	1.247882744	0.953595503	0.922568638	1.885990675	1.490715522	-0.818949368	0.629219234	-0.554524572	-0.561943237	-0.263557807	1.065196183	-0.456821297	1.182058135	0.924739776	0.664140922	0.507970569	0.802307966	2.859089355	2.332476798	-0.462423742	0.533627334	1.176510247	-0.773555591	-0.669902785	0.699336189	0.957026353	0.118374611	-0.768360664	-1.777657472	-2.006474781	-1.011654148	1.287423653	0.76471812	-0.041512448	0.746525779	-0.565460969	-1.299391501	-0.587727997	-0.409988065	2.397532739	0.361303928	0.004754493	-1.13123761	2.818298281	-0.037056086	0.824649989	1.332839267
5-Mar	-0.120368409	0.053016915	-0.491233943	-0.213142822	-0.551013652	-0.272222842	0.061242561	0.544793379	0.410056337	0.373593203	0.536169605	0.159392291	-0.158241422	-0.38408845	-0.20461023	-0.043508002	-0.422337314	-0.386537051	-0.67687335	0.235276109	0.136958082	0.393042161	-1.588376346	-1.790835539	-0.896967052	0.249418884	-0.116226086	0.038569769	-0.259186271	-0.152029062	-0.234087656	0.12892525	0.076559232	-0.009057915	-0.213171655	-0.854644962	0.079502226	-0.066082818	-0.011459999	-0.026475564	-0.250892275	0.521131365	0.23080899	0.477284716	0.448689023	0.103342535	0.192666105	0.279065442	-0.120317599
6-Mar	-0.073934523	-0.408926623	-2.288881591	-2.237496194	-2.30896017	-2.383326657	-2.232212878	-0.503396451	-0.251165947	0.283405865	0.448762277	-0.186806984	-1.08137758	0.525895578	-0.006032383	-0.699224939	-1.06364394	0.19958114	-2.271705595	-0.454983234	-1.267445216	0.163043567	-0.678553823	-0.982340979	0.201835824	-0.091340937	-1.086015426	0.391450996	0.163311299	-0.491429042	0.18508379	1.302083287	0.220027391	-0.266349185	0.295736893	-0.158303213	0.195147371	-0.273570701	0.444815887	1.020402848	1.100990158	-0.550449295	-0.953421661	0.423565263	1.454928057	-0.228519599	-0.054453422	-0.661419204	-1.023810891
6-Sep	0.577673609	0.660267112	-0.332324738	-0.03391009	0.084638234	-0.666943078	0.845315572	-0.036364155	-0.517329084	-0.119588427	0.087226695	0.350940398	-0.171112005	0.110381954	0.415748392	-0.101640617	-0.120093055	-0.134557444	-0.04219889	-0.49737712	0.699205486	1.238122211	0.059917708	0.064064725	1.570926122	0.870973828	0.005680091	0.429892935	0.279309158	-0.023308985	-0.028969347	0.068470092	1.193713971	0.602983292	0.669897292	0.828872904	0.7110968	-0.722037146	-0.810071223	0.004786415	0.171229505	-0.639624261	-0.377641782	-0.583886068	0.01847309	0.408664912	1.634329285	0.114314247	-0.325531394
7-Mar	0.093757705	-0.047387763	0.396810967	0.178639947	-0.180010618	0.244089156	0.672384425	-0.024415447	0.051356926	-0.296784811	-0.272911736	-0.12858503	0.379294683	-0.006940696	-0.214591335	-0.07282883	0.269072177	0.068446565	-0.062510607	0.248112045	0.483514195	-0.277192666	0.005502608	0.195682466	-0.158678587	-0.313534434	0.140844083	0.43912352	0.150581122	0.222817418	0.134841527	0.392583843	0.152187184	-0.000953215	0.552405108	0.300595855	-0.265154358	-0.250163195	0.360469686	0.037149263	-0.072802837	-0.051614153	0.243699543	0.158801821	-0.327218769	0.556149605	-0.250439474	-0.123417911	0.10837752
7-Sep	0.433902942	0.367894591	-0.911190548	-1.90070695	-1.374990669	-0.868233452	-0.925391373	0.121067403	-0.159639367	0.018593727	-0.065497841	0.43276105	0.336905812	-0.28349899	0.610005001	0.394955279	0.581903343	0.112759774	-0.97317445	1.147807354	0.017971066	-0.169833772	1.749435539	1.283341497	-0.108301167	-0.48654483	-0.070151705	-0.658529504	-0.547847826	-0.065785694	-0.020224862	0.1043223	0.232525935	1.139329017	0.092341957	0.189235028	0.000580279	0.142009623	0.100365196	-0.015153302	-0.408733902	2.556140332	0.978047764	0.856561083	-0.196584805	1.992265285	1.078979	0.734935189	0.611914646
8-Mar	-0.085800199	0.195923301	0.388108512	1.129544822	1.239557517	0.79940425	1.020723358	-0.085561153	0.511653842	-0.105667723	-0.309968092	-0.043131844	0.506471548	-0.329108446	0.13358996	0.7581325	0.686536384	0.05000568	1.364997446	1.297748897	1.012564383	-0.011676546	1.049155715	1.573223365	-0.158280592	-0.008046088	0.890884241	-0.019939066	0.096135932	-0.44974766	-1.234435789	-1.498015605	-0.88568442	0.478377318	-0.011141855	0.405984411	-0.375779295	-0.141318403	-0.080651526	-0.241745678	-0.117884438	1.0184216	0.039663987	-0.166086026	-0.837260428	1.502770625	0.043166134	0.008001319	0.791574804
8-Sep	-0.075835033	0.200651239	-0.154529283	-0.005338749	0.251555987	-0.235925151	-0.227076477	0.263533252	-0.053454475	-0.211369075	-0.207592556	-0.01008193	0.448546734	-0.162653653	0.318630599	0.647847368	0.597236718	-0.129178583	-0.070154779	0.851290584	0.460279045	-0.260027952	1.050926938	1.059677979	0.13243273	0.267612979	1.017663411	-0.088627123	0.426175318	-0.455863554	-0.812458846	-1.031101491	-0.608881859	0.283954121	0.159184943	0.54685644	0.457476413	-0.001923182	-0.091376672	-0.113937506	-0.319686447	0.5344301	-0.0177138	-0.269338483	-0.772874425	1.295827036	0.635649743	0.626903995	0.727648658
9-Mar	0.302617124	-0.41488612	-0.347357191	-0.301008942	-0.021411893	-0.317203493	-0.064227321	0.23373495	-0.083161867	0.471081303	0.066126399	-0.13425861	-0.138818223	-0.534805977	-0.541157751	-0.162816926	-0.159553202	0.449853133	-0.031940753	0.052050235	-0.235944112	-0.166622326	-0.216670417	-0.40837048	-0.116058777	-0.024377649	-0.522139594	0.013042987	0.463669012	-0.242508252	0.269876487	0.124626835	0.082980067	0.217976009	0.666989222	0.087613688	-0.151640301	0.191576547	0.407926887	-0.147800654	0.316262891	-0.258827472	0.019967019	0.215527269	0.226107602	-0.296125522	-0.148161763	-0.010506795	-0.06924798
9-Sep	-0.20825193	1.17695442	2.160835985	1.081280718	2.316008303	1.344472835	0.581906234	-0.294688036	-0.108803324	0.18936763	0.791717735	0.056443552	0.676937591	0.109897283	1.328374291	0.078745764	-0.167733932	-0.228935914	1.401104513	1.105757451	1.76797186	1.242497878	0.003406362	-0.60070901	1.284768182	-0.558512547	-0.00076346	0.598144782	1.259620018	-0.318349963	-0.322971956	0.480845806	1.077702742	-0.396039806	0.519374931	-0.052306916	0.893911845	-0.298768322	-0.360075509	-0.09938966	0.478711657	-0.312094803	0.177665386	-0.22757479	0.168382738	0.000762984	0.881339634	0.325707042	-0.461294781
A1BG	-1.09914285	-0.970235038	2.48484216	2.120385121	2.397532739	2.541231576	2.391726594	-0.918928319	-0.794862014	-0.963337442	-0.57723879	-1.086741948	-0.854883952	-1.252911354	-1.005815436	-0.947486334	-0.961559042	-0.998173551	2.54028639	-0.528087342	-0.958830486	-0.979331139	-0.95156626	-0.91463259	-1.008223092	-0.39590305	-1.029219778	-1.161466726	-0.992707662	-1.006235018	-0.941370129	-1.062946557	-0.945622568	-0.732005633	-0.672746153	-1.016952311	-1.017319601	-0.971693753	-0.934002869	-1.121732	-0.948297421	0.0879566	-0.900446245	-0.977761742	-0.934653243	0.180804246	-0.977724977	-1.146579087	-0.985840413
A1BG-AS1	-0.231152728	-0.015539472	0.277295778	0.406093399	0.201146022	0.48249043	0.483225864	-0.161639063	-0.226043328	-0.065409677	0.41838816	-0.301438872	-0.536519623	-0.162842347	0.256802107	-0.027550254	-0.626824998	-0.13807607	0.743861931	-0.013679798	-0.659563634	0.234596966	-0.116217486	-0.322350253	0.885221359	0.51097751	-0.608545176	-0.22679881	0.275796141	-0.0732442	0.250039288	0.014058724	-0.072254762	-0.329401553	0.711328822	0.120199301	-0.039349068	0.343706507	-0.239682976	-0.012884175	0.230584853	-0.201620551	0.67483095	0.190144019	0.976180895	-0.485074348	-0.009920677	-0.314494066	-0.507326609
A1CF	0.21291878	-0.013026441	-1.19278886	-1.250295837	-1.208179262	-1.358733178	-1.094143591	-0.117664498	-0.122890676	-0.159389557	0.076327178	-0.23652137	-0.120161951	-0.224979809	-0.106392998	-0.081490264	-0.072144496	-0.045901238	-1.195831096	0.213340687	-0.314686658	0.037267927	0.114609697	-0.078691796	0.333954914	-0.01349426	-0.270488994	-0.27832199	-0.116024692	0.039270793	-0.047044606	-0.063591199	0.135182854	-0.364596076	-0.132343715	0.101062794	0.20554228	-0.031445344	-0.075417624	-0.130541528	-0.070009538	-0.199530955	-0.000663648	-0.081553158	-0.059575373	-0.119927961	-0.023727204	-0.16526133	-0.195189514
A2M	0.101840048	-0.314172133	0.118503922	1.008324812	0.651302024	0.706904643	0.91510484	-0.235867454	-0.117422837	-0.03450923	-1.664910572	-0.103139737	0.37612243	-0.345855906	-0.623431997	-0.032153522	-0.089866641	-1.034137715	0.446233994	0.716890747	1.192964618	0.927951658	-0.054727167	0.311187455	-0.482444716	-0.510844712	1.1018383	0.45673099	0.877121028	0.432123898	0.207514454	0.001959436	0.048861125	0.938717952	0.775194277	1.053569311	-0.135197222	-0.0019621	0.033451617	0.086600361	-0.162217332	-0.855992277	-1.04421451	-0.939698835	-0.879988932	0.213424555	1.090875105	0.534661272	0.692599847
A2M-AS1	-0.268302521	0.349737228	-0.810772209	0.343534831	-0.711568434	-1.42593144	-0.272882643	-0.542655702	-0.259940519	-0.262316111	-0.422609672	-0.437668822	0.152573754	0.348400932	0.288207344	0.509922602	0.598099607	0.367452033	-0.645701923	0.010832247	0.46823536	0.574726807	1.154252405	1.113742166	1.096670919	-0.477650718	0.135385799	0.106182263	0.034324195	-1.370846526	-2.389352242	-1.259493764	-0.340479635	0.750646548	0.858571961	0.744659708	0.036197636	-0.342747192	-0.707374777	0.072163987	-0.139834847	0.572751551	0.02189002	0.145374082	-0.621916366	1.124588525	0.549579674	0.48544383	0.638478152
A2ML1	0.333273273	0.078385079	-0.403347797	0.070213034	-0.205639867	-0.76021299	0.355650505	0.332016076	0.151222774	-0.021617198	0.09791427	-0.092006653	0.295821042	-0.183005936	-0.390320673	0.069279262	-0.172622597	0.513440212	-0.417793697	0.219142618	-0.194448089	0.642596594	-0.017211177	-0.263473467	0.779571384	0.136459159	-0.269202966	-0.028965873	1.059669535	0.117964808	-0.116692873	-0.025971995	-0.265653773	-0.08176415	0.198236268	0.456287316	-0.043339476	0.426665808	-0.062945472	-0.005287996	-0.036116209	-0.103973886	0.181233739	0.058396578	0.193689752	-0.068156081	1.44e-07	0.022497925	-0.163891822
A2MP1	-1.109212595	-1.090353882	-2.547811719	-2.602275532	-2.554247705	-2.618330336	-2.312814654	-1.039689303	-1.25621221	-1.215897565	-1.012235878	-1.088374126	-1.308321948	-1.305981716	-1.189070801	-1.072327358	-1.267670775	-1.174802249	-2.561697609	-0.811766714	-1.357703003	-1.121119786	-1.03180158	-1.231111579	-1.110685525	-1.017114674	-1.39262497	-1.286386316	-1.146802298	-0.990188201	-1.200282623	-1.170447954	-1.089015871	-1.27577269	-1.178905357	-0.663966549	-1.112826259	-1.025818797	-1.252391927	-1.230594015	-1.18773338	-1.035881172	-1.191279599	-1.1946698	-1.104264635	-1.117649878	-1.111487858	-1.10686895	-1.304502274
A4GALT	0.002185037	0.004478525	0.064853197	-0.000734663	0.05925711	-0.004126174	0.145938258	-0.180240043	0.07942358	-0.044353161	0.090622445	-0.14270609	0.025131304	-0.13008306	-0.183056692	-0.209614289	0.051049765	0.133635856	0.143174745	0.004980952	-0.037345412	0.077245871	-0.098644878	0.121166495	0.011702582	-0.068998555	-0.01224583	-0.112120462	-0.038326002	-0.050503465	0.170547855	-0.013872498	0.009294423	-0.108582369	-0.034312779	0.176636557	-0.008094689	-0.089397954	0.083244145	-0.05387898	-0.106009199	-0.132642817	0.125258439	-0.03510031	0.000734145	0.040014556	0.132891997	-0.213966106	-0.028342488
A4GNT	-1.318228219	-1.204587786	-2.104194478	-2.159637933	-2.114268154	-2.158132417	-2.035002603	-1.237965469	-0.929638592	-1.368577023	-1.122991897	-1.315752638	-0.971653776	-1.431173401	-1.254614744	-1.301337605	-0.950645977	-1.125270287	-2.13046348	-1.180304843	-1.026491581	-1.229200311	-1.159362102	-0.868797876	-1.213415481	-1.243133222	-1.080238594	-1.41293854	-1.23990151	-1.223278022	-0.876437358	-1.260803555	-1.195491725	-1.377286707	-1.250334963	-1.341361657	-1.22572225	-1.274140031	-0.924999775	-1.366399759	-1.245786409	-1.289914169	-0.892534142	-1.326392924	-1.184790078	-1.23440473	-0.663114428	-1.341591396	-0.874527243
AA06	0.06395556	1.206981855	-3.218512235	-3.287667803	-3.225367477	-3.291129863	-3.073553519	0.106614587	-0.908450803	-0.30345415	1.166318633	-0.050319942	-1.052503169	-0.369588993	0.927685627	0.030187033	-0.892626813	0.144241022	-3.244151739	0.478416565	-0.840789605	0.950959705	0.087575944	-0.814325489	0.986273668	0.087847328	-1.081968605	-0.273517338	1.03308972	0.134357118	-0.845155157	-0.219086573	1.082850257	-0.349176999	0.92661509	-0.232422097	1.025064879	0.096006626	-0.884440662	-0.27515034	0.873110141	0.045690389	-0.743663296	-0.210649508	0.993230019	-0.03755892	1.052887927	-0.031553192	-0.963288497
AAAS	-0.336450435	0.503259779	-0.861605533	-0.736412571	-0.722280257	-1.071030777	-1.293608607	-0.070110175	-0.680072983	-0.304880618	-0.018949986	-0.086972287	-0.206719355	0.03939602	0.42112924	0.139317817	-0.110138053	-0.069194187	-0.433449985	0.180931262	0.123401601	0.660564407	0.306860079	0.338389271	0.988552144	0.215201947	-0.016831289	-0.125801872	0.701763106	-0.559408547	-0.584038678	-0.818166075	-0.213174431	-0.002788248	0.325087137	-0.282835685	0.633544296	-0.22214966	-0.608046017	-0.014762339	0.586995364	-0.024960585	-0.088584875	0.080491761	0.476239926	0.530092522	0.645851223	-0.12532231	-0.11013852
AACS	-0.254822503	-0.533925686	-0.0510383	-0.40031378	0.025778943	-0.328498641	-0.13226013	0.479381964	0.561005323	0.711329879	0.241097355	0.201957867	-0.424170716	-0.030566568	-0.177045727	-0.316988118	-0.159256364	0.089998533	0.111865697	-2.656321391	-1.229009533	0.010489409	-0.816078059	-1.032573723	0.61616909	-0.332490695	-0.987012916	0.305274008	-0.060672952	0.337949324	1.072009732	1.459484919	1.164597081	-0.125276833	-0.090635631	-1.051693821	-0.38277356	0.200869281	0.112479425	0.31371011	0.292997961	-0.536479027	0.485160316	0.19858857	0.493642416	-1.721469167	-1.042225125	-0.677094897	-0.673534305
AACSP1	-0.034470575	-0.043525027	-1.365835004	-1.437439186	-1.286849627	-1.459859899	-1.057729363	-0.16580472	-0.109522022	-0.437532771	-0.117094062	-0.407054401	-0.392715522	-0.458489403	-0.480661889	-0.326819721	-0.319053145	-0.270973983	-1.403018539	0.048790136	-0.456829415	-0.343689441	-0.250119784	-0.408266514	-0.310515524	-0.27378236	-0.58178414	-0.469919607	-0.361346235	-0.201706494	-0.296407734	-0.250290225	-0.29927976	-0.523807055	-0.478522449	-0.316152013	-0.353052509	-0.243865352	-0.236657779	-0.387184705	-0.501529145	-0.242776327	-0.241842678	-0.346360819	-0.302221377	-0.293291053	-0.240690639	-0.458459508	-0.508666644
AADAC	-1.175346606	-1.103463084	-2.547252007	-2.617246968	-2.553897694	-2.629593746	-2.446018392	-1.159090062	-1.288678491	-1.235492716	-1.0250773	-1.245036924	-1.336695645	-1.310880505	-1.13717079	-1.209679154	-1.283221872	-1.186232909	-2.569883214	-1.074503243	-1.404629253	-1.15616585	-1.165617693	-1.233839633	-1.106405113	-0.897441836	-1.403265294	-1.299721802	-1.098380218	-1.109589045	-1.209831318	-1.181878659	-1.112290918	-1.284209506	-1.142789518	-1.132890474	-1.127540239	-1.146035546	-1.252937244	-1.244202182	-1.143858868	-1.180032617	-1.166451951	-1.207460784	-1.094633757	-0.900197622	-1.070021199	-1.271419606	-1.339423746
AADACL2	-0.570072581	-0.642248143	-2.062008341	-2.125636942	-2.074600381	-2.148163074	-1.92205188	-0.697533426	-0.790496975	-0.732277248	-0.565467588	-0.73479489	-0.847517492	-0.810658687	-0.736684536	-0.658639727	-0.762668551	-0.663694352	-2.058964142	-0.358913672	-0.964014237	-0.710734936	-0.604514876	-0.749845446	-0.667662498	-0.588739945	-0.938914139	-0.793240515	-0.684250155	-0.558277656	-0.711377199	-0.658795511	-0.658834392	-0.802766162	-0.7719984	-0.652535938	-0.668198194	-0.58955664	-0.722016562	-0.725473533	-0.783233875	-0.668431069	-0.647808632	-0.676485352	-0.668197117	-0.628314019	-0.657228866	-0.746218594	-0.872890438
AADACP1	-1.29836092	-1.207530684	-2.662126627	-2.723096995	-2.676468058	-2.722361113	-2.577124002	-1.248572957	-1.390988473	-1.323126859	-1.133693036	-1.347302826	-1.449918901	-1.423552937	-1.278157214	-1.310313238	-1.395626387	-1.332380321	-2.67930082	-1.181392853	-1.506393242	-1.243914656	-1.271147567	-1.366979397	-1.215823272	-1.241501554	-1.498481977	-1.403413016	-1.263176536	-1.222190218	-1.332876451	-1.297816962	-1.207530184	-1.387900815	-1.26852651	-1.349798551	-1.236691096	-1.25836503	-1.363704937	-1.362317424	-1.248194152	-1.271147289	-1.331239659	-1.31904465	-1.205656903	-1.242297396	-1.226791551	-1.359542099	-1.452646913
AADAT	0.28642367	0.441254309	-0.590243256	-0.964704077	-0.941862527	-1.054286833	-1.661821294	0.47293855	-0.647640898	0.531636575	0.254254432	0.004854427	-0.140183553	0.447811173	-0.035209259	0.05408342	-0.131453086	0.64539612	-1.646955766	0.34945768	-0.150004262	0.356983147	-0.06613352	0.034426187	0.247566643	0.789528115	-0.034326223	0.033046574	0.362066972	-1.791599209	-1.161101272	-1.239825118	-0.534948111	-0.131880074	0.110592159	-0.796211735	0.372232688	-0.212461719	-0.53114334	-0.215703747	0.015353692	0.138942877	0.023240162	0.504692792	0.377048988	-0.009409725	-0.178869918	-0.026967902	-1.065338636
AAED1	-0.403018768	-0.330038961	0.796894651	0.497395619	0.870109007	1.922485331	0.606254595	0.237271479	-0.060590153	-0.054932173	-0.251385403	0.259846498	0.619839488	-0.157262797	0.011324738	0.030564066	-0.01993813	-0.034248113	0.529927964	0.59112291	0.598833862	0.48216967	0.076256706	0.21442003	-0.25085056	0.232647619	0.9649668	-0.128958177	0.177189916	0.911247259	1.225514454	1.107988695	0.524706726	0.226748836	0.328342923	0.494277453	0.093455249	0.103998963	-0.207915507	-0.060103204	0.072855327	0.187770787	-0.530124857	-0.098204588	-0.156145884	0.966195069	-0.080970879	0.074080512	0.307180768
AAGAB	0.03751928	0.189445313	-0.343371287	-0.732105176	-0.823157568	-0.760402647	-1.152459538	-0.407829863	-0.543766922	0.771794916	0.11400314	-0.528318491	-0.598059076	-0.115432961	0.26301553	-0.260686917	-0.302314773	0.452011702	-0.272886286	-0.803566568	-0.42808733	0.731987711	-0.934934823	-0.785490942	0.533216462	-0.212545636	-1.26130029	0.271299928	0.585115803	-0.452707232	-0.465738546	0.102292087	0.732255565	0.618025384	0.679017192	0.155089379	0.689986391	-0.468211236	-0.499022591	-0.072976328	0.453226034	-0.535390487	-0.13943728	0.066639635	0.267296198	-0.019089826	0.138081011	-0.542190357	-0.468739226
AAK1	0.370769137	-0.978528232	-1.026947588	-1.078753197	-1.035902086	-1.078227029	-0.709537141	-0.032260626	-0.250300642	-0.072028217	0.065091379	-0.736426608	-0.588059466	0.40070536	-0.062518863	-0.277317937	-0.711104271	0.375667044	-1.258270019	-0.331987107	-0.808775702	-0.718760281	-0.367888833	-0.523126661	-0.011420794	0.229115847	-0.632530074	0.337293321	-0.333255677	0.241899354	1.386933032	0.876161089	-0.003662975	0.10949857	-0.06358933	0.359065688	-0.283762883	0.258489498	-0.535948878	0.353622753	0.732300984	-0.239783704	-0.594061712	-0.704790208	-0.020784299	0.147600549	-0.260219801	0.276441398	-0.584239819
AAMDC	-0.17719775	0.247327835	0.650976537	0.616800601	0.938792989	0.887093567	0.911089301	-0.512276582	0.153608338	-0.235438807	-0.327318141	-0.2824489	0.747825105	-0.252313221	0.073435555	0.421444363	0.484001565	0.007596242	0.871247606	0.877563735	0.471452091	0.050963286	-0.000401991	0.490003826	-0.07423857	-0.316991533	0.746460941	-0.290686952	0.08333375	-0.290880839	-0.828022139	-0.489360673	-0.572372439	0.897272261	0.498802204	0.492304634	0.615978104	-0.51390845	-0.530367585	-0.328243862	-0.701052119	0.648280159	0.312120401	-0.297490253	-0.859694443	2.305405002	-0.129348684	0.149462031	0.899790018
AAMP	-1.011455113	-0.775564447	0.545905522	0.127228872	0.516382433	0.807557297	0.255712333	-0.20277381	0.029747014	0.196371485	-0.234091729	-0.171224221	-0.253174284	0.04151383	0.056708649	-0.237860496	-0.19178763	-0.199342769	0.513480639	-0.238948062	0.017470292	-0.00107658	-0.483190157	-0.139677476	-0.116112032	-0.066782656	-0.090295548	-0.195804756	0.155960053	0.005565843	0.059484865	0.000146859	-0.443832537	0.144116871	0.194216309	-0.896333282	-0.147948795	-0.149466022	-0.043096422	-0.074423581	0.379612756	-0.174487505	-0.210066804	-0.068435994	0.318884956	0.270397016	-0.663470261	-0.505492429	-0.227255566
AANAT	-1.086895901	-0.985484163	-2.422163439	-2.468931625	-2.446648777	-2.477500258	-2.312814654	-0.999163364	-0.876164504	-1.081180442	-0.900945343	-1.095445676	-1.210922631	-1.198480405	-1.041129002	-1.076950946	-1.173818433	-1.102953176	-2.472428763	-0.967613609	-1.266851721	-1.007688954	-1.042680665	-1.136713478	-0.981470649	-1.010858812	-1.260031303	-1.152757852	-1.025345762	-0.996171843	-1.096335536	-1.055326231	-0.976655498	-1.134523854	-1.022937704	-1.117377671	-1.005548585	-1.044313439	-1.147080594	-1.138333283	-1.039523935	-1.056008031	-1.080238899	-1.105130345	-0.962475659	-1.049066923	-1.000732209	-1.200703668	-1.21146823
AAR2	-0.809935397	-0.672580439	0.315658736	0.0589044	0.198161698	0.608583786	0.162516721	0.00277927	0.117486668	0.067494578	0.005598466	-0.336928614	0.236439716	-0.258548374	0.094952172	-0.077727468	-0.286568997	0.19377414	0.467857799	0.337592133	0.517179729	0.247976473	0.248381572	0.428236316	0.006669288	-0.080719419	0.351845622	-0.036741409	0.050275446	0.140675537	0.179145903	-0.105596784	-0.030517484	0.301274843	0.014693929	0.053070315	0.223096408	-0.187609473	-0.117961057	-0.401973973	0.170127093	0.495886691	0.188422574	0.053614767	-0.027039401	0.96996141	0.241557717	-0.363583259	-0.062850893
AARS	-0.428271744	-0.397731653	0.100931239	-0.345870867	0.237773071	0.054688609	-0.394876026	-0.017241692	-0.091632841	0.611906622	0.175577613	0.135885093	-0.008693564	0.415410171	0.237642398	-0.663747626	-0.667843188	0.114405807	0.391859865	-0.515244594	-0.109639541	-0.322825189	0.256373036	0.520863828	0.320040508	-0.415155709	-0.198307749	0.373498325	0.359099657	-0.305544278	-0.094088923	0.437999492	0.068298792	0.142981777	0.234164182	-0.476988129	0.008641348	0.115486362	-0.191487363	0.256743423	0.656589268	-0.128482138	-0.316169364	0.277154706	0.489653805	0.353086116	-1.104267489	-0.396659245	-0.226409543
AARS2	-0.119425491	-0.21567937	-0.064183338	-0.025390325	-0.016050149	-0.034063648	0.696774705	0.249245686	0.22263704	0.323371222	-0.009951182	0.238366583	0.103139733	0.026993067	0.154042113	0.39366968	0.180349417	0.095304282	0.031138255	0.160851278	0.109960649	-0.128465831	-0.153562207	0.006832126	-0.758488288	0.225040056	-0.161774865	-0.095204163	-0.144784943	0.141812838	-0.027817176	-0.054925129	-0.101980226	0.109455911	0.211024533	-0.074792383	-0.13622406	0.093126221	-0.156590986	-0.079419074	-0.469025678	0.010716259	0.118417539	-0.038051204	-0.183842102	0.514967552	-0.174212419	0.294667444	0.025656921
AASDH	-0.187705676	0.036576196	-0.217327362	-0.014372647	-0.151178588	-0.521197964	-0.135193023	-0.059374006	-0.17020888	-0.174370282	-0.169685671	0.245247627	0.10098128	0.004979802	0.145459649	0.273806369	0.150090659	-0.029583534	-0.25258596	0.787855766	0.698199539	0.41940578	0.066825457	0.364532428	-0.211954646	0.005357299	0.399999442	0.067575666	-0.206337297	-0.786931086	-0.712315518	-0.629959043	-0.689756683	0.520169368	0.16953664	-0.417949679	0.285642855	-0.058286382	-0.103092227	0.029473947	0.110414428	0.093208316	0.125535787	-0.055982444	-0.023081171	0.941194598	-0.001144367	0.00481316	0.400817479
AASDHPPT	-0.23466716	-0.313186186	-1.196898967	-1.495208538	-1.821816764	-1.284242956	-1.301627453	0.446361794	0.02400997	0.432386063	0.505711699	-0.113652449	-0.516458977	0.489265981	-0.271451351	-0.257803513	-0.470624257	0.058443544	-0.887253328	-0.48518309	-0.518913965	0.005704377	-0.212110894	-0.656692246	-0.369366027	0.038929732	-0.283737417	0.100083371	-0.27198692	-1.078651269	-0.616041512	-0.311415341	-1.208595116	-0.819258731	-0.422336638	-0.743053948	-0.790987402	0.520341279	0.05511345	0.300390269	0.385324895	0.015811537	-0.177063277	0.350738921	0.458092701	-1.265320568	-0.731863399	-0.349190415	-0.600762393
AASS	-0.027654811	0.23326202	0.031011179	-0.576557581	-1.135014691	0.291474252	-0.866506441	-0.529114588	-0.370474766	-0.493312963	-0.382314957	-0.587591017	0.280217085	-0.718386489	0.423740583	0.928719446	0.996387951	0.35853276	-1.491636014	1.032617652	0.936638768	0.010412352	-0.946065971	-0.271437647	-0.739997476	0.102431985	0.858883183	-0.315867583	0.137755055	0.047763814	-0.129568298	-0.148491843	-0.265406247	0.197688534	0.176011219	-0.003161752	0.491424507	-0.246796154	-0.249338447	-0.968224558	0.059102853	1.261627814	-0.015253611	-0.00043931	-0.129235386	1.556289468	1.008820596	0.297444769	0.850152845
AATF	-0.309526655	-0.248003004	0.276320494	0.160992192	0.683803872	0.653651928	0.395604339	-0.402692008	-0.151393443	0.165657166	-0.337890957	-0.176945257	-0.170763848	-0.151948913	0.001332723	-0.147299568	-0.273073594	-0.038731852	1.014436996	0.433929747	0.240386386	-0.013918324	0.733656385	1.021488682	0.160777718	-0.152194985	0.498207458	0.19586549	0.192344551	0.165210016	0.336966464	0.026856987	0.050823739	0.421210263	0.170943377	0.404336938	0.096838006	-0.271052407	-0.590915727	-0.339735809	0.18592514	0.039553662	-0.210869966	0.030940153	0.176027054	1.11302993	0.18003975	-0.266700852	-0.135296569
AATK	-0.04258904	0.340740338	0.156352215	-0.218635418	0.034515494	0.130572721	-0.280374245	-0.441044347	-0.239306225	-0.079330223	0.158555871	-0.318108031	0.340996522	-0.202889047	0.5507491	0.009361363	0.035430928	0.185749476	0.25408641	0.569919656	0.685850288	-0.093454154	0.644443489	0.878465143	0.158824048	-1.081838294	0.208949067	0.196635873	0.25352753	-0.729890921	-0.455112871	-0.389043167	0.003390962	0.191735966	0.142504147	0.366460874	-0.005705005	-0.510673074	-0.586886029	-0.540089591	0.045927562	0.941994647	0.160385466	0.396941796	-0.047438454	1.429226766	0.268777988	0.081164803	0.630193245
AB488780	-0.415651718	0.264239154	-0.16801448	-0.327769294	0.029762701	-0.614359132	-0.358654482	0.372470859	0.110641999	0.37142203	-0.020407756	0.088247183	0.086359861	-0.159009874	0.255410815	0.134756774	0.228229612	-0.01367805	-0.15132807	0.547900385	0.383195877	0.412715634	0.353704158	0.813443338	0.466221777	0.253885703	-0.189194982	0.265552235	0.668203196	-0.597424283	-0.624626564	-0.527509213	0.234543994	0.355907775	0.514376102	-0.22732177	0.171140201	-0.27702711	-0.756400862	-0.354417487	0.30303079	0.29386719	0.000419042	-0.017488109	0.021594286	0.702090459	-0.023885622	-0.002595578	0.171481887
ABAT	0.270513514	0.07525002	0.202022458	0.427400105	0.19737074	-0.086246522	0.688281444	0.130559147	0.110776681	0.321135549	0.050370604	0.439262272	-0.031092057	0.183697639	-0.017580753	0.309797845	0.032748464	0.026663254	-0.2958137	-0.107153446	-0.167780022	0.139455612	-0.41422328	-1.005903451	-0.341554231	0.23853779	-0.628039079	0.25581649	-0.079112973	-1.157283712	-1.26181401	-0.783817216	-0.47130601	0.651259769	-0.438934147	-0.692372531	-0.276277717	0.046516205	-0.330111686	0.193765184	-0.269322833	-0.422655308	0.03001918	0.055512207	-0.089544638	-0.995826267	0.030573671	0.378610833	-0.206522237
ABCA1	-0.667823248	0.317457245	0.766789939	1.268788526	0.171498796	1.29170162	0.845111679	0.153377587	0.046579624	-1.074424037	-1.415575898	-0.548884812	0.687723101	-0.846085892	-0.341726171	1.210035317	0.981831177	-0.298780993	-0.669490773	3.078292673	2.371881934	1.035496665	1.07404344	1.530484808	-0.243276541	0.586647738	0.614878765	-0.839825276	-0.854307156	0.863799327	1.076774149	-0.250337365	-0.560296233	1.2089608	0.660692452	0.807803736	-0.020963458	-0.034836766	0.476828659	-0.579917442	-0.652324367	0.230621248	-0.275081731	-0.457991626	-0.63145669	0.089856611	0.756468257	0.919828437	1.535123008
ABCA11P	-0.716072895	-0.684797498	-0.408431638	-0.547127755	-1.491834454	-0.861177407	-0.145309951	0.541686803	0.864757146	0.212792931	0.54822975	0.51639272	0.319922625	0.299610766	-0.142522464	-0.384418292	0.001533779	-0.265111881	-2.078204426	-1.190306675	-1.056214869	-0.544881019	-1.198193572	-2.365237168	-1.027497816	-0.15132807	-0.391063238	0.380440216	-0.101590865	-0.417056376	-0.397612163	-0.356011412	-0.52936433	-0.016907089	-0.240437064	-1.17901008	-0.179707955	0.213945701	0.230163286	0.265046764	-0.079385645	0.12908805	0.650588484	0.317029282	0.812010769	-0.588704709	-0.482547213	-0.046613911	-0.20472312
ABCA12	-0.73010006	-0.752736461	-2.110560724	-2.17327976	-2.110280321	-2.179329912	-1.969869622	-0.801975129	-0.83360359	-0.903734908	-0.672210559	-0.919199916	-0.890624275	-0.960344154	-0.877135685	-0.842228786	-0.790224355	-0.812019221	-2.106047007	-0.63633706	-0.988295701	-0.828446506	-0.780216416	-0.785039917	-0.769322316	-0.782936336	-0.970016569	-0.948641347	-0.851453702	-0.735610939	-0.754211009	-0.80276591	-0.767985077	-0.968236893	-0.843427734	-0.797050574	-0.778953854	-0.765530072	-0.771125542	-0.859374193	-0.873657734	-0.810678526	-0.732112125	-0.831614027	-0.786978532	-0.681929469	-0.757016118	-0.91620824	-0.901264609
ABCA13	0.255102101	-0.079640608	-1.479939966	-1.249805998	-1.516598365	-1.588796662	-1.325816705	-0.129903464	-0.18427644	-0.189872	0.011318583	-0.168252607	-0.085512779	-0.244304234	-0.224907306	-0.116303806	-0.028492129	-0.05188893	-1.435129736	0.268009128	-0.392714726	-0.138764139	-0.056467494	-0.112249686	0.442837681	-0.04722005	-0.326691361	-0.231239991	-0.158829009	0.002824771	-0.096971914	-0.026034513	-0.09970521	-0.224164205	-0.167924523	0.008529342	-0.077768197	-0.044500856	-0.052773028	-0.160207098	-0.24550676	-0.117119676	-0.080601898	-0.088357852	-0.098902109	-0.089447226	-0.021854609	-0.31458015	-0.263395991
ABCA17P	-0.144977312	-0.089756249	1.134145221	0.320367871	1.224254501	0.9808631	0.378227162	-0.521188026	-0.199649148	-0.64111632	-0.750009457	0.500112555	0.112192882	0.381371205	0.388580486	0.314891385	0.302352043	-0.158312953	1.386037697	-0.664795294	-0.08806204	-0.233953103	-0.114842848	-0.048229754	-0.192753408	0.371735599	-0.139353696	0.02756882	0.06326795	0.410358148	0.458954873	-0.018424663	-0.0686217	0.005796486	-0.165466594	-0.256017379	0.019930024	0.223504228	0.27479814	-0.161307429	0.239568393	-0.148568521	-0.036770637	0.033556913	0.141922021	1.490949289	-0.432188233	0.020060782	-0.247665354
ABCA2	0.004861329	0.167943623	0.778943617	0.59680093	0.491546828	0.591170315	0.29614913	-0.602095423	-0.341873539	-0.493182589	0.197103845	-0.256947768	0.747795722	-0.128222733	0.819369968	0.044954021	-0.404076482	0.574210621	0.430857527	0.811678172	0.83619311	-0.710880557	1.266163162	0.967423105	-0.812538431	-1.213787906	0.614657176	0.150464664	-0.030025981	-0.617053342	-1.00729647	-1.115875134	-0.350521446	0.453645263	0.091965841	0.89562564	-0.402956314	-0.076079407	-0.915626923	-0.637969913	-0.074969487	1.205510314	0.191229858	0.249529079	-1.017731034	2.027792292	-0.004877765	0.390374275	0.433228258
ABCA3	-0.519436586	-0.340220942	0.407905683	0.146535318	0.722377886	0.297475525	0.282888113	0.355910142	0.315610629	0.543874943	-0.221171492	-0.030035202	-0.158835339	-0.07174142	-0.006347519	0.077942434	-0.110817907	0.085020482	0.475803664	-0.813893258	-0.140009849	0.374341207	-0.344720409	-0.498777638	0.622873485	-0.164939781	-0.254869739	0.353094023	0.145071037	-0.151611695	-0.178478919	-0.356416217	-0.173818693	0.146526977	0.252082439	-0.24510412	0.138919424	-0.109999162	-0.049976803	-0.1713498	0.18359551	-0.13910075	0.281233308	0.255389664	0.580872535	-0.181964579	-0.52936131	-0.215528012	-0.275059472
ABCA4	-0.859918194	-0.615762931	-0.771803543	-0.775755836	-0.727168077	0.792226592	1.785800779	-0.915120435	-0.876983063	-0.847943427	-0.534969641	-0.884386199	-0.938914637	-1.036003552	-0.673815661	-0.861267823	-0.808776283	-0.89067234	-0.806048043	-0.760905708	-0.899353706	-0.557977788	-0.829717511	-0.855156647	-0.620042788	-0.791095893	-0.978746857	-0.835696855	-0.62753449	-0.777768675	-0.824054573	0.097252775	-0.153745221	-0.694448023	-0.671408447	-0.879786018	-0.68638995	-0.818838788	-0.938641018	-0.376025666	-0.671675462	-0.931711281	-0.834694908	-0.847671365	-0.611481781	-0.763575812	-0.469425541	-0.908048805	-0.933730566
ABCA5	0.81430817	0.469363386	-0.801075277	-0.858617515	-0.98954697	-1.611422577	-0.762665369	-0.315427013	0.180054013	-0.141773931	-0.160392828	0.567433883	0.104753438	0.070778528	-0.559541857	-0.117966474	0.101479578	-0.514627254	-1.567172814	-0.794934477	-0.142426599	0.098304202	-0.919774514	-0.820673932	-0.406249262	-0.541717119	-0.952176311	0.81185767	-0.299774438	0.62455088	-0.383878593	0.282243478	0.087603777	0.707350031	-0.180458109	-0.391340427	-0.32197841	-0.222952608	0.418232918	-0.324390351	-0.050439877	-0.133740362	-0.005740926	-0.118368424	-0.185806777	0.881801796	-0.081471732	0.251116018	0.233255761
ABCA6	0.965216513	0.247237771	-0.368045973	-0.595872044	-1.393242072	-0.44276197	-0.162431625	-0.143744505	-0.430268803	-0.302756571	-0.309215695	-0.256073476	1.773624087	0.01621032	-0.537682585	-0.04610261	0.182499332	0.356132088	-0.428805318	0.41844602	1.250616922	-0.660210322	-0.423344284	-1.101967653	-0.27176173	-0.416816901	3.301454637	1.360114206	0.132736336	0.23458544	0.335282925	-0.192261075	-0.423984503	0.597805933	-0.196587385	3.26084842	-0.46518385	0.188347369	0.132027033	0.317758226	-0.498089588	2.832575807	1.378571882	1.350588785	-0.686159312	4.458876927	0.007802885	-0.175566948	1.351016298
ABCA7	0.457058822	0.10570972	0.316249798	0.458793754	0.71628155	0.101263199	0.984615014	-0.128072867	-0.077097253	0.779019118	-0.149241854	-0.150647597	-0.559454577	0.480191382	0.04444672	-0.091899126	-0.356471739	0.355000134	1.324691382	-1.111022783	0.006934214	1.310914466	-0.687271405	-0.399851111	0.683031651	0.11943241	-0.409672122	1.501863649	1.305563767	-0.297519225	-0.572004942	-0.938282963	0.130589985	0.355000134	0.252314163	0.924350235	0.353974531	-0.102234846	0.150168276	0.405893273	0.202554759	-0.403864404	-0.053361655	-0.135423797	-0.563104609	0.472842605	-0.256787519	-0.116105324	-0.438864974
ABCA8	0.647741751	1.320857795	-0.442967587	0.975230079	-0.228748755	0.460569378	-0.248896933	-0.280740915	0.556070322	-0.887215143	-0.479859202	-0.225256198	1.646285581	-0.354063029	0.364185346	1.366393728	0.615819292	0.264274831	1.302434637	2.176361872	2.14310374	-0.99457989	4.382151705	4.184119113	-0.597302923	-1.573752424	1.89510381	-0.007337129	-1.016784625	0.376916453	-0.619267006	-1.475071689	-0.686657082	0.174734423	-0.328440308	1.473733618	-0.863759676	0.3333982	-0.666465206	-0.477893215	-0.807043586	3.120146703	0.11654628	0.275433474	-0.991636173	1.565994837	-0.655891212	1.535840012	1.833171641
ABCA9	1.068993085	-0.23260419	-1.703585353	-1.408877473	-1.468378774	-1.580593702	-1.394499787	0.269840351	-0.450182916	0.341521961	-0.475250054	0.054428975	-0.042307189	0.531485368	-0.442611791	0.190693487	-0.048309564	0.43378247	-1.186473505	0.472196084	-0.6924528	-0.535978686	-0.06796363	-0.572409702	-0.517786333	0.530128689	-0.420717496	0.393230785	-0.308582327	0.166214881	0.054545392	0.697773197	-0.419872349	0.264773008	-0.165455365	1.362104575	0.109829635	0.700934766	-0.535303925	0.708658712	-0.399005141	0.050349427	-0.456731006	0.569587819	-0.535977954	0.616670576	0.247070268	0.715078204	-0.107239225
ABCB1	0.535013089	-0.093979901	-0.230291385	0.858253509	0.059588693	0.223610613	0.880326697	-0.385407178	0.561827699	0.192369551	-0.232825333	-0.574164204	0.523632709	-0.132585405	-0.287133445	-0.209706049	0.331016318	0.007575576	-0.359821943	0.496636495	0.221613692	-0.193499736	0.049766946	0.402497134	-0.205002806	-0.391391424	-0.113690224	0.224211584	-0.072043489	-0.351953206	-0.137700176	0.106640313	-0.179588019	1.361276637	0.072421135	1.086399608	0.445887594	0.044326547	0.26281041	0.105823547	-0.412068124	-0.445244056	0.082198307	0.219040117	-0.688154677	0.30612969	1.497532967	0.770524452	0.43087069
ABCB10	-0.118331199	-0.33470602	0.262698459	0.371449911	0.040328986	0.228732634	0.467716345	0.235850189	0.193987926	0.419992393	-0.231708031	0.414815956	0.078855728	0.123342663	-0.204955245	-0.162606419	-0.164233701	-0.001577006	-0.630272668	0.039205788	0.350863702	-0.42352488	-0.245017433	-0.134495094	-2.120441333	-0.382097536	0.035203004	0.301604385	-0.849693194	0.186620862	-0.215797302	0.573215317	-0.177399613	0.255609377	-0.960449707	-0.823758506	-0.844075298	-0.159887205	-0.115396359	0.518784882	-0.054605496	0.380546274	-0.303101758	0.257787653	-0.264612758	0.918852859	-0.771574823	-0.242569442	0.215269055
ABCB11	-1.037363504	-0.90843664	-2.386623525	-2.448503315	-2.380046619	-2.441470912	-2.299871689	-0.952110438	-1.102064924	-1.053148789	-0.825770525	-1.060087803	-1.161540951	-1.130985703	-0.968362022	-1.009227	-1.117343242	-1.021579035	-2.402608456	-0.889554167	-1.209830851	-0.938399715	-0.958637962	-1.072053498	-0.890511727	-0.943406761	-1.19509859	-1.109213155	-0.954451459	-0.923552166	-1.023218084	-0.972046812	-0.90308591	-1.090162578	-0.967024916	-0.978578266	-0.710199523	-0.973325983	-1.089514152	-1.070566805	-0.966489292	-0.974140849	-1.019944215	-1.027566135	-0.894256573	-0.948097279	-0.915123971	-1.058728089	-1.155265892
ABCB4	-1.209638079	-1.145731947	-2.59104733	-2.657824137	-2.604478771	-2.655898714	-2.484706583	-1.191456029	-1.315961022	-1.259986731	-1.060925713	-1.282298566	-1.372981864	-1.354153277	-1.216626159	-1.243677032	-1.314324247	-1.246107296	-2.60584308	-1.115844962	-1.452100898	-1.182383291	-1.195263958	-1.285404189	-1.147336477	-1.172689381	-1.438732565	-1.334285578	-1.202982904	-1.147666624	-1.251301223	-1.219980032	-1.143591583	-1.323671743	-1.216358961	-1.248012153	-1.162586217	-1.183025246	-1.288950543	-1.278493293	-1.224116751	-1.212942585	-1.247208942	-1.243929759	-1.139845544	-1.171808897	-1.159107621	-1.304329601	-1.379802339
ABCB5	-0.385551085	-0.457922584	-1.884834083	-1.977251714	-1.900714654	-1.949895771	-1.782236485	-0.435068957	-0.550136643	-0.587490296	-0.370976076	-0.624913091	-0.573872333	-0.671586988	-0.512497186	-0.503336613	-0.431184041	-0.505843775	-1.881370234	-0.201434646	-0.716287508	-0.475846555	-0.450571832	-0.496934946	-0.444545251	-0.438876513	-0.684094147	-0.657979196	-0.442138631	-0.404878556	-0.493661295	-0.496862774	-0.440265237	-0.689277546	-0.513568068	-0.440799036	-0.456317128	-0.447580549	-0.263940876	-0.605724919	-0.62298545	-0.457643083	-0.395716787	-0.527344002	-0.319075643	-0.493597309	-0.375523122	-0.558549242	-0.629528796
ABCB6	0.067725166	0.765341922	-0.997639951	-1.00830841	-0.684077458	-1.033947695	-0.097740841	-0.371639908	0.128508931	-0.103732647	0.717723049	-0.48043374	0.065213282	-0.150816244	0.226009789	-0.412709714	0.090040415	-0.075156522	-0.950030998	-0.272093779	-0.291370773	0.260252373	-0.434196183	0.169978989	0.265871679	0.009953077	-0.055103078	-0.151088394	-0.01797511	-0.290044731	0.211993889	0.133313893	0.608572243	-0.160886451	0.502898809	0.516780985	0.604826453	-0.203826479	0.129601133	-0.105910218	0.272826932	-0.398022102	0.329854606	-0.046308181	0.445381559	0.013837544	0.653249092	-0.488864968	0.053754739
ABCB7	0.302348182	0.04365737	-0.064090503	-0.250079464	0.165519408	0.155794689	0.083246324	-0.116827623	-0.130852057	0.072921027	0.045263461	-0.024080423	0.13979179	0.072647507	-0.076461411	0.031131619	0.341410376	-0.037302625	0.076005716	1.074190626	0.073494922	0.18892334	0.271293712	0.62324134	0.163777583	0.248719047	0.460635845	0.17661141	0.201497238	-0.118187399	-0.406407577	-0.13936037	-0.028039472	0.567426289	-0.008778184	0.339361014	0.621245818	-0.587088565	-0.55100505	-0.289318342	-0.089570075	0.631128315	-0.629852239	0.011413769	-0.043019947	0.827607278	0.297540204	0.402662154	0.252742142
ABCB8	-0.220357517	0.163742553	0.290780728	0.298021747	0.280847662	0.722016271	0.326252693	-0.095677763	-0.2688364	-0.155584521	0.26727594	-0.140827135	-0.3378616	-0.266624312	0.12869685	-0.14463534	-0.303485486	-0.192325808	0.310685163	-0.049712858	-0.347955833	0.375622899	-0.118524725	-0.396518878	0.258179633	0.524173529	-0.36705397	-0.253832929	-0.017373306	-0.257508056	-0.220546112	-0.358613046	0.074388838	-0.204845497	0.246943108	-0.218725067	0.437153791	-0.113357664	-0.369781495	-0.221990369	0.542024723	-0.108732946	-0.234733026	-0.179534263	0.538547004	-0.091900663	0.128162193	-0.184344733	-0.465544301
ABCB9	-0.40079077	-0.235296655	0.126478397	-0.246758322	-0.596138893	-0.411933852	-0.451390755	0.068102975	0.221714896	0.654356438	0.821164296	-0.238966739	-0.446164267	-0.001811344	0.047746088	-0.463897353	-0.398692374	0.225983515	-1.174884101	-0.800341599	-0.749274539	0.259625742	-0.971146976	-0.540562002	0.110614741	0.285962024	-0.9167899	-0.180889712	0.844972816	-0.303426554	-0.282741331	-0.703700177	0.021527769	-0.129724775	0.350852502	-1.037907381	0.198898303	0.074902568	0.229355104	-0.155578029	0.269257734	-0.621375407	0.164148958	0.453233411	0.636303787	-0.918431032	0.122653637	-0.166075035	-0.636597437
ABCC1	-0.501978552	-0.490035738	0.014593675	-0.14071834	-0.663950068	0.364115516	-0.208787615	0.075236463	-0.192579128	0.209707881	-0.035508595	0.087476284	-0.16693301	0.183036851	-0.263441015	-0.104272467	-0.502510463	0.178953992	0.302375675	-0.554133906	-0.806165694	-0.293404204	-0.46873064	-0.232683963	0.094509041	-0.037364362	-0.097907661	0.344424031	-0.232408758	0.667345727	0.423190675	0.709928634	-0.300359534	0.128332603	-0.169272023	-0.813597316	-0.639849938	0.2153082	0.020772278	0.079072898	0.453796741	-0.070273982	0.136722946	0.52949155	0.595585389	0.346057558	-1.281644494	-0.757305799	-0.169115399
ABCC10	0.653986347	0.416746585	-0.340002469	0.48783597	0.280894924	-0.586820286	0.434947993	0.477109359	0.357025276	0.385369407	-0.383422857	0.332142258	0.233707344	-0.135809972	0.085550156	-0.041836024	0.247894346	0.076199505	0.6608485	0.357436134	0.989983373	0.998348468	0.327518254	0.295366508	0.956882248	-0.34455456	0.024722216	0.863818353	0.524559605	-0.264319092	-0.444812094	-0.406875931	0.413804406	0.554921112	0.360298532	0.66079092	0.373942817	0.000593114	0.177233426	0.041091835	-0.230665552	0.825792546	1.186691594	0.54784522	0.429588971	0.731278317	0.509044443	0.411561072	0.202878809
ABCC11	-0.721390954	-1.024542874	-1.871856658	-1.937654052	-1.97875533	-1.48840392	-1.770343174	-0.700253622	-1.247754599	-0.858557164	-0.964884008	-0.803879098	-1.289224056	-0.856653083	-1.079652789	-0.751930593	-1.25839478	-0.759220908	-1.887142324	-0.611858967	-1.332603039	-1.068149653	-0.72010823	-1.238478127	-1.033103279	-0.692094036	-1.347881303	-0.835968857	-1.147337532	-0.710044932	-1.160995519	-0.720574824	-1.01812216	-0.825083072	-1.166064254	-0.773373199	-0.828981453	-0.725548342	-1.052955351	-0.808480934	-1.098112086	-0.719835973	-1.091697101	-0.737720441	-1.003139775	-0.674036508	-0.96889676	-0.8161187	-1.290042332
ABCC12	-1.230594185	-0.223301618	0.001116358	-0.79649912	-1.257920781	-0.012839313	-1.154973163	1.049691541	3.038898802	1.971316016	1.693254903	1.075801293	-1.288678033	-0.911356058	0.156852848	-0.637152886	-0.227382571	-0.56490154	0.583186123	-1.169425663	-1.446098501	-0.861619584	-1.010858812	-1.215560444	-1.072161543	0.580519089	-1.257302738	0.337293549	0.025764063	-1.187104635	-0.249208808	-1.094244371	-0.823095492	-1.007699194	0.157655076	-1.149220096	-0.155083086	0.307446129	0.355375596	0.103239929	1.46050752	-1.007323006	-0.70128257	-0.661789203	2.926014415	-1.015047606	-0.800622772	-1.048120891	-1.427819759
ABCC13	-0.354253397	0.034860417	-1.92082888	-1.897007457	-1.909844271	-1.961264522	-1.811199759	-0.245495729	-0.440187193	-0.364867223	0.125819693	-0.281125594	-0.492570068	-0.449508469	-0.285100037	-0.300164405	-0.353974226	-0.150408995	-1.565150298	-0.196538844	-0.796225764	0.015063611	-0.272150277	-0.413450446	-0.052887825	-0.245224498	-0.541405912	-0.417394209	0.003826862	-0.214217966	-0.381802699	-0.329487461	0.051714827	-0.408685563	0.299978657	-0.27179073	0.115385814	-0.27895089	-0.294497282	-0.37548161	-0.011688385	-0.27704599	-0.399809235	-0.352348457	0.061613916	-0.414399969	0.022822727	-0.623281762	-0.671544246
ABCC2	-0.859646168	-0.928233405	-1.948253159	-2.000758133	-1.825402496	-2.013105114	-1.844081176	-0.888194115	-0.949827522	-1.052876391	-0.786711703	-0.97033295	-1.090878838	-1.071655755	-0.946692331	-0.993723522	-0.921453694	-0.924147143	-1.955982534	-0.804966931	-0.830056019	-0.90629667	-0.576772313	0.383749629	-0.870179708	-0.876226814	-1.111340453	-1.045528505	-0.91726526	-0.115215801	-0.883530559	-0.939932301	-0.868307272	-0.977762311	-0.931443757	-0.949457904	-0.894792618	-0.870787685	-0.941096154	-1.010148092	-0.536842545	-0.926271746	-0.886804559	-0.973951258	-0.860548423	-0.879514016	-0.885696148	-1.028537833	-1.01612423
ABCC3	0.15762313	-0.071965494	0.370283486	0.301967672	0.354473149	0.317744799	0.743732444	0.11590113	0.012193202	0.169325998	0.009363369	-0.173217812	-0.027366261	0.076248222	-0.153827878	0.005475444	-0.00472158	0.206066406	0.354648945	-0.035322105	-0.100483269	-0.132426578	-0.23903808	0.03074612	-0.049759748	-0.0859113	-0.120672614	0.095027274	-0.121725454	-0.066600344	0.067031501	0.922108086	-0.000267933	0.101830503	-0.266456494	0.230287998	-0.102463087	0.306017783	0.005919193	0.208516136	-0.18887386	-0.186544759	0.04302275	0.186471906	-0.087213268	0.208243178	-0.116374023	-0.188992762	-0.046736654
ABCC4	-0.396530368	0.004891523	0.625436588	1.195157326	-0.054348193	0.22302682	-0.520177579	-0.240612672	-0.626994651	-0.348903071	-0.320419104	0.513055193	1.623552683	0.809934708	0.283654419	0.172259124	0.719405842	-0.467835533	0.164540188	0.949045025	1.198489565	0.69029336	-0.456567666	-1.823611861	-1.416740499	-0.440249186	2.031701842	-0.476272598	0.625551893	0.421396318	0.490503488	-0.338017326	-0.460602931	0.15431152	0.881039642	0.892125351	-0.325235474	0.393653207	0.745870645	-0.08137471	0.444704803	-0.09972455	-1.164735724	-1.429089077	-0.532567127	-0.266168629	-0.501533638	0.333817559	0.672479292
ABCC5	0.513838062	0.105658502	-0.427164374	-0.041508439	-0.098001308	0.052938342	0.114713097	0.431294325	-0.084721577	0.142074079	-0.239448943	0.13836757	-0.025245395	0.242226884	0.247983155	0.182973056	0.126719966	0.060426517	0.460910698	-1.146213393	0.391361575	0.383083375	0.640177409	0.928284962	0.306036921	-0.360995722	0.011587092	0.31761411	0.179762879	-0.160815485	0.126719438	0.495875437	0.68351555	0.480090126	0.214007022	-0.177437235	0.371580273	-0.102339027	-0.234228671	-0.116746856	-0.278508062	-0.093363587	0.251946998	0.083015752	-0.116386894	0.824911362	-0.220721887	0.063844041	0.33243068
ABCC6P1	-0.655801883	-0.623253761	-1.962944915	-1.989564444	-1.945174301	-2.055990303	-1.806442605	-0.650752272	-0.775218707	-0.723023885	-0.542995324	-0.781576305	-0.84369822	-0.800589099	-0.756213705	-0.661359626	-0.717106575	-0.661517165	-1.964167907	-0.518024101	-0.858975721	-0.643853485	-0.245768207	-0.750391072	-0.619507696	-0.60152323	-0.942461169	-0.770923614	-0.68505283	-0.59309151	-0.692279118	-0.689004998	-0.648133578	-0.812292039	-0.723576373	-0.640289166	-0.64733109	-0.623282651	-0.748753383	-0.751056215	-0.65294883	-0.669246944	-0.607430356	-0.711865671	-0.660171428	-0.656346812	-0.648667929	-0.79435961	-0.858430558
ABCC8	0.602531374	0.233343266	-0.094596924	-0.189567804	-0.222274029	-0.598728887	0.189443669	0.392345562	0.07359048	0.557625161	-0.011175295	0.793521628	-0.07728257	1.030903368	0.708201718	-0.032765569	0.318588954	0.412566175	-0.051954899	-1.293955026	-0.131847668	1.004620327	-0.707829612	-0.807639312	0.928911178	-0.35370663	-0.551728391	0.937826767	0.810128576	-0.964038609	-0.594562177	-0.08248505	0.721845445	0.442230555	0.839557108	-1.694190066	0.958874071	-0.297678371	-0.807639009	0.071010789	0.203380221	-0.665128253	0.500018707	0.551909607	1.04582065	-1.015706896	-0.119522755	0.456533246	-0.205784451
ABCC9	0.009493943	0.237963188	0.14000718	0.089601197	-0.009916987	0.145990413	-1.521265463	-0.884238	-0.635141701	-0.626260639	-0.10741198	1.131162868	-0.366953014	1.265763566	1.20988614	-0.393578524	-0.515916122	-0.031601707	-2.005844523	-0.033200356	-0.936887536	-0.148879292	-0.564656666	-0.963079233	0.18927438	-0.085965353	1.207529572	0.138495363	0.867451808	0.367975864	0.865131985	1.382518411	1.135513856	0.226945465	0.766327671	0.100665804	0.531975161	-0.612798724	-0.476901186	0.285187234	0.181515799	-1.616690414	-0.579212205	-0.337504076	-0.172954955	0.034803944	1.333215444	0.413397594	0.651781989
ABCD1	-0.320316963	-0.093097555	0.161201989	0.507330874	0.200800747	0.456785126	0.535561007	-0.370527419	0.046735505	-0.343177647	0.427507916	-0.51848653	-0.076855384	-0.782437595	0.00883006	-0.743689047	-0.383512175	-0.373387479	0.348242052	0.200095002	0.451883558	0.304713005	-0.718666474	0.00090097	-0.097110543	0.222670052	0.069653366	-0.369849427	0.145267248	-0.02184377	0.619125711	-0.588118455	-0.193955195	-0.060136896	0.178707886	1.05080236	0.127878616	-0.10588755	0.132403906	-0.45612288	0.088284774	-0.065089071	0.17796485	-0.404412759	0.155701962	0.281690417	0.402361021	-0.622656323	0.282458072
ABCD2	-0.188188583	-0.702546545	-1.747106364	-2.034432632	-2.136398894	-2.231753975	-1.924768823	0.752607911	0.274013989	0.208340829	0.390029942	0.628855326	-0.773367428	0.129414783	-0.351016789	-0.583921251	-0.33657165	-0.239899568	-2.358976691	0.133300082	-0.816746419	-0.224210111	-1.400416851	-0.911962911	-1.9280825	2.351057244	-1.003087379	-0.846261581	-0.197725539	-0.480295468	-0.683607549	-2.125120774	-1.913636497	0.782860594	-0.008316681	-2.137095651	0.493027293	0.171105605	0.487911069	-0.129948393	0.132937521	-0.786277091	0.727178642	0.119890523	1.091216429	-2.243235608	-0.595000229	0.185249003	-0.705978796
ABCD3	-0.020768287	0.334822241	0.363794568	0.256859097	-0.187351356	-0.04211407	0.298452922	-0.113244382	0.157634253	-0.150858753	0.014059296	-0.026480854	0.33551687	-0.185695194	0.1221398	0.340153186	0.050412956	0.137353082	-0.622887804	0.927094312	0.653633403	0.027969319	0.015676397	0.043047255	-0.61863976	0.054842088	0.241119815	-0.022402136	-0.116227228	-0.09230126	-0.381198474	-0.35905818	0.256169988	0.435907613	-0.294131239	0.041282519	-0.052020168	-0.470359333	-0.289255137	-0.330209081	-0.266307956	0.575147815	0.158179692	0.091903439	-0.516712007	1.059144604	0.423107289	0.178594186	0.382443708
ABCD4	0.08456531	0.299895687	0.636957072	0.316505039	0.559756687	0.076367954	0.354809264	-0.877526854	-0.556411913	-0.869340198	-0.906645466	0.218841788	0.528073566	-0.100229236	0.391925066	0.31294718	0.280347047	-0.142412841	0.212754963	0.114671258	0.695043637	0.014445566	1.205055073	1.385841229	0.912798533	-0.411617176	0.751519166	0.256838813	0.456665815	-0.333558427	-0.250573343	-0.718566287	-0.113699122	0.420948861	0.379083483	0.133008567	0.00080206	-0.244347709	-0.084420911	-0.005246222	-0.209740502	0.296628318	-0.13625926	-0.368845975	-0.496260289	1.408057039	-0.004548044	-0.285689411	0.42030701
ABCE1	-0.304973223	-0.491129144	0.321601547	0.294490889	0.110635853	0.384111272	0.307470144	0.197169158	0.489337614	0.292680227	-0.003963907	0.122646084	0.191956496	0.004194879	-0.105088666	0.093271338	-0.120430042	0.040118953	-0.132615013	-0.301105459	0.19686799	-0.154849676	-0.866287688	-0.98146988	-1.15807176	-0.400379605	0.006161702	0.130202751	-0.161805352	0.463441141	0.120476827	0.185722966	0.170997967	0.375686837	-0.400438749	-0.57495283	-0.688563383	-0.241541431	0.037264131	-0.055407035	-0.062017422	0.671237204	0.158399077	0.142994712	-0.196582821	0.918092475	-0.566036613	-0.230661557	0.036991077
ABCF1	-0.955587974	-0.563902438	0.336112997	-0.001760151	0.35444302	0.706762514	0.099228404	-0.220996856	-0.222222362	0.342866234	0.022247208	-0.128522133	-0.207762495	-0.278737073	-0.07914513	-0.182646398	-0.188391793	0.063091198	0.52616068	0.060506897	-0.039155248	-0.058546132	-0.307487725	-0.172022393	-0.237252345	0.001758151	-0.057435111	-0.077069646	-0.079948529	0.531310587	0.542510753	0.16542023	0.118288885	-0.160893983	-0.153250538	-0.677445334	-0.254107934	0.10239167	-0.017329092	-0.074620162	0.348094036	-0.159799881	-0.347996119	0.021178791	0.192126354	0.490373993	-0.20407955	-0.732054061	-0.312255224
ABCF2	-0.024069832	-0.188598747	0.619085415	0.071716821	0.905852174	1.806170189	0.668093793	-0.3418132	-0.047981505	1.077887828	-0.108875371	0.243768141	-0.685576623	0.43723328	-0.304972047	-0.020056693	0.383903319	0.943170892	1.567221876	-0.159856984	-0.179210138	0.615851489	-0.208541303	0.222936215	0.010708526	-0.247979533	-0.147562219	0.618761127	0.757907459	0.066433949	-0.002418974	0.069007389	0.19235844	0.665571687	0.344312897	-0.698743655	0.648757266	0.708315274	-0.050981145	0.44077173	1.442507451	-0.130482147	-0.527064777	0.339802126	0.487975466	1.363922933	-0.180037422	0.262534305	0.176828138
ABCF3	-0.876369398	-0.527121407	0.69507447	0.292279486	0.558023653	0.964912624	0.119863571	0.008258684	0.099460844	0.54373877	-0.051994892	-0.286571284	-0.409632912	0.243277892	-0.053332612	-0.397812433	-0.298592713	-0.031870752	0.827125552	-0.69454795	-0.356977074	-0.004375687	-0.485663795	-0.150175075	0.019702199	-0.453298414	-0.261760665	0.028004127	0.394505032	-0.218847462	0.218141219	-0.351925403	-0.079283429	0.036440314	0.0226445	-0.785741378	0.043778438	0.007985681	0.067541524	-0.110795552	0.461922549	-0.409780176	-0.414271343	0.123530329	0.514357921	-0.037313581	-0.753983017	-0.569163129	-0.501848414
ABCG1	-0.045455251	-0.620307182	0.653481067	0.578168362	0.248972314	1.058061256	0.625987777	-0.641750941	0.028209141	-0.640114772	-0.72785232	-0.318633678	0.348508012	-0.386738618	-0.312117013	0.431226492	0.118787088	0.244390005	0.574322147	1.228954905	1.416351196	-0.455511646	1.304022896	1.620971172	-1.090884677	-0.213376374	0.283029455	-0.469201959	-1.187462871	0.008563332	-0.453330513	-1.23178186	-1.02774908	0.399790704	-0.56974492	-0.476005351	-1.247120587	0.652348357	0.707820632	0.084362845	-0.726515381	1.606196309	0.232555406	0.131718406	-1.107471446	1.456570358	-0.420463954	1.242554583	1.199181957
ABCG2	0.198808809	-0.209230464	-2.72780678	-0.684025074	-1.156082288	-1.992593493	-0.702283966	0.057887191	0.496617272	0.380063905	-0.775314956	-0.703396231	-0.149982012	-0.399934199	-0.895434138	-0.862234716	-0.632612987	-1.042764983	-0.878583486	1.664224179	1.129848509	1.383887287	0.220533156	0.489796721	0.371301134	-0.262510687	0.587468496	0.201530234	0.527535307	-1.60230304	-2.477466352	-2.096007244	0.12116424	0.845721426	0.774462215	1.021805683	0.99463649	-0.359337245	-0.671080147	-0.341693445	-0.201204247	-1.131498759	-1.137614789	-0.795647528	-0.752040049	0.705288781	1.575436165	-0.082183979	-0.159530804
ABCG4	-0.753414604	-0.804078613	-0.493830108	-0.829673152	-0.614230266	-1.022866643	-0.84642694	0.311557869	0.609422707	0.797327472	0.263618219	0.123888906	-0.925226875	0.157761386	-0.431147296	-0.137486923	-0.028173105	0.292206912	-0.710180404	-1.813724612	-1.082920355	-0.175392288	-1.106022785	-1.588195275	0.356182469	-0.07193891	-1.04199628	0.143065657	0.089190054	-0.444285524	0.292125733	0.084551704	0.231247451	0.066044815	-0.43997614	-1.181243299	-0.413757819	0.000679638	-0.423498237	0.065773847	0.214126049	-0.62760265	0.363878763	0.322143214	0.75666859	-3.296164457	-0.507391288	-0.461148599	-0.966150922
ABCG5	-0.677029848	-0.736417162	-2.205706417	-2.281018485	-2.22795322	-2.284970063	-2.087682227	-0.759273726	-0.875891145	-0.855563568	-0.65642633	-0.82182982	-0.926364553	-0.926869135	-0.837274089	-0.805238923	-0.869616404	-0.786436462	-1.949896106	-0.562357519	-1.059230658	-0.78590977	-0.624913491	-0.837968668	-0.806241249	-0.74839457	-0.993752338	-0.913533064	-0.762902571	-0.729899295	-0.829783796	-0.786164384	-0.748188239	-0.911628513	-0.775208559	-0.888766992	-0.766112529	-0.69155035	-0.843151552	-0.837329509	-0.787781956	-0.792727503	-0.79486214	-0.817462022	-0.748990079	-0.747518699	-0.76664667	-0.872963043	-0.943279616
ABCG8	0.060239869	-0.239353348	-1.892704544	-1.982708028	-2.012616086	-1.929082935	-1.820994013	-0.17314884	-0.115523876	0.33674966	-0.15963023	-0.243592549	-0.1935522	0.116303401	-0.170599137	-0.054291851	-0.156720765	0.07629639	-1.6524255	-0.148670313	-0.215377759	-0.190129234	-0.219385753	0.139842203	-0.126189541	-0.178860544	-0.214832438	0.031935188	-0.160166472	-0.163085437	-0.059594543	0.092353866	-0.113616236	0.024041895	-0.177822876	0.065138404	0.195108431	-0.217482398	0.963506159	0.062145204	-0.167121487	-0.215850013	-0.096153276	-0.283220468	0.079270372	0.173728186	-0.190395569	-0.297989266	-0.181547789
ABHD1	0.156951582	0.188270639	-0.760221934	-0.743956009	-0.754973913	-0.844802568	-0.727969164	-0.142718354	-0.378526007	0.145793388	0.370188837	-0.35459355	-0.97738007	-0.15276167	-0.072566648	-0.189499757	-0.402261693	0.110140574	-0.769980158	0.404513084	-0.479743919	0.275483893	-0.136462865	0.010798311	0.831136332	-0.058131666	-0.504025452	0.007538119	0.248463307	-0.290677775	-0.18972966	0.146065252	0.172486875	0.03611378	0.097311575	0.765218931	0.168206081	-0.1225923	-0.331053265	0.067684833	0.081795818	-0.162573234	-0.286582969	0.125381844	0.174627951	0.180628595	0.176767897	-0.259399732	-0.436091961
ABHD10	-0.380336834	-0.36434242	0.124937909	-0.128668402	0.091776866	-0.45513613	-0.216572849	0.013833114	0.210645085	0.39312961	0.428337525	0.113923286	-0.477150987	0.000408225	0.209501902	0.023352451	-0.028351375	0.267664871	0.315789022	-0.39985467	-0.240609859	0.460173026	-0.369119785	-0.558998916	0.476759927	-0.34382639	-0.527350656	-0.161524008	0.039889383	0.09651663	0.644984513	0.162341407	0.427266965	0.281544552	0.007251629	-0.089130902	-0.237534838	-0.180908029	0.04313001	0.005035585	0.282803561	-0.119438906	-0.169675318	0.227658651	0.33764659	0.238544271	-0.2222848	-0.604930398	-0.248249294
ABHD11	-0.173320138	0.043865209	-1.469842779	-1.516331323	-1.460048102	-1.607172948	-1.220014008	0.432440371	-0.136447958	-0.112356979	0.077573892	0.308415166	-0.063602975	-0.220947875	0.013367637	0.114763062	-0.143268358	0.006302333	-1.577965028	0.279041187	-0.239302819	-0.201456311	0.178679334	-0.06960509	-0.074380182	-0.0530509	-0.180372752	-0.190466029	0.078911321	0.229267972	-0.073970057	-0.116983913	0.047343783	-0.346139525	-0.047629155	-0.395127444	0.027011191	0.192277757	0.086452669	-0.143111011	-0.08882703	0.159640423	-0.009855599	-0.105825449	0.049751336	-0.037242815	-0.298566984	0.28502479	-0.213384737
ABHD12	-0.346629862	-0.252641476	0.123743924	-0.088865895	0.484563734	0.590169206	-0.092116864	-0.464161152	0.562701473	0.140528829	-0.258526231	-0.822908233	-0.548522046	-0.264983938	-0.561366116	0.172281017	-0.068619657	-0.003442045	0.485858335	0.250068766	0.188383326	-0.566716397	0.522323768	0.893639849	0.75700199	-0.745665496	0.959664008	0.66660518	0.495093403	0.491590027	-0.172020865	0.435001032	0.599697035	0.552844285	0.036822045	1.416666392	-9.65e-05	-0.742402282	-1.033061504	-0.767381972	-0.361791249	1.222683219	0.138182873	0.533521886	0.180752062	2.134067132	0.525592544	-0.025179975	0.487946148
ABHD13	0.041731789	-0.33641801	0.711148178	0.471989735	0.298384295	0.250182429	0.623629701	0.859399591	0.066774631	0.820913595	0.147270224	0.383155169	-0.271257585	0.116029331	-0.168946416	-0.226904265	-0.440956155	0.276873236	0.4441114	-0.035427686	-0.52444058	-0.21094838	-0.197530077	-0.747885459	-0.241177904	-0.197530474	-0.658671384	0.432274873	-0.218439267	0.223229271	-0.019984398	0.675581469	0.464822669	0.63992949	-0.382967697	-0.564359672	-0.220044087	-0.037332235	-0.472330485	0.214005654	-0.27943446	0.416338007	-0.031443324	0.256190162	-0.015653692	0.294836097	-0.286389342	0.257499241	-0.539991838
ABHD14B	-0.22169292	-0.067278727	0.234777938	0.361509774	0.431506149	-0.168261913	0.399640557	0.121302717	-0.649712327	-0.226590997	-0.540798811	0.386214877	0.283626804	-0.132697875	0.285320893	0.063098103	0.136300995	0.051823391	0.153659827	0.8591941	0.84210374	0.83535343	0.053850502	-0.273485374	-0.052029142	0.200177133	0.29263123	-0.309871231	0.307792563	-0.504804567	-1.154443054	-0.804922318	-0.496924869	0.431207446	0.777033163	0.769225189	0.646213358	0.097366192	-0.15234874	-0.272313706	0.054713472	-0.366092697	-0.28876407	-0.158824548	-0.290394565	0.744459681	0.831074215	0.281500754	0.201779127
ABHD15	-0.693086623	-0.271724771	2.31242543	2.733550881	2.651348181	2.367205957	2.66831393	-0.264534561	-0.955556637	-0.526799739	-0.191733863	-0.385295055	-0.333784672	-0.61688388	-0.404416903	-0.286565477	-0.271853087	-0.544218155	2.499535443	0.276984568	0.719326454	0.470124808	-0.357825241	-0.214286252	-0.278144513	-0.167165062	-0.058503012	-0.59157312	0.163539952	-0.310499905	-0.06232296	-0.526800155	-0.260487989	-0.518635953	-0.193072245	-0.51183239	-0.069742114	-0.202795146	-0.061775945	-0.562996674	0.257709945	-0.352929054	-0.131347683	-0.52734421	-0.263698094	-0.210283684	-0.605060872	-0.066258478	-0.063413843
ABHD16A	0.303857067	0.419935025	-1.097743867	-0.918401856	-1.029742596	-1.074166243	-0.926410507	-0.029252343	-0.033446385	-0.196909055	0.590883944	-0.216105721	-0.173406136	-0.277467805	-0.279110539	0.036295979	-0.119932037	0.304945887	-0.947993739	0.022696479	-0.318276462	-0.160596852	-0.099695811	0.370884388	0.840754382	0.636291814	-0.166039165	-0.206707267	-0.080874745	0.135569935	0.507842733	0.063816021	-0.157653881	-0.249163831	0.42903068	1.010917014	0.386761624	0.146992984	-0.028534508	-0.128325858	0.199493824	0.222333476	0.543037415	0.165057675	0.31506604	0.258133672	0.270388643	-0.308308443	-0.197414605
ABHD16B	-1.270872934	-1.286985932	-2.556207168	-2.605773262	-2.571457763	-2.626515663	-2.45973041	-1.354918709	-1.327146842	-1.214264661	-1.206727513	-1.426721967	-1.38825991	-1.31686789	-1.353599599	-1.395443936	-1.365342576	-1.242841368	-2.579677617	-1.268427805	-1.451555286	-1.335408302	-1.357910288	-1.31050402	-1.289392921	-1.331255885	-1.438186981	-1.293734375	-1.334873488	-1.309769226	-1.269034744	-1.221068827	-1.289660699	-1.284209436	-1.346109376	-1.241753116	-1.314540965	-1.366614547	-1.330965613	-1.271417691	-1.382492295	-1.36090197	-1.275036865	-1.238758817	-1.274411134	-1.135884632	-1.304641932	-1.434881995	-1.376528272
ABHD17A	0.266060769	0.067718008	0.236927642	0.429002498	0.339489861	0.332284471	0.423792206	-0.046037876	0.373687629	0.033095078	0.009933448	-0.279944152	0.031836689	0.056227111	0.009131146	-0.199437091	0.046841092	0.245376762	0.545347481	-0.071332697	0.09649612	0.463656981	-0.494267369	-0.256541112	0.214857409	0.351058601	0.011646484	0.126444564	0.248030655	0.146254939	0.689348636	0.198837719	0.637281377	-0.03440054	0.298324698	0.522429837	0.337384672	-0.362900061	-0.582022869	-0.128020997	-0.03340584	0.206363159	0.134419157	0.022208282	-0.007722604	0.046430571	0.336315727	-0.104786891	0.115593028
ABHD17B	0.028723314	0.077414608	0.699525248	0.582763312	0.556563611	0.507939321	0.784774322	-0.671203601	0.500302478	-0.148176695	0.015883597	-0.248811733	0.766854039	-0.186006993	0.26361257	0.069408237	0.243844411	0.326461875	0.283439292	1.033319459	1.232297275	-0.884876788	0.466233056	0.894263584	-0.990281344	-1.234482295	0.801503868	0.234473116	-0.952294109	-0.395139491	-0.846916542	-0.824211404	-0.706704625	0.550445824	-0.424464679	0.351773044	-0.738807649	-0.508014095	-0.034163715	-0.125860116	-0.405470253	1.377107642	0.46292448	0.451382154	-0.877652761	1.832570379	-0.115204081	0.094160115	0.874893182
ABHD17C	-0.509978301	0.182152234	0.298597557	0.356490241	0.007983959	0.358974574	-0.263670746	0.562915269	0.3855925	0.213410992	0.03287299	0.435355496	-0.128684806	-0.048132347	0.026452354	0.429099474	0.379863793	-0.248709053	-0.40516657	0.477512483	0.042923045	0.308423554	-0.562281999	-1.552566884	-0.315980418	1.104979556	-0.132777214	-0.258778967	-0.370557019	0.782950816	0.518732621	0.655391399	0.598423236	-0.068815903	-0.064774271	-1.307395047	0.050796719	0.084222953	0.537013018	-0.190739836	0.212115822	-0.771981746	-0.171518609	0.036237734	0.168241517	-0.898072894	-0.136470477	-0.197551816	-0.06402452
ABHD2	0.038018203	0.016150402	-0.200695543	-0.406448114	-0.509742799	-0.215594802	-0.185337446	0.603697788	0.359398261	0.41141529	0.179609392	-0.290857083	-0.164973828	-0.018591254	-0.059291492	-0.140178306	-0.007280216	0.06686609	-0.171590753	-0.267195073	-0.75373397	0.218132786	-0.291672789	-0.732998832	0.518029478	0.521286777	-0.480361684	-0.266796141	0.153390948	0.113855027	0.337572952	0.267172966	0.218935254	-0.541402133	0.015882884	-0.183788876	0.250770616	-0.031929308	0.009908947	0.06278321	-0.148377144	-0.080341244	-0.123504412	-0.035463911	0.137340228	-1.805836527	0.038087898	0.287652547	-0.406971055
ABHD3	0.380349777	0.607908909	-0.312329691	0.458385679	0.155948787	0.032329117	0.567105076	-0.283458902	-0.005486515	-0.138106552	-0.344215703	-0.049008294	0.311266057	-0.220298069	-0.246301341	0.063320972	0.437857742	-0.210500764	0.027223282	1.054430365	0.500334503	0.116463373	1.419161045	1.796534588	0.69967129	0.009740151	0.412211812	-0.333786963	-0.149457653	0.039658934	0.11755808	-0.23717254	0.148299895	0.266587473	-0.258340147	0.208347198	0.259322751	-0.294338398	0.162303377	-0.12613163	-0.380866775	-0.289441938	-0.183369494	-0.253500104	-0.404408501	0.337076224	0.17960073	0.26594895	0.430218463
ABHD4	0.019881217	0.416060584	0.791905317	0.729430694	0.976950347	0.526793283	1.22698904	-0.677011395	0.010464201	-0.388351302	-0.770952245	-0.594327137	0.662247253	-0.859998135	0.157898076	-0.276106938	0.81393942	-0.13524699	0.932527855	1.830953783	1.838948541	0.848382055	0.364959303	1.806482157	-0.113640477	-0.836937749	1.146514595	-0.43298617	0.04553761	-0.488526091	0.637692498	-0.04570868	0.826177971	0.047095811	0.173414536	0.702991696	0.838751974	-0.998496918	0.101862095	-0.403320512	-0.125946228	-0.256523292	-0.038099642	-0.286021181	-1.00503695	1.806309868	0.673153227	-0.252715902	1.09085851
ABHD5	0.144783196	-0.000813274	0.170196074	0.247887421	0.336283045	2.309018985	0.620181742	0.04175071	0.204799047	-0.078655429	-0.016863649	-0.006661998	0.527553622	0.131992145	0.423483082	-0.169308688	0.319931987	0.025579111	-0.030623361	0.878373873	0.538466549	-0.387923657	-0.247639661	0.253090099	0.008016384	0.168223157	0.271642124	0.148593543	-0.234095632	0.353173198	0.26754982	0.171999067	0.366232789	0.706511633	-0.021680831	-0.000820117	-0.190221903	-0.272390722	0.026098757	-0.350267567	-0.337360526	0.48290888	0.1161301	-0.008712433	-0.424037538	2.287735869	0.131077635	-0.123886622	0.201798068
ABHD6	-0.217520644	-0.491673988	0.345042954	0.365576871	0.442708506	0.621177067	-0.200995029	-0.547801132	0.4390419	0.250588607	-0.112856384	-0.366931543	-0.105792738	0.152067739	-0.001565972	-0.340278346	-0.334421674	0.268276761	0.709818204	-0.406913995	0.233058886	-0.668776335	0.588276313	0.800264943	0.319198127	-0.972368338	0.40412076	0.483552374	0.022510566	-0.08624398	0.458958652	0.116958349	-0.10723907	0.171661858	-0.145763261	-0.021840753	-0.66636835	-0.386787529	-0.143441945	-0.100765735	0.441457026	0.627985624	-0.08614927	0.209763769	-0.122754714	1.303284113	-0.614199901	-0.433296156	0.170853414
ABHD8	-0.003341976	-0.015751468	-0.255247753	-0.297889269	-0.220582809	-0.528056968	-0.263432598	0.370888404	-0.239755545	0.433195242	0.245086709	0.261822394	-0.825241292	-0.014501318	0.142623863	-0.192662473	-0.460472204	-0.072742599	0.288447868	-1.486490093	-0.653087032	0.419512896	-0.306895894	-1.149359038	0.905875967	0.758465391	-0.916636838	0.011626019	0.330961725	-0.495652563	-0.645175845	-0.40150654	-0.005050038	0.045644822	0.130852475	-0.363132477	0.133260357	0.019755565	-0.403723106	-0.06240024	0.334172481	-0.961016737	0.025705107	-0.022120773	0.599024464	-2.530851289	-0.136404825	-0.315055711	-1.011035842
ABI1	-0.083918116	0.062927544	1.241066411	1.034474574	0.928030518	0.961507908	1.213294146	0.384162454	0.574123215	0.211915293	0.064265919	0.318342412	0.030108054	-0.257009556	-0.050502568	0.310454717	0.107590258	-0.347365377	0.307730323	-0.143486086	-0.381314789	-0.253822866	-0.596067144	-0.923148537	-0.775765321	-0.008038109	-0.001813308	-0.36968251	-0.40658073	0.325686091	0.330488988	0.117748893	0.267853126	0.033107768	-0.472659492	-0.617615947	-0.342374445	0.087698949	0.261465103	0.002081893	-0.552917038	-0.399695169	0.038019468	-0.285585409	-0.121664268	-0.591489098	-0.480416531	0.176366436	0.007735442
ABI2	-1.07855264	-0.812422514	-0.641471178	-0.987213383	-1.614861187	-0.547792696	-2.386311375	-0.095074962	0.47181883	-0.585679987	0.485614262	0.133935527	-0.020360157	0.203026456	-0.269879008	-0.422271582	-0.208884091	-0.588128952	-1.595377599	-0.248746421	-0.714703375	-1.135326343	-0.610485501	-0.312830459	-1.331422808	0.859043939	-0.128671982	-0.332846869	-0.301716169	0.060228522	0.724183383	-0.044089856	-1.046239803	-0.89512072	-0.1157854	-1.52271062	-0.328468025	0.500025644	0.835770583	0.000816046	0.567476816	-0.472316274	-0.352937216	-0.241946747	1.047151524	-1.0981489	-1.010391034	-0.240313846	-0.50299064
ABI3	-0.209676185	0.123863751	1.312692471	0.820137943	1.033762054	1.003120202	1.108759551	-0.248256251	0.056958026	-0.415697712	-0.538530051	-0.033661384	0.135531849	-0.18273302	-0.174694673	-0.196307573	0.151628824	-0.161232781	1.708982298	0.320461918	0.106339876	0.282506348	0.209492669	0.321873041	0.197434279	0.053101881	0.482567459	-0.204505661	0.2035862	0.418376393	0.207558682	-0.18164426	-0.042001924	-0.042573586	-0.112629457	0.42362937	0.172018147	-0.043181003	0.189006489	-0.156334034	-0.337350519	-0.04127659	0.219016815	-0.24097384	-0.693962098	-0.130751594	-0.086945394	0.159991687	0.168816458
ABI3BP	-1.41940076	1.410530412	3.033296127	2.576351133	3.059741687	2.975965419	2.474036135	0.037280298	1.130255873	-0.535439626	-0.57076627	-0.871145469	1.441824034	-1.060700774	0.668413717	3.084859909	2.807321616	-0.411880607	1.616639809	3.185222262	2.097153983	0.450646982	0.830113725	1.34551651	-0.800571509	0.240180221	3.135805062	-0.460869584	0.879490993	1.763562508	0.006209826	-0.859032923	-1.452800135	-0.232803293	0.379484781	1.799110107	-0.577187884	-1.089278235	-0.046990874	0.505283244	1.238243607	0.376444537	-0.505340553	-0.384937451	0.789603816	1.89654176	2.679139217	-0.897800379	1.745480235
ABL1	0.037599963	0.241112491	-0.154749552	-0.095737579	0.10466502	-0.02140179	-0.269691575	0.029855547	-0.068846923	-0.416082851	-0.076172332	-0.384647552	0.497268684	-0.274562114	0.284184574	0.173191154	0.306563232	0.102372722	0.086441527	0.949432213	1.06038342	0.193492448	1.00491877	1.28846665	0.224259009	0.070925361	0.414875367	-0.116984226	0.286591397	-0.235328074	0.235901398	-0.193188343	0.152294806	0.044947868	0.295420585	0.56993647	0.142662808	-0.437685373	-0.392690994	-0.381247329	-0.147334959	0.975271761	0.280371874	0.118430829	-0.48602261	1.29359826	0.680123041	0.088060299	0.584027428
ABL2	-0.18120808	-0.23949016	0.696757972	0.56009138	0.829193522	0.492335812	0.388235394	0.336858866	-0.044171594	0.265399208	0.172232621	0.357801393	-0.059177071	0.17014389	0.391069185	-0.007744941	0.066322759	0.117618584	0.707497757	-0.433127441	-0.119744233	0.488448168	-0.246274987	-0.023163824	0.388661264	-0.192422112	0.00139052	0.352216028	0.564960397	0.125527191	0.09060429	-0.11208134	-0.001391862	0.520407463	0.593318582	-0.833021359	-0.048476583	-0.238388502	0.068233568	0.077883796	0.377425198	-0.130953159	0.051317386	-0.006756066	0.235904093	0.43712875	-0.458593404	-0.122249689	-0.082913234
ABLIM1	0.141706655	0.44918217	0.285386712	0.501596897	0.44601426	0.196467552	0.242223713	0.10073173	-0.441026328	0.087547975	-0.209733244	0.023761076	-0.028784142	0.185523302	0.21322483	0.44506484	0.468577895	0.218181899	0.276469509	0.643613427	0.44320455	0.589098736	-0.368983749	-0.532694014	0.559671435	0.296290118	0.601989874	-0.007978774	0.432328224	-0.99073912	-0.502139883	-0.890852367	-0.365701899	0.422297813	0.577595404	0.011888176	0.889263022	-0.075513851	0.040513459	0.084553473	0.20626975	-0.94994053	-0.17911316	0.007533813	0.177377214	-0.517454575	0.530511376	0.069455533	0.282783994
ABLIM2	-0.783729911	-0.323607395	-0.330843743	-0.725383606	-0.475310523	-0.408497968	-0.152024253	0.668066282	-0.425138945	0.57840867	0.93644105	0.068614271	-0.739708118	0.408582964	0.042101474	-0.297203823	-0.507259041	0.180516446	-0.056284321	-1.305720985	-1.560915342	-0.128580598	-0.901824371	-0.8130978	0.38801282	1.274319159	-1.196692043	0.14459201	0.323270677	-0.116606279	-0.063915634	0.578407897	-0.309963621	-0.261463826	-0.039761686	-1.045271982	-0.455497482	0.760268901	0.597689344	0.608890031	1.102040075	-0.956764699	-0.362934385	0.345170954	1.344686152	-0.804414383	-0.815586495	-0.692397406	-1.112934219
ABLIM3	-0.690394677	-0.548032952	0.453358802	0.385427613	0.341283863	0.44769429	0.25390373	0.193900524	0.177546629	0.087425772	0.095902687	-0.331844559	0.100064123	-0.378233455	-0.003884632	0.358178829	0.210558686	-0.107165722	0.176667446	0.082115038	-0.287349374	0.062193568	-0.606276292	-0.63738648	0.003874344	1.102326895	0.184367901	-0.205687067	0.226454767	-0.35768252	-0.312177304	-0.121046199	0.129610364	-1.162586121	0.109546175	-0.125944811	0.057110709	-0.345443842	-0.108919882	-0.364625184	0.3230322	0.067700388	0.028310434	0.101849996	0.49719223	-0.281618049	0.572901889	-0.452605254	-0.055720097
ABO	-0.165482774	-0.248996541	0.929823183	0.84317788	1.015805116	0.80788417	1.231842977	0.456263762	0.183334186	-0.523367386	-0.093563752	0.374940755	0.113490746	-0.450702257	-0.290730542	0.367325436	0.156324253	-0.359257665	0.905792883	0.555537698	0.035190051	-0.269061342	0.424441647	0.404324076	-0.38891187	0.454359746	0.07256684	-0.428657536	-0.2768198	0.40213876	0.247447912	-0.362251588	-0.10158941	-0.411240134	-0.393193264	0.087349322	-0.276819101	0.436952173	0.572385631	-0.388650389	-0.481743779	0.419818235	0.259452922	-0.350276395	-0.227058493	-0.266997329	-0.262907102	0.468775247	-0.121140262
ABR	-1.251445682	-0.758749703	0.172547424	-0.275582499	-0.213771058	0.134945195	-0.451076049	0.371894923	0.064993463	0.056806435	0.4370922	0.280236093	-0.651176911	0.127566062	-0.166179235	-0.263460237	-0.264035811	-0.569424311	-0.450690427	-0.945051527	-1.218110563	-0.351040398	-1.051941259	-1.595156592	-0.51449733	1.369531477	-0.676003525	-0.434979237	-0.276935862	0.774974495	0.750879584	0.084565174	-0.426481793	-1.075089756	-0.01154977	-1.198103403	-0.357728182	0.592473016	0.62974539	0.163218281	0.741000934	-1.024470883	-0.442737165	-0.21915991	0.98605547	-2.613312816	-0.940131591	-0.722569283	-0.665636416
ABRA	-0.214093453	-0.270922021	-1.718819047	-1.857514936	-1.746067838	-1.121637412	-1.533493364	-0.348577648	-0.443188631	-0.484887677	-0.241493504	-0.46009081	-0.48875032	-0.448419509	-0.529886752	-0.396990777	-0.333239537	-0.394805254	-1.656483111	-0.070610195	-0.631165598	-0.423411981	-0.319475003	-0.373071715	-0.35786708	-0.348033543	-0.6036104	-0.522990248	-0.404150363	-0.277590111	-0.3468809	-0.307714525	-0.373116465	-0.519724536	-0.437591191	-0.354525281	-0.374989303	-0.302068933	-0.274853753	-0.393443763	-0.500458893	-0.366528241	-0.30186404	-0.373848356	-0.027472319	-0.36024143	-0.323891189	-0.550389819	-0.525854669
ABRACL	-0.326940491	-0.344951838	0.939810836	0.719016573	1.08301943	1.063781514	1.068888626	0.438804891	0.976841497	0.654724692	0.517552463	0.165733564	-0.483872932	-0.189775075	-0.212258919	-0.215588604	-0.441039059	-0.105133821	1.088302687	-1.60379403	-1.38720112	-0.647524845	-1.507784842	-1.741603322	-1.707728525	-0.459285878	-0.38783769	0.257377342	-0.593751919	0.654215729	1.314600246	1.093711266	0.530927712	-0.179704736	-0.691398443	-1.388619547	-1.16304654	-0.141881229	0.514127614	0.32895454	-0.044252593	-0.922747155	0.081697121	0.22063617	-0.022582845	-1.93157022	-1.61971207	-0.235443614	-0.982326613
ABT1	-0.625437439	-0.536093008	-0.09421859	-0.048499426	0.157360292	0.200455388	-0.379234378	-0.149847715	-0.130969115	0.427804489	0.274778106	-0.147672058	-0.024839755	0.122173205	0.009392753	-0.563807452	-0.502559312	0.11945273	0.414499165	-0.153383932	-0.208997733	-0.391896668	-0.057100902	-0.366691	0.208699911	-0.435159151	-0.291937016	0.208174368	0.19104258	0.760210384	1.195786073	0.877949314	0.610256226	0.229946675	0.185157009	-1.058709577	0.058082459	-0.087564429	-0.182259858	0.04841965	0.351559245	-0.15447125	-0.358779539	0.277302682	0.419510738	0.264783575	-0.374773751	-0.372330301	-0.322766183
ABTB1	-0.098656928	0.571265468	0.307043056	0.48722557	0.444305023	0.471240432	0.540920888	-0.215908825	-0.331763939	0.046674048	0.814447227	-0.262145835	-0.305572396	-0.129683105	0.607649417	-0.196870194	-0.467358876	0.032794158	0.712568313	-0.128330384	-0.329034974	0.559493869	-0.204485446	-0.179253427	0.58276967	-0.177286981	-0.340220942	0.254056288	0.533811401	-0.160696045	-0.189894216	0.080693406	0.26949653	-0.059467124	0.286350091	-0.006124381	0.548525896	-0.072574294	-0.22890734	0.274468261	1.279139631	-0.203669547	-0.204899289	0.026806715	0.590795723	0.145466431	0.565380463	-0.255618512	-0.293022
ABTB2	0.083000089	-0.651868675	-0.132791213	0.078629098	0.106052781	0.478871292	-0.68967305	-1.215265539	0.568064218	0.047347273	-0.490817793	-0.286712244	1.692928751	0.225064249	-0.103707378	0.066866916	0.382542647	0.994992381	0.853193501	1.070215782	0.420193484	0.292229769	-0.020439509	1.341255906	0.555476346	0.097873155	1.14836778	0.438706329	-0.116550128	-0.872021835	0.374903485	-0.503495723	0.755852823	1.003429247	0.016678874	1.054322414	-0.256197599	-0.421345382	-0.638374233	-0.18643476	0.071789025	1.330505051	0.465208863	0.474087003	-1.015435877	2.259154475	0.85483851	0.051907731	0.572430552
AC000111.3	0.016694561	-0.20751809	-1.615103176	-1.729942365	-1.649662759	-1.739141375	-1.45226926	-0.241416414	-0.308958758	-0.345816724	-0.137158653	-0.393726736	-0.369252293	-0.385279491	-0.401742096	-0.274869899	-0.196826704	-0.174086851	-1.571412228	0.063750181	-0.575236665	-0.319611815	-0.181035271	-0.249208293	-0.24015644	-0.219657477	-0.517670664	-0.384191121	-0.32389276	-0.137517757	-0.224654922	-0.165649766	-0.237480988	-0.416577446	-0.376060116	-0.142789072	-0.187989215	-0.168525067	-0.164904505	-0.279954837	-0.23587605	-0.31593983	-0.166543046	-0.206745378	-0.128597426	-0.204296545	-0.193339173	-0.404878499	-0.457103095
AC002059.10	-0.049983166	-0.280018423	-1.90061015	-1.939612941	-1.907465624	-1.981272972	-1.77670943	-0.252023525	-0.352337038	-0.300094133	-0.17033161	-0.358913043	-0.427364268	-0.450596773	-0.329509868	-0.349937956	-0.378528633	-0.042635327	-1.906450749	-0.197627011	-0.576599879	-0.352785343	-0.312675708	-0.347698733	-0.268513564	-0.280582242	-0.449190134	-0.358335971	-0.371779797	-0.259911238	-0.307320888	-0.265258441	0.015330853	-0.235866027	-0.417259036	-0.181162361	-0.293126645	-0.129087482	-0.321233785	-0.31751199	-0.303024509	-0.320835487	-0.093970046	-0.006166253	-0.387294975	-0.208650333	-0.084188792	-0.41276637	-0.401718271
AC002064.5	-1.045528446	-1.08232842	-2.446649642	-2.509718725	-2.459171712	-2.519826469	-2.328765478	-1.036697234	-1.175455469	-1.126086222	-0.982540684	-1.107413131	-1.22974786	-1.216170242	-1.135833273	-1.097077706	-1.158812951	-1.089617833	-2.470959494	-0.930623827	-1.320598543	-1.121119786	-1.042680754	-1.15444755	-1.092225992	-1.035337703	-1.298499665	-1.196847175	-1.122190114	-0.996715436	-1.105611685	-1.081453261	-1.076977729	-1.19412596	-1.133693479	-1.12064344	-1.106405734	-1.030442409	-1.123344616	-1.119827002	-1.170611624	-1.061447595	-1.100700698	-1.097782216	-1.075907109	-1.040629849	-1.099449166	-1.166433785	-1.23574979
AC003973.4	-0.763575224	-0.727856382	-2.179961292	-2.296339913	-2.185417749	-2.313513637	-2.031084509	-0.798983343	-0.891715628	-0.865633523	-0.647330728	-0.905328822	-0.951737137	-0.947552832	-0.850115377	-0.835972977	-0.869889499	-0.811474828	-2.18188419	-0.642048769	-1.063050305	-0.76905561	-0.77477683	-0.736476603	-0.746047658	-0.77640876	-1.040678522	-0.921153725	-0.802496649	-0.730443388	-0.842333879	-0.770379495	-0.732404182	-0.955445567	-0.791260167	-0.818823137	-0.752201272	-0.764714086	-0.846425773	-0.887406347	-0.901747953	-0.78919173	-0.778219659	-0.847943427	-0.785373572	-0.756771959	-0.767984634	-0.91784026	-0.968106863
AC003989.4	-0.916254334	-0.948565528	-2.342408723	-2.393794384	-2.350663037	-2.399984549	-2.222005917	-0.945310975	-1.060868135	-1.02402798	-0.860013768	-1.047032831	-1.122799955	-1.100776595	-1.053435312	-0.989100254	-1.047499732	-0.974223892	-2.342512549	-0.806054954	-1.207102679	-1.010899194	-0.942862805	-1.02185376	-0.957928092	-0.920016161	-1.197826739	-1.086079743	-1.008491744	-0.887378058	-0.996480946	-0.950274171	-0.955788179	-1.070839533	-1.037384143	-0.961704864	-0.970770075	-0.919472929	-1.018852051	-0.948913222	-1.029892972	-0.959725589	-0.99675384	-0.991641481	-0.94802956	-0.926596804	-0.955787759	-1.068519532	-1.127710651
AC004692.5	-0.041608073	0.02157254	-0.604060879	-0.665940361	-0.628266742	-0.669891975	-0.047946291	-0.000680247	0.262082033	-0.115362227	-0.188434503	0.05806874	0.235618379	-0.195104454	-0.299190218	0.266680055	0.249805014	-0.007316829	-0.678952171	0.556343084	0.111755283	-0.232309611	0.353442993	0.313646848	-0.491006753	0.15326304	0.166320176	-0.180952268	-0.328618864	0.449725324	0.428234064	0.308111531	-0.187097573	0.131754354	-0.263074888	-0.016570521	-0.150981146	-0.064869036	0.29782307	-0.180135329	-0.320057411	0.447821538	0.347477102	-0.090596304	-0.491541226	0.059905391	-0.197530309	0.612643132	0.259353969
AC004941.5	-0.122422052	-0.086263063	1.001943155	0.497635357	0.37181242	1.019155117	0.531042835	-0.111125154	0.009032942	-0.170593665	0.006836721	-0.42445037	0.020491676	-0.103099819	-0.295735689	-0.024362331	0.135897173	0.122789322	0.528629026	0.196216104	0.045592265	-0.161170784	-0.089638435	0.075876236	-0.735013266	-0.338232161	-0.220686314	-0.180663552	-0.198624438	0.375182262	0.387170389	0.493465449	-0.098033734	-0.115891487	0.046430012	-0.205157704	-0.088403208	0.072735028	0.012034402	0.003585687	-0.337202337	-0.11466164	-0.026434127	-0.143922309	-0.184711401	0.344324374	-0.322755718	-0.10514189	-0.090275582
AC005162.4	0.585139845	-0.556324822	-0.50246315	-0.949054178	-0.842538939	-0.6205547	-0.119640261	-0.020012002	0.030706011	0.236780608	0.005747917	-0.113846487	0.305988259	0.116759048	-0.513252475	-0.239774863	0.066719119	0.141525785	-1.136266205	0.038192575	-0.498031294	-0.44423115	-0.009404497	0.158934924	-0.745196836	-0.004237165	-0.331334589	0.059606689	-0.696240524	0.014802031	0.250058819	0.172823636	-0.59912854	0.077568697	-0.72112069	0.114309849	-0.483290105	-0.033612061	0.592730564	0.843415174	-0.455199105	-0.051289871	0.053623385	0.256919587	-0.399285516	0.253109105	-0.460014484	-0.135877435	-0.062600402
AC005224.2	1.284860078	1.04313449	-2.197739339	-0.23189344	-0.659209424	-1.595380345	-1.150224226	0.210696075	0.452879623	0.774568649	-0.281386827	-0.198367671	-0.189081821	0.703807518	-0.272290776	-0.379781183	-0.125239791	0.484994985	-0.226470475	-0.772253996	0.539912365	-0.084220757	-0.215231289	0.553825532	1.793277357	-0.313417362	0.006536305	0.890506617	0.253932525	-0.291930569	0.088383157	0.536159855	1.268391274	1.216547989	-0.111775792	1.629136498	-0.220926318	0.163641707	0.049097499	0.769941299	0.124985007	-0.343879122	0.353843697	0.444443914	-0.320979654	-0.075645736	0.476782424	-0.431458249	-0.036571348
AC005256.1	-1.207188749	-0.43705598	0.702396993	0.220546652	0.693582944	0.649578397	0.802301348	-0.662719355	-0.984749485	-1.193308705	-0.707791273	-1.007050859	-1.037404723	-1.380824339	-0.847975315	-0.903696959	-0.997026498	-1.201473729	0.689000839	-0.790279818	-1.104519861	-0.826573694	-0.881122432	-0.959376149	-0.650540735	-0.258279165	-1.08596765	-1.263797101	-0.832994477	-0.835157199	-0.920907845	-1.173985773	-0.792597623	-1.242297498	-0.841822764	-0.703973542	-0.82309567	-0.859908505	-0.968106158	-1.217258647	-1.05637799	-0.87867439	-0.807685121	-1.176435186	-0.785908526	-1.098871455	-0.843159446	-0.963261494	-1.038768901
AC005306.3	-0.356795566	0.613013604	0.697002723	0.943542408	1.420951986	1.140516919	1.181757802	-0.927850559	0.297606642	-0.597109468	0.542654569	-0.816609023	-0.249683006	-0.665693287	0.181226741	-0.58270271	-0.09117157	-0.930500196	1.540969674	-0.563391389	0.533329408	0.306695625	-0.541360854	0.725126261	0.88187766	-0.309902885	0.204573335	-0.613710835	0.115147135	-0.491316198	0.756500879	-0.027760331	1.038379709	-0.691004073	0.716545839	0.519544119	0.479785488	-0.542721838	-0.058704197	-0.850213867	0.185507317	-0.676809119	0.462394231	-0.874436283	0.069133774	0.632488512	0.90220991	-0.924314585	0.212757951
AC005498.3	-0.044415454	0.245500652	0.226882349	0.180394104	0.20120789	-0.033438116	0.423331937	0.166593726	0.116583008	-0.249620846	0.365352901	0.071399822	-0.037290189	-0.311401376	0.194136234	0.104581696	-0.02910601	-0.225943606	0.162240592	0.255804407	-0.215718909	0.080436774	0.1105653	-0.029378226	-0.068574117	0.170945427	-0.236726455	-0.30731821	-0.145355585	0.222078457	-0.001277452	-0.065643987	0.028269974	-0.315755296	-0.161139375	-0.219956104	-0.024968291	0.127427128	0.04646815	0.030699232	-0.171304684	0.055624372	0.089846444	-0.217234161	-0.090511001	0.242436049	-8.76e-05	0.13749172	-0.133870587
AC005523.2	-0.104752854	0.095547887	-1.15319891	-2.135264768	-1.158585266	-1.177858747	-1.108213334	1.006855244	0.669872536	0.360089028	0.058897475	0.422089693	-0.289386045	0.001931341	-0.041692566	-0.048442492	-0.375599037	-0.433789419	0.227920816	0.122635086	0.768909503	0.38153279	-0.057690082	-0.782928889	1.090744852	0.47975021	-0.614595028	-0.430795453	-0.063095399	0.247203737	0.702884456	0.312188843	1.183040917	0.591692437	-0.077273971	0.235985558	-0.136397689	-0.361768576	0.207977787	-0.339623346	-0.079948788	1.204315408	0.466616784	0.254220442	0.394642876	-0.489309353	-0.173582899	0.01084986	0.433605163
AC005523.3	-0.033313208	0.174361929	0.270463758	0.29082224	0.613408783	0.228978478	0.43808905	-0.027700989	-0.115237256	-0.198783455	0.372064261	-0.04809974	-0.182079148	-0.229537743	0.011706732	-0.098144916	-0.138699891	0.113106365	0.687986583	0.07810084	-0.111689025	0.121124312	-0.010021843	-0.120693006	0.065479529	0.045734975	-0.20717879	-0.320437011	0.005284999	0.037303355	-0.065855382	-0.062706235	0.199777236	-0.107340178	0.049427103	0.225233956	0.707541488	0.113729966	0.023632356	-0.023243873	-0.001402346	-0.005941985	0.113391527	-0.12040291	0.079926103	-0.169119535	0.126743354	-0.050819799	-0.188899547
AC005537.2	-1.224334489	-1.462215473	-2.590627357	-2.65418599	-2.601820486	-2.645125147	-2.507303437	-1.510765365	-1.600246585	-1.260259024	-1.38249237	-1.595352009	-1.655630285	-1.34680505	-1.498331041	-1.574409516	-1.5650519	-1.269512896	-2.612699051	-1.460176429	-1.700646215	-1.482012675	-1.53252393	-1.574873316	-1.459271993	-1.515116883	-1.726019181	-1.335646562	-1.528830024	-1.49390215	-1.54022482	-1.233043728	-1.453119188	-1.31115291	-1.505822532	-1.288563666	-1.479336862	-1.525997316	-1.584421866	-1.294278706	-1.511439623	-1.541499015	-1.550591986	-1.204195057	-1.446965371	-1.16854305	-1.486024631	-1.619830896	-1.653174787
AC005592.3	-1.743607301	-1.671955397	-3.268681325	-3.320486611	-3.272738343	-3.321360218	-3.209003953	-1.724000577	-1.926819931	-0.875703208	0.58703455	-1.582840847	-2.029129917	-1.199296653	-0.736416993	-0.430717161	0.099190424	-1.71394289	-3.297049037	-1.795260539	-2.071144869	-1.697905971	-1.855912687	-1.959831939	-1.66820968	-1.825722707	-2.076601781	-1.764291172	-1.707804634	-1.812667432	-1.519217214	-1.672847187	-1.618985232	-1.786880954	-1.712352157	-1.764563591	-1.692555014	-1.858089302	-1.967743171	-1.741702275	-1.022402224	-1.515932832	-0.678638245	-1.67203024	-0.475845833	-1.632568544	-1.708605978	-1.239597126	-1.994753525
AC005606.14	-1.795044591	-1.376874805	-3.139814644	-3.245909102	-3.156604735	-3.201868094	-3.083635504	-1.719649199	-1.871709028	-1.804297832	-1.296616283	-1.785740782	-1.925455873	-1.899008739	-1.418340355	-1.785469059	-1.903902426	-1.809196897	-3.124947081	-1.68891485	-1.957921646	-1.397206673	-1.752830881	-1.784949779	-1.3766063	-1.722640917	-1.966652304	-1.878868923	-1.398009555	-1.706865923	-1.763396685	-1.790146117	-1.362695323	-1.825799063	-1.417806205	-1.850292883	-1.370186379	-1.737328622	-1.868161374	-1.763202594	-1.093831163	-1.750926901	-1.847973004	-1.811374035	-1.361892048	-1.716119939	-1.407104369	-1.83306649	-1.920271964
AC005785.2	0.880186715	0.508298931	-0.885430279	-1.267027189	-0.749636238	-1.521855864	-0.751804504	0.255380478	0.646659633	-0.254701906	0.04761963	0.73760846	0.120104524	-0.243544382	-0.078652641	0.115852802	-0.070874386	-0.232657756	-1.233934982	0.616303113	0.490330449	-0.11236158	0.309233475	-0.441099972	0.233818009	0.173241181	-0.098429396	-0.161897219	-0.137241776	0.190104185	0.047532526	0.208506522	0.202249572	0.450724358	-0.442221349	0.963737854	-0.000535483	0.147946163	0.454590845	-0.669739233	-0.18539593	0.053840495	-0.306869303	-0.231568686	-0.01203816	-0.071814005	0.073570053	0.374237251	0.045895839
AC005838.2	-1.359323697	-1.192549352	-2.743420685	-2.789908833	-2.750905682	-2.805893678	-2.664014392	-1.274683231	-1.465197393	-1.379463022	-1.149476903	-1.356822059	-1.524127558	-1.485876406	-1.294743816	-1.339415386	-1.476383127	-0.615251236	-2.756816741	-1.200703668	-1.566688105	-1.263978815	-1.284474531	-1.438459845	-1.236690348	-1.268155634	-1.571053484	-1.462198857	-1.277355547	-1.246396901	-1.39862752	-1.372659613	-1.230537513	-1.418654345	-1.297151776	-1.401780253	-1.256220447	-1.277675874	-1.444188713	-1.414027043	-1.28992835	-1.306233217	-1.397809202	-1.401780139	-1.227326397	-1.30462087	-1.254346853	-1.384564567	-1.518125459
AC006026.13	-1.099959259	-1.011433969	-2.003172278	-1.978581109	-1.780767505	-2.085093923	-1.88374864	-1.067703419	-1.160177112	-1.152213165	-0.941876662	-1.163441829	-0.823508608	-1.225151538	-1.032032973	-0.967885894	-1.113250718	-1.141871758	-1.345370964	-0.659184021	-0.128618766	-1.01491221	-1.106597402	-1.167542977	-0.77440522	-0.843044976	-1.28103889	-1.20909404	-1.087946618	-1.029353844	-1.088150879	-1.153846528	-1.044339444	-1.211271598	-1.101858003	-1.080908742	-1.044071947	-1.030170669	-1.090059687	-1.145681545	-1.100519525	-0.46253912	-1.131530556	-1.159561421	-0.893186448	-1.043079298	-1.051829663	-1.177856919	-1.219925859
AC006129.2	-0.368133096	-0.501261916	-1.844992249	-1.796474564	-1.996944897	-2.124131633	-1.50064712	-0.513400265	-0.66281423	-0.625047698	-0.422341258	-0.617298001	-0.700736911	-0.681112731	-0.582589345	-0.555285996	-0.662268268	-0.551022192	-1.951435297	-0.312676245	-0.773035478	-0.531760051	-0.529175379	-0.618888676	-0.51142714	-0.523463811	-0.745207404	-0.658523355	-0.569748988	-0.479946203	-0.586695655	-0.516186183	-0.496981265	-0.655530154	-0.571888811	-0.589395999	-0.529084401	-0.513673006	-0.542223866	-0.62423166	-0.689599962	-0.527543006	-0.59215195	-0.579870021	-0.506611514	-0.511559647	-0.495643003	-0.629809489	-0.699645346
AC006538.1	0.363412656	-0.100046839	0.015940672	0.18237576	0.364168085	0.085518068	-0.000113256	0.222052482	-0.368287189	0.496497017	0.136980911	-0.150837386	-0.575089862	0.198213885	-0.143921193	-0.138870483	-0.691586395	0.378653111	1.668541793	0.118970433	-0.423397451	0.409054915	-0.041772372	0.232750508	0.88846264	1.005909925	-0.50360893	0.57759898	-0.121717323	2.570906115	1.555140629	1.42373058	1.725550093	0.431178664	0.157312428	1.34072268	0.014721491	0.181253843	-0.500879896	0.057781577	-0.284639537	-0.242496049	-0.458865634	0.289658617	0.314351862	-0.395629348	0.353142251	-0.227808932	-0.502244504
AC007292.3	-0.097956684	0.317293763	-0.193247244	0.024084743	0.327641726	1.375190715	0.397987352	-0.004098743	-0.131549869	-0.339358034	0.145810992	-0.099293218	0.381091517	-0.320036213	-0.061789648	-1.93e-05	-0.138916406	-0.285472061	0.270449764	0.80097277	-0.16156075	0.004556474	0.13706068	1.018414335	-0.009354298	0.336968862	0.146461156	0.112147233	0.246935206	1.158904686	0.020414583	0.457784222	0.304453566	-0.345618905	0.196907889	0.260199733	0.016595444	-0.013347127	0.204300506	-0.388074498	-0.063929961	-0.032928805	0.106900097	-0.268325978	-0.015506529	-0.186951663	0.088560366	0.074776139	0.135274807
AC007349.5	-0.561363285	-0.800088364	-1.93076309	-2.005095932	-1.947063327	-2.068233628	-1.792730477	-0.549030239	-0.684094495	-0.329759341	-0.728926016	-0.643680597	-0.749027273	-0.715948456	-0.922614927	-0.607234505	-0.68764117	-0.600554254	-1.96025023	-0.360817116	-0.847516973	-0.862957268	-0.549301926	-0.663359279	-0.817476768	-0.549302348	-0.821871644	-0.721935773	-0.88382451	-0.505240744	-0.613705316	-0.586129969	-0.805171008	-0.714588074	-0.89987555	-0.576876787	-0.834599195	-0.53243973	-0.597880629	-0.650358349	-0.933583604	-0.580307862	-0.568416062	-0.613072914	-0.819884482	-0.553471669	-0.803833007	-0.691005704	-0.756938929
AC007362.3	-0.23287182	-0.230258046	-1.379477098	-1.397771187	-1.320640055	-1.436702596	-1.171134487	-0.545766484	-0.399263349	-0.320778004	-0.371778751	-0.811766461	-0.480019848	-0.404874813	-0.598105701	-0.623009779	-0.374435951	-0.331936623	-1.350267935	-0.366528985	-0.598971637	-0.530957387	-0.577588568	-0.400627166	-0.354122038	-0.541958802	-0.545770507	-0.388000964	-0.553697181	-0.507416636	-0.343606693	-0.165378091	-0.458457506	-0.374665912	-0.563595493	-0.222802489	-0.498853984	-0.564533765	-0.381528652	-0.317512458	-0.612552312	-0.611586263	-0.278673893	-0.257637925	-0.490559858	-0.236410537	-0.503936434	-0.657279923	-0.511940453
AC007365.3	0.147121318	-0.108083305	1.449199394	1.468193593	1.625919813	1.449341091	1.844475442	-0.162631368	0.236271812	0.102759839	-0.02702229	-0.309502035	0.451259652	-0.05699584	-0.364372636	-0.115305811	0.163699665	0.100310424	1.623506471	0.035645304	0.109953564	-0.168544395	-0.087563662	0.637873306	0.361960219	-0.061997166	0.21417306	-0.095642152	-0.182990901	-0.032078878	0.123594159	0.123171133	-0.179245194	0.028733214	-0.199577244	0.685172659	0.216693251	-0.070973492	0.156879764	0.085613921	-0.22873704	-0.109593933	0.297385133	0.037715216	-0.122261199	0.155557551	-0.172288836	-0.14223242	0.147876109
AC007389.3	0.338107058	-0.060738602	-1.917223847	-2.038429654	-1.979767414	-2.626408223	-1.735116907	-0.033726658	0.172705503	-0.10468987	0.120644564	-0.134360078	0.077489125	-0.650634043	-0.176309327	-0.057661463	0.164793614	0.273877727	-2.237045537	0.258384327	0.003553307	-0.267536283	0.0114225	0.22126932	-0.222056264	0.013598322	0.06630402	-0.156671891	-0.289473676	0.033725341	0.249370337	0.007710043	-0.085618255	0.135350598	-0.874018267	0.014241587	-0.112103653	0.030188729	0.462720883	0.14052163	-0.655448254	-0.0495015	0.230817842	-0.065227629	-0.227673949	0.068128159	-0.069566105	-0.103626304	0.022105423
AC007401.2	-0.833246949	-0.486547558	-2.452036479	-2.25905041	-2.458332286	-2.517867595	-1.759709853	-0.690733691	-0.888441666	-0.725745138	-0.602921184	-0.804966679	-0.94682648	-0.914349915	-0.81105641	-0.792999697	-0.852155664	-0.827804023	-1.578687732	-0.640144451	-0.771671272	-0.792865443	-0.747034352	-0.702919307	-0.383817451	-0.674142743	-1.049681888	-0.420115209	-0.742570518	0.178799018	-0.6139782	-0.721119097	-0.32522951	-0.678119088	-0.475044497	-0.47509082	-0.246844258	-0.70460563	-0.714923231	-0.858829743	-0.765577089	-0.724187176	-0.638805465	-0.820455574	-0.669802233	-0.902647132	-0.711001537	-0.796807365	-0.778765084
AC007680.2	-0.222257771	-1.025880427	-2.473374576	-2.533505142	-2.489115027	-2.555156216	-2.361506834	-0.602067043	-1.051319081	-0.485432451	-0.957393201	-0.933887106	-1.120344039	-0.39126682	-1.084200844	-0.924368085	-1.046408147	-0.448691499	-2.494536334	-0.544950393	-1.150627547	-1.060926525	-0.631169196	-1.033312381	-1.03444064	-0.888465969	-1.189641959	-0.553199196	-1.06627739	-0.828901571	-0.985567861	-0.436444902	-1.043804499	-0.541769413	-1.094367213	-0.449236226	-1.059588544	-0.283030521	-0.897171107	-0.488426305	-1.127539987	-0.890097798	-1.016670199	-0.478084107	-1.034707894	-0.520812907	-1.051829663	-0.954014164	-1.108066792
AC007787.2	-0.675668762	-0.572691192	-2.34038001	-2.303265793	-2.328695829	-2.370041721	-1.975536484	-1.427810172	-1.586605223	-0.689548657	-0.476649019	-1.509677151	-1.64389857	-0.760854125	-0.610679679	-1.509133475	-1.56996271	-0.623687521	-2.363640338	-1.416658961	-1.674727486	-0.578844815	-1.359270175	-1.558776484	-0.551021177	-1.44548926	-1.687823474	-0.74017013	-0.707792263	-1.285834365	-1.505848426	-0.592661695	-0.538180123	-0.772557104	-0.602654393	-0.725745854	-0.597838728	-1.328536794	-1.554410709	-0.704245477	-0.609341998	-1.254828149	-1.53886057	-0.668048704	-0.651610604	-0.59238979	-0.590882394	-1.536875783	-1.6747279
AC008088.4	0.144879759	-0.498051445	-0.892694954	-0.600785454	-0.784885547	-0.879610898	-0.685471515	-0.332803006	-0.645353379	-0.459849502	-0.415117985	-0.396990967	-0.68082049	-0.234505378	-0.554231648	-0.386655872	-0.431730077	-0.324860646	-0.764002192	-0.291733538	-0.713559296	-0.51437088	-0.345586201	-0.560776458	-0.487884912	0.06619778	-0.724472484	-0.515641781	-0.396124118	-0.292821215	-0.535676557	-0.380380684	-0.4977838	-0.459033796	-0.553429747	-0.43780555	-0.511160437	-0.318932457	-0.619706595	-0.423108347	-0.547811044	-0.919471673	-0.581511535	-0.338468371	-0.470495337	-0.329487461	-0.4742411	-0.439148842	-0.741933498
AC008746.12	-0.613345193	-0.204843501	-0.727448577	0.442110777	0.966497285	0.789219013	0.080312876	-0.832437309	-0.646716913	-0.747245507	-0.401474468	-0.448939889	-0.403627929	-0.772284797	-0.560117631	-0.119295466	-0.648353807	-0.48243887	0.616592386	-0.478586473	0.006430168	-0.486815917	-0.82590913	-0.500209105	-0.064658992	-0.818294157	-0.497207769	-0.699074682	0.125016229	-0.79789527	-0.458739466	-0.650630872	-0.470228818	-0.514553387	-0.345829448	-0.217358861	0.424110189	-0.831350263	-0.539222298	-0.949185175	-0.406022412	-0.558005612	-0.583966772	-0.924147034	-0.670069845	1.551651951	-0.057168146	-0.710860556	-0.041041498
AC008753.4	0.396005235	-0.271995403	-1.213516482	-0.84738069	-0.802990342	-0.425694169	-0.856509403	-0.08911218	0.263472558	0.02396868	-0.192272169	-0.271069468	-0.089019262	-0.123267994	-0.364024321	-0.382038707	0.31994782	0.058804124	-0.801556137	0.397467188	-0.162408859	-0.307844404	0.156217061	0.458544639	0.077661798	0.471174451	0.261017672	-0.541570747	-0.313195256	0.192663202	0.341774136	0.049006859	-0.297945368	-0.124628604	-0.617372009	0.840435357	-0.299015978	0.167096086	0.346140526	-0.000797367	-0.31319418	0.147785607	0.58513571	0.028867985	-0.025335528	0.101805497	0.084616874	-0.066537419	0.2752046
AC009120.6	-0.605928887	-0.085173902	-0.06442997	0.273582488	0.251930036	0.232341978	0.13222937	-0.300159147	-0.340728455	-0.48155349	-0.604173685	-0.309950028	0.236573683	-0.09645433	-0.098549259	0.122775807	0.231662435	0.034180634	0.150908611	0.192947453	0.462746845	-0.411823487	0.893306521	1.124351694	0.602100415	0.010174424	0.389083042	-0.140815778	0.419647184	0.418694708	0.188828162	0.360495757	0.508199324	0.096776219	0.182619716	-1.716323489	0.001237013	-0.203061421	0.249396917	0.063846249	0.137408172	0.510897629	0.014491985	-0.457059525	-0.404866389	1.002509764	-0.581433732	0.108633378	0.463292451
AC009133.15	-1.25291101	-1.16526154	-2.586709739	-2.634527383	-2.587128833	-2.618890138	-2.466726835	-1.159634001	-1.299591604	-1.240119463	-1.05316759	-1.241773007	-1.361795902	-1.339456932	-1.202982107	-1.220286422	-1.332603402	-1.247467975	-2.580447302	-1.106325378	-1.380893169	-1.156433513	-1.182752735	-1.211740939	-1.156700357	-1.153106696	-1.418543542	-1.313874051	-1.19174693	-1.128627867	-1.245844743	-1.193581237	-1.129947824	-1.290469235	-1.166866897	-1.28774725	-0.902015769	-1.174049805	-1.300954714	-1.291012865	-1.213415782	-1.09571763	-1.258940128	-1.225967735	-1.073499309	-1.153302425	-1.101856981	-1.279850967	-1.372435855
AC009502.4	-1.076281903	-1.007153564	-2.445669938	-2.499084575	-2.452945236	-2.546761047	-2.244952806	-0.562357519	-0.839333015	-1.026477181	-0.922347471	-0.668702946	-0.89853629	-1.133163124	-1.141183797	-0.766889291	-0.868525356	-0.978578266	-2.482852772	-0.55120614	-0.932639001	-1.075640627	-0.73452316	-0.636622334	-1.02026179	-0.709228825	-1.00248282	-1.128807998	-1.097310488	-0.687741905	-0.758576153	-1.00769902	-0.991637034	-1.136973431	-1.051028016	-0.923875215	-1.05183056	-0.693182258	-0.636076215	-1.090433998	-1.141718796	-0.730171376	-0.746571709	-1.049066475	-0.994043882	-0.98021196	-1.05637772	-0.821285869	-0.891988146
AC010145.4	-1.024300267	-0.99350951	-2.108532035	-2.177477697	-2.114687664	-2.300921052	-1.99750399	-0.937423441	-1.0794204	-1.086351745	-0.923150069	-0.979308498	-1.152810523	-1.191948565	-1.121119315	-0.953742248	-1.079966065	-0.699891274	-2.136899761	-0.79626367	-1.156356849	-1.037919319	-0.923007983	-1.056502721	-1.009025541	-0.883298299	-1.218834131	-1.145409869	-1.093832364	-0.867795246	-1.018579913	-1.045528714	-0.875530514	-1.110030178	-1.078048139	-1.063763119	-1.02989306	-0.900162162	-1.05431943	-1.1007761	-1.094366597	-0.926543605	-1.00466571	-1.08090862	-0.995916322	-0.968236695	-1.035510517	-1.021738169	-1.144625516
AC010524.4	0.066771187	-0.609877582	-1.769015167	-1.81410403	-1.775171005	-1.843241648	-1.597821697	-0.408958018	-0.610158552	-0.291112846	-0.597838204	-0.57377978	-0.588332313	-0.649542357	-0.742837635	-0.442140003	-0.619434554	-0.522445636	-1.763382236	-0.262631021	-0.726927699	-0.62004352	-0.312403911	-0.611522338	-0.450163876	-0.354833377	-0.800318359	-0.478356422	-0.68210971	-0.359184752	-0.582603021	-0.580414727	-0.518918616	-0.511831979	-0.771195984	-0.044268422	0.190292849	-0.327907709	-0.48111048	-0.393715837	-0.622450798	-0.431260394	-0.462286072	-0.347721498	-0.682108552	-0.48053386	-0.429831953	-0.497624585	-0.726109243
AC012065.7	0.43490221	0.411082019	-0.755195	-0.981271833	-0.786257659	-0.839356247	-0.663896123	0.270190669	-0.567164264	1.018131066	0.397171652	0.435014478	-0.440299494	-0.232696288	0.260198287	-0.375498529	-0.11754554	0.473275814	-0.416272282	-1.454458771	-0.679295136	0.220068884	-0.311310255	-0.305250112	1.773325654	-0.534609103	-0.70166709	0.992820845	0.740406499	-0.685287699	-0.497593299	0.00897803	0.338047939	0.294468775	0.403324229	-0.70788004	0.396368533	-0.096443533	-0.200210985	0.648543305	0.528526112	-0.703238374	-0.477131105	-0.21473337	0.402522783	-0.728835802	-0.163027706	0.087146568	-0.605086502
AC012360.6	-1.767284729	-1.608819242	-3.095179999	-3.150763473	-3.085315057	-3.076779256	-3.02584829	-1.624998748	-1.814142485	-1.736531216	-1.528026179	-1.743583484	-1.871981701	-1.841856017	-1.660986704	-1.732432322	-1.838151521	-1.760481317	-3.118930465	-1.631526197	-1.912359565	-1.628081219	-1.697890385	-1.793407384	-1.615239435	-1.669332017	-1.910995704	-1.8154568	-1.648146149	-1.651109055	-1.759031675	-1.731632922	-1.592500142	-1.775450228	-1.659649756	-1.789330006	-1.632094319	-1.692451308	-1.810049217	-1.79205119	-1.656706256	-1.69653027	-1.776492584	-1.751772291	-1.586881522	-1.652979954	-1.631558382	-1.773774118	-1.867343566
AC012499.1	-0.602187183	-0.540855963	-2.473234295	-2.54175971	-2.494081761	-2.53486772	-2.361506834	-0.553110076	-0.679183555	-0.713498355	-0.413512896	-0.690461612	-0.756393307	-0.757043986	-0.635292213	-0.613218515	-0.645080295	-0.653080407	-2.491387992	-0.244680139	-0.852700857	-0.605864773	-0.573780682	-0.673999333	-0.558512058	-0.558549539	-0.869616272	-0.759765304	-0.500994941	0.076805064	-0.633621626	-0.63158013	-0.583392189	-0.74207586	-0.63609534	-0.618244254	-0.564130568	-0.558278145	-0.617796697	-0.641377561	-0.662312425	-0.600434556	-0.625436771	-0.486520978	-0.568945138	-0.587491011	-0.532026857	-0.706508973	-0.780402104
AC012531.25	0.72932427	-0.02447913	-1.477663214	-1.484974215	-1.477592662	-1.552099411	-1.338721295	0.090645071	-0.300059603	0.148817383	-0.0001336	-0.452234323	0.134826153	-0.056661644	-0.111692081	0.000346638	0.297976217	0.915750643	-1.47489892	1.037693431	-0.419557052	-0.097513825	0.089829499	0.60627099	-0.05149865	-0.577891033	-0.405642816	-0.033799984	0.094034011	0.137698537	-0.21766592	0.657747186	0.5450842	-0.016926985	-0.128546862	0.03423868	-0.048021418	0.410769833	0.476950772	0.058461139	-0.109551642	-0.173179032	-0.222031091	0.567391338	-0.044542711	0.13738548	-0.079053385	0.070518478	-0.332525556
AC013463.2	-0.7301003	-0.439998314	-1.89025636	-1.725394769	-1.876613498	-2.017372663	-1.69464611	-0.654015901	-0.739478311	-0.721662862	-0.610411823	-0.764713351	-0.689277848	-0.314791092	-0.879275794	-0.297172623	-0.562141193	-0.597016067	-2.263457674	-0.580036398	-0.829237581	-0.469961629	-0.7516579	-0.723381135	-0.530154024	-0.59254761	-0.877528073	-0.382829616	-0.739895555	-0.629809087	-0.673727055	-0.71485894	-0.647865912	-0.749695912	-0.683447348	-0.71132157	-0.678363936	-0.698349754	-0.723107879	-0.665599229	-0.865899476	-0.75383371	-0.669634676	-0.76629646	-0.157222255	-0.626953211	-0.441870323	-0.876498541	-0.855429394
AC013733.4	-0.98755919	-0.859211923	-2.354231949	-2.420309224	-2.37661855	-2.438742733	-2.236837772	-0.948574438	-1.07805621	-1.044984099	-0.83005089	-1.035609235	-1.139442048	-1.119827629	-0.991904308	-1.005419117	-1.02922019	-0.99708524	-2.361681743	-0.802791581	-1.215833157	-0.953381265	-0.945582695	-1.044771008	-0.921544744	-0.936063348	-1.216651708	-1.103498113	-0.992707662	-0.906416838	-1.000300747	-0.969324919	-0.932781323	-1.089890287	-0.983611512	-0.984837995	-0.942947395	-0.933343972	-0.836331246	-1.037091731	-1.0141089	-0.983932202	-0.998390965	-1.005521735	-0.931442821	-0.939388491	-0.928232938	-1.083750536	-1.149536432
AC016831.7	-0.557009065	-0.270386674	-1.963084746	-1.967107268	-1.949371818	-1.427678172	-1.678695423	-0.497625196	-0.138714186	-0.557553275	-0.39960159	-0.074690051	-0.668816013	0.037378567	-0.479591833	-0.515304186	-0.557230142	-0.488698434	-1.894627763	-0.321380155	-0.687640496	-0.554499782	-0.482393923	-0.620525644	-0.206180176	-0.85990772	-0.691460579	-0.548300506	-0.739627898	-0.021653327	-0.137622677	-0.200213737	-0.296871652	-0.518635953	-0.26958472	-0.59184548	-0.553429112	-0.460092001	-0.495843175	-0.348265945	-0.476649019	-0.496265173	-0.277582591	-0.559458638	-0.446685506	-0.505300026	-0.530154024	0.046886481	-0.525308954
AC016999.2	-0.887950344	-1.048084794	-1.89340511	-1.839710296	-1.861502566	-1.839743862	-1.688770011	-1.083478596	-1.190460991	-1.261891955	-0.994311718	-1.271419293	-1.357430649	-1.363406578	-1.147336765	-1.233885441	-1.299318462	-1.277949532	-1.796683658	-1.106869416	-1.432730268	-1.062531157	-1.217566507	-1.306684604	-1.083665377	-1.161537949	-1.435458912	-1.316867782	-1.111756462	-1.145218719	-1.171635699	-1.199296455	-1.071894448	-1.306254124	-1.149477479	-0.844677293	-1.098914809	-1.183841217	-1.08378509	-1.29836092	-1.144126265	-1.21158256	-1.25293807	-1.245018459	-1.061460512	-1.153030241	-0.694146883	-1.286378433	-1.361250329
AC017002.2	-0.497679176	-0.448291731	-2.042839112	-1.992223116	-1.942795691	-1.067943154	-1.846739788	0.11705892	-0.637986774	-0.636206329	-0.414315563	-0.541686142	-0.668270481	-0.675669569	-0.530957054	-0.069249948	-0.606338886	-0.500401034	-1.835161472	0.185598528	-0.733475515	-0.526409859	0.078980434	-0.558866826	-0.286705785	0.087956057	-0.809048666	-0.750239879	-0.510358216	1.822941796	1.064451703	0.72511474	0.660871131	-0.707784252	-0.552894688	-0.533059982	-0.516243544	0.655586396	-0.51794221	-0.649542131	-0.578844578	0.027032146	-0.328601543	-0.577421009	-0.509554532	-0.536053888	-0.515440287	0.160576636	-0.673181181
AC017104.6	-0.226927633	-0.173972769	0.244119122	0.196791461	0.268605902	0.201234869	0.376135213	0.220119541	-0.040192165	-0.227199329	0.060915092	0.392557797	-0.517638444	-0.310480046	-0.033521926	0.103710864	-0.27345892	-0.22638355	0.112910134	0.318849795	-0.308379991	-0.059472386	0.219847779	-0.176605081	0.021856342	0.220663779	-0.309198893	-0.197806783	-0.017470878	0.498359334	-0.006907543	0.792022138	0.256209247	-0.269384649	-0.047433683	-0.251149464	-0.095052696	0.374334195	-0.019729115	-0.256592576	-0.02843901	0.204072838	-0.145776014	-0.242712551	0.040850779	-0.123780984	-0.091574117	0.143420326	-0.25899898
AC018755.16	-0.402999807	-0.102198671	0.323144524	0.271619178	0.306774588	0.219814703	0.398632533	-0.017058804	0.11420842	-0.159148522	0.165862814	-0.289586705	-0.088774067	-0.471584111	-0.174964476	0.167617923	-0.010200048	-0.166225258	0.525995373	0.097446428	0.264810112	0.341091853	-0.26048436	-0.366784682	-0.469778602	0.274236252	-0.117694004	-0.415791937	0.038787611	0.131988853	0.046547635	-0.467501499	0.060190055	-0.198339795	-0.002946104	-0.011912617	0.141785508	-0.244710053	-0.280297747	-0.217661726	0.008825758	0.240238239	-0.024114531	-0.064166822	0.063936514	0.590094837	-0.163460992	-0.044257651	-0.162164268
AC018755.17	-0.719486181	-0.742035587	-2.169677233	-2.241420916	-2.191714008	-2.264961679	-2.036331458	-0.796535454	-0.897990707	-0.878424743	-0.66311484	-0.866707153	-0.95746674	-0.93802754	-0.857338368	-0.825637815	-0.871799526	-0.790790962	-2.183772948	-0.597443273	-1.090878531	-0.801158887	-0.76253736	-0.8611588	-0.761564198	-0.750570193	-1.049136151	-0.92959042	-0.782699788	-0.724459612	-0.828419863	-0.79813934	-0.729728942	-0.93938838	-0.850116001	-0.774733857	-0.753003887	-0.748667011	-0.828418966	-0.8454943	-0.866167161	-0.813670345	-0.784494599	-0.830525292	-0.756213461	-0.75813261	-0.740161816	-0.907233024	-0.970016427
AC018766.6	-1.144865205	-0.867237504	-2.268181	-2.331179836	-2.279514117	-2.342896823	-2.168626266	-1.091094271	-1.217470824	-1.186504633	-0.889441649	-1.176224818	-1.279128991	-1.301355312	-0.996452076	-1.150658743	-1.224291343	-1.02702179	-2.196994949	-1.036153428	-1.324691047	-1.069219978	-0.791367629	-1.194007427	-1.049154302	-1.082118812	-1.323054197	-1.259986973	-1.095704865	-1.072327176	-1.165633681	-1.157928918	-1.075372492	-1.248013079	-1.118979691	-1.120371389	-1.091156725	-1.109589855	-1.213650281	-1.21127113	-1.114698817	-0.904785257	-1.173818433	-1.151940899	-1.039255817	-1.087984892	-1.082327717	-1.181936888	-1.277764475
AC018816.3	-0.066573089	-0.342433599	0.38793366	0.221322906	0.335953559	0.492525428	0.45194779	0.782363857	0.097184667	-0.11011781	-0.067951229	0.217725429	0.076450188	-0.053782898	-0.229804738	0.095332102	0.583089533	-0.334646617	0.781704408	0.595782529	-0.495939467	-0.191014122	-0.021892692	0.250513784	0.22284956	0.090164294	-0.24057415	-0.309064209	-0.416538683	0.38336312	0.186671947	0.016161958	0.289730965	-0.565434859	0.038523134	-0.11991589	-0.36249807	0.160063737	0.207680491	0.021877515	-0.229537286	0.541658061	0.389927991	0.125024167	-0.147941218	0.370508477	-0.268327959	0.226155951	0.059262095
AC024560.2	1.108957953	0.539163279	-1.014998916	0.696401718	-1.408943633	-1.646282407	-1.202630457	-0.097274373	-0.191919461	0.320251633	-0.100222416	-0.574334242	-0.940009357	-0.949355186	-0.557959225	-0.455478015	-0.454923354	-0.369663981	0.045843151	-0.364362905	0.167395054	-0.126441116	-0.222659152	-0.16490816	-0.229705093	-1.02909173	-0.029313664	1.625509298	1.382673228	1.602352924	2.107191711	2.194313401	2.635765766	-0.115199081	-0.787765019	0.182539885	-0.43516551	0.008798371	-0.276493861	0.395910394	-0.081763478	1.277876348	1.344095376	1.138622228	1.207177572	-0.484513097	1.720827592	0.231825839	-0.410997843
AC025442.3	-0.014194538	-0.014412136	-0.118126645	-0.195327686	-0.133307997	-0.189625275	-0.038720737	0.137613951	-0.027180027	-0.045764374	0.088318157	-0.29021655	-0.093203894	-0.116525509	-0.125702814	0.065810099	-0.046551032	0.026084163	-0.279209874	0.151485174	-0.141221186	-0.067382787	0.128366788	-0.018176858	-0.018959868	0.196090301	-0.157863184	-0.22293806	0.027321247	0.148765591	0.041026632	0.041597093	-0.021635358	-0.09529765	-0.208636762	0.057654055	-0.016552644	0.0832165	0.015381527	-0.025353074	-0.135333981	0.084849639	0.022474347	-0.011745429	-0.003710474	0.075344367	-0.029660802	-0.199373977	-0.112574645
AC064852.4	-0.147959185	-0.333790527	-1.7581015	-1.878257956	-1.787064465	-1.893333291	-1.573755344	-0.35945727	-0.470198559	-0.506660296	-0.25620742	-0.531079129	-0.519579965	-0.551294465	-0.552358813	-0.419565812	-0.410722146	-0.355070383	-1.768559481	-0.117663558	-0.68518586	-0.431170522	-0.327362961	-0.405810927	-0.366160754	-0.3488501	-0.648081126	-0.533876391	-0.383550549	-0.28738133	-0.384257909	-0.337379757	-0.359205108	-0.578782282	-0.506077269	-0.293834792	-0.358938187	-0.312948631	-0.297225627	-0.437260551	-0.518115708	-0.423373189	-0.320416582	-0.379019166	-0.386224901	-0.37031076	-0.322821472	-0.544406329	-0.584512378
AC067956.1	-1.289924046	-1.272271958	-2.703683048	-2.761155238	-2.704241811	-2.765875926	-2.611404151	-1.323096538	-1.460013293	-0.86209562	-1.191210878	-1.369333488	-1.517034159	-1.485604405	-1.347178651	-1.375045414	-1.469835346	-1.393071289	-2.717149265	-1.243677134	-1.576782642	-1.309725845	-1.331799891	-1.432185235	-1.268258561	-1.311673163	-1.571053655	-1.467641823	-1.32550988	-1.273595291	-1.393171134	-1.364767237	-1.253545233	-1.453218101	-1.338886056	-1.405862457	-1.294476757	-1.3296247	-1.439550878	-1.42627415	-1.343700829	-1.348390728	-1.399446075	-1.390621738	-1.234282298	-1.310064065	-1.289660276	-1.405507707	-1.520308347
AC068039.4	0.343848608	0.532462493	-0.254491634	0.117557016	0.077610942	-0.393185988	0.638236708	0.033838367	-0.027887275	0.229543749	-0.129664164	0.099386241	0.157908033	0.098908234	-0.172735516	0.255232654	0.277406364	0.274720865	-0.046743553	0.169014085	-0.114645645	-0.34555841	0.489955442	0.093247942	0.596134833	-0.145943055	-0.341910036	0.138370978	-0.197348949	0.027582549	0.017402159	0.238251741	0.017742931	-0.121265714	-0.256472193	0.68621911	0.097465441	-0.025182618	0.061600783	0.177561299	-0.475040085	0.359129689	0.216565248	0.087750808	-0.301950227	0.127484975	0.364457012	-0.106777817	0.119985314
AC068138.1	-1.644270573	-1.495655818	-2.959037564	-3.016719822	-2.972329332	-2.989609133	-2.857524137	-1.531436284	-1.699555397	-1.627668695	-1.411919725	-1.561625891	-1.751119541	-1.723195878	-1.567619582	-1.607591655	-1.728747984	-1.298633455	-3.002377095	-1.398979784	-1.796408113	-1.528026679	-1.502061708	-1.682094201	-1.490840094	-1.547482875	-1.799136719	-1.701151355	-1.456597482	-1.522188614	-1.625892426	-1.391710221	-1.577518619	-1.670670163	-1.551033944	-1.568339688	-1.521338267	-1.564618899	-1.579783789	-1.66930889	-1.552371295	-1.572233456	-1.542407389	-1.639643815	-1.483081262	-1.549016603	-1.519999862	-1.637237702	-1.749482408
AC068831.3	0.510884973	0.209148262	-0.287005822	-0.484397846	-0.439168461	-0.51045727	-0.16359438	-0.183040576	0.027774461	0.149734375	-0.197223535	-0.120484243	-0.046433967	-0.001312006	-0.336872455	-0.039704933	0.032685422	0.121702159	-0.308517362	0.135452522	-0.138103599	-0.18679099	0.001364721	0.050964957	-0.273736035	0.307074424	-0.118460307	0.056929179	-0.35881025	0.060657131	0.100346356	0.152727938	-0.274271406	0.04005539	-0.37165148	0.148645732	-0.295673637	-0.1664503	0.03841511	0.093126085	-0.372988198	-0.00706672	0.352710849	0.12279131	0.084749246	0.178038049	-0.290589771	-0.112596857	-0.027063671
AC073283.7	0.031539882	0.053398734	-0.563883159	0.152334529	0.247026261	-0.164059115	0.249265349	0.108385015	-0.274596493	-0.080588153	0.06062241	-0.51119389	-0.25768139	-0.394928704	0.134459376	0.181820952	0.199848834	-0.200881021	0.632192263	0.187532261	0.886553893	0.368009177	-0.064052723	0.778787473	0.375500686	-0.530505323	0.290973184	-0.123860998	0.024772986	0.313733093	-0.43692858	-0.505423063	0.071055562	0.474063841	0.024238109	0.596534566	-0.248905505	0.27375076	0.184570899	-0.089841154	-0.035687137	0.118176703	-1.030054528	-0.384041871	-0.053610637	1.250251872	0.223545992	-0.135584271	0.299431534
AC073321.4	-0.432089739	-0.716352692	-1.691219671	-1.770379594	-1.709268923	-1.777479407	-1.560602563	-0.258551221	-0.447008205	-0.579325736	-0.647330502	-0.344769564	-0.502664372	-0.666416434	-0.859211242	-0.375776675	-0.474563508	-0.516186183	-1.725114287	-0.079041879	-0.554228385	-0.776011357	-0.274598413	-0.39844467	-0.74765265	-0.272422349	-0.607156708	-0.633213064	-0.80035592	-0.227816873	-0.301318511	-0.519996407	-0.757016362	-0.598922035	-0.834064399	-0.612257291	-0.758621797	-0.293910225	-0.453009261	-0.613073422	-0.874727672	-0.327362961	-0.299408829	-0.558369921	-0.759690947	0.35525549	-0.753538159	-0.43751675	-0.512758703
AC074212.6	0.069087017	0.125721053	-0.12767484	-0.182278733	-0.003775058	-0.187629354	-0.035956013	0.05752458	-0.112780223	-0.059642432	0.302823211	-0.088530478	-0.181532573	-0.241170674	0.036902767	0.011287521	-0.104050018	-0.006028182	-0.134914667	0.106209739	-0.200629937	0.097897689	0.055620902	-0.090953667	0.357131493	0.071395703	-0.22818565	-0.12060578	0.188053724	0.097506568	-0.048393258	0.019010251	0.137492113	-0.082776634	0.029946127	0.057656134	0.441668638	0.043924686	-0.076766219	-0.044401885	0.03663499	0.068948249	-0.042664229	-0.005211471	0.346698244	0.045136925	0.268580392	-0.083362547	-0.176894209
AC079305.10	-0.679479277	-0.912181722	-1.22647402	-1.302765362	-1.238786429	-1.099145261	-1.10495175	-0.881122432	-0.955011438	-0.775549876	-0.832458632	-0.982300562	-1.0545927	-0.853115164	-1.043804052	-0.926543879	-0.964014406	-0.755683314	-1.241479177	-0.751658508	-1.121162433	-0.93492186	-0.863443457	-0.930183467	-0.914321365	-0.856916105	-1.081329529	-0.835152592	-1.006618866	-0.816662511	-0.897990438	-0.689276918	-0.90067805	-0.837874388	-0.995650058	-0.711049596	-0.675956412	-0.87187601	-0.937003926	-0.80820881	-1.018656726	-0.899617417	-0.886258967	-0.725201383	-0.637164329	-0.669409821	-0.922346978	-0.999435728	-1.021307934
AC079741.2	-0.624775916	-0.691205554	-2.089922839	-2.219593607	-2.092160846	-2.200947982	-1.959026066	-0.705420772	-0.861977724	-0.815012555	-0.572156151	-0.855011656	-0.902355873	-0.91489424	-0.849847845	-0.582756014	-0.83278509	-0.756499398	-2.117870536	-0.590915727	-1.053501127	-0.727054259	-0.61729778	-0.79104232	-0.702708552	-0.745402571	-1.022126252	-0.901558342	-0.753539131	-0.698621193	-0.792406461	-0.742891596	-0.717690088	-0.856108745	-0.82416586	-0.865905892	-0.728926566	-0.735883738	-0.748480854	-0.825626667	-0.882753925	-0.785655822	-0.747663163	-0.782898257	-0.744977058	-0.730100539	-0.709664001	-0.892273999	-0.917088446
AC079767.4	-1.167726218	-1.100520175	-2.541935046	-2.593460718	-2.559704311	-2.621618358	-2.441960864	-1.149842465	-1.274218715	-1.226783785	-1.019459444	-1.231437551	-1.330420688	-1.307070196	-1.186663271	-1.203423442	-1.286768526	-1.199568596	-2.56092824	-1.054920123	-1.370253025	-1.140649314	-1.15038645	-1.245025776	-1.110418055	-1.13542722	-1.377073771	-1.28801895	-1.136369209	-1.111492877	-1.219107565	-1.178068113	-1.090889102	-1.256449599	-1.172484989	-1.210726975	-1.123527547	-1.140052009	-1.248844989	-1.240119463	-1.181045183	-1.17296081	-1.118707421	-1.21181529	-1.075104073	-1.1271754	-1.118443691	-1.23823738	-1.331512086
AC079807.4	-1.140510635	-1.070289644	-2.523115839	-2.582477177	-2.534728854	-2.598251851	-2.4143967	-1.11584468	-1.246117733	-1.199568132	-0.990833731	-1.197167448	-1.304775117	-1.286386316	-1.151884669	-1.175681075	-1.243116318	-1.174530213	-2.531230529	-1.027177969	-1.379529122	-1.148407637	-1.12373216	-1.21283236	-1.080187561	-1.106053342	-1.363432562	-1.261348016	-1.132356081	-1.077494704	-1.170271867	-1.148947561	-1.074034599	-1.25889918	-1.137973769	-1.180517867	-1.098112549	-1.113669307	-1.217742691	-1.211543134	-1.153489835	-1.14603462	-1.167270686	-1.172352809	-1.07269658	-1.101048473	-1.08259504	-1.232797783	-1.308867344
AC083843.1	0.24015054	-0.000399061	0.712976399	0.286254267	1.070962445	1.652542389	0.457097917	-0.064605067	-0.670214059	0.289410504	-0.361826047	-0.036590762	0.221111152	0.733567627	-0.132289162	0.410278576	-0.055808271	0.285599892	-0.426569047	0.139926789	0.382897291	-0.659851144	0.047724315	-0.17012252	0.077719215	0.072202686	0.461471353	0.198782287	0.025550764	0.591692149	0.575785244	0.873183786	0.972860769	0.575173283	-0.513781763	0.111692396	-0.075573733	0.000942493	-0.023068051	-0.064935963	-0.46856913	0.463315682	0.008851712	0.166123851	-0.498799023	0.182996947	0.633905629	0.046363933	-0.105735469
AC083949.1	-0.224979135	-0.01810945	-0.002731514	-0.053487488	-0.024978522	-0.046595285	0.092415572	-0.500072863	-0.397080768	-0.195041777	-0.262360825	-0.606418396	-0.471289549	-0.293835323	-0.399334112	-0.524279558	-0.391351591	-0.172725482	-0.00262564	-0.424733488	-0.511394401	-0.372849779	-0.489193394	-0.388622795	-0.303291784	-0.461179384	-0.515214284	-0.285398211	0.221325133	-0.431532846	-0.337604524	-0.183884203	-0.339141006	-0.236954844	-0.391309016	-0.15122537	-0.36963932	-0.487018305	-0.412358441	-0.244302593	-0.392378513	-0.487289481	-0.375527352	-0.202390721	-0.223836705	-0.057059327	-0.34128076	-0.618929885	-0.729383512
AC084219.3	-1.009603772	-1.036313823	-2.226414843	-2.309422422	-2.265032132	-2.295883887	-2.089781459	-0.953470301	-1.137259642	-1.083085668	-0.958196032	-1.061719689	-1.192370415	-1.170992717	-1.105067563	-1.024458146	-1.142170438	-1.067301099	-2.250445275	-0.886562463	-1.264396272	-1.06520695	-0.971693103	-1.115433336	-1.034173021	-0.894177794	-1.25539309	-1.145137799	-1.094099641	-0.931711391	-1.083785579	-1.02430056	-1.043804052	-1.137789823	-1.122725026	-1.076826474	-1.060926074	-0.973053802	-1.090332655	-1.070022714	-1.138775892	-0.998075287	-1.055684349	-1.049882982	-1.034707688	-0.982116764	-1.052097257	-1.089190294	-1.194007427
AC087501.1	0.531008888	-0.022383029	-0.418409649	-0.541959075	-0.437298136	-0.650186017	-0.114186625	-0.116198565	-0.177917303	0.125497038	0.15418499	-0.258989812	-0.222115162	0.039767707	-0.283754628	-0.075672799	-0.142449944	0.267834194	-0.41403577	0.303472629	-0.570787056	-0.028000888	-0.059897763	-0.125807224	0.426258742	-0.035419346	-0.336701967	0.070793638	-0.178618439	0.034208953	-0.089521305	0.450178518	-0.046995271	0.059906913	-0.120565078	0.611566269	-0.040306469	-0.054187023	-0.119804334	0.135022185	-0.204032618	-0.091992091	-0.049961584	0.176662468	-0.07909758	0.217212845	-0.015693508	-0.276125718	-0.231936305
AC090627.1	-0.745612762	-0.784571886	-1.763068612	-1.836981559	-1.688420439	-1.848208918	-1.616500844	-0.717116156	-0.772490415	-0.961160145	-0.70672146	-0.953469966	-0.846153426	-1.029743863	-0.912181451	-0.900161354	-0.684640132	-0.848760208	-1.994670729	-0.509320619	-0.854337673	-0.840485072	-0.815030246	-0.686276611	-0.831923499	-0.80850279	-0.93727729	-1.022939874	-0.878741424	-0.750026101	-0.741388215	-0.833791702	-0.796610632	-0.743436626	-0.885697215	-0.837329922	-0.624056439	-0.806871448	-0.75393735	-0.901830301	-0.917532021	-0.879490314	-0.605247496	-0.861551165	-0.816941673	-0.813652594	-0.796877419	-0.965165777	-0.865251111
AC091133.1	0.538169025	0.32307314	0.015467596	-0.33170838	-0.002860958	-0.365323099	-0.160620589	-0.392523003	-0.001334345	-0.092415231	0.004450191	-0.497780011	0.123074829	-0.224138995	0.227031135	-0.306575402	-0.107463861	0.095915646	-0.087897536	0.622793476	0.365618189	0.250305665	0.533854649	0.5486845	0.659888673	-0.587806965	0.032496278	0.160689184	0.237196206	-0.424344949	-0.700043608	-0.000972416	0.161219536	0.39419824	0.360258522	0.295133603	0.353838052	-0.536946992	-0.60073382	-0.012946725	0.02986445	0.192787537	0.027312329	0.057269478	-0.041297018	0.793449712	0.086045928	-0.189350594	0.213652743
AC091633.3	-0.128091755	-0.295267107	-1.655400262	-1.753379145	-1.678206347	-1.696465181	-1.496799257	-0.33062712	-0.418907473	-0.401608114	0.073384275	-0.464715136	-0.486568156	-0.516186596	-0.480929778	-0.369520904	-0.341151344	-0.285398105	-1.652845256	-0.065714605	-0.667451881	-0.366429107	-0.305332223	-0.377982714	-0.307305178	-0.306692991	-0.583966772	-0.46828648	-0.391041671	-0.237608489	-0.343879855	-0.27805029	-0.306235358	-0.506661014	-0.419131709	-0.22960664	-0.298209841	-0.283574569	-0.316323845	-0.373576302	-0.471833793	-0.371152455	-0.29668052	-0.342278603	-0.281087255	-0.309076095	-0.273864181	-0.490553656	-0.565414662
AC092192.1	-0.023856419	-0.116291546	-2.000723202	-2.055571744	-2.024089416	-2.008172426	-1.932510847	0.060213855	0.250064035	-0.158029135	-0.047537156	-0.178587905	-0.347426315	-0.252740139	-0.164981333	-0.161997082	-0.17363588	-0.067129543	-2.019401568	0.214700773	-0.330510557	-0.104788287	0.078164662	-0.220016193	-0.146521293	-0.12011187	-0.484930683	-0.44352075	-0.194944835	0.607445843	0.11774291	0.162297575	0.43481192	-0.207562169	-0.200830114	-0.309348266	-0.097832856	-0.054292225	-0.226290218	-0.208650333	-0.384619865	-0.082033811	-0.141169796	0.081467528	-0.155081946	-0.125643049	-0.122176877	-0.209866058	-0.403355429
AC092620.2	0.863211847	0.420669413	-1.049401753	-0.230308411	-0.941102525	-2.828346852	-0.427314913	-0.069108884	0.221554797	0.345572145	-0.218449758	0.410399506	-0.169679196	0.380407299	0.020450854	-0.460221503	-0.428319113	0.677057063	-0.169685671	0.119920129	0.282122822	1.050425077	1.518461769	0.727648571	1.287988937	-0.236378925	-0.80045376	0.48709259	0.13789313	-0.196668796	-0.380846768	0.597587427	0.636027537	0.501788254	0.088133454	1.115771919	0.91639501	-0.207005256	-0.144305089	0.515669161	0.334526173	0.138415412	-0.036812668	0.467225633	0.395790327	1.049365901	0.575834995	-0.35605185	-0.26162143
AC092660.1	-0.006710553	-0.283228368	-1.71815469	-1.052168695	-1.401584101	-1.852126808	-1.200028245	-0.373872285	0.24979094	-0.292201715	-0.293661021	-0.321379254	0.252792513	-0.365956501	-0.472368514	-0.38529562	0.175036924	-0.174086851	-1.827466145	-0.111951789	0.116652735	-0.212333848	-0.228088905	0.847281874	-0.411372615	-0.322195559	0.050628182	-0.381741419	-0.208588815	-0.306420535	0.201773608	-0.057876422	-0.411372961	-0.295740647	-0.455247643	-0.135712491	-0.438928397	-0.339603173	0.284440931	-0.291657531	-0.468890971	-0.018389521	0.319361856	-0.206472895	-0.425015944	-0.190144048	-0.42314365	-0.254743492	0.086914173
AC092667.2	0.160622327	-0.112134231	-0.408351984	-1.011862578	-0.969571253	-0.563452129	-0.726528988	0.394327551	0.086763525	-0.042133529	0.022967139	0.032588949	-0.098485001	-0.00049428	-0.203895355	0.126967572	0.047204164	0.142659802	-0.848155026	0.295869226	-0.33311582	-0.047125692	0.195779208	-0.091664509	-0.076820387	0.132135116	-0.366127841	-0.262851916	-0.154671018	0.151990354	-0.072839755	0.040329407	-0.122300033	0.015290884	-0.181155982	0.031620476	-0.217271729	0.257518792	-0.017455384	-0.001582422	-0.158682984	0.210194705	0.312664593	0.042778796	-0.094476465	0.397669582	-0.185970608	-0.169767022	-0.216619286
AC100830.4	-0.734182436	-0.607469657	-0.462159465	0.384883455	0.050649076	0.385129379	0.340843774	-0.840052862	-0.841515608	-0.751328187	-0.527211348	-0.797623254	-0.998390562	-0.795962229	-0.734276514	-0.903969024	-0.648900002	-0.755410861	0.034313488	-0.806870943	-0.924999775	-0.535505348	-1.018473761	-0.822962951	-0.620042788	-0.844948454	-0.956648075	-0.77228455	-0.618170888	-0.708412472	-0.897444792	-0.113940316	-0.495911207	-0.438622243	-0.65161142	-0.757860206	-0.64117806	-0.896626174	-0.735930591	-0.804670899	-0.729996204	-0.86997076	-0.777674117	-0.857468929	-0.586601648	-0.353982081	-0.647597843	-0.900433049	-0.891988146
AC104667.3	-0.04998339	1.104964062	-1.318752362	-1.425336389	-1.32658722	-1.368072859	-1.06598462	-0.190282971	0.035622361	-0.031476707	1.202611677	-0.249303738	-0.02576372	-0.105775707	1.101754207	-0.256375325	0.003156048	-0.04345226	-1.335786245	-0.173692525	0.204775638	1.028719072	-0.227273299	0.133840334	1.143488441	-0.211497864	-0.072416765	-0.165649993	1.038617385	0.130657852	0.085003888	0.106778317	1.056809833	-0.237771368	1.02925427	-0.065496935	1.118340454	-0.219385938	0.217325776	-0.082098043	0.979762263	-0.183211414	0.07681888	0.130999643	1.146699206	0.053707342	1.012668497	-0.29826111	-0.062322131
AC106801.1	0.391125072	-0.67170775	-0.253233331	-0.078717179	-0.218881966	-0.317315426	0.430838584	-0.058072038	0.652838527	0.104545466	-0.587704277	-0.204399105	0.103637958	0.125772621	-0.732970609	-0.136947256	0.170753319	0.344585945	-0.305596949	0.052625397	0.233504026	-0.618202776	0.121437734	-0.011494551	-0.669031715	-0.044473003	0.036795887	0.179115449	-0.688562359	-0.009930845	0.204856752	0.40391578	-0.645757607	0.220755023	-0.806808706	0.264300296	-0.377429337	-0.075750994	0.369372004	0.372617956	-0.857905265	-0.111108326	0.015787706	0.604767256	-0.634788329	0.299135733	-0.357363669	-0.058616072	0.126009946
AC108056.1	-1.007426455	-0.970502447	-2.401454898	-2.464733732	-2.409149945	-2.485755753	-2.279233264	-1.020650266	-1.136441139	-1.10023154	-0.889976682	-1.116388755	-1.196462929	-1.179429372	-1.052365199	-1.065527673	-1.125800959	-1.054509904	-2.40260838	-0.894993897	-1.292224575	-1.025345586	-1.011946831	-1.101246302	-0.982808273	-0.998619713	-1.233839837	-1.160922548	-1.031498855	-0.967069475	-1.07068992	-1.013958792	-0.977190479	-1.15629646	-1.042734667	-1.053148849	-0.995917588	-1.007323789	-1.10506539	-1.09669383	-1.05236502	-1.041048964	-1.051864777	-1.061585623	-0.97932983	-0.985382475	-0.982005339	-1.130803815	-1.205193396
AC112198.1	-0.368133096	-0.267176495	-1.690659781	-1.810466634	-1.706470551	-1.896621339	-1.494000567	-0.487290391	-0.403355925	-0.506660296	-0.187720465	-0.580852712	-0.60060925	-0.586130402	-0.396123548	-0.548486808	-0.510576677	-0.338740653	-1.682998165	-0.229993319	-0.738931884	-0.26637504	-0.478858381	-0.465013616	-0.289915315	-0.481850538	-0.665269113	-0.568712095	-0.344223944	-0.430173355	-0.412359075	-0.334386275	0.16541354	-0.626137342	-0.343956759	-0.258454663	-0.28724108	-0.474235128	-0.486021277	-0.461482496	-0.34716619	-0.283573743	-0.493115375	-0.476723179	-0.346095366	-0.407596335	-0.084990414	-0.656735801	-0.612613414
AC114730.11	0.010707237	-0.040314599	-1.698915307	-1.891760598	-1.716754764	-1.793010271	-1.557174907	-0.280854068	-0.12861935	-0.143877039	0.039408795	-0.443772176	-0.176091121	0.071397351	-0.120571979	-0.368704694	-0.02276236	0.394990718	-1.644100387	-0.024101328	-0.318233147	-0.143044897	-0.305060327	0.118288885	-0.053422287	-0.285749663	-0.34033241	-0.197763993	0.595059135	-0.111407997	0.061268003	0.476909413	0.343853155	-0.204296213	-0.126190659	0.038739017	-0.06278676	-0.301525638	-0.105155329	-0.143877039	-0.19414131	-0.429901043	0.021435522	-0.07964846	-0.015433543	-0.03365465	-0.032020405	-0.614578329	-0.194097341
AC114752.3	-1.01885702	-0.864829626	-2.132878452	-2.245409087	-2.16086158	-2.194581798	-2.044727375	-1.023098015	-0.967834339	-1.034369897	-0.790189576	-1.110676802	-1.024036429	-1.12064391	-0.970234586	-1.137331363	-0.900719341	-0.917071175	-2.127245676	-0.949118602	-1.202737348	-0.973177849	-0.976588952	-0.932639387	-0.904422814	-1.012762795	-1.076418802	-1.101320773	-0.913252098	-0.990731952	-0.882712161	-0.914077489	-0.86001403	-1.083902825	-0.929035907	-1.043079298	-0.889441916	-1.013307027	-0.94846279	-1.062946286	-0.897200098	-1.050024389	-0.906721089	-1.024572165	-0.849579921	-0.881963352	-0.900944805	-0.843860748	-1.024854682
AC124997.1	0.043094164	-0.158293907	-1.300457109	-1.429638732	-1.334877091	-1.372934409	-1.170679566	-0.269974334	-0.274308744	-0.276961383	-0.030415887	-0.416029838	-0.317142327	-0.350715836	-0.310783225	-0.241416175	-0.094515944	-0.142516731	-1.264601389	0.18043077	-0.524763383	-0.22597769	-0.137246219	-0.170088594	-0.187988492	-0.176684165	-0.514122916	-0.379019541	-0.297139953	-0.01811769	-0.194097836	-0.13680116	-0.177822876	-0.42365356	0.034592119	-0.086452686	-0.145452762	-0.141054707	-0.125617551	-0.232055319	-0.418061285	-0.279221866	-0.1149783	-0.17898514	-0.258615339	-0.177352725	-0.150802469	-0.464170984	-0.450008963
AC136289.1	0.154747027	0.028691635	-0.630863977	-0.740176757	-0.407935788	-0.75867989	-0.043196968	-0.183804591	-0.122932904	-0.218377918	0.230942005	-0.189516094	-0.256890603	-0.095364648	-0.008226386	-0.075282796	-0.098923894	0.374376265	-0.723874522	0.14910364	-0.370658862	-0.01785796	-0.207195012	-0.0795531	-0.383297603	-0.055699899	-0.391666878	-0.147890387	-0.137174915	0.140672789	0.036670715	0.475890284	-0.193087088	-0.27743675	0.067482738	0.584752333	0.015315151	0.108577714	0.23146952	0.114739612	0.009964969	0.38709008	-0.023624046	-0.074408086	0.355609351	-0.126662241	0.143728811	-0.329587733	-0.199051161
AC139100.3	-1.247195586	-1.160178628	-2.589997713	-2.662091379	-2.596993241	-2.654569741	-2.487504719	-1.207775391	-1.342152591	-1.308158212	-1.079652515	-1.298073785	-1.397808821	-1.372115594	-1.251136861	-1.266795864	-1.355248242	-1.27087356	-2.613608141	-1.120196447	-1.471744678	-1.178102847	-1.221918353	-1.314051099	-1.12727177	-1.194448337	-1.43054799	-1.349254334	-1.197899913	-1.178945044	-1.254847945	-1.092612341	-0.93224612	-1.343539582	-1.233748158	-1.178613311	-1.182382963	-1.196352469	-1.325782204	-1.318500539	-1.205924989	-1.234701671	-1.273400051	-1.278221247	-1.140113026	-1.18949905	-1.181312234	-1.323912516	-1.408722028
AC141928.1	-0.444857063	0.241785769	-1.381852928	-1.593727491	-1.208421446	-1.13069451	-1.190720241	-0.072289194	0.027984884	-0.026826356	0.092506638	-0.582802817	-0.314139488	-0.29435609	-0.153082152	-0.125598302	-0.003117134	-0.036896289	-1.497320994	0.050919	-0.183728213	0.139590642	-0.075280987	0.045991845	0.427181776	0.093348556	-0.448642945	0.026788164	-0.11295383	0.028616817	0.676766668	0.003110413	-0.02681013	0.212124914	-0.03456903	-0.142492844	-0.01209641	-0.01435793	0.241336342	-0.317488726	-0.041791322	-0.070657557	0.063725197	-0.028187037	0.238041234	0.049376496	-0.020923833	-0.222968436	-0.027398652
AC144652.1	-0.197855035	-0.56869917	1.121657141	-0.155920194	1.090944392	1.533793563	0.008661855	0.055972334	0.483896553	0.420754773	-0.045149811	-0.336772532	0.773365704	-0.238135127	0.73094283	-0.071044629	-0.023833684	-0.173905437	0.906706227	1.015530896	1.909690322	-0.373137878	-0.657441727	0.927240741	-1.003160278	0.156061826	-0.046750065	-0.541859725	-0.648154378	-1.424980421	-0.377962148	-0.719305247	-0.979083247	-0.034290558	0.073363707	0.966153863	-0.318829702	-0.960976745	-0.428707384	-0.523353493	0.03403734	0.246632334	0.341481086	0.296923693	0.452181701	1.945368732	-0.645210705	0.099760966	1.193247232
AC145343.2	0.373793295	0.522551565	-1.228482176	-1.255241485	-1.117385026	-1.415204092	-1.368541149	0.004862048	-0.183580514	0.10027772	0.139186691	-0.084620511	-0.445766181	0.038225311	-0.075101854	-0.074013277	-0.114555269	0.331065176	-1.27664852	0.152821245	-0.23596219	0.363640627	-0.1417371	-0.137199032	0.782854809	0.629336848	-0.127650472	-0.157454263	-0.012233696	0.041579992	-0.109916799	0.406724519	0.053845916	0.029243384	0.183060487	0.69738641	-0.00501008	-0.120523201	-0.184670752	-0.032262544	-0.286179802	-0.18933472	0.052414781	-0.009401593	0.147213035	0.180290596	-0.112822531	-0.113995273	-0.286435705
ACAA1	-0.285885512	0.120846646	-0.120125825	-0.06524218	0.060442289	0.348433453	-0.180570841	-0.185243041	-0.19687284	0.086150852	-0.044752376	-0.156684532	0.041851057	-0.205872806	0.311325005	-0.188506774	-0.076282983	0.231209966	0.331782594	0.508588481	0.192997431	0.410308863	0.274682703	0.738104326	0.417533042	-0.040275685	0.089322413	0.011579794	0.36215385	-0.322323159	-0.268080477	-0.251049965	0.229729663	0.367559163	0.519994318	-0.015635957	0.373658456	-0.418606078	-0.164132826	-0.283164745	0.300088807	0.05981515	0.214003912	0.060023719	0.044869274	0.999776293	0.149739577	-0.067473733	-0.118571242
ACAA2	0.206422427	0.338820984	-0.601891887	-0.716241146	-0.566561142	-0.743978963	-0.994226936	0.005000793	-0.058825613	-0.081519268	0.176967756	-0.312403732	-0.256078369	-0.142754286	-0.029294789	-0.049123732	-0.345020297	0.045304846	-0.605632934	0.295207558	-0.286089134	0.052835564	0.070277893	-0.104931688	0.178573663	0.494300088	-0.235343358	-0.211881407	0.02527988	-0.251479343	0.137337604	-0.052670735	0.389918522	-0.150103033	0.324374446	0.713719742	0.661189284	-0.054020165	-0.519082865	-0.111728215	-0.051499083	0.084965395	0.069130749	0.003121498	0.260971922	0.028159906	0.776494074	-0.260454636	-0.291273317
ACACA	0.418095583	0.095367618	-1.036476278	-1.103672778	-0.950704478	-0.58907998	-0.787206571	-0.121365566	-0.249846311	-0.068790482	0.727799459	0.003475015	-0.347791355	0.090147624	-0.186069197	-0.50241502	-0.165269694	0.342707881	-0.835514647	-0.42979532	-0.485022352	0.235283585	-0.423539876	-0.003483492	0.600189623	0.063855221	-0.500573537	0.098584759	0.407837502	0.077182281	-0.144535826	0.588191963	0.706931865	0.344612758	0.171077415	0.946892897	0.270597353	-0.320185759	-0.047680525	0.573767917	0.109278977	-0.06152811	-0.190915475	0.328827849	0.260164799	0.50327922	-0.23342112	-0.61964047	-0.139351313
ACACB	0.524195398	0.356518637	0.138579242	1.008917812	-0.032403149	0.410864896	0.45508019	-0.417025267	-0.4041685	-0.589736927	0.01114351	-0.09363618	-0.355059607	-0.423450581	0.39638081	0.273541909	0.259618753	-0.543742736	0.658034029	-0.174144295	-0.456823475	0.684772696	0.112528	-0.253295029	0.106382627	-0.320471474	0.27817178	-0.352962146	1.119770233	-0.541593216	-0.318500989	-0.623756966	-0.290091741	-0.319215243	1.116560519	0.421592366	1.597037391	0.392669892	0.592468136	0.327699549	0.226233898	-0.378675944	-0.268573259	-0.549730142	-0.109510737	-0.378273021	0.409757395	0.063026843	0.748797651
ACAD10	0.014998649	-0.095206367	0.041026632	-0.04505986	0.026055118	0.262031865	0.081743744	0.097884883	0.103117974	0.05963216	-0.026183915	-0.070473119	0.233802183	-0.020926571	-0.186164395	-0.417796337	-0.177620856	0.077866163	-0.01140823	0.266786541	0.045824843	-0.116875806	0.525171758	0.769361042	-0.402057946	-0.034299541	0.155228266	-0.000514485	0.124432296	-0.982163588	-0.40979639	-0.543465345	-0.122761469	-0.026642059	-0.143628398	0.082220521	0.19612871	-0.063946399	0.143769685	0.024796101	-0.144430579	-0.051434032	0.173507155	0.048745364	0.277191017	0.298311206	-0.109116926	-0.127590012	-0.097409961
ACAD8	-0.267364991	-0.141054612	0.464069843	0.427865835	0.276927891	0.459523948	0.202560652	-0.155741708	-0.198692818	0.232584384	-0.201247372	0.136641715	-0.158313758	-0.019432334	-0.015584243	-0.307508346	-0.527994684	-0.114141482	0.401561552	-0.509865105	-0.014261618	-0.107614026	0.126849984	0.490467444	-0.184660504	-0.287381682	0.011929956	0.216526882	-0.01371286	-0.310500173	-0.139762128	-0.079305926	0.024276554	0.111474472	0.045946987	-0.726764143	-0.349189386	0.022135258	0.274116236	-0.014260743	0.258629633	-0.374143704	0.005109192	-0.027324254	0.142256318	0.266875873	-0.686538892	-0.35075447	-0.13348672
ACAD9	-0.310940029	-0.044670233	0.159622986	0.130764983	0.102465714	0.227766825	-0.011218186	0.417140029	0.207347772	0.340328115	0.015790988	-0.021570145	-0.026464544	-0.165064636	0.121999017	-0.096365488	-0.000819251	-0.009391864	0.059895149	-0.18448851	-0.061385586	0.068760224	-1.108689451	-1.067570943	-0.500266732	0.131828487	-0.323845087	-0.000410144	0.170688081	0.005628501	0.120043725	-0.240451687	0.008031592	-0.007486782	0.306591344	-1.03160768	0.236231762	0.017867334	0	-0.098658473	0.333076758	-0.196183935	-0.059203496	0.161794444	0.302846836	0.168053029	-0.193413901	-0.183128695	-0.112950757
ACADL	-0.557553275	-0.430099781	0.895172695	1.048735322	1.145280945	1.853733224	1.039186132	0.305816003	-0.564596495	-0.657978741	-0.381142105	0.200286508	0.014887421	-0.840323543	0.481093581	0.869093918	0.823000105	-0.625320532	0.397757189	0.62050177	-0.231747232	0.113780365	-0.52101536	-0.094788524	-0.503401338	0.795930738	1.142480098	-0.718125403	-0.502064772	0.088500394	-0.483839784	-0.699346656	-0.334057909	-0.719758918	-0.241494357	-0.541496621	1.371955013	0.049334253	-0.236657541	0.540865952	1.413421696	-0.595538907	0.019798257	-0.592389246	-0.427423734	-0.501762002	3.328641325	-0.036884153	-0.080056191
ACADM	0.030300761	0.480453746	-0.257006625	0.362456086	-0.188795502	-0.380274866	0.41202446	-0.122590793	-0.005329916	-0.078016859	0.12731988	0.607414784	0.383993646	0.06105422	0.155409887	-0.009989287	-0.01160499	-0.023586357	-0.808956156	0.389554697	-0.026882944	0.05080619	-0.338817741	-0.302438598	-0.711374483	-0.121231192	0.09970846	0.061870462	-0.477557508	-0.7729044	-1.071808865	-0.995453938	-0.1254929	0.480989494	-0.057274271	-0.782899747	-0.365195988	-0.309444341	-0.181029547	-0.13108713	-0.33068545	-0.144621146	0.06969708	-0.230152278	-0.442242323	0.065952615	0.097624415	0.368884319	0.260403057
ACADS	0.008661711	0.37065131	0.138546346	-0.001199234	0.170028872	0.113361253	0.193325653	0.124238394	-0.110583621	-0.200626173	0.067545517	-0.341669733	-0.374133663	-0.257234903	0.25374317	0.145181409	0.007004134	-0.087954163	-0.262989279	0.643999298	0.285014962	0.345503906	-0.144481766	-0.380954225	0.003339146	0.384255197	-0.173333478	-0.138030665	0.206925735	0.056514028	-0.603309136	-0.057472433	-0.111162006	0.104731032	0.221104344	0.178213889	0.882428478	0.122606065	-0.277826391	-0.155175973	-0.048561152	0.112543613	-0.024097734	-0.217772404	0.015912991	0.33225376	0.531970471	0.033939689	0.131685749
ACADSB	-0.383436407	-0.118540387	0.536556562	-0.667702374	-0.828260524	-0.123585605	-0.246611747	0.068136691	0.058993866	-0.440316721	-0.01393681	0.226703096	0.085458786	0.389484322	-0.238390986	0.178834067	0.049445087	-0.740504703	-1.821904491	0.207935695	-0.186276245	-0.185956526	-0.191880405	-0.70764865	-0.252569804	0.216095101	-0.113158963	-0.6468828	-0.462311315	-0.172569783	-0.874618844	-0.675187692	-1.048459142	-0.509444964	-0.21886264	-1.096483945	-0.09499807	0.133139335	0.141661668	-0.307505382	-0.199599892	0.028155662	0.191042075	-0.274573806	0.414641389	-0.312948165	-0.974087427	-0.182632808	0.074818329
ACADVL	0.056067256	0.451911508	0.5105652	0.842421351	0.836474376	0.713206183	0.731955659	-0.267180141	-0.398777203	-0.188873284	-0.496200339	0.002356304	0.028469292	-0.208741114	0.326977223	-0.022122238	-0.008908099	-0.155942697	0.944143666	0.516949267	0.683799741	0.986427829	0.212327656	0.353405729	0.695895582	0.068176048	0.584763684	0.315159158	0.959407173	-0.213871231	-0.233989803	-0.366046956	0.447898855	0.583504354	0.919546717	0.727746232	1.0000717	-0.48041643	-0.419784573	-0.500763085	0.073629963	-0.550859296	-0.297558766	-0.51219407	-0.118453213	0.391906045	0.650951822	0.014867002	0.10022281
ACAN	0.407856315	-0.079108096	-0.280498374	-0.341258571	-0.139877765	-0.475406156	-0.38578667	0.166182867	-0.12274686	0.47562325	-0.281089236	0.115594226	-0.359560202	0.312329551	-0.64893744	0.175430452	-0.129567572	0.356146966	-0.212951146	0.450406065	-0.013887793	0.311212571	1.03462705	0.52085136	-0.274668483	0.323933662	-0.17485622	0.610340052	-0.296339168	0.40797647	0.578144493	1.016396191	-0.041119086	0.436704054	-0.529086483	0.40350148	0.514532748	0.245601777	-0.071727243	0.427723943	-0.867506333	0.201813246	-0.070909769	0.291918111	-0.247113053	0.401868202	0.199922061	0.524657687	-0.198319667
ACAP1	0.232108375	0.248036729	0.51099057	1.036006701	0.970769814	1.015685387	0.929354337	-0.033062095	0.026013461	-0.349216144	0.242687007	-0.59906145	0.248640363	-0.409635327	-0.456358894	-0.047477621	0.236090291	-0.154625249	0.884474217	0.293317743	0.335399674	-0.159940797	-0.074947756	0.476451267	-0.011195504	0.393951442	0.284926628	-0.492642189	-0.871826983	-0.127712574	0.38205231	-0.0716177	-0.391350134	-0.683423715	-0.333029496	0.376350068	-0.157799931	-0.068148957	0.46390103	-0.210961405	-0.419707262	0.17255792	0.697712713	-0.279000026	-0.351220466	0.52412999	0.218609832	-0.178574189	-0.015455125
ACAP2	0.105419281	0.066672283	0.733732559	0.662898192	0.950083818	-0.338128095	1.111167694	0.11716813	0.109570913	0.021867284	0.092087524	-0.021543976	0.269720089	-0.395891281	-0.28485671	0.12505552	0.029904724	-0.217901312	0.238343835	0.96657436	0.94387513	-0.199515863	0.125599925	-0.040211153	-1.015202435	-0.148560717	0.430142121	-0.046443651	-0.37153499	0.270023896	-0.470732355	-0.258180985	0.322427758	0.138621441	-0.778978039	0.153590958	-1.027509551	-0.369139667	-0.13051547	-0.353707073	-1.00343143	0.249352496	-0.284936736	-0.221439668	-0.977480486	1.089805437	0.455655739	0.244999548	0.552368414
ACAP3	-0.403801149	-0.099616199	0.492862655	0.852563016	0.502237814	0.481110118	0.720163833	0.489091766	0.155638371	0.074648329	0.032274379	0.086282675	-0.485776723	-0.035303137	0.361866257	-0.09268243	-0.048436031	-0.0502716	0.840809721	-0.53057701	0.386723886	0.770110162	-0.234113788	0.046507544	0.30274333	0.42517439	-0.284975934	0.123363457	0.540037985	-1.356591988	-0.940033437	-0.937770781	-0.171581167	-0.205400645	0.383534767	0.188953588	0.266091841	0.10776914	-0.051708655	-0.367876806	0.142494736	0.060444226	0.298599316	-0.118310387	0.364542289	-0.199412739	-0.023370068	0.207859875	-0.073808488
ACAT1	0.504921662	-0.139782314	-0.271123437	-0.490833546	-0.312539624	-0.568662666	-0.269512966	0.014490414	-0.074963484	-0.09055412	-0.225390871	-0.002916035	-0.119979384	-0.035035033	-0.107144122	-0.028211105	0.150392002	0.571327609	-0.865749089	0.307689411	0.257340046	-0.131489671	1.212307731	1.044717597	-0.012707224	0.077862609	-0.209739317	0.021301618	-0.000401847	-0.141628078	-0.335240116	0.157923163	0.29334223	-0.132738983	-0.093233243	0.192759263	0.16974507	-0.085872025	-0.280128366	0.076004622	0.285851974	-0.383965454	0.013159789	-0.023604306	-0.177235432	0.231133024	-0.076110585	-0.083967583	-0.35188241
ACAT2	-0.892601636	-0.813445437	1.138854106	0.045971024	0.672779783	0.96790755	0.127441392	0.268582309	0.199623854	0.819528239	0.311234663	0.153261483	-0.026821859	0.006599064	-0.102092797	-0.304215838	-0.262544175	0.234938048	-0.002859729	-0.481821424	-0.653503848	-0.841268483	-1.074201844	-0.711343066	-1.331910656	-0.521531143	0.065666328	0.343800296	0.166234681	-0.284632507	-0.150412598	0.765641417	-0.160681144	-0.253037269	-0.561703443	-0.066338386	-0.5437787	-0.277018143	-0.059287719	0.084980085	0.530071242	0.029780931	0.14014792	0.449125001	0.747569406	0.715020111	-1.714739033	-0.58816747	-0.504267594
ACBD3	-0.311814985	-0.09153046	0.538391652	0.256207073	0.432403489	0.395325423	0.177538337	0.263735505	0.108509336	0.333193457	0.120083417	0.271351448	0.055579951	0.068657605	-0.075479053	0.186763464	0.096776894	-0.004279937	0.491869511	-0.005256502	-0.105659403	-0.108117592	-0.251130233	-0.080286639	-0.477035318	0.029013349	-0.119846911	-0.03013493	-0.443863641	0.555029917	0.482826604	0.542208316	0.458235417	0.333192197	-0.379923573	-0.805506276	-0.449480178	-0.101811929	-0.054368102	0.120367602	0.057748866	0.064099501	-0.045365772	-0.007545081	-0.164564181	0.615690967	-0.310366871	0.03690122	-0.034179226
ACBD4	0.000362071	0.45263191	0.521815112	0.514853764	0.610454207	0.083375554	0.145150229	-0.265002574	-0.199816762	0.086907925	0.051878227	0.186218964	-0.664440598	0.065135232	0.451829871	-0.142064853	0.05691323	0.003627708	0.493516276	-0.046327548	0.235615071	0.311378138	-0.319942924	-0.237193609	0.475104396	0.240616577	-0.395433423	0.136167888	0.344550837	-0.650675263	-0.770296912	-0.402428019	-0.357971858	0.046628234	0.876928259	0.163383312	0.373176005	-0.012329728	-0.770569337	-0.383921458	-0.034799907	-0.740430055	-0.031482753	-0.344730907	0.271249841	-0.094620339	0.547871767	-0.17633471	-0.128063486
ACBD5	0.159773836	0.27453243	-0.180143012	-0.038859365	-0.147785374	-0.640830764	-0.278227335	-0.169741755	-0.066197606	0.075405983	0.004331531	0.159086749	0.172798807	-0.172528012	0.126858308	0.28637446	0.007193205	-0.05223541	-0.563664365	0.387825166	0.334039725	0.005133631	0.279575297	0.149882491	-0.194707099	-0.276359785	0.13924158	0.202502478	0.244836899	-0.687327392	-0.970617228	-0.569331401	-0.053721218	0.583519854	-0.113379934	0.038936894	-0.223600898	-0.359859063	-0.35921127	0.017164383	-0.124080785	0.303782852	-0.00617499	0.145077952	-0.528311625	1.015158408	0.35024331	0.098433842	0.088223433
ACBD6	-1.166419018	-1.177798658	0.778446118	-0.109033307	0.528968118	0.811397949	0.414583809	0.3824343	0.048796691	0.341322581	-0.07799828	0.175726165	-0.296055677	-0.305047797	0.073421981	-0.032613861	-0.064426124	-0.176861852	0.244475741	-0.082930272	-0.133723742	-0.362646017	-0.72889223	-0.474756646	-0.812892168	0.357683516	-0.093072934	0.089034353	0.102848373	0.175181954	0.693759736	0.330435522	-0.204538577	0.137748892	-0.142740334	-0.832757441	-0.492663848	0.016887356	0.087812576	-0.144747206	0.318475117	-0.018197897	-0.295509913	0.224839834	0.523668235	0.324992469	-0.478483554	-0.214570577	-0.151457954
ACCS	0.046129625	-0.709581022	0.87162912	0.799255611	0.49818274	0.464322606	1.063356249	0.027653316	-0.068175517	0.074434053	-1.207178823	0.133726987	0.737208581	0.204523882	-0.313106889	0.800360296	0.934189089	0.950502381	1.288732404	0.172348872	0.046411292	-0.359656977	-0.172798418	-0.25588104	-0.930823595	0.169356917	0.54704801	-0.001497862	-0.504388946	-1.217761314	-0.364192869	-0.589353237	-1.316864116	1.133935001	0.430347155	-0.048308072	0.354904815	-0.445055221	-0.086727623	-0.04204797	-0.92199606	-0.04523819	0.282951434	0.115801543	-0.858056666	1.485559601	-0.005184178	0.708701172	0.711836003
ACD	-0.145739384	0.063342787	0.415567448	0.294781175	0.490286184	1.626508711	0.072903608	0.041351356	-0.19736215	-0.218948878	-0.312797451	0.069638107	-0.165168908	0.088858288	0.026425724	-0.11558313	-0.467187647	-0.117979249	0.67945884	-0.129998658	0.1398515	0.512251568	0.140625938	0.202874672	0.572713431	-0.098992544	-0.240468475	0.288620675	0.166072547	0.438720273	0.126483155	0.013471407	0.281912925	0.053205335	0.070566562	-0.418983815	0.147345908	-0.132446567	-0.256291853	-0.223847656	-0.034837949	-0.406333273	-0.235831369	-0.239360722	0.176507885	0.068446565	-0.372188304	-0.084305122	-0.341687412
ACE	0.006897026	-0.591953051	-0.805594052	-0.86635415	-0.810630598	-0.837564101	-0.728216503	-0.372784526	-1.338878684	-0.084819344	-0.511427202	-0.389919343	-1.422090524	-0.470736634	-0.587672319	-0.45465153	-1.377620039	0.055612434	-0.704465508	-0.318116071	-1.407084244	-0.598909034	-0.402158796	-1.324418531	0.102545533	-0.363265308	-1.443916608	-0.091623878	-0.509555497	-0.366800867	-1.291133959	-0.019502495	-0.84235734	0.056972865	-0.620310952	-0.059237362	-0.600246366	-0.390736356	-1.351700787	-0.034198874	-0.60506153	-0.549301715	-1.051046371	-0.112579231	-0.16016486	-0.183068305	-0.598908051	-0.481034161	-1.395626274
ACE2	-0.542040366	-0.423144327	-1.946434026	-2.038676695	-2.032414953	-2.049623862	-1.815677298	-0.587923929	-0.517397435	-0.670770064	-0.340478412	-0.695085527	-0.536222506	-0.717309221	-0.570015738	-0.604514767	-0.521762487	-0.597832614	-1.962908525	-0.30451692	-0.668542877	-0.486013113	-0.52183167	-0.430365229	-0.421538675	-0.5457664	-0.622981117	-0.732549634	-0.520256742	-0.51068035	-0.441824662	-0.527616626	-0.423946818	-0.674309189	-0.484407433	-0.592934021	-0.441603102	-0.479130843	-0.389441002	-0.645459509	-0.538982603	-0.602338807	-0.352064425	-0.520267791	-0.461934701	-0.532515708	-0.427424083	-0.709228825	-0.593242834
ACER1	-0.228245389	-0.373651946	-1.088303203	-1.218603958	-1.731726306	-1.232629617	-0.646573493	-0.497081176	-0.754211009	-0.235865857	-0.316936	-0.263175047	-0.820507549	-0.602731947	-0.384085174	-0.805238923	-0.777400917	-0.461210507	-1.160745748	0.099107457	-0.877255092	-0.360543322	-0.154109731	-0.322326045	-0.38114203	-0.311860114	-0.938368252	-0.394532785	0.048771586	-0.39372721	-0.711922763	-0.489242806	-0.40281211	-0.574700335	-0.445616789	-0.445969966	-0.366696301	-0.456284091	-0.842333284	-0.512375768	-0.414583026	-0.515848048	-0.710285912	-0.46964734	-0.416187497	-0.331937277	-0.399333655	-0.422829707	-0.548772659
ACER3	0.074025828	0.545875579	-0.092800324	-0.33482738	-0.132187491	-0.164857941	-0.152405341	-0.807431603	0.552695777	0.001360829	0.197557324	-0.721212326	0.643001584	-0.311346775	0.030620987	-0.099457049	0.282870681	0.036196229	-0.891498827	-0.086946007	0.825796046	-0.193298643	0.361555813	0.732761781	-0.107957206	-0.441884942	0.797967705	0.462391613	0.8056432	-0.165005207	-0.333444627	0.01905026	-0.088695791	-0.051438622	-0.611441886	0.034835349	-0.142200911	-0.745691864	0.152733129	-0.255826209	-0.032782836	0.943873405	0.51641027	0.299643	0.692480852	1.318864947	0.090814958	-0.621122423	1.350168841
ACHE	0.02169505	0.584562626	-1.41819395	-1.458036097	-1.302479163	-1.801994497	-1.178439131	-0.145783595	0.103812229	-0.033552699	0.771831503	-0.362826778	-0.616723154	-0.057503301	0.322387145	-0.29673519	-0.147188367	0.27969783	-1.301254334	0.070987029	-0.1308183	0.404517117	-0.029918689	-0.090985936	0.890880973	0.438436794	-0.404463877	-0.252366321	0.409332277	0.01795012	0.104084602	0.015162548	0.403714589	-0.060768457	0.33362272	0.87435758	0.748556293	-0.093563505	-0.493950586	-0.04552791	0.332820538	-0.025295446	-0.052517951	-0.054508856	0.406658132	-0.112750739	0.827744003	-0.14061671	-0.160829516
ACIN1	0.05594555	-0.045892302	-0.171010388	0.402347268	0.468565488	0.18235885	0.26022515	-0.088109656	-0.290870673	0.08071155	-0.122136806	-0.278769889	-0.194289698	-0.082309786	0.106597704	-0.157465784	-0.050784023	-0.065708912	0.682888858	0.046249927	0.192033155	0.361014256	0.417780699	0.889104742	0.799490458	-0.17840847	0.011148377	-0.060810094	0.060849396	0.085960434	0.177299644	0.215971889	0.275406297	0.500374075	0.169733912	0.046147371	0.000389619	-0.110141261	0.02015326	-0.027334796	0.163848028	-0.52627542	0.038430703	0.11881313	-0.070771392	0.553718306	0.199696213	-0.20098284	0.085630372
ACKR1	-1.008417967	-0.763549507	-0.126964846	1.095658467	1.49062029	0.794761781	-0.214902812	-0.905027837	-2.070433126	-0.724015113	-2.055431891	-0.751356602	0.592900548	-0.147590793	-0.185425788	-1.668486559	-1.774143173	-0.746060216	2.175320038	1.036936868	1.226405133	0.95450172	0.250359881	0.078077333	1.096291476	0.997499736	0.460307462	-0.040633708	0.807897438	1.058695391	0.338353327	1.376480767	0.308694277	0.876258078	1.390569522	0.34637215	0.573277665	0.070033419	-0.641366242	-0.101868346	0.246361264	-1.446276386	-0.241675841	-0.264617333	1.131873913	0.079659232	0.983128162	0.346369199	-0.591712261
ACKR2	-0.576604268	-0.874193212	-1.989529783	-1.983687855	-1.930342923	-1.995195179	-1.817566267	-0.882754457	-1.03031163	-0.645731785	-0.794202288	-0.328994924	-1.083785396	-0.761126484	-0.660974386	-0.968429348	-1.047499583	-0.653080407	-1.943739672	-0.805511092	-1.164268945	-0.916462551	-0.829717511	-1.001118753	-0.850917567	-0.902065456	-0.713286546	-0.562180387	-0.938399715	-0.866163217	-0.969743881	-0.616339386	-0.851185506	-0.721664051	-0.977725829	-0.346089204	-0.899340547	-0.897714095	-1.000845465	-0.686011105	-0.931978166	-0.925183589	-0.954192851	-0.644915381	-0.877402283	-0.572522549	-0.875529985	-1.017114674	-1.111613674
ACKR3	-0.261357699	0.544414165	1.52134367	1.680432296	2.089665936	3.210987265	1.607501	0.488139736	-0.187119516	-0.128817525	-0.582137226	0.670096413	0.688109532	-0.509564062	0.219637914	0.495483142	0.335616452	-0.247750488	1.114910682	1.962020376	2.062610128	1.653844318	-0.040053409	-0.11863969	0.797494239	0.463388929	1.452841995	-0.737358421	0.392191999	1.2260323	-0.690211467	-0.736540663	-0.121993066	0.824542217	0.032101972	-0.158754698	0.769671636	-0.382481199	-0.18275321	-0.165014217	0.239167534	-0.508409008	-0.6026338	-0.519360757	0.031568112	0.997089025	1.863585978	0.232746456	0.468484475
ACKR4	0.201335632	0.475825657	-1.107850862	-0.19847428	-0.622817022	-0.85431532	0.420849611	0.083766576	0.363757682	-0.055578626	-0.168643682	-0.262468115	0.265267772	-0.123890553	-0.376778797	0.113957148	0.351480547	-0.047686714	-0.882403888	0.310057371	0.146588364	-0.313643626	0.404435805	0.459793139	-0.268965677	0.172705375	0.439331325	-0.162264295	-0.34039634	0.177057211	0.201153552	-0.043604428	-0.26548815	-0.118992005	-0.349492208	0.078049315	-0.296788993	0.206974731	0.374944871	-0.086876656	-0.594544749	0.116676819	0.273724745	-0.055850965	-0.268965468	0.057637282	0.712587329	-0.003540097	0.244260172
ACLY	-0.545503527	-0.620437723	0.031462671	-0.370738999	-0.134972013	-0.030486997	-0.552389067	-0.110764785	0.004444726	0.123999322	0.129973235	-0.290818431	-0.177530495	-0.043104746	-0.087792798	-0.431978503	-0.432351056	-0.117675345	-0.010546759	-0.863072882	-0.533841718	-0.260347668	-1.347747935	-1.332133192	-0.251250257	0.178625926	-0.131968206	0.173531204	0.027241687	0.380437999	0.723615438	0.524611756	0.075933176	-0.084744679	-0.072811835	0.133796285	-0.21914854	-0.166249768	0.363485435	0.14223318	0.521364074	-0.307137327	-0.104685806	0.143050109	0.818318858	-0.244500156	-0.533490858	-0.549474844	-0.235642464
ACMSD	0.425057163	-0.038566994	-0.905644195	-1.087715281	-0.997291576	-1.051719661	-0.837082069	-0.086264748	-0.044149697	0.44655755	0.059348078	-0.097959926	-0.071977975	-0.014746262	-0.183030831	0.00729742	0.003049949	0.128407571	-0.952271498	0.139753422	-0.230216584	-0.192394598	0.040207908	-0.034600461	-0.061573488	0.053534697	-0.319431328	-0.000322045	-0.104378625	0.134858477	0.004413659	0.11697724	-0.060771466	0.010563741	-0.156813757	0.056285803	-0.080568381	0.055166078	0.027604629	0.030431855	-0.344616112	0.035039958	0.039607983	0.050027001	-0.045521895	0.147730392	-0.044986927	-0.037036014	-0.107445303
ACN9	0.203086237	-0.243327311	0.845384387	0.593003179	0.917653633	0.680140058	0.836850738	0.210933918	0.006291991	0.356309936	-0.084416383	0.17883942	-0.117298579	-0.203242072	-0.317431826	0.29062481	-0.038451746	0.149743868	0.19122354	0.709207866	-0.295726834	-0.222460922	-0.745361939	-0.582740587	-0.272486911	0.75571723	-0.168862694	0.02346388	-0.374950819	-0.230768548	-0.200783404	-0.016543173	-0.264194233	-0.135203639	-0.429525702	-0.203241457	-0.099398856	-0.012638048	0.028391775	-0.083221166	-0.346859983	0.053182948	-0.072008972	0.034349976	-0.194636712	1.071806183	-0.357025116	-0.092329037	-0.166679813
ACO1	0.237353968	0.268194583	0.099411558	0.452081096	0.140059288	0.065796591	0.220268655	0.342120051	-0.072701905	0.274912256	-0.00869429	0.314650707	0.127280651	0.341317798	0.146738497	-0.050896465	-0.005585618	0.075148957	0.158984156	0.781917881	0.273243259	0.203720746	-0.904653854	-0.801693943	-0.179643411	0.147107639	0.222497198	0.130397303	0.114902022	-0.023153518	0.08171866	-0.494471903	-0.07477383	0.269740313	0.447437009	-0.441401637	0.960552114	-0.18906488	0.524243751	-0.228303526	-0.04748512	-0.439016993	-0.264498965	-0.010851021	-0.222447221	0.117605154	0.192485074	0.407669049	0.302980389
ACO2	0.04001175	-0.018953392	-0.005895919	-0.00593112	-0.014710379	-0.072426625	0.081345491	0.193581516	0.023871622	0.145608204	0.058094376	0.056773841	-0.034512687	-0.220713717	-0.075401222	0.074180691	-0.003956385	-0.13525656	-0.13395702	0.25722598	0.182657596	-0.046776338	0.106274876	-0.350991819	-0.022698591	0.215612253	-0.081166142	-0.170636794	-0.060688105	0.155775911	0.080074192	-0.111034687	0.15306506	0.187791686	-0.365935398	-0.168459643	-0.156997201	-0.005511366	0.026873697	-0.171724993	-0.069248041	0.107634981	0.049244603	-0.127363529	-0.059884229	-0.041363084	-0.146295555	0.461758723	-0.048426975
ACOT11	-0.220435675	0.139709815	-0.854588873	-0.556663349	-0.290848787	-0.311556958	0.25511963	-0.062561591	0.189873001	0.301014083	0.83634793	-0.045426218	-0.089773291	-0.149132103	-0.082336363	-0.08921577	-0.270384655	0.029674512	-0.520248962	0.278778398	-0.270384342	0.085669119	-0.164011269	0.053187676	1.012647546	0.52193217	0.130124316	-0.589478771	0.343831557	0.03589694	-0.371058283	-0.215265824	0.00380715	0.104245398	0.381017848	-0.033737394	0.652824855	0.013864836	-0.08977283	-0.034281753	0.152015933	-0.727561327	-0.165619425	0.009263317	0.264110135	-0.187234249	0.933459862	-0.164011592	-0.013927268
ACOT12	-0.058420232	0.186547717	-1.648124489	-1.674044587	-1.600270643	-1.599220854	-1.459860614	-0.24005693	-0.086877116	-0.377658651	-0.183440104	-0.429085387	-0.430638504	-0.458216966	-0.338872845	-0.334435135	-0.312504418	-0.302544106	-1.58820252	-0.020837722	-0.470743431	-0.347166979	-0.274870405	-0.300500071	-0.295801037	0.169823432	-0.540860098	-0.520268205	-0.376059929	-0.237336526	-0.33869568	-0.28703117	-0.266641147	-0.459850494	-0.39425138	-0.258182797	-0.311853541	-0.28629486	-0.286312173	-0.415216135	-0.608806833	-0.292549422	-0.258758012	-0.313701991	-0.287507631	-0.28485395	-0.262359838	-0.299620921	-0.453828285
ACOT13	-0.191207551	0.136069428	0.432203558	0.272589164	0.705013483	0.265209792	0.00866587	-0.24237682	-0.440622217	-0.183858998	-0.643233193	0.294519827	0.085387807	0.10897949	0.092195934	-0.246728195	-0.347315086	-0.526775961	0.439620159	0.550456857	-0.046660179	0.522912371	-0.996588111	-0.859956789	-0.644303269	0.469949516	0.106395895	0.510681149	0.200543273	-0.657695927	-0.276654025	-0.530858042	0.29631808	0.524561009	0.164160417	-1.017472017	0.819331706	-0.259783927	-0.351680168	-0.41383068	0.18475978	-0.363409251	-0.221543116	-0.158004893	0.042168169	0.315545711	-0.601231265	0.03287158	-0.045569095
ACOT4	-0.374073269	-0.463949289	0.184664708	-0.914094181	-0.70438854	0.070701603	-0.793901452	0.100474735	-0.97215747	0.446748198	0.377421311	0.341452278	-1.124121507	0.14274945	0.162329676	-0.502513529	-0.874484579	0.073894799	-0.881841774	-0.885739439	-1.358751604	0.142264553	-1.173498453	-2.125394824	0.0909003	-0.163893923	-1.338289797	0.026539607	-0.255011302	-0.221010712	0.378880462	0.265492586	0.271747766	0.219224786	0.055050961	-1.282256424	0.329533292	-0.507681828	-1.078285425	0.038514706	0.047828295	-0.971142253	-0.82865032	0.314752782	0.807335384	-0.555329117	-0.138903444	-0.457908535	-1.135033861
ACOT6	-0.857196581	-0.843160222	-2.303021216	-2.340625085	-2.300921834	-2.378297174	-2.169256092	-0.895809899	-0.932367065	-0.91217203	-0.762366779	-1.019834189	-1.072053893	-1.050427507	-0.947494625	-0.933887658	-0.995662284	-0.920336945	-2.305433914	-0.708685104	-1.182002746	-0.911914429	-0.893633722	-0.976291574	-0.862153759	-0.862355886	-1.155538498	-1.040629701	-0.931443922	-0.846036722	-0.935367918	-0.901830301	-0.85733876	-0.004262168	-0.908704075	-0.910811736	-0.869377729	-0.870788213	-0.967833408	-0.97286274	-0.94455207	-0.917840397	-0.915997146	-0.930134534	-0.863223647	-0.872165747	-0.854127851	-1.001611524	-1.083785304
ACOT7	-1.57184011	-1.511477382	0.312152008	-0.773525627	-0.14944522	0.440949329	-0.747743153	0.04528695	0.46426321	0.785843873	0.664044231	-0.024612668	-0.628680776	0.170771519	-0.230830003	-1.145186204	-1.192612564	-0.313119794	-0.204712146	-2.089514521	-1.950798397	-1.283546525	-1.609735137	-1.25481727	-0.671178698	0.424704566	-1.340485189	0.083410276	-0.29263	0.453806748	0.831760605	-0.023274618	-1.279532154	-0.485939505	-0.354160948	-2.66917142	-1.220410664	0.439390692	0.460716986	0.304400528	1.219427958	-0.916991739	-0.744359325	-0.002862548	1.199898887	-1.522851816	-2.814061112	-1.383716463	-1.342121501
ACOT8	0.427158814	0.423825976	0.508792196	0.342952001	0.073500817	0.166828157	-0.035497047	0.500303192	-0.218794742	0.286726818	-0.002075222	0.218528496	-0.575105638	0.539013951	0.34998831	0.597401499	0.218819474	0.531122407	0.262323102	-0.747287088	-0.298458856	-0.15322782	-0.206311065	-0.572922884	-0.239638517	-0.325711922	-0.692148346	0.117989934	-0.299029929	-0.147833964	0.123603296	0.234201223	0.161650126	0.019740908	0.093430774	-0.045031639	-0.153495772	0.327049333	-0.0842905	0.373544985	-0.116041421	-0.195430931	-0.260264086	-0.131032466	0.110821038	-0.224381513	-0.594912826	0.039018902	-0.553825728
ACOT9	-0.157410658	-0.223328734	1.021843482	0.755749015	0.684915752	1.141546188	0.838199071	-0.081198619	-0.223522181	0.469363595	0.268383847	-0.136410851	0.199358757	0.682460664	-0.132369965	-0.164697833	-0.158590177	-0.108150853	0.629262792	-0.138859761	-0.261172511	0.325098883	-1.432143696	-1.384672904	-0.457146073	0.034938291	0.305215512	0.26769543	0.267847854	-0.305041844	0.079860038	0.161555454	-0.3442505	0.014591247	0.229324584	0.070110792	0.01583922	-0.545204197	0.173440762	-0.074403453	0.08352397	-0.984457158	-0.513811013	-0.424395481	0.232268782	-0.180544354	0.335266001	-0.292258671	-0.086290264
ACOX1	0.402656152	0.512614352	-0.1319155	0.12172722	-0.155979828	-0.208239263	-0.201033753	0.419407074	-0.453148636	0.076069358	-0.485792825	0.444157635	0.357147261	-0.048306879	0.128714796	0.244249089	0.044487568	-0.134034957	0.117040429	1.41078763	0.233556668	0.410419262	0.203179351	-0.137760411	-0.009328335	0.390576125	0.222370698	-0.579553171	-0.177870726	0.344067189	0.384975709	0.03197992	0.439044348	0.005852237	0.266756922	-0.137573525	1.216207747	0.243160636	0.058129435	-0.043678704	-0.081293416	0.115600352	-0.524902039	-0.282903963	-0.016819218	0.477770569	0.330162766	0.195292031	0.258929514
ACOX2	-0.499033193	0.026115759	1.297658522	1.669182958	1.470950886	1.77611692	1.893125885	0.196867486	0.225575162	0.255382291	-0.465596495	0.063867367	0.163370687	-0.208643664	-0.06885564	0.129143324	0.094890979	-0.131079136	1.106424037	1.237750131	0.52295665	1.183165259	0.052443857	0.247674427	0.342599687	0.506656777	0.768500254	-0.193402898	0.210173379	-0.484179983	-1.203218204	-1.016401041	-0.771378718	0.674500786	1.029873212	-0.160472157	0.408143039	-0.300864179	-0.186392486	0.395270247	0.63687784	-0.603308697	-1.060256688	-0.120192621	0.233984237	0.238507341	1.084984166	0.082361697	0.187379979
ACOX3	-0.221183113	0.022359574	0.948564443	0.52915378	0.923973668	1.223683756	0.844324505	0.037863626	0.170433125	0.557181653	0.233170214	-0.187611444	0.079309427	-0.126745817	-0.080102857	-0.478361849	-0.087115185	0.052877288	0.792554208	-0.088608837	-0.167598135	0.389672312	-0.117166977	-0.144408254	0.005238138	-0.002933744	-0.173873701	-0.110143503	0.23531018	0.171951302	0.668069551	0.503294487	0.829485411	-0.093543048	-0.043452082	-0.218189875	0.001492561	-0.321699806	-0.116579767	-0.066870662	-0.050675086	-0.222696525	0.100044336	0.336735952	0.659874976	0.821988606	0.00764604	-0.524327302	-0.259541602
ACOXL	0.037398529	0.843812479	-1.409915686	-1.467842536	-1.372870964	-1.553857157	-1.140848131	-0.063908547	0.179306957	0.626070975	0.12844941	-0.069347656	0.078088676	-0.271498891	-0.033404954	0.081331173	-0.116437205	0.252401125	-1.344222003	0.367458184	-0.280678278	-0.080757563	0.55757468	-0.089154229	0.82588883	0.191756302	-0.228568889	-0.213801459	0.045782216	0.498554899	0.116284102	-0.015672214	-0.030462301	-0.373557125	0.373769802	0.650020047	0.102498099	-0.002984703	0.258972918	0.04365765	-0.219335382	0.004631975	0.45568025	-0.078539751	-0.042500259	-0.076362855	0.977308869	0.250777406	-0.178641625
ACP1	-1.508951241	-0.853698783	0.972296879	-0.051429352	0.271017672	1.216529489	0.105526962	-0.006678956	0.540574477	-0.056729767	0.518175654	0.006647891	-0.125122002	-0.335689438	-0.336570775	-0.394800019	-0.660953992	-1.413969416	-0.699469507	-0.293350226	-1.06146277	-1.075209915	-0.924080511	-0.6074799	-1.75124795	0.877268769	-0.526722835	-0.445912188	-0.52811938	0.339556219	0.782844663	0.120444047	-0.723680459	-1.279524939	-0.664022553	-1.191346643	-0.200132357	0.472827947	0.727734035	0.164805197	0.686181721	-0.176668674	-0.38485332	-0.427677939	0.882813463	-0.036862988	-1.032137531	-0.202779289	-0.699422043
ACP2	-0.656200273	-1.005637917	0.315267111	0.120496601	0.125674904	0.362735819	0.353710819	0.234941236	0.620528045	0.389421103	-0.003218287	-0.238854151	-0.443768958	-0.245518476	-0.239710487	0.176465375	0.062597419	0.124341371	0.069253549	-0.411020478	-0.60064305	-0.065551527	-1.895236527	-2.425035817	-1.440634474	-0.109118016	-0.483873881	-0.018540193	-0.191556394	0.402483709	0.313325851	-0.453988489	-0.605151591	-0.835823772	0.237019821	-1.166220305	-0.281177662	-0.094159206	0.221382676	-0.07678107	0.189935859	-0.079743658	0.077876005	0.251438433	0.688069684	-1.551048022	-0.303916475	-0.308754653	-0.426580875
ACP5	-0.93421689	-0.274935339	-0.397026681	-0.423436185	-0.27291693	-0.42836759	-0.262282092	-0.979036608	-0.796226341	-0.969597047	-0.638234784	-1.09952543	-0.660358456	-1.116289419	-0.830586252	-1.004875246	-0.838787534	-0.97694551	-0.369635983	-0.765257617	-0.661722672	-0.692008263	-0.637968836	-0.675636615	-0.688262073	0.058309845	-0.463650035	-1.020762491	-0.808382422	-0.982572326	-0.716288219	-0.971230412	-0.755411591	-1.090979021	-0.819350683	-0.848488355	-0.777883943	-0.83026224	-0.903719145	-0.930134644	-0.567072867	-0.994811513	-0.880256854	-0.944558872	-0.763971568	-0.720847291	-0.719294963	-1.108500864	-0.886258967
ACP6	0.205039241	0.622193545	0.770785754	-0.07041516	0.200401901	-0.15261653	-0.103644906	-0.084705818	-0.29235312	-0.008330248	-0.157911148	0.41302469	0.425180837	0.328325687	0.72412155	-0.498938591	-0.854649136	-0.507191886	0.346373852	-0.090962733	0.349335382	0.164991793	-0.064034851	0.000663055	0.165527383	-0.006375631	-0.347463577	-0.585300838	-0.336888052	-1.344264456	-0.974965534	-1.193295608	-0.061870965	0.779558862	1.163398127	-0.463646454	1.336220651	-0.862309463	-0.033985641	-0.281847167	-0.00194462	-0.109728675	0.302135708	0.081208715	0.694426748	1.342921175	-0.050633606	-0.039285467	0.407993215
ACPP	-0.363234113	-0.571888811	-1.94328608	-2.01489017	-1.956927792	-2.014852971	-1.78930233	-0.58873962	-0.722563307	-0.700707038	-0.486547558	-0.688013587	-0.779310815	-0.778272039	-0.686657314	-0.636608719	-0.656811882	-0.6280422	-1.954723284	-0.420109804	-0.917906495	-0.614693109	-0.583572052	-0.674545194	-0.582321685	-0.593091575	-0.854883691	-0.770107279	-0.659637814	-0.538422513	-0.667725063	-0.601915119	-0.577506584	-0.754050486	-0.678632126	-0.610896247	-0.431170016	-0.570789413	-0.640168734	-0.676757459	-0.753538402	-0.608866237	-0.583967031	-0.631035357	-0.577506046	-0.599193776	-0.57108559	-0.721195678	-0.809594496
ACPT	-0.189295404	-0.326280411	0.188172759	-0.208465853	0.397144154	0.50852155	0.774719601	0.345415679	0.610722076	-0.2078016	-0.351159698	0.044329905	0.125909203	-0.389874485	-0.637412737	0.143060431	0.225490886	0.48156751	0.089075585	0.419939339	0.168470288	-0.34500747	0.588298672	0.14828141	-0.324942326	-0.325568166	0.110904136	-0.728435679	0.131723673	0.402532933	-0.076801291	0.148448939	-0.313438983	-0.460091148	-0.797393814	-0.405114988	-1.055020897	0.157746642	0.562705087	0.019175688	-0.376039839	0.152035929	-0.105175409	-0.147111267	-0.323604398	0.260849233	-0.601028813	0.571706707	-0.255502171
ACR	-0.869987477	-0.777616466	-1.127970815	-1.199924372	-1.135875375	-1.207583827	-0.997633614	-0.880034467	-0.992661614	-0.956805862	-0.747117769	-0.967613186	-1.051591963	-1.031104646	-0.885696415	-0.927631663	-1.013941835	-0.723024838	-1.15193064	-0.764169535	-1.129619844	-0.828981145	-0.642048454	-0.787767859	-0.817744619	-0.860995674	-1.079965608	-0.994091095	-0.754877259	-0.834341162	-0.934549561	-0.892576995	-0.851185506	-0.930134974	-0.867237609	-0.920881323	-0.652948966	-0.873779602	-0.985566718	-0.853114565	-0.919939729	-0.888465702	-0.949282115	-0.910539164	-0.829782898	-0.829709306	-0.839681688	-0.99372381	-1.049681888
ACRBP	-0.059637319	0.537567631	0.087913842	0.202648409	0.261030434	0.252286184	1.196468433	0.346642766	0.008381039	-0.143188679	0.595086641	-1.008652344	-0.20987964	-0.37452189	0.289304495	0.012646902	-0.183688984	-0.107536944	0.490080661	0.074931195	-0.134306081	-0.001764774	-0.042837804	0.321586655	0.511083607	-0.00938408	-0.120119396	-0.179386078	-0.084698168	0.043109287	0.035936905	0.450926172	0.427615076	-0.196260299	0.448749275	0.421805512	0.192192145	-0.029511129	-0.013171008	-0.4169774	0.398990246	-0.125792584	1.120968372	-1.027150154	0.496904984	0.133592721	0.48299332	-0.149183554	-0.086289253
ACRC	1.023373886	1.114025202	-0.594592894	0.531450933	0.526834339	3.262522609	-0.210579792	0.153500814	-0.116634591	0.320123482	-0.610447175	-0.051574828	-0.339534076	0.198197663	-0.003965933	-0.739150526	-0.221672984	-1.0245972	0.382017326	-1.248032987	-0.42738396	0.496842416	3.128460694	3.780421814	3.031384697	-0.259099546	0.018960417	0.255350262	-0.594396513	4.253386127	4.493317106	4.126762283	3.366326481	-0.308828475	-0.203540791	1.051677246	-0.134251817	-0.261275736	-0.388914704	0.304882473	0.330977094	-0.067350226	0.627636159	-0.245142421	0.186512982	0.482055641	-0.529386714	-0.477229791	-0.817526093
ACRV1	0.180532486	-0.67221111	-0.79894785	-0.996200045	-0.845260826	-0.288307297	-0.756620462	-0.430989238	-1.219380345	0.369680659	-0.283762883	-0.466346475	-1.280220588	0.086910913	-0.546205913	-1.00813865	-1.234658859	-0.310980906	-0.914135939	-0.824005893	-1.414178063	-0.905226145	-1.102245176	-0.67072551	-0.342350849	-0.202250377	-1.344334678	0.122835696	-0.863492411	-0.861539631	-1.342152006	-0.31696799	-0.56172248	0.520998256	-0.730264474	-0.453318562	-1.062531338	-0.87405153	-1.127982734	-0.191504563	-0.959533843	-0.974140566	-1.09769922	-0.105502487	-0.450163679	-0.404329566	-0.745245371	-1.048121159	-1.138896232
ACSBG1	0.771184043	0.794410044	1.087413483	0.941931942	0.79847851	0.57110923	0.869349099	0.429018143	0.324469039	-0.003370174	0.229395961	0.324848038	1.053734863	-0.119580433	0.204783525	0.31560008	0.647222764	-0.136998496	0.296970079	0.119227474	-0.399339458	-0.559806386	-0.299355301	-0.385425458	-0.316357078	0.655308501	0.361028634	-0.279880288	0.325704855	-0.645862705	-0.950995233	-0.958636167	-0.170288686	0.429356296	0.554974436	-1.139619497	0.466155671	-0.178866978	-0.26783658	-0.341114922	-0.290140093	-0.708418365	0.176324305	-0.134276645	0.16411973	-0.022148974	0.783977565	-0.083128016	-0.037298776
ACSBG2	-0.921425413	-0.939737024	-2.078169397	-1.031880044	-1.949372096	-2.000792199	-1.851357235	-1.049480583	-1.267397914	-1.24665103	-0.876065285	-1.095717445	-1.345699019	-1.073560763	-0.986553634	-1.089190049	-1.31186871	-0.81283555	-1.940871418	-0.989372243	-1.36206808	-0.39719457	-1.053016296	-1.252119053	-0.946692053	-1.042953047	-1.3388781	-1.067845072	-0.974783207	-1.021737876	-1.214196644	-0.970141485	-0.944017091	-1.045800949	-1.016784742	-0.954900773	-0.970769905	-1.041321632	-1.26084919	-1.029198961	-0.767717463	-1.076134675	-1.089242168	-0.969597047	-0.12271136	-0.886045652	-0.954717524	-1.158002027	-1.332330187
ACSF2	-0.106465624	0.482321797	0.904734561	1.538679744	1.378226163	0.642736224	1.29770324	0.480230166	0.300703147	-0.346507377	-1.10330416	0.172888777	0.425931031	-0.571036595	0.067655924	0.350765394	0.549521222	-0.372907133	1.150891198	1.625554324	1.29297441	0.219610285	0.09074939	0.036880267	-0.004040365	0.933083474	0.300158056	-0.427066106	-0.206826082	0.152761031	-0.752953316	-0.605872172	-0.639147397	0.101459273	0.593611831	0.004029298	0.554286284	-0.225841022	0.202213708	-0.556611742	0.169048603	-0.027292055	0.387189253	-0.594168796	-0.099279618	-0.265133553	1.122243656	0.308608313	0.296883883
ACSF3	0.616977085	0.176408183	-1.105135435	-0.055767182	-0.406231978	-0.372300534	0.08782683	0.917620029	-0.187165622	0.036741179	-0.266346998	0.582807333	-0.330672097	-0.228611149	-0.409206576	0.48951663	0.160415415	0.080830094	-0.14692414	0.622516688	-0.041475328	-0.392620159	0.409281328	-0.285655646	-0.376300429	0.86050281	-0.306936478	-0.132812014	-0.220066386	0.458782732	-0.155790647	0.084640275	-0.269825607	-0.002450001	-0.361319714	0.849396924	-0.160942419	0.735933698	0.142136832	-0.011702871	-0.548855179	0.911364163	0.058105185	0.123286106	-0.284806214	0.813744586	-0.130443708	0.851799084	-0.023469439
ACSL1	-0.053653835	-0.101186442	1.902802251	0.831816533	1.292611207	1.150382903	1.733988987	-0.577877897	0.708567166	-0.543260915	-0.034037059	-0.001545146	1.426920435	-0.267840749	0.461688745	0.341427456	0.267951977	0.374174918	1.209813293	1.008875872	1.517498443	-0.719974768	1.584666237	1.865624625	-1.126346093	-1.809965444	1.450656113	0.385333179	-0.280696679	0.731996657	0.325245938	-0.378607407	0.046219888	0.515151188	-0.804244725	1.436126065	-1.027361864	-0.352948087	-0.244415453	-0.399563337	-0.719706172	1.746768939	0.410366832	0.194280113	-1.289536484	2.212312619	-0.276147731	0.231002116	1.360895855
ACSL3	0.324783074	0.080662029	-0.207164034	0.00044457	-0.295801143	-0.830750979	-0.253686718	0.305218081	-0.180708846	0.132367448	0.087350544	0.363694558	0.027185199	0.409150526	-0.030895569	-0.086439207	-0.107045825	0.176457588	-0.373142437	-0.341288363	-0.160792099	-0.218966341	-0.116628725	-0.523105514	-0.238228803	-0.503390397	-0.514374919	-0.006158284	-0.248394647	-0.149539472	-0.231727327	0.119576101	0.353273149	0.147879104	-0.541870542	-0.625585316	-0.357813316	0.248101234	0.07329501	0.204761869	-0.041863351	-0.666581075	0.193064318	0.120937261	-0.032767591	-0.493045993	-0.13496227	0.190167413	-0.224087867
ACSL4	-0.036819476	1.028512575	0.410284546	0.54558719	0.324513164	0.388563955	0.529078398	-0.099924424	-0.004142147	0.199955847	0.423101801	0.147580231	0.486672675	-0.022123556	1.41134261	0.796534048	0.212209601	0.423667338	0.141848274	0.056195058	-0.185024562	0.009505552	0.694268851	0.385727884	0.260980109	-1.04126118	-0.123912562	-0.199840474	-0.192744174	0.209321474	-0.4084707	-0.297000381	0.209882897	-0.384635121	0.09190398	0.117764849	0.393940572	-0.262844387	-0.318710148	-0.01368577	-0.155557781	0.524550077	0.204297251	0.119398279	-0.274873006	0.646290789	0.116249097	0.704603846	0.792784819
ACSL5	0.959897878	0.596334761	1.004956583	0.319732837	0.941574209	1.348357814	0.104536073	-1.335719242	-0.53447557	-0.789790629	-1.265378762	0.71313587	1.259359935	0.586227286	0.622017417	-1.364549454	-1.560849878	-1.243473809	0.993764561	0.364452081	0.285914928	0.744275473	-0.301364201	-0.677163293	0.127094661	0.161824106	0.548647218	0.261818182	0.870548426	1.785024432	0.807559028	1.242122168	1.270767707	1.089986876	0.937697677	0.967517469	1.659482551	-0.744154632	-0.20107994	-0.178257136	-0.017370268	-1.232909204	-1.105228947	-0.968868522	-0.770187071	0.540232744	0.951074405	0.01631303	0.107485811
ACSL6	0.131160629	-0.011486466	-0.110047741	-0.517110073	-0.516376019	-0.039036766	0.209882024	0.323133569	0.449513623	0.634104017	0.211898727	0.479524659	-0.284935805	0.717110781	-0.072214113	0.087867961	-0.154524979	-0.031861018	-2.040457312	-0.144406979	-0.601414527	-0.33331993	-2.032791426	-3.080316565	-1.794546327	1.060482064	-0.546302698	-0.096361323	-0.130802867	-0.757458465	-0.984190917	-0.905752172	-1.344567309	0.475981151	-0.230857261	-2.143243853	-0.020314111	-0.294815102	0.006170609	-0.181002184	-0.434176573	-0.473235656	0.454970947	0.125445857	0.632985289	-3.019039858	-0.402340497	0.128936597	-0.33295299
ACSM1	-0.212188188	-0.208321267	-1.626506353	-1.775171301	-1.620069463	-1.763347364	-1.478819537	-0.333890971	-0.395170815	-0.347449186	-0.173541896	-0.516119664	-0.450281549	-0.445153917	-0.473706386	-0.348850284	-0.412358787	-0.23205559	-1.638083674	0.024583936	-0.683002566	-0.300350474	-0.281669853	-0.340332958	-0.249787128	-0.267798818	-0.613704764	-0.421748342	-0.284299054	-0.187291495	-0.3247815	-0.318328916	-0.283495548	-0.493597918	-0.426354606	0.392541202	-0.302222694	-0.126911598	-0.353700252	-0.384734647	-0.508484675	-0.287109328	-0.259576662	-0.344183469	-0.255672337	-0.299822565	-0.22677948	-0.364081214	-0.46583279
ACSM2A	0.435489918	-0.000267645	-1.303611833	-1.427266297	-1.129306141	-1.455773798	-1.129899739	0.014397716	-0.048457814	-0.117529576	0.027020961	0.349482251	-0.017901007	-0.145834033	-0.172286479	0.029357186	0.135973981	0.11516232	-1.330580222	0.239872507	-0.416499979	0.102996814	0.112584312	0.093958181	0.031033348	0.032892732	-0.242982507	-0.169511867	-0.116107091	0.204514867	0.215092455	0.137207216	-0.05992554	0.050389273	-0.145801887	0.287709277	-0.024612756	0.140597931	0.294759182	0.007661395	-0.197701465	-0.075084528	0.153980135	0.07624439	-0.001337349	0.170681801	0.083736355	-0.137640976	-0.27681363
ACSM2B	-1.126902776	-1.096774732	-2.549071358	-2.615847959	-2.563692214	-2.623717353	-2.423141696	-0.805783136	-1.271217453	-1.205827879	-1.017318842	-1.24422091	-1.329601965	-1.305709715	-1.190408673	-1.187648561	-1.272854196	-1.202834648	-2.561207924	-1.033705539	-1.409540085	-1.160713559	-1.148210589	-1.239841746	-1.097576495	-1.119924669	-1.400264181	-1.291285145	-1.059588995	-1.103605315	-1.200282357	-1.173986066	-1.093029077	-1.280943706	-1.172484502	-1.191676308	-1.120049529	-1.134340221	-1.247753708	-1.237942534	-1.193351264	-1.17187319	-1.226473716	-1.198207774	-1.099716434	-1.091251026	-1.097041474	-1.247484896	-1.337241341
ACSM3	-0.747517973	-1.057716029	-2.118816291	-2.112834496	-2.129659429	-2.200248743	-1.996944378	-1.085110451	-1.009304013	-0.815828904	-0.972642173	-1.202335295	-1.07450932	-0.893394122	-1.147604328	-1.138963173	-1.030857159	-0.779632746	-2.101430042	-0.765528993	-1.152537438	-1.025078093	-1.102789443	-0.81123158	-1.051027239	-1.070695526	-1.126891812	-0.870532699	-1.114966738	-1.051656199	-0.938914803	-0.772284476	-1.051562538	-0.854475919	-1.11737429	-0.703701423	-1.001535325	-1.085111186	-1.000026834	-0.836785197	-1.125399419	-1.106324974	-0.885713395	-0.789430018	-1.028554579	-0.713771382	-1.006617387	-1.240141172	-1.075327742
ACSM5	0.07974865	1.24740489	1.268622668	1.64398508	0.152378275	1.276170869	1.875978882	-0.368413829	-0.458664778	-0.607444379	-0.253282046	-0.014766857	0.693005053	-0.994824249	0.255150818	1.125220146	0.443743701	-0.768016179	0.343873162	1.863349838	0.765577517	1.160491445	-0.55247846	-0.545014529	-0.31046584	-0.426788562	1.535630278	-0.235986486	-0.240776402	-0.659470544	-0.997531354	-0.889193124	-0.202887287	1.133670047	1.496570644	-0.119537958	0.881763667	-0.09881018	0.413937819	-0.598224725	-0.216129686	-0.409585386	-0.599102097	-0.423263106	-0.428310649	-0.063882307	0.816086102	0.610830059	1.434343196
ACSS1	0.297991003	0.690834444	0.551567006	0.754520861	0.687290157	-0.489124746	0.887656199	0.090941209	0.223437131	-0.069418486	-0.358134764	0.387947442	0.284550496	-0.404715386	0.226676834	0.834816937	0.840025434	0.560349099	0.325841604	1.249864708	1.283915077	0.693509527	0.57806351	1.030731573	-0.550753055	-0.289836899	0.716162297	-0.947392687	0.27563347	-1.82627386	-2.837132791	-2.980394975	-1.665533964	0.431891097	0.689763969	-0.1584131	0.309341872	-0.031180566	-0.036838568	-0.00736787	-0.122177238	0.636268052	0.228893047	0.080810861	-0.102378583	0.74840799	0.811489115	0.822304883	1.133587066
ACSS2	-0.223031917	-0.206683892	0.448190209	0.047844065	0.456201825	0.237262544	0.110634517	-0.3081416	-0.207756497	-0.025718368	-0.066231591	-0.271695389	0.289333654	-0.038239039	0.656890615	-0.029358158	0.057158411	0.358836318	0.734783484	0.899194892	0.966762603	0.021248593	0.611436433	0.843444601	0.414780244	-0.63697012	0.349083166	0.333525978	0.394981941	0.099834473	-0.413195296	-0.245076591	-0.030651361	0.534648624	0.37170739	0.465248783	0.117825345	-0.207508428	-0.54933465	-0.204253496	0.207179822	1.222040361	0.034786481	0.37979239	-0.267143508	1.528288753	-0.027708342	0.078892062	0.488225001
ACSS3	0.514287217	1.410535079	0.697190931	0.780967667	0.683059507	0.017249348	0.834524021	0.010115115	-0.895911747	-0.571613245	-0.201308743	0.307938479	0.138919817	-0.107588549	0.253218534	0.612016405	0.363455494	-0.438801946	-0.120152417	0.610656318	0.267694351	0.480614326	0.413467895	-0.788963627	0.231548655	0.356895056	0.635191596	-0.303268019	0.271141412	-1.357147333	-1.784235434	-1.4310805	0.36477602	0.561641796	0.203190129	-0.625772522	0.506297164	-0.006748021	-0.33743528	0.098977608	-0.06968594	-1.474644216	-1.052787558	-1.202469854	-0.909716716	0.589946089	0.555790343	0.935948861	0.449396244
ACTA1	0.016465226	0.287400425	-1.041871609	-1.010074578	-0.951902314	0.353344748	-1.466458579	-0.345700303	-0.371900955	0.048307621	0.509179774	-0.347875538	-1.22557525	-0.156898214	0.207945687	-0.345427895	-0.617172303	0.490832153	-0.135081801	-0.234730496	-0.689743093	0.264928382	-0.310070396	-0.568062896	0.734436672	0.629634057	-0.813879411	-0.03007331	0.253691623	2.426904686	1.834993782	2.153975207	0.299974555	-0.028713602	0.239513037	0.00068007	0.26385807	-0.300007276	-0.603257192	-0.135669697	0.24218895	-0.311973477	-0.066062217	0.036332838	0.572049217	-0.359381848	0.265196587	-0.940528785	-0.646637093
ACTA2	-0.540639521	-0.115688326	-0.38718629	0.516943621	0.352012921	0.846842289	1.662996873	1.082033059	0.003176633	1.436570598	-1.043735079	-0.55095912	0.810198514	-0.630722929	-1.114897621	-0.377433366	-0.255735448	-2.206503326	0.466783191	0.353659448	0.492355708	3.28831249	-0.760115276	-0.813392575	-0.368766875	1.289828211	0.017364671	-1.169046963	1.381119101	0.528545115	1.33784511	2.475114982	0.801123799	0.233914558	0.507111827	0.016462659	0.243331032	0.368618066	-0.08740041	1.072698676	2.088726089	0.353387096	-0.210446512	-0.404561649	1.094600448	0.053747651	3.190130615	0.659369562	-0.16924923
ACTA2-AS1	-1.408856289	-0.839950079	-2.245724005	-2.298019082	-2.313724423	-2.288538221	-2.163309602	-1.369333972	-1.276128583	-1.392798768	-0.758621553	-1.47731097	-1.32550988	-1.492680494	-0.899607889	-1.435425785	-1.300409849	-1.410489414	-2.264367264	-1.339959665	-1.337786587	-0.866702549	-1.40577962	-1.252119397	-0.833261035	-1.221102728	-1.376255449	-1.46464832	-0.885964866	-1.365797934	-1.212559912	-1.311152445	-0.838344457	-1.439338412	-0.89907347	-1.428179534	-0.862154546	-1.400884483	-1.263304631	-1.438249025	-0.864829495	-1.410403243	-1.224837032	-1.396881359	-0.827643063	-1.307614691	-0.86723682	-1.498798167	-1.323872787
ACTB	-0.310845429	-0.396240978	-0.384022668	-0.459124905	-0.359325955	-0.288525534	-0.557451996	0.18906369	-0.002347731	0.091128803	0.020565636	0.090334373	0.081683215	-0.076791219	-0.007257523	-0.060889384	0.100236134	0.026355464	-0.277646668	-0.073400697	0.002563842	0.199806503	-0.30485745	-0.227157702	-0.02116826	3.52e-05	-0.067552801	-0.067265879	0.049992442	0.3060179	0.255200259	0.203528569	0.13640364	-0.020999659	-0.037756317	-0.26811597	0.086109128	0.029681155	0.045396698	-0.059644913	-3.51e-05	-0.018732623	0.059583709	0.093034788	0.10965141	0.100109887	-0.16696955	-0.132148596	-0.053366835
ACTC1	0.012926603	0.341199592	-0.513852891	-0.932529516	-0.697707765	-0.645447187	-0.789145359	-0.379551607	-0.865311164	0.556149605	0.702360021	0.559064937	-0.934063235	-0.050486283	0.532213111	-0.45570692	-0.872949726	0.286442833	-0.723836875	-0.304756298	-0.999813904	1.12531763	-0.402398272	-0.85030529	0.901131573	-0.144013395	-0.961891307	0.016464228	0.822477435	1.229505788	2.221449219	1.437659737	0.613808567	0.414083021	0.333172729	0.014831161	0.592138766	-0.39668705	-0.606943227	0.032249126	0.624509331	-0.757064492	-0.786190881	0.239632178	0.718411606	0.088584923	0.532213111	-0.690973213	-1.095304185
ACTG2	-0.36555598	0.095463764	-1.012502019	-1.250961564	-1.305634893	-0.972273515	-0.532644823	-0.066586898	-0.162177183	-0.176680187	0.198996841	-0.350265544	0.449773174	-0.472785903	-0.045254565	-0.376648519	0.214596838	-0.430057505	-1.367304438	0.105306898	0.524254986	3.198764594	-0.194691248	-0.117160718	0.051322259	0.678105267	-0.123435356	-0.562596889	1.911964834	0.196966037	1.378474668	0.284895248	0.122751295	-0.436861692	-0.024655813	-0.351404108	-0.058631172	-0.131591371	0.041079075	0.282990682	0.85898325	-0.250175721	0.443770324	-0.408012279	0.50691955	-0.386240174	2.884690829	-0.231409182	-0.138713948
ACTL10	-0.134248318	0.456404556	-2.898786483	-3.021671572	-2.902843926	-3.010791571	-2.806228156	-0.045013629	0.063212717	-0.088798124	0.607289687	-0.13367982	-0.088751897	-0.256991229	0.261913237	-0.100770066	-0.377675521	-0.139963843	-2.988299307	-0.040117994	-0.048100127	0.25335192	-0.069491998	-0.110577858	0.359025081	0.434221694	-0.146318276	-0.205825383	0.12360184	-0.014551012	0.173434493	0.009721379	0.449181642	-0.189768987	0.205732564	-0.158470583	0.448914057	-0.051541785	0.032929678	-0.186230053	0.410657942	-0.071667505	0.113685432	-0.162280262	0.281443304	-0.250458867	0.550574273	-0.372482061	0.005100566
ACTL6A	0.119564813	0.369627733	0.313147966	0.838094566	0.638708993	0.491897005	1.104189028	-1.020114258	-0.276982359	-0.54122892	-0.27323765	-0.105159953	0.92973079	-0.361879552	0.051272833	0.181783558	0.289951882	0.092893029	0.674003816	1.182683972	1.315781141	-0.143754466	0.838080443	1.27676642	-0.247018884	-0.825373199	1.353975547	0.129634233	-0.103091049	0.265282536	0.312051259	-0.14878158	0.176474056	0.468739177	-0.123154859	0.846763356	-0.07419832	-0.725011958	-0.092550178	-0.502039641	-0.300257028	1.018133915	-0.293351694	-0.119660622	-1.129854401	2.621218407	0.501786624	0.37325932	0.974747279
ACTL6B	-0.508857505	-0.970128767	0.180615483	-0.14774286	0.139654682	0.119366404	-0.16820446	0.670187079	0.190803078	0.679373981	0.034431962	0.424313503	-0.715254912	0.265969347	-0.024691138	-0.392454639	-0.631496606	0.188677283	0.200660404	-5.43041241	-1.59402811	0.415655814	-1.142042343	-1.755542039	0.510093611	-0.141412444	-1.63577139	0.621676629	0.400139385	-0.085928067	0.206626722	0.201741244	-0.099063886	-0.033130058	0.09756792	-1.332943795	-0.35562086	0.296479727	0.115776113	0.253994831	0.578312242	-1.097164246	0.270468183	-0.0380278	0.712878349	-3.708045712	-1.490733256	-0.477312457	-1.491719022
ACTL7A	-1.375925016	-1.253545439	-2.694308184	-2.761644546	-2.48421764	-2.752303628	-2.611823867	-0.832709648	-1.360704776	-1.383273065	-1.167401494	-1.373957237	-1.490569993	-1.469819361	-1.316948436	-1.367157725	-1.4395517	-1.383545712	-2.635925353	-1.232525946	-1.536131793	-1.291534169	-1.326088075	-1.414996912	-0.935188513	-1.294538156	-1.54186128	-1.273322493	-1.299827716	-1.274955169	-1.379802564	-1.368577172	-1.250869786	-1.428179767	-1.322299492	-1.395520413	-1.267991703	-1.303786344	-1.423999987	-1.415387636	-1.330859856	-1.329895626	-1.386077571	-1.376197064	-1.247658777	-1.286658498	-1.274946371	-1.412307158	-1.499300316
ACTL7B	-0.305264962	-0.453642156	-1.065006516	-1.128774935	-1.078927695	-1.140632042	-0.96901932	-0.487561719	-0.605247715	-0.573882684	-0.379001981	-0.549301926	-0.512759403	-0.575788419	-0.544600652	-0.514216253	-0.627346721	-0.473457661	-1.093723854	-0.314580078	-0.757211573	-0.337001396	-0.487289562	-0.583966772	-0.332987463	-0.450844131	-0.714923515	-0.552927113	-0.469694289	-0.43751675	-0.539769234	-0.249473534	-0.455782108	-0.629947568	-0.517581234	-0.352348899	-0.482802529	-0.46961158	-0.59105963	-0.492508567	-0.653483515	-0.488377528	-0.202282744	-0.438349504	-0.445883103	-0.395077073	-0.479591632	-0.570244901	-0.662813682
ACTL8	-0.161567253	0.928397083	-1.216190219	-1.20111369	-1.085644434	-1.210661896	-1.080466234	-0.656191747	-0.688732571	-0.297372951	1.074734701	-0.741050592	-0.902628792	-0.376026414	0.813629019	-0.718747816	-0.859795134	-0.287847991	-0.757425784	-0.316211396	-0.576600525	0.90191222	-0.670334913	-0.821871797	0.928397992	-0.065442285	-0.953101369	-0.360513222	0.890943447	-0.634705	-0.782584879	-0.251650924	0.960767606	-0.324044909	0.896294172	0.591214846	1.413689392	-0.651840681	-0.836058325	-0.33248114	0.884255931	-0.679038026	-0.795135012	-0.266075116	0.944449712	-0.218176181	1.330756635	-0.759001571	-0.919270934
ACTL9	-1.136700345	-1.040594325	-2.406072306	-2.480334835	-2.415236797	-2.445388989	-2.275245317	-1.062264031	-1.208194595	-1.1614665	-0.935991306	-1.154466112	-1.265488011	-1.244202694	-1.115768767	-1.132163806	-1.220198794	-1.020218278	-2.422547098	-0.979580866	-1.322508427	-1.096240038	-1.087558511	-1.177637663	-1.048887224	-1.060632162	-1.308321483	-1.223518644	-1.107743842	-1.041865222	-1.144080287	-1.118738405	-1.052900246	-1.210999645	-1.1280755	-1.144321289	-0.982005995	-1.072328025	-1.185003569	-1.182966874	-1.148139476	-1.09327001	-1.121708517	-1.14513732	-1.036312876	-1.058048217	-1.062263128	-1.178673074	-1.269852986
ACTN1	-0.234923934	-0.243725169	-0.037289745	-0.518370537	0.120960611	0.494198691	-0.366731366	0.708296025	-0.44953479	0.158613905	0.028348912	-0.065225727	-0.413794374	0.066623104	-0.014187311	-0.617353418	-0.786202923	-0.194373109	0.262035956	-2.066483137	-1.028199189	0.124122702	-0.289340909	-0.430163733	0.656232382	0.01228876	-0.547751655	0.04430724	0.359545571	1.634674113	1.274457228	0.707006017	0.389508772	-0.2771084	0.203043125	-0.480953135	0.004003977	0.49723567	0.162143637	0.082953643	0.409305988	-1.249444258	-0.147788651	0.090574482	0.533706365	-0.761273295	-0.301242352	-0.2322243	-0.887148834
ACTN2	-0.133670719	0.124367974	0.271416592	-0.42213394	-0.231282617	0.297372923	-0.090068195	-0.055863382	-0.39665142	0.109635765	0.389486525	0.228903757	0.27450297	-0.095297804	0.333306939	-0.480702071	-0.777517145	-0.183476311	-0.335522621	-0.72086346	-0.300342657	-0.907212542	-0.625668922	-1.130280868	-0.364936596	-0.115427553	-0.115912233	0.566312302	-0.035612754	1.755005478	1.572066879	0.796828218	0.700351644	0.01002629	-0.078149811	-0.855700704	-0.847018889	0.645854726	0.00113063	0.265308464	0.571671374	0.815029151	0.499311994	0.206250492	0.344007631	0.88691219	-0.834177567	-0.262300019	-0.434846814
ACTN3	-1.100776595	-1.014644371	-2.505835848	-2.367279426	-2.484007613	-2.531789731	-2.388861244	-1.083750138	-1.24311642	-1.167182104	-0.933850836	-1.162625716	-1.289224056	-1.284482016	-1.082060536	-1.155554053	-1.227838329	-1.157657437	-2.513635314	-1.008682998	-1.366979062	-1.072697824	-1.098165548	-1.205193196	-1.018924201	-1.081302666	-1.238750918	-1.2583544	-0.930909132	-1.087830178	-1.173000171	-1.137517757	-1.029090612	-1.208278464	-1.08313121	-1.113295443	-1.049957776	-1.083207258	-1.216105822	-1.197935856	-1.122724586	-1.127539483	-1.126892001	-1.159289762	-1.011967982	-0.894482558	-1.034975553	-1.150386578	-1.278856685
ACTN4	0.235206861	0.034406888	-0.723278476	-0.597979545	-0.360953662	-0.171220907	-0.499369979	-0.064078271	-0.749897267	0.116275451	-0.162491529	0.039003174	0.364053305	0.074089831	-0.149650134	-0.51856403	-0.581017497	0.074090242	-0.052987829	-0.095629819	0.382879478	-0.011072318	0.784510935	1.122240342	0.469405484	-0.555554156	0.40115892	0.278478451	0.136333811	0.241088078	0.128876829	0.397683928	0.347680168	0.230851035	-0.020435514	0.8040115	0.041897865	-0.279491247	-0.892038747	-0.387485117	-0.107916315	-0.054287731	0.122875444	0.118724241	-0.077149394	1.127876768	0.557154296	0.091495659	-0.257717439
ACTR10	-0.639607921	-0.52332832	0.026264942	-0.296146903	-0.27183323	-0.162346375	-0.265887413	0.286446027	0.0777985	0.418533886	0.423447583	0.43984608	-0.10063045	-0.080328935	-0.074954442	-0.423704261	-0.485316379	-0.238451508	-0.598407758	-0.438663226	-0.762507598	-0.621242385	-1.00248548	-0.874093441	-0.906156991	0.015006073	-0.587079766	-0.02399185	-0.56131613	-0.301038074	0.079708242	-0.078696671	-0.585392704	-0.155716139	-0.203901553	-1.577728241	-0.18838594	0.259791673	0.530692246	0.107187559	0.479895972	-0.198228629	-0.016326974	-0.000314325	0.464914968	-0.19136875	-0.676618632	-0.182453852	-0.318620184
ACTR1A	-0.457929679	-0.296765317	0.136947323	-0.172590515	0.20327083	-0.093115868	-0.261300463	0.127559591	-0.07343218	0.537343386	0.1540167	-0.056845315	-0.28650996	-0.134609645	0.238019704	-0.040526277	-0.16728478	0.175376412	0.109559414	-0.426471846	-0.046695122	0.252197518	-0.516771453	-0.106444252	0.48467839	-0.132457304	-0.419376836	0.194699185	0.359208421	-0.092747814	-0.021049738	-0.335187626	0.005539112	-0.210268412	0.398534472	-0.361858676	0.150002247	-0.115866786	-0.166192622	-0.158286324	0.577776652	-0.33916495	-0.062792727	-0.044524856	0.418599728	0.06079905	-0.710627743	-0.468629021	-0.414738508
ACTR1B	-0.317081756	-0.508636677	0.234805278	-0.239071163	0.005405018	0.114614094	0.113738366	0.367736278	-0.131691261	0.570689081	0.671421194	0.202370577	-0.533291867	0.168715195	0.204053426	-0.725911252	-0.68307356	-0.092552901	-0.023558347	-0.629900907	-0.396332688	0.390785649	-0.847759874	-1.162702907	0.247392858	-0.051390631	-0.263192949	0.543473414	0.489235354	-1.048756375	-1.094223919	-0.891602058	-0.324043554	0.160277543	0.534180162	-0.66707525	0.492712968	-0.032624781	-0.147786749	0.046245456	0.595711313	-0.415577168	-0.101679642	0.363578507	0.824446169	-0.24659434	-0.313609649	-0.552112991	-0.796296917
ACTR2	0.628503365	0.506356581	-0.167122621	0.126010739	-1.032634816	-0.140991551	0.467661887	-0.416987224	-0.154658652	0.580875911	0.418610198	-0.247812722	-0.361735133	0.867999228	0.272807706	-0.1164444	0.148178305	0.620610244	-0.43975637	-1.015079475	-0.77506647	0.129948185	-0.896494142	-0.799074463	-0.247262779	-0.964218571	-0.477412963	0.749068239	0.155362606	-0.355518301	-0.319719469	1.046533666	0.759972036	-0.001538011	0.086340973	-0.664780428	-0.029497493	-0.039746011	0.258128606	0.348726908	-0.086479952	-0.254339729	0.711565652	1.025033403	0.570029377	0.007715639	-0.081664299	0.116645416	-0.225048438
ACTR3	-0.133758501	-0.271760076	0.286984025	-0.093284154	-0.902058096	0.121319297	-0.698054118	-0.055760584	-0.032493008	0.028174196	-0.088771842	-0.056848016	0.168035052	0.23038503	0.043653451	-0.036177511	-0.179001309	-0.289703711	-0.088246455	0.280139268	0.026165488	-0.425320657	-0.003267362	0.158759044	-0.83142394	0.003259979	0.501702768	0.181942028	-0.249823667	0.044057906	0.228875197	-0.218126556	-0.199795618	-0.053473564	-0.334361464	0.044502956	-0.396962548	-0.05032172	0.350829538	0.384969743	0.213532308	0.913590739	-0.177364471	0.322374223	0.397055743	0.574117691	-0.626499003	-0.084318643	0.190952345
ACTR3B	-1.172283227	-0.597486931	0.948420312	0.504522769	0.463631663	0.538979298	0.53278862	0.778879631	1.401858921	0.488681788	0.548327913	-0.059917314	-0.960819877	-0.571909378	-0.63065958	0.068187057	-0.083136803	-0.476381642	0.459819678	-2.172146384	-1.420531998	-0.917716112	-1.39862307	-2.039030555	-0.459175004	0.421766203	-0.776661481	-0.742277747	-0.849229134	1.428106095	1.119210074	0.735254062	0.499904754	-0.842976216	-0.778334121	-2.19069001	-1.394446879	0.200097514	0.446693472	-0.236339938	-0.085174667	0.12530275	0.317372728	-0.102984071	0.503116053	-1.971876568	-2.073426898	-0.748308777	-0.996832638
ACTR3BP2	-1.040357431	-1.004210845	-2.464699009	-2.524339897	-2.476591645	-2.533678307	-2.342477354	-0.855283749	-1.160176983	-1.095332482	-0.843427086	-1.106868856	-1.20655753	-1.192492968	-1.0563779	-1.089189864	-1.18473134	-1.103770008	-2.487400109	-0.989100168	-1.266851513	-1.06788215	-1.06226361	-1.143534212	-1.003140122	-1.034249162	-1.312141122	-1.102137363	-1.081258708	-1.004058812	-1.100700512	-1.072199795	-0.99243955	-1.146770993	-1.052365648	-1.106763742	-1.054238298	-1.04948121	-1.148444606	-1.13180159	-1.054237818	-1.054103727	-1.103428985	-1.094516129	-0.982540398	-1.012325886	-1.029357466	-1.137603044	-1.219107061
ACTR3C	-0.339155807	0.140641119	0.306310076	0.29508175	0.515141901	0.421955955	-0.521807021	0.189822029	0.455824888	0.625635302	0.640113536	-0.024229593	-0.552269872	-0.40420109	0.079645717	-0.076994575	-0.414492456	-0.368276947	0.352099841	-0.229305958	-0.455961686	0.336737665	-0.279622936	-0.453779418	0.339146167	0.24204233	-0.617747993	-0.372359173	-0.024690155	0.317110229	-0.27425989	-0.24036366	0.138768475	-0.163343691	0.185317773	-0.258053827	0.163648662	-0.258136711	0.060226862	0.354024649	0.16792924	-0.3239562	-0.394576214	-0.017467651	1.192287606	-0.510069726	0.100780163	0.20750046	-0.495794553
ACTR5	-0.203552852	-0.173625694	0.842401719	0.646722388	0.663723428	0.589636754	0.340648515	0.443173141	0.08579283	-0.07346239	-0.181651362	0.411895533	0.355345712	-0.114286644	0.202248695	0.060219805	0.184829081	-0.001070213	0.923136551	0.499745593	0.61453214	0.890859966	0.246800617	0.556965241	0.069287925	-0.098891711	-0.162751275	0.267275221	0.734624741	-0.333612967	0.32451639	-0.043524937	0.089619907	0.204408066	0.746663013	-0.584843195	0.929116068	-0.118202745	-0.233140619	-0.036993829	0.481545605	-0.004240391	-0.053621792	-0.086253414	0.128946756	0.836625207	-0.006688319	0.154597596	0.134083565
ACTR6	0.211876305	-0.005752224	-0.057043057	-0.095135909	-0.194583994	-0.086774643	0.095401918	0.121911782	-0.071203616	-0.019728091	0.0819966	-0.124233774	-0.127132795	-0.097292893	-0.070760649	0.036236608	-0.05810801	0.262496902	-0.070998649	0.388183695	-0.171876213	-0.130151961	0.07105103	-0.029733465	-0.000133556	0.139318603	-0.204342588	-0.077152955	-0.085742616	0.255183577	-0.017729574	-0.02517146	-0.019128786	0.002587892	-0.0108357	0.028170942	-0.016720843	0.450739559	0.153060778	0.077976057	-0.063269731	0.063163282	0.016100897	0.10519169	-0.121055299	0.074981598	-0.025816095	-0.007280433	-0.133407847
ACTR8	-0.600523935	-0.132157687	-0.139572137	0.023959173	-0.247590846	-0.222823467	-0.286697637	0.655935933	0.188659434	0.137834388	0.439278126	0.12583979	-0.151009419	0.077959382	0.345912269	0.139166386	-0.034785541	-0.422534646	-0.106270852	0.965997815	-0.245679941	0.325311112	0.123391535	-0.509776158	-0.174693207	0.218857779	0.343080414	-0.728981491	0.000267307	-0.110514698	-0.202573578	-0.120169415	0.020332507	-0.410832004	0.46148246	-0.524592778	0.021134719	-0.089573007	-0.220033837	-0.420084786	0.748538604	-0.108066823	-0.824618222	-0.531396457	0.243717211	0.275271954	-0.273410531	0.196555554	0.07161702
ACTRT2	-0.570072945	-0.635560022	-2.062008522	-2.123048771	-2.043328444	-2.130078513	-1.934889866	-0.656463919	-0.786404363	-0.75214441	-0.568945481	-0.78538414	-0.842333542	-0.551294804	-0.785106542	-0.709772609	-0.782312037	-0.722207784	-2.070367745	-0.498169504	-0.911085554	-0.669000885	-0.542774505	-0.751482287	-0.513032682	-0.641504711	-0.902355388	-0.815012911	-0.3915766	-0.608050569	-0.696644745	-0.739081414	-0.643853259	-0.790247458	-0.69334569	-0.729828232	-0.347701854	-0.588740531	-0.762940518	-0.621782717	-0.785374194	-0.673870438	-0.707830319	-0.724929285	-0.651075616	-0.654441252	-0.654286164	-0.772328905	-0.848608739
ACTRT3	-0.267707527	-0.319611617	-0.422247687	-0.579553171	-0.818816012	1.409835041	-0.603373267	-0.23516097	-0.881621136	-0.057604105	-0.419933263	-0.531079129	-1.043407419	-0.403513121	-0.650540848	-0.465258996	-0.844516693	-0.312069172	-0.542263048	0.010983735	-0.989932592	-0.557442442	1.75657782	2.534169626	0.962908773	0.102915409	-1.041497303	-0.4173934	-0.488955935	-0.36000137	-0.804411259	-0.21463744	-0.508217283	-0.39807115	-0.595966026	-0.31152491	-0.534702646	-0.338243105	-0.26284906	-0.314518717	-0.601850504	-0.529446997	-0.861977619	-0.272878704	-0.420200611	-0.230695245	-0.569212682	-0.522647738	-1.040951773
ACVR1	-0.023956689	-0.077005821	0.919167979	1.483817118	1.018862167	1.290098788	1.388077369	0.153206477	1.286682527	0.514910811	-0.278185171	-0.329836766	0.086792189	-0.239505148	-0.253037544	-0.200645571	-0.27879623	-0.452330314	0.742380789	0.29083026	0.315420736	0.126580818	-0.151143824	-0.48041482	-0.038749339	-0.419320248	0.930644397	0.362775873	-0.112854715	1.923005988	1.044140742	0.509466817	1.057037074	0.399243733	-0.099746024	1.02166357	-0.112586921	-0.262114485	0.457563825	-0.046546413	0.080834323	0.096905996	-0.298984562	-0.018786657	-0.009053415	0.097967921	1.051151487	0.028365888	0.679099459
ACVR1B	-0.191141502	-0.102648656	-0.196183208	-0.77912601	-0.295385796	0.497543288	-1.324988518	-0.036902802	0.03960658	-0.013151207	0.764670483	-0.24769062	-0.706301577	0.067133685	0.040210434	-0.605077352	-0.963304249	-0.605090584	-0.18999044	-0.212876335	-1.015959908	-0.389704497	-0.180238637	-0.577800074	-0.063054495	-0.441070984	-0.97749128	-0.15140647	-0.412979645	-0.132097528	0.218034926	0.71132609	0.089167405	-0.270884126	0.443906828	0.007259381	0.082479016	-0.164191831	0.657832504	0.364872146	0.371942861	-0.186221944	-0.54806261	-0.001720574	0.978692212	-0.285579853	-0.070277466	-0.762012468	-0.716941852
ACVR1C	-0.027003034	-0.515944302	1.014246658	0.393875461	0.838646863	0.945093155	0.606799707	-0.06175765	0.972510551	0.846616469	0.221893286	-0.591038637	-0.367886859	0.962008934	-0.58175499	-0.683513219	-0.659265245	0.693392302	-0.161817553	-0.904092454	-0.233927924	-0.737188508	-0.143897283	-0.263667368	0.092678335	-0.014160838	0.395755346	0.530643011	0.240084213	0.449843627	-0.413994327	-0.013395733	-0.310484071	0.358640554	-1.137139376	-0.736513284	-1.323872571	-0.410442109	0.798447569	0.062535805	0.003859668	0.528447597	-1.049953206	0.683050431	-0.01406384	0.320811132	-1.13232319	-0.887773536	0.486606469
ACVR2A	-0.325090339	0.053594193	-0.356880147	-0.19719583	-0.003195875	-0.874025036	-0.285239799	0.567219977	0.223121004	0.071167898	0.225615015	0.191882105	-0.086536937	-0.108182669	0.253437368	0.884897173	0.986763329	-0.210512716	-0.291501961	-2.021522772	-0.237682552	0.04021801	-0.079285426	-0.3121643	0.296241831	0.150812321	-0.787701185	-0.013472809	-0.509815044	0.175835494	0.473849033	-0.063821686	0.188428525	-0.256235954	-0.339935744	-0.764622047	-1.139302945	0.015907711	1.158917802	-0.000136558	-0.11467851	-0.011289722	0.412462878	-0.002858501	0.284470544	-0.886820138	-0.59488768	-0.170400837	-0.392647811
ACVR2B	-0.436830855	0.549784779	-0.735312876	-0.575279205	-0.108889606	-0.662623435	-0.683680913	0.729919635	-0.243707335	-0.195428866	-0.191796858	0.181328402	0.177537572	0.091966518	0.318375271	0.297193178	0.613786695	0.149935934	-0.218131658	0.889845986	0.388705784	0.505107496	0.977697777	0.970644448	0.128431988	0.584136562	-0.274536374	-0.38294467	-0.027537019	-0.661006093	0.078228481	-0.451256028	-0.286769353	-0.23979183	0.5051077	-0.278164422	-0.003458965	0.20635028	0.011113446	-0.324975488	-0.196077165	0.910244902	0.265114834	0.209538583	-0.333050214	0.635461041	-0.114481392	0.677699191	-0.299363911
ACVR2B-AS1	-0.016780539	-0.184778452	-0.548140807	-0.630938416	-0.592984615	-0.386811372	-0.473701778	-0.328451178	-0.121799185	-0.242669808	-0.006605822	0.261754167	-0.442370016	-0.333842603	-0.115756731	0.053414722	-0.334330906	-0.270974418	-0.597846283	0.201645528	-0.400354414	-0.180766194	0.094484043	-0.46583285	-0.083653452	0.167647594	-0.402537095	-0.360241541	-0.117629999	0.184782627	-0.143352552	-0.310165554	-0.05930905	-0.057060828	-0.197085347	-0.298462121	-0.107731001	0.175262705	-0.191095813	-0.058148564	-0.121642215	0.321318918	-0.162177393	-0.251923365	-0.036568492	-0.160751619	-0.072416765	-0.063538717	-0.352064425
ACVRL1	0.003174618	-0.207082528	0.966338026	0.859544387	0.754918365	1.236140512	0.929783727	0.10539179	0.199800348	0.752963396	-1.22608872	1.991056227	1.99581839	1.73299577	1.315675428	-0.693696924	-1.758276457	-1.57396588	1.885509627	2.308189426	2.118863784	1.466025121	0.260694983	0.142234487	0.04760274	-1.020078036	0.681340592	1.543031078	1.386836711	1.815082861	-0.260730923	0.392357103	0.375856732	1.53404875	0.698493031	1.57677752	1.315674733	-0.140210263	-1.109493756	-0.101061192	-0.676590868	-0.621621111	-2.128775314	-0.610807456	-0.7003999	0.565175516	2.180052676	0.330322961	-0.608039201
ACY1	-1.027838267	-0.875263389	-2.318762259	-2.364201486	-2.319811195	-2.408239787	-2.188564811	-0.900161515	-1.041497451	-0.994635083	-0.787513708	-0.972509029	-1.107794335	-1.092884069	-0.995649627	-0.965709475	-1.071235597	-0.966331316	-2.326421651	-0.296900896	-1.144079809	-0.912984498	-0.933343145	-1.027582899	-0.753270633	-0.67196689	-1.143261507	-1.068389673	-0.925826024	-0.884658269	-0.988569513	-0.995179823	-0.876600677	-1.051788658	-0.942144686	-0.944831006	-0.910309051	-0.921648671	-1.046134933	-1.049610871	-0.915391697	-0.923551728	-0.946826646	-1.011780831	-0.851720022	-0.911900477	-0.887836216	-1.005691101	-1.107521463
ACY3	-0.243534134	-0.178860283	1.428116067	1.664406289	1.639676112	1.08895107	1.521514285	0.315121239	0.298408461	-0.542088765	-0.112513566	0.496262716	0.332511914	-0.678167011	0.155012804	0.282483456	0.715014574	-0.546443756	0.686645025	0.375773788	0.125436863	-0.21310409	0.280851344	0.328146654	-0.095659202	0.190552537	0.442461058	-0.697762286	-0.224072499	0.355919161	0.564414559	-0.588083321	-0.176987825	-0.412543505	-0.122412473	-0.208698582	0.063785931	0.312128884	0.496753876	-0.573386786	-0.235040579	0.059457038	0.138258643	-0.535557083	-0.210427816	-0.45118926	-0.21069532	0.167977781	0.365796663
ACYP1	-0.040155672	-0.416845944	-0.096528153	-0.326592285	0.207728462	-0.413027014	-0.995655553	0.155082901	-0.056020029	0.331880484	0.330087597	0.318545109	0.029919279	0.344943794	0.252237612	0.006579677	-0.268824876	-0.229576242	-0.229067633	-0.875192546	-0.451073978	-0.603846277	0.237222399	0.46807882	-0.430488882	-0.378550276	-0.47535535	0.316640114	0.145761439	-0.542827889	-0.58912447	-0.085605855	-0.346753202	0.318272641	0.034737893	-0.679449471	-0.327224308	-0.743825059	-0.872862538	-0.421990319	-0.40801695	-0.138931942	-0.362677515	-0.094314801	-0.276928433	0.184643509	-1.13863031	-0.035305798	-0.094216126
ADA	-0.036321146	-0.003453672	0.785554151	-0.139914087	0.586377667	0.332632897	-0.001706563	-0.044480517	-0.483701991	-0.093201217	0.076804517	-0.127435815	-0.213330443	-0.082860212	1.549535367	-0.113020561	-0.40512817	-0.010194527	1.353806838	1.194677692	0.721374322	0.503774814	-0.014834197	0.181177244	0.425925339	0.541916518	0.430541135	-0.110619696	-0.009339588	0.556875705	0.091689409	0.054306158	0.565039193	-0.136747072	0.096868359	-0.056188319	-0.026728473	-0.048561257	-0.559546216	-0.347667046	0.473544633	0.803837634	-0.114840442	0.016204899	-0.012281042	1.452913615	0.094194174	-0.155994134	0.084596058
ADAD1	0.063505841	-0.169529992	-1.593485229	-1.650677574	-1.606986954	-1.799166643	-1.352261398	-0.165260861	-0.300227361	-0.257093345	-0.089003687	-0.197627011	-0.353974152	-0.331120415	-0.402277766	-0.103792643	-0.149627009	-0.132991292	-1.613597811	0.115970224	-0.546588938	-0.256208454	0.149696271	-0.281947673	-0.182102832	-0.042324467	-0.450281549	-0.311253043	-0.248985568	-0.020837576	-0.218379261	-0.170548687	-0.209390988	-0.284582143	-0.353588188	-0.050799923	-0.237748998	-0.032805417	-0.230382862	-0.244302593	-0.613890766	-0.151389437	0.28116635	-0.190959841	-0.438392963	-0.150953674	-0.151069651	-0.18783582	-0.403901148
ADAD2	-0.155699955	0.54115598	0.102195723	0.327432255	0.42782551	0.770106947	0.760032181	-0.277669683	-0.20160839	-0.424588969	0.327135471	-0.593714558	-0.192605013	-0.643947263	-0.125785816	-0.272229724	-0.342114296	0.06365742	0.795397251	-0.469962228	-0.604845266	0.284063606	-0.501784473	-0.716158926	1.284343914	0.169200009	-0.422597567	0.108834875	0.278712515	4.533454768	4.262927101	2.396302546	2.532620255	0.181500024	0.323122498	-0.478748607	0.34077907	-0.323635687	-0.270359529	-0.256669533	0.345059991	-0.523815352	-0.058374187	0.180956461	0.395890329	-0.364987932	0.07512636	-0.445483739	-0.614122059
ADAL	-0.298282664	-0.111362022	-0.849672993	-0.621847764	-0.692611976	-0.160284692	-0.873667964	0.002134619	-0.151477824	-0.263174787	-0.23950617	0.013830256	-0.365646504	-0.422930782	-0.103067961	0.451452106	0.526496648	0.0903547	-0.354178763	0.318723834	-0.118464896	0.094098213	0.050819839	-0.35773419	0.326579225	1.252172686	-0.367283297	-0.271339786	0.024809006	0.564325387	-0.077268415	-0.386461558	-0.085143906	-0.457222802	0.274143557	0.254465005	0.949914149	0.281189145	0.940375987	-0.346726599	0.150011868	-0.049270319	-0.027068595	0.270250124	0.334337724	-0.271068075	-0.585416819	0.058707442	-0.001695152
ADAM10	0.079753155	-0.124379075	-0.152958474	0.066123229	-0.021816923	-0.095484611	-0.015624917	-0.069249494	0.121507094	-0.106127752	0.06449523	-0.103246509	0.340041723	-0.268333867	-0.032884378	0.279434685	0.30129943	0.438998694	0.039924747	0.35613423	0.40170047	-0.075689067	0.860664815	1.222362289	-0.32475548	-0.581939077	0.437986606	-0.00488703	-0.415714571	0.391764091	0.346043598	0.126291907	0.473006736	0.207938068	-0.239414965	0.20739463	-0.406886069	-0.108415943	0.195444615	-0.158926341	-0.217478121	0.737183309	0.257102368	0.212565355	-0.512825479	1.370042832	0.36813728	0.110531893	0.67207181
ADAM11	-1.180231183	-0.961416185	0.548145788	0.021660657	0.205620223	0.441457345	-0.392642697	0.407980058	0.761041569	0.461956066	0.458879407	-0.121844285	-1.130465186	0.087197361	-0.105332552	-0.951667461	-0.85682016	-0.359682023	0.229268464	-3.521643352	-1.525245044	-0.255415977	-1.204612491	-1.26033063	-0.154289171	0.215414819	-1.176845446	0.171566431	0.18252463	-0.579321555	0.257403412	-0.18931243	-0.461677189	-0.409486698	-0.105333282	-1.949070137	-0.990041765	0.323392898	0.429285693	0.11495691	1.222399016	-0.41993886	-0.191123219	-0.294364583	1.407527604	-2.552439338	-1.896151443	-0.879591096	-1.266604978
ADAM12	0.086366384	-0.102113547	-1.182854135	-1.597367836	-1.437228866	-1.645254478	-1.433485445	0.009896768	0.336822883	-0.134079286	0.064555794	-0.268614448	0.000700691	-0.109313935	-0.142241734	-0.068706807	0.372018222	-0.054066042	-1.555041116	0.014792463	-0.027400167	-0.201097935	0.214700898	0.806903164	-0.125387522	-0.023013518	0.360013717	0.126917631	-0.226245545	0.495660169	0.590825227	0.227070701	-0.11976947	-0.120472386	-0.212334349	0.174000336	-0.184510971	-0.082034422	0.140661403	-0.021135027	0.141335998	-0.050211548	0.166851932	0.078202243	-0.132342498	0.711779365	-0.114151163	-0.267798714	0.072454064
ADAM15	-0.346391175	-0.029692818	0.372417143	-0.172326959	-0.230917941	0.427442694	-0.002952089	-0.0720262	0.095003636	-0.178199463	0.065546807	-0.018717525	0.314629247	-0.148262774	0.315683426	-0.358969364	-0.075240313	-0.222833501	-0.288984809	0.405305909	0.318177179	-0.146601349	-0.133494886	0.128561324	-0.268324849	0.009839883	0.13401862	-0.258213768	-0.153022477	0.186630496	0.160481635	-0.193168401	-0.0963058	-0.194529181	0.42269319	-0.209224626	-0.028889922	-0.186804028	0.140566783	-0.612015734	0.379087255	0.375931332	0.141384657	-0.208680842	0.002946147	0.210710037	0.272344549	-0.198771715	0.150660532
ADAM17	-0.01031187	0.188590317	0.085924958	0.417675182	0.015999599	0.707242497	0.443773294	-0.248593439	-0.01090402	-0.006500779	-0.142874193	0.367721855	0.128238358	0.057182677	0.024864169	0.08295446	0.429712364	0.062353575	0.400116426	0.714229249	0.759013987	0.447822279	0.712597717	0.868689926	0.375056563	-0.547232043	0.254012252	-0.102843915	0.03609985	0.432182387	0.515106165	0.321445462	0.738355567	0.021529901	-0.016602919	0.83146569	-0.052717825	-0.388393979	-0.067376937	-0.319480116	-0.661072158	0.330732087	0.370508812	-0.00105745	-0.084553399	-0.289271004	-0.414145536	0.177061167	0.329038726
ADAM18	-1.05342082	-0.93545676	-2.310926893	-2.375464991	-2.309667015	-2.381654955	-2.188145288	-1.080214801	-1.123891339	-1.097237859	-0.852523028	-1.162897616	-1.178729313	-1.177524164	-1.017319163	-1.12754005	-1.124164054	-1.05695922	-2.327261124	-0.9480302	-1.251300742	-0.951508226	-1.083206341	-1.093607101	-0.942144132	-1.065255946	-1.263578	-1.15656807	-0.989497128	-1.037241127	-1.023491185	-1.027566135	-0.938131749	-1.146226645	-1.037116599	-1.087168057	-0.958998749	-1.073143845	-1.097426152	-1.100231818	-1.038721211	-1.110404661	-1.064415156	-1.05342082	-0.935455546	-0.995724423	-0.947761915	-1.193903987	-1.174909638
ADAM19	-0.005551858	-0.535676767	-0.641038024	-0.559638817	-0.569958298	-0.717292475	-0.783265681	0.530803194	-0.050907823	0.439694406	-0.207956533	0.503061287	0.376611786	-0.165851897	-0.391479514	0.046671534	0.073773628	-0.182725815	-0.257481152	-1.444343865	-1.018623288	0.277602278	0.366797005	0.156167864	0.256468449	0.601791109	0.041308175	0.470175528	-0.076067773	0.698889742	2.086416151	1.715287355	1.489495307	0.025201482	-0.648037041	-0.340303552	-0.116463637	-0.142629324	-0.077644355	-0.313359636	-0.21571472	0.09698936	0.806859704	0.238027533	0.690396533	-0.56374369	-0.038880129	0.090189503	-0.926135356
ADAM2	-0.843044536	-0.836472156	-1.989599966	-2.233096395	-2.205426395	-2.248311087	-2.082645547	-0.860995674	-0.712468603	-0.941564768	-0.740162226	-0.949118324	-1.040406035	-1.025389458	-0.948564971	-0.859635696	-0.957739639	-0.897475967	-1.907640613	-0.643952561	-1.132347985	-0.892652794	-0.868883107	-0.952010098	-0.846369588	-0.847396524	-1.105065701	-1.015863634	-0.908704482	-0.825637636	-0.90590249	-0.871077125	-0.840484633	-0.984566374	-0.90281857	-0.809842324	-0.863492096	-0.8637162	-0.931001826	-0.958166601	-0.8859638	-0.89852919	-0.872072401	-0.919248479	-0.846637072	-0.849849093	-0.806508309	-0.972237002	-1.023763371
ADAM20	-0.463931976	-0.415921084	-1.734315155	-1.786260296	-1.732635502	-1.857513629	-1.412497362	-0.172060461	-0.471289269	-0.700979297	-0.336197799	-0.415213904	-0.497753732	-0.730917144	-0.559314579	-0.404062546	-0.475927696	-0.615795275	-1.736727954	-0.286837729	-0.586967725	-0.450432233	-0.303972524	-0.407447954	-0.430099295	0.172271031	-0.567870327	-0.709688751	-0.541123532	-0.316211845	-0.357521422	-0.526800363	-0.484139946	-0.701252451	-0.5103576	-0.489786958	-0.440265707	0.089316853	-0.412903966	-0.739081174	-0.514905443	-0.395631151	-0.412632205	-0.616067029	-0.467820429	-0.488970655	-0.430901717	-0.412494251	-0.55722993
ADAM21	-1.336734634	-1.0151794	-1.659807838	-1.594290066	-1.659632207	-1.891374436	-1.610554688	-0.172332487	-0.95937657	-1.360956664	-0.847974978	-0.536518786	-1.016669995	-1.364223213	-0.778151124	-0.52781546	-0.936458954	-1.321222141	-0.91000876	-0.410318457	-0.680001328	-0.962476924	-0.154381412	-0.929638152	-1.0967743	-0.465531153	-1.070689223	-1.099415317	-0.962744867	-0.300436997	-0.905083895	-1.434710892	-1.002605319	-1.408040228	-0.810254622	-1.375381447	-1.175427316	0.053957377	-0.809866603	-1.288291123	-0.948564971	-0.494361178	-0.683821812	-1.297544794	-0.262093152	-1.417838159	-0.957393117	-0.58928367	-0.999481733
ADAM22	0.213351388	-0.569904565	-2.04668797	-2.141693395	-2.081177512	-2.16159575	-1.972353619	-0.244605955	0.111940191	-0.007365695	0.085534384	-0.129829192	-0.122417027	0.665946092	-0.161659622	-0.302539018	-0.023654109	-0.0220632	-2.200003917	-0.184225837	-0.419797774	-0.10066456	-0.264732938	-0.092406156	-0.054916287	-0.136356777	-0.215723516	0.326840581	-0.112703551	-0.157843145	0.227892237	0.608249842	-0.021208726	-0.075678424	-0.089428346	0.201104734	0.064666983	0.356477508	0.26145066	0.447949304	0.399610044	-0.190481093	-0.055301946	0.148306924	0.819893602	0.025292071	-0.523354405	-0.38930145	-0.152700885
ADAM23	0.54357012	-1.071378082	-0.391644658	-0.747917197	-0.97696641	-0.737596671	-1.454828456	0.247360529	-0.007498819	1.612596191	0.497662843	0.372745204	-0.605261981	1.136052098	-0.275220001	-0.563967892	-0.374723525	1.453113858	-1.191392999	-2.745278261	-1.436837026	-0.457405689	-1.519446823	-1.95902758	0.014778469	-1.122895184	-2.065701997	1.141222846	-0.416474504	0.025421211	-0.146367886	0.643994866	0.275883248	1.364935105	0.05998926	-2.085997173	-0.504223271	-0.005041004	-0.319884523	0.636374605	0.631693257	-1.03477224	-0.248131507	1.2400155	0.762781155	-2.751688629	-2.041426866	-0.393161547	-0.939746544
ADAM28	-0.925721741	-0.753681426	2.642461757	1.852540565	1.829873909	0.157617827	2.256038041	-0.887148194	-0.670935433	-1.261562177	-1.270273886	-0.258864931	0.937651055	-0.577908412	-0.723718698	1.56641918	1.493671515	-0.506058829	0.426368786	0.456724263	1.429558175	0.94537585	-0.342908094	0.355711388	-1.240577968	0.126536018	2.305331451	-0.604850422	-0.17100995	0.213843204	0.180829829	-0.663364603	-0.958874233	0.207804414	0.998078494	1.048493587	-0.682787406	0.169237089	0.987579254	-0.453532505	-0.63489989	0.009583087	-0.43985128	-0.742561345	-0.657103963	-0.009647314	-1.183060099	1.02653118	1.681376533
ADAM30	-0.158845324	-0.368836604	-1.680900697	-1.767441156	-1.707449901	-1.815117689	-1.51950117	-0.341234355	-0.496389802	-0.525439149	-0.296336334	-0.535430571	-0.538677644	-0.556465485	-0.584194614	-0.398622766	-0.392988387	-0.381469076	-1.668551133	-0.011589865	-0.732384384	-0.455782643	-0.316483605	0.043534192	-0.05529571	-0.334978593	-0.69500719	-0.566534905	-0.4809301	-0.257734981	-0.388895926	-0.373304635	-0.387562947	-0.60654237	-0.506344879	-0.348810873	-0.373919584	-0.301253161	-0.363795345	-0.439165918	-0.589009818	-0.359184752	-0.353701653	-0.396981848	-0.443207853	-0.397254477	-0.341013133	-0.539238295	-0.599245092
ADAM32	0.42132651	0.00025995	-1.302538697	-1.39135284	-1.438890495	-1.387189083	-1.222573097	0.067234485	-0.010627855	0.208773189	0.045204739	-0.136208934	-0.058099599	-0.188846644	-0.064748015	-0.162046911	0.254831651	0.149986904	-1.209525405	0.198059457	-0.255625487	-0.016326595	-0.043734187	0.073402511	-0.042275842	0.202411076	-0.137219071	-0.020926629	-0.03719411	0.522807945	0.202995248	0.582986483	0.381752269	0.014181016	-0.035053806	0.02316279	0.410110081	-0.012728765	0.124421841	0.074328137	-0.177109503	0.434413659	0.039844896	0.080315469	0.278220676	-0.026369712	0.027548863	-0.120705617	-0.063829015
ADAM33	0.410120938	0.582537698	0.062319723	0.527170249	0.423944916	-0.007359315	0.639212989	0.240725126	0.006794075	0.161370605	0.178573535	0.247796177	0.407304126	-0.058803884	0.320361979	0.125403667	0.058904538	0.023931646	0.232149768	0.943259729	0.673037594	1.458149254	0.571457513	0.21168708	1.288271141	0.243444252	0.059450116	0.199470958	0.977137094	-0.196897247	-0.629710353	0.004064401	0.47552738	-0.001651532	0.88377149	1.122351348	0.388045233	-0.067705052	-0.331509581	-0.028049637	0.037854913	0.102285367	0.126565488	-0.174740822	0.338554829	-0.243051878	1.521554838	0.468647331	0.032440983
ADAM3A	0.601740533	-0.170031215	-1.279232984	-1.436118702	-1.399354205	-1.422860148	-1.085582432	-0.013019701	0.144836045	0.097980187	0.160899154	0.176281406	-0.012312165	0.044093028	-0.424982939	-0.013020036	0.162296673	0.204120554	-0.798010903	0.380541066	-0.170005488	-0.389937378	0.059872035	0.159569514	-0.188757418	0.161049741	-0.0041271	0.188880055	-0.194643646	0.123788148	0.190125177	0.219905381	-0.220325751	-0.043813808	-0.331081758	0.225076345	-0.22861955	0.191511107	0.312898286	0.355167294	-0.545637306	-0.008395765	0.18466877	0.242494951	-0.311551408	0.401977283	-0.201865851	0.019346516	0.167480609
ADAM5	-1.097509966	-1.052900486	-2.477151991	-2.550925048	-2.51933739	-2.567189358	-2.387462169	-1.069063571	-1.214469703	-1.170991937	-0.957928204	-1.155826006	-1.270671657	-1.259171025	-1.129680074	-1.136243245	-1.213650983	-1.136973113	-2.500762738	-0.781848487	-1.327146625	-1.093029693	-1.096261691	-1.18254855	-1.053434833	-1.081302666	-1.334513138	-1.237670474	-1.08339914	-1.050568579	-1.149537104	-1.114111877	-1.047014647	-1.223246596	-1.132623601	-1.142688093	-1.075907778	-1.08701481	-0.834147628	-1.174257902	-1.144126265	-0.691277419	-1.133985563	-1.144320619	-1.056912637	-1.069206356	-1.060123118	-1.202335295	-1.277492357
ADAM6	-1.008242825	-0.999663026	-1.856674871	-1.972564403	-1.910404064	-1.980433574	-1.793360126	-0.916480415	-1.180366147	-1.13343437	-0.926360166	-1.153922096	-1.236295344	-1.216986905	-1.097844343	-1.093270072	-1.175728299	-1.093155879	-1.970114805	-0.937423331	-1.320052945	-1.057181205	-0.990732612	-0.868251808	-1.015981352	-1.039145346	-1.276946525	-1.194125465	-1.059054078	-1.016842513	-1.120344321	-1.079547993	-0.829515905	-1.188682734	-1.07644302	-1.106491251	-1.025880427	-1.043497728	-1.088968516	-1.134523189	-1.1117559	-1.070422885	-1.122254368	-0.993002326	-1.008222657	-1.03273741	-1.016516292	-1.171329362	-1.240114965
ADAM7	-0.852842073	-0.816942588	-2.168348031	-2.310192027	-2.254818303	-2.299521858	-2.135955016	-0.464986812	-0.557230227	-0.975039946	-0.728658378	-0.554197541	-0.593243269	-1.004161246	-0.888639203	-0.511496302	-0.55913984	-0.862095987	-2.258630665	-0.368976762	-0.659539592	-0.868842796	-0.458731297	-0.517669838	-0.828445481	-0.485929746	-0.655174457	-0.99136981	-0.867237873	-0.452475546	-0.459831167	-0.828076488	-0.819617609	-1.013959229	-0.911111869	-0.748607016	-0.849580831	-0.442141179	-0.483020567	-0.943197753	-0.921812215	-0.53271071	-0.498026791	-0.87352599	-0.837541053	-0.847127524	-0.837273703	-0.575140457	-0.615614886
ADAM8	0.255385917	0.059557407	0.959647762	0.812696595	1.20751664	1.072739418	1.720220581	-0.080460376	-0.211113437	-0.012959623	0.130185087	-0.386441851	-0.266769758	-0.216532282	-0.097212333	-0.381546507	-0.295416603	0.095630249	0.972871059	-0.326605673	-0.487213381	0.159879343	-0.27982487	0.564260016	1.210722379	-0.160151319	-0.438105061	-0.033371157	0.056079468	-0.032319345	-0.048235572	0.127200076	0.262877985	0.221637818	-0.016687275	0.39336886	0.026384645	-0.315182878	-0.207020244	0.050996987	0.048054233	-0.272480289	-0.226119095	0.093180861	0.055010689	0.617080087	0.032538453	-0.370395129	-0.262950034
ADAM9	-0.074326591	-0.426967378	0.704432894	0.611874997	0.55240983	0.648186265	1.022333294	-0.264679502	0.064967535	0.154011902	-0.210806116	0.133233128	0.548962114	0.071276107	-0.174423243	-0.424605177	-0.428575399	-0.335868911	0.039567839	0.241210751	0.306965856	-0.402890886	-0.169756685	-0.489961499	-1.404774861	-0.520344434	0.286230014	0.104206476	-1.060469913	0.761244928	0.526863478	1.107371647	0.335214198	0.856988398	-0.815950987	-0.418331178	-0.820497994	-0.295414001	0.004127699	0.351324155	-0.376940374	0.46886156	-0.207040228	-0.106985072	-0.636974966	1.192556782	-0.319956377	-0.179548315	0.429191729
ADAMDEC1	-0.905368004	-0.93572398	-2.451406734	-2.510558098	-2.468336698	-2.533888589	-2.336880582	-1.059816016	-1.173545573	-1.114383593	-0.901747819	-1.076678886	-1.225928083	-1.182967366	-1.040861476	-1.087014381	-1.173545573	-1.018585116	-2.450950875	-0.856372007	-1.294953011	-1.003141077	-0.730715212	-1.13398531	-0.9766551	-1.037241453	-1.287041203	-1.178068439	-1.014644779	-0.99290786	-1.096335721	-1.076282086	-1.003943191	-1.198752756	-1.027485847	-1.042534716	-1.002338194	-1.041049974	-1.145170792	-1.14377643	-1.071359285	-1.042136589	-1.030857248	-1.088528745	-0.958997824	-1.01559171	-0.99912677	-1.166433785	-1.229474635
ADAMTS1	-0.747373136	-0.001606181	1.465867505	0.723625311	2.68457393	2.073472711	0.910141266	-1.097255792	-0.860026599	-0.9158372	-0.657846716	0.047796194	1.404980431	-0.270557907	0.306049641	-0.240778873	-0.437691293	-0.571288363	1.281489775	1.170817529	1.223005189	0.015247916	1.920133852	2.30394495	0.856885803	-0.483388729	0.91089158	-0.003028219	1.154105904	1.795836837	1.776842333	1.303318544	1.080803835	-0.15189762	-0.094437603	0.028269267	-0.624942102	-1.361625279	-1.18223406	-0.567206245	-0.30096744	1.063385175	-0.343293133	-0.373976419	-0.07597706	1.633987395	1.452130872	0.243624605	0.620330597
ADAMTS10	-1.031043058	-0.4535491	0.478597665	0.327904269	0.91563853	0.378276778	0.254692114	0.04383526	-0.565266208	-0.004200746	0.324416962	0.06124187	-0.518339748	-0.337591945	0.276530135	-0.668219515	-0.206771136	-1.141811208	0.922180719	-1.006295557	-0.754879937	-0.206354775	-0.925515115	-0.564719914	0.500984545	0.159971801	-0.387654975	0.237473042	0.792586774	-0.186807312	-0.066811427	-0.097822512	0.113606894	-0.047202236	0.673805505	-0.351471144	0.220617227	0.402580956	-0.007607299	0.328101031	0.429287407	-0.634765481	-0.417393631	-0.157695803	0.945346032	-0.377326678	0.004188694	-0.103851711	-0.60700818
ADAMTS12	-0.337379574	-0.324427564	-1.725849762	-1.771568665	-1.584949228	-1.786294135	-1.635250085	-0.227545229	-0.443734226	-0.368677013	-0.252462284	-0.314308012	-0.501027608	-0.456584296	-0.374454466	-0.287381682	-0.463377895	-0.37439303	-1.734488835	-0.176412247	-0.538404284	-0.351180328	-0.251207672	-0.417815398	-0.32576452	-0.227545229	-0.496662257	-0.438349504	-0.36428925	-0.213945792	-0.385894872	-0.343367078	-0.315866506	-0.417394094	-0.377665399	-0.387728662	-0.348772327	-0.243320822	-0.440731987	-0.4097732	-0.371244207	-0.254471103	-0.311958792	-0.365139498	-0.299011629	-0.277233629	-0.340210586	-0.340146373	-0.495024964
ADAMTS13	0.28230837	0.172511838	0.459400246	0.842187435	0.517748467	0.437189806	0.698282142	0.228662579	-0.035880832	0.160110607	-0.369496302	0.559123396	0.105443017	-0.008354466	0.278718818	-0.339239651	0.248677034	0.296732147	0.875525309	0.689947221	0.882999581	0.748227034	-0.280491469	0.126723666	0.452611775	0.256404921	-0.149649734	0.184876676	0.280858587	-0.763807089	-0.476769275	-0.92034773	-0.53670014	0.745244304	0.470534366	0.230053816	0.112585513	-0.199441067	-0.275967972	-0.048904775	-0.205770142	-0.319928769	0.227669371	0.038184707	-0.179819403	0.503841966	-0.020909796	-0.024011345	-0.32207587
ADAMTS14	-0.190569026	0.351346207	0.32856467	-0.277605395	0.168076655	-0.492556672	0.039840405	-0.473297143	0.134606177	-0.170701651	0.229891072	0.084541228	0.156977979	-0.160631958	0.639205486	0.580912177	0.163525654	0.462332138	-0.520015584	1.105568732	1.1113265	-0.126455542	0.148185596	0.216726895	-0.445077808	-0.440659204	0.847502138	0.272639324	0.30666973	-0.271213378	-0.644859978	-0.71038647	-0.859743138	0.098731214	-0.064655612	-0.06047912	0.491262355	0.28172875	0.003650302	-0.498105236	0.479491858	1.64817775	0.63906292	0.404907481	-0.059037139	0.747278511	0.219992089	0.480005724	0.578768525
ADAMTS15	-0.656890197	-0.698696121	-1.596773383	-1.594779171	-1.33228812	-1.696465181	-1.587047605	-0.719836852	-1.230293924	-0.829164631	-0.65187849	-0.700253271	-1.24311642	-0.969325287	-0.816941927	-0.789735933	-1.218289399	-0.75051194	-1.380140497	-0.692638394	-1.278856265	-0.781896609	-0.756826443	-1.174363883	-0.743639695	-0.282757846	-1.344880633	-0.905096188	-0.609074963	-0.714397031	-0.555320425	-0.737448593	-0.680771692	-0.93612242	-0.699498793	-0.877336424	-0.71956315	-0.751115705	-1.114068532	-0.806575857	-0.727856143	-0.750297564	-1.071781298	-0.866177812	0.41662089	-0.726018346	-0.182369867	-0.894722071	-1.267397706
ADAMTS16	-0.420387243	-0.442406206	0.586263225	0.652620398	1.105088142	0.643072074	0.88268585	-0.677134573	0.325363962	-0.255460839	-0.353319541	-0.784024012	-0.659267295	-0.499040534	-0.482802207	-0.743498942	-0.592697615	-0.392083139	0.957577968	-0.611314581	-1.060867684	-0.450432233	-0.70623661	-0.580692735	-0.444545722	0.285960604	-0.701827826	-0.461210864	-0.493504159	0.799194343	-0.538677938	-0.474818438	-0.444546233	-0.449236304	-0.402812492	-0.383918634	-0.46514585	-0.687470507	-0.586149028	-0.422020086	0.221861247	-0.707868493	-0.523945309	-0.279410699	-0.032287772	-0.304449572	-0.467017834	-0.906417109	-0.65408319
ADAMTS17	0.471620022	-0.298021512	0.500792367	0.7932262	0.985162305	1.471840883	0.427230701	0.673840141	-0.190487678	1.159901361	-0.221240865	0.519625133	-0.527155732	1.129691464	-0.610223605	0.24464866	-0.39210635	0.490126061	0.502158059	1.50583891	0.221208555	0.077585376	-0.611284519	-0.796435725	-0.274478525	1.414451971	-0.213404909	0.217698756	-0.067146834	-0.008023674	-0.320625929	0.199192136	0.025952816	0.741325288	-0.430446827	-0.23870596	0.716169937	-0.041750482	-0.417478622	0.264237112	-0.470040561	-0.059428938	0.200745389	0.845561747	0.283580936	-0.720693695	0.479945108	0.458700748	-0.54679894
ADAMTS18	0.417378572	0.509246675	1.686077798	-1.992182766	-1.741760222	1.306124848	1.829882309	0.567354731	1.344546349	-0.0148049	0.651303677	0.32556107	2.575266967	0.613602183	1.806748615	0.553483385	0.247237041	0.193938739	2.289730021	0.153667349	-0.363075288	-1.069424329	2.823733609	1.697856937	-1.466164624	-0.160474495	2.846184385	0.589652285	-0.41291599	-0.069903532	-0.495396895	-0.018070707	-1.109820741	2.882290108	0.312615457	3.128863503	-1.151019511	-0.099822644	-0.411365535	-0.017254978	-0.537849864	4.30495831	0.516789757	0.881675033	-1.183656868	5.428305228	-1.068352945	2.880578568	3.545166759
ADAMTS19	0.18051581	-0.1448178	-1.175001269	-0.956480226	-1.557682506	-1.392995396	-1.125887823	-0.051045474	0.56213895	0.221067089	0.151869205	-0.184317291	0.374434471	-0.235066389	0.101573973	0.420030457	0.127799263	-0.04374079	-1.244015185	0.618850755	-0.362470007	-0.076866142	-0.025206842	-0.092098964	0.044859064	-0.122305058	-0.074911133	-0.300927681	-0.265204708	0.12057649	2.258030406	2.625560706	0.75433725	-0.051361478	-0.391209621	-0.102798398	-0.024966089	-0.024935646	0.089604044	0.098869033	-0.133581233	0.041429161	0.423816189	-0.00618306	0.347966295	0.737345319	-0.028710806	0.152398525	-0.235059987
ADAMTS2	-0.545306514	-0.465948162	-1.199259749	-1.522545315	-1.377377819	-1.773107049	-1.232210065	-0.666527147	-0.863887511	-0.512103539	-0.459794856	-0.747034206	-0.922272173	-0.62640947	-0.703243682	-0.733707007	-0.855702454	-0.376842658	1.009243965	-0.6376971	-0.954192487	-0.483337501	-0.643680214	-0.8385142	-0.352784237	-0.674414869	-0.964832927	-0.587491011	-0.422609169	-0.665983051	-0.795408111	-0.54802829	-0.459795133	-0.553471965	-0.485477836	-0.461482814	-0.485477553	-0.701069733	-0.85733876	-0.607902345	-0.330847299	-0.709500455	-0.751482894	-0.590212197	0.032988903	-0.558914836	-0.366963358	-0.777224689	-0.918452574
ADAMTS20	-0.430456801	-0.529084609	-1.924221882	-2.020836786	-1.926670024	-2.052492367	-1.771567779	-0.604514876	-0.656266322	-0.652263373	-0.46568037	-0.615666104	-0.71956182	-0.708056082	-0.678096373	-0.600162822	-0.605793197	-0.551293958	-1.935134803	-0.351298039	-0.842333413	-0.612820565	-0.51122424	-0.609612517	-0.556906594	-0.537334915	-0.824599698	-0.577148711	-0.648936649	-0.472602317	-0.589696456	-0.551838321	-0.551021473	-0.718942452	-0.663917975	-0.525439772	-0.55583717	-0.495449876	-0.537585477	-0.61987701	-0.607201759	-0.59608326	-0.551500734	-0.570344511	-0.571352674	-0.519996345	-0.530956345	-0.693725626	-0.738932366
ADAMTS3	-1.878057433	0.355333758	-0.929577147	-0.455282318	0.440942739	-1.439865214	-1.023638036	2.051651564	0.007223494	1.595190549	1.496599531	1.443768256	0.235307239	-2.631384951	0.708735334	-1.669360972	-2.142377236	-0.611445941	0.228684494	-2.134724363	-1.133191066	1.164064106	-1.30299854	-2.101726069	0.904563942	1.506867822	-1.694940955	-1.272239969	0.514778136	-0.635277871	-1.042067785	-1.950451866	-1.035533939	-1.546845812	0.773208449	-2.293911799	-0.209146406	0.943316899	-0.288519895	0.760489912	0.842498913	-0.816690691	0.462571491	-0.412228327	1.67664496	-2.373925978	-1.460364911	-0.46447154	-1.90829123
ADAMTS4	-0.945102913	-0.81132454	-0.009517971	-1.256941907	-0.55198834	-0.745426902	-0.5016854	-0.916480415	-1.020216961	-0.816917528	-0.703778494	-0.628449055	-0.708921518	-0.56517429	-0.834331129	-0.920288181	-1.003301892	-0.844133699	-1.315567373	-0.701885319	-0.950645531	-0.82336329	-0.944222664	-0.974927252	-0.832190784	-1.183025049	-0.72092576	-0.414127926	-0.793400533	-0.7728726	-0.917634215	-0.698802431	-0.668197805	-0.647365437	-0.852791265	-0.965514847	-0.81105679	-0.876499601	-0.976018465	-0.88822242	-0.858676141	0.597382332	-0.512486588	-0.835696546	-0.837005939	-0.236954606	-0.683446514	-0.427453225	-0.618888321
ADAMTS5	-0.048495964	-0.507574761	0.004719407	0.652550374	-0.190083972	0.380617087	0.942711543	0.388846716	0.359244862	-0.008216853	-0.324318817	-0.148592829	-0.128295976	-0.458907395	-0.717582187	0.378784045	0.425541589	0.428592232	0.558315641	0.296101073	-0.287080986	-0.739519982	-0.086308246	0.620340357	-0.694039749	1.343783016	0.373977551	-1.209784132	-0.870340316	0.353761736	0.324868886	0.222842637	-0.668357537	0.212228156	-0.798910702	0.6332531	-0.881843635	-0.086037233	-0.198139251	-0.117351004	-0.270278793	-0.42710393	-0.168674979	0.2797235	0.149202515	-0.338614677	0.635297206	-0.566631695	-0.01561904
ADAMTS6	0.504123359	-0.087029735	-0.401536077	-1.74053828	-1.819207972	-1.732666379	-0.705721828	0.351153722	0.710610341	0.176720672	-0.016670257	-0.084564245	-0.194628291	-0.054340058	-0.434010893	0.17953207	0.470523121	0.148144066	-1.331725084	0.36448133	-0.398702264	-0.129566782	0.088961379	-0.204722688	-0.141605065	0.212170122	-0.343591315	-0.029573771	0.571083496	0.41126255	-0.186989273	0.143244766	-0.128496489	0.055066375	-0.367397565	1.224791318	-0.132242041	0.17082791	-0.006649824	0.08826971	-0.311751952	0.752602688	-0.141154459	0.343279779	-0.083818575	0.130181528	0.663380783	-0.114210641	-0.379604179
ADAMTS7	0.225616743	-0.316316479	-1.227402096	-1.290121394	-1.218376408	-1.263010746	-1.151354027	0.240788738	0.064691123	0.026943649	-0.220541321	-0.138629072	0.009035235	-0.097704099	-0.358049703	0.115947592	0.085426424	-0.014152243	-1.238839681	0.298177102	-0.082088941	-0.343068832	0.233444879	0.105615864	-0.302404349	0.444776563	-0.219048202	-0.067767137	-0.497699139	0.287026001	0.298503716	0.048715377	-0.294379002	-0.0677675	-0.41877885	-3.46e-07	0.033607796	0.24595584	0.074786687	-0.010886198	-0.388815531	0.219030077	0.109980568	0.013879982	-0.283141818	0.091715945	-0.251573976	0.151577912	-0.124377187
ADAMTS8	-1.407046213	-0.668948816	-0.184249573	-0.052828053	-0.253440169	0.3996399	-0.040059847	1.591281113	-0.775875983	0.702431747	0.869057899	0.209602587	-0.712853397	-1.154213552	-0.033574849	-0.11269923	-0.767691058	-0.373944075	0.541693245	-0.525298489	-1.068891564	-0.286387582	-0.790211107	-1.449757709	-0.05203333	1.194455561	-0.795246518	-0.203030034	-0.183925042	-0.458934344	-0.234315051	0.314609642	-0.608755792	-0.463211612	-0.491579806	-1.24239194	-0.267393451	1.065262647	-0.149464902	-0.226163139	0.00120285	0.536254863	-0.137462056	0.446333419	1.269544644	-1.098421828	-1.639265362	-0.302271472	-1.261234065
ADAMTS9	-0.651566547	0.646757312	2.524743228	0.867631853	2.962694211	2.2486121	0.796519346	-0.702490198	-0.77215667	-0.622445756	-0.406492152	0.748271867	2.291415548	0.786502521	0.982770208	0.274476014	0.038957958	-0.875550631	0.573590333	1.361323357	1.379627726	0.041613072	1.025696037	1.842887703	0.50817995	0.774653994	1.328337465	-0.033774005	0.62348231	1.293871662	1.59761703	1.38116258	0.331612014	-0.234353118	0.006032551	-0.404178332	-0.184445785	-0.527061242	-0.818263121	-0.905487175	-0.28235987	0.162962517	-0.737780394	-0.043843314	-0.345763554	2.416986517	1.57855098	0.098230887	0.984848447
ADAMTS9-AS2	0.075124169	-0.671210861	-1.394941148	-1.907923899	-1.835269835	-2.025280925	-1.688492932	0.167781168	-0.241193865	0.753879529	0.193968378	-0.302479163	-0.162074676	0.45178673	-0.554034414	-0.217076351	-0.00601765	0.110231731	-1.898268393	-0.30710311	-0.424806091	-1.066347691	-0.768115683	0.001621976	0.109697539	-0.010096748	0.806188423	0.348095736	0.580543015	-0.719974341	-0.553034932	-0.560359949	-0.314331243	-0.60635437	-0.24771777	0.053351186	-0.021658058	0.087544716	-0.033026077	0.023686145	0.357693649	-0.587246305	-0.006289761	-0.471636984	1.087238103	-0.683645528	0.350203926	-0.277728796	-0.105598709
ADAMTSL1	-0.056746424	-0.828611681	-0.283384101	-0.365831955	-0.285482259	-0.37230214	-0.204257867	0.60082693	-0.00040593	0.424152446	0.569479718	0.274446314	-0.020594625	-0.052936703	-0.440698699	0.805086294	0.653286427	0.330258472	-0.308673455	0.721043613	-0.295876661	-0.351612975	0.412070108	-0.169012479	-0.411805561	0.737362454	-0.201479104	-0.232015263	-0.519084519	0.663926863	0.422475762	0.06599589	-0.40271007	0.08286851	-0.523364897	-0.109273006	-0.487516208	0.909527508	0.142282985	0.43313423	-0.557874653	0.407174341	0.039699356	-0.404560618	-0.481629635	-0.131317406	-0.437487736	0.560300866	-0.266411445
ADAMTSL2	0.090513375	0.060888814	-0.508059088	-0.280723582	-0.114462432	-0.387936116	-0.545207355	-0.262870006	-0.149819545	0.187945698	0.180206179	-0.348544399	-0.169462656	-0.046109253	0.275980002	-0.327601815	-0.157731531	-0.075229446	1.138385266	-0.511735299	-0.229210695	0.216856746	-0.272661357	0.01114895	0.666568279	0.038216881	0.127099945	0.1414065	0.555811739	-0.146732469	0.172389455	0.052139293	0.170307233	0.109563693	0.752978291	0.113101963	0.36961411	-0.254166864	-0.115988106	0.011588667	0.440241888	-0.287892129	0.092724334	-0.02651327	0.568921873	0.055405309	0.083361937	-0.367039513	-0.20329328
ADAMTSL3	-0.658864663	1.558777802	2.437970818	2.454796013	1.956785252	2.377736383	1.135803421	-0.56875517	1.799663937	-0.308872348	-0.259863214	-0.595409859	0.9618137	-0.113193495	1.406555989	1.886715341	1.484277005	0.405263751	1.587360334	2.844643154	1.700355684	-0.133056899	1.86550059	3.437442689	-0.804278231	-0.907919893	3.178531086	-0.30070788	-0.07741206	-0.74472915	-1.10975872	-0.68172597	-0.35082223	-0.573136282	-0.417971749	1.325148978	-0.168905268	-0.613361194	0.48600482	1.383935216	1.208854702	0.936132245	-0.87676518	0.28116077	-0.068849042	3.116204208	3.464902555	-1.078997091	2.13906135
ADAMTSL4	-0.843572912	-0.282289478	2.352843706	2.554958478	2.719260557	3.232733197	2.550342436	-0.00626904	0.219503233	-0.867522126	-0.273995497	0.007874485	0.167120885	-0.866434896	-0.407491066	-0.218688216	0.179943348	-0.910251162	2.050022159	0.481126138	0.438856085	-0.38154162	0.063359218	0.234781739	-0.350240256	0.098172799	0.431217076	-0.932568341	-0.397058331	2.416835797	1.999970064	-0.048606915	0.103751008	-0.258167009	-0.424078109	-0.548012196	0.162873987	0.062814288	0.223050552	-0.800300647	-0.41096907	-0.157491755	0.260154439	-0.894738433	-0.354787714	0.357449197	0.312421684	-0.009804614	0.037255133
ADAMTSL5	0.028438455	0.197022168	-1.241274968	-1.074804159	-1.047974301	-1.191461927	-0.936457022	0.078110543	-0.218813311	0.012109083	0.273803028	-0.07773601	-0.324670016	-0.094576636	0.150740977	0.011746657	-0.292203658	-0.002587918	-1.055284377	0.109932442	-0.362865553	0.17133956	0.101229576	-0.244731489	0.195417778	0.505941423	-0.361774137	-0.067905106	0.157695558	0.013650486	-0.213084357	0.00258314	0.206118558	-0.039329498	0.144854575	0.532469974	0.170002328	0.026161238	-0.302843327	-0.024359895	0.155021226	0.029697832	-0.228362679	-0.016195456	0.503073096	0.083685303	0.339079448	-0.045098114	-0.316485114
ADAP1	-0.059111673	0.155310789	-0.116752628	-0.062297502	0.213561422	-0.509245257	0.105258616	0.195848234	0.292411901	0.167322085	-0.002228896	-0.097724477	-0.138244523	-0.281803494	0.114546934	-0.10601999	-0.153727824	0.090369471	0.403149575	-0.572914579	0.034318278	0.421364969	-0.284033025	-0.306305287	0.741326669	0.501286269	-0.316399833	0.010185025	0.183667789	0.676240233	0.315432214	0.053186285	0.945548601	-0.111536113	0.196007433	0.398687033	0.239647818	-0.241060625	-0.305726406	-0.526709741	-0.095527309	-0.095378412	0.099728116	-0.238019915	0.110868466	0.393823415	0.412938764	-0.035508506	-0.189706294
ADAP2	-0.187859977	0.148470806	-0.708136922	1.071999576	0.749693953	-0.069713951	0.722934169	-0.364287634	-0.460274855	-0.354146454	-1.095792063	-0.235639321	0.393672315	-0.456477589	-0.022210286	0.947218787	0.439779286	-0.201740325	1.45478675	0.588471961	0.779450274	0.827719374	0.473966828	0.5442727	0.258960017	0.520203571	1.01599004	-0.429534038	0.278488561	0.546314772	0.618208298	-0.232221368	0.609953201	0.48545228	0.453450362	1.280963438	0.56688187	-0.230200507	-0.41362166	-0.825520458	-0.092836742	-0.229383706	-0.133428799	-0.767279007	-0.08160085	0.110694377	0.489834939	0.39862717	0.667863067
ADAR	-0.458095671	-0.353039057	0.225364895	0.047842111	0.248312707	0.099927495	0.069110258	0.154656826	-0.032739889	-0.010399404	-0.104238271	0.084485443	-0.085938556	0.062537325	0.009459975	0.121474868	0.055384345	0.066348112	0.283328457	-0.142620883	-0.074208436	0.103093931	0.135618395	0.185523048	0.239799692	0.095636865	-0.306656303	0.035866684	0.126902305	0.345590311	0.311022447	0.258218355	-0.02184172	-0.121984368	0.174521855	-0.446121497	0.083563726	0.221020921	0.181977001	0.191812258	0.271099808	-0.004453252	-0.137776585	0.043487997	0.263877775	-0.29697959	-0.538701117	-0.109984137	-0.291377888
ADARB1	-0.094697381	0.87879972	0.986139155	0.56487438	0.622417166	0.631162688	1.227293475	-0.444407431	0.276762609	-0.229414032	0.994104009	-0.372059466	0.00939261	-0.33065653	0.804963343	-0.481669199	0.097515737	0.089551844	0.107230955	-0.294000254	-0.089096742	0.860072799	-0.461270152	0.127799263	0.918661771	-0.444951386	-0.062633097	-0.350795865	0.879066919	-0.236339428	0.155627492	-0.130349811	0.906890596	-0.270238513	0.586929188	0.302649524	0.890571209	-0.432712742	0.063413341	-0.17008413	0.780350418	-0.504243652	0.172543072	-0.246560022	1.134288636	-0.292826693	0.884418652	-0.562448298	-0.098101215
ADARB2	-0.339397425	0.070979476	0.007061849	-1.396582973	-0.245878035	0.210403079	-0.25619753	-0.306784249	0.453639469	-0.626249349	0.448459091	-1.003334109	0.082595371	-0.957463519	0.150702379	0.204001826	0.270300007	-0.007096586	0.555585894	2.269719311	2.335325606	-0.39692372	1.102908692	1.500748168	-2.530176108	-0.636156327	1.454640061	0.068835189	-0.056363678	-1.73905117	-1.826373934	-3.340457532	-2.393737596	0.700235773	0.548780266	1.629647205	-0.19440624	-0.215670575	-0.316822893	-0.675237384	0.103885126	2.542520559	0.416262008	0.435156508	-0.831920777	2.900613296	-0.37766135	1.077886393	1.917081876
ADARB2-AS1	-0.043156178	-0.212106298	0.452434658	0.266516473	0.389611413	-0.022382589	0.467408143	-0.041188053	0.623381544	-0.10439097	-0.203277401	-0.042276436	1.209140649	-0.029820978	-0.246081801	-0.114895496	0.655847756	0.15279581	0.327942658	0.252010965	0.97423744	-0.257586355	-0.056690903	0.299263534	-0.491402088	-0.025685089	0.701137725	-0.042340319	-0.471606516	0.012120814	0.74342509	0.04992095	-0.272299488	0.004742415	-0.250095249	0.179739061	-0.235648409	-0.074098536	0.733877434	0.190352907	-0.339715361	0.040407407	0.781075637	0.405356345	-0.373423493	0.426855884	-0.114191075	-0.122783461	0.641661163
ADAT1	0.004096338	-0.184152288	0.168542686	0.299473149	-0.070229692	-0.169503706	-0.196438165	0.339396705	0.247806018	0.802872313	0.333510064	-0.480090499	-0.007014137	0.115952119	0.257801167	-0.046820152	0.283000998	0.27734018	0.170153891	0.357890893	0.515449459	0.258602861	-0.052804169	-0.115052827	0.649726088	-0.479003011	0.111938723	0.785998921	0.58846227	-1.176369875	-1.210997574	-0.95742906	-1.321138688	-0.048702265	-0.004107858	-0.567430707	-0.165426306	-0.034308937	0.225435358	0.264549522	0.616553337	-0.006022749	-0.071673797	0.154598762	0.035487234	0.160312915	-0.992080146	-0.106928859	0.108664287
ADAT2	0.251137232	-0.021205593	1.309093163	0.982903721	0.907311878	0.873242148	1.213738211	-0.058419241	0.892211091	0.139281402	-0.212218773	0.190174494	0.018620502	-0.050683813	-0.381027589	0.239675188	0.218056508	0.023886806	0.86334278	0.324262218	0.577369657	0.505284972	-0.336658478	-0.12297617	0.180777391	0.432240125	-0.009480445	0.535539408	0.27253733	-0.148445469	-0.399895976	0.006196897	-0.465565617	-0.118722866	-0.305585645	-0.119539369	0.167132834	0.056357396	-0.422266555	-0.324744024	-0.21275361	-0.080449393	0.219420461	0.082944517	0.109347988	0.518665555	-0.248869333	0.319910605	0.031170305
ADAT3	-0.897158613	0.063183719	-0.129966137	-0.177293914	-0.096454422	-0.070078446	-0.037687232	-0.203971878	-0.725375258	-0.386050384	-0.058272923	-0.352475031	-0.106331341	-0.356658009	0.102777438	-0.67967236	-1.316317845	0.088860729	0.630956535	-0.063084186	0.013167223	0.236540131	0.466468108	0.694142681	0.66351204	0.011167417	0.362931141	-0.130224687	0.174474045	1.033283016	1.133665773	0.421978999	1.111350139	0.324818782	-0.036068873	0.138664688	-0.838646552	-0.299983475	-0.478739158	-0.382512493	0.211392666	0.42267866	-0.667262878	0.077974554	0.188921442	1.329073237	0.587268008	-0.327181122	-0.145890937
ADCK1	-0.327244924	-0.376372771	0.182738692	0.096617962	0.465902602	-0.051975598	0.066955891	0.299560597	0.200208778	0.218698726	0.15547025	-0.126366313	0.163922848	-0.279617857	0.404001374	0.300648097	0.131729599	0.28483296	0.519073544	0.39693084	0.445208214	0.327755646	-0.244406669	-0.413651255	-0.133993526	-0.646944155	-0.150100248	0.326744649	0.533482615	-0.063266566	-0.754138812	-0.615458235	-0.14442739	-0.014810876	0.082701908	-0.258117387	-0.070590288	-0.184299406	-0.305610786	-0.269547503	0.080027242	0.585687513	0.032965919	0.372466959	0.45964722	0.903169881	-0.155662558	-0.048306879	-0.079711731
ADCK2	-0.421660607	-0.320407466	0.192274095	0.001247392	0.470086585	0.210394102	0.44738432	0.104061649	-0.075440274	0.083186812	0.120208858	-0.085782592	-0.165199726	-0.325318441	-0.462463081	-0.438002429	-0.116091143	-0.17699337	0.699940681	0.101613907	-0.301885737	-0.110935065	0.000980123	-0.114453748	0.252901239	-0.13691591	-0.358906549	-0.312526706	0.13090834	-0.254684693	-0.122093078	-0.394445362	-0.261283345	-0.016422112	-0.327095623	0.351260372	-0.425009552	-0.040362267	0.206391043	-0.058333626	0.300252961	-0.141811495	0.017048475	0.084547895	0.326738897	0.425558238	0.023096771	-0.236733935	-0.294246933
ADCK3	-0.239769582	-1.073857534	0.022307014	-1.126158932	0.172407122	0.584717703	-0.650219481	-0.271894544	0.004611698	0.067221817	-0.014186379	0.036535546	-0.321143843	0.056062538	-0.774495393	-0.531911168	-0.378710251	-0.600104213	-0.001338648	0.038983094	-0.502027709	-0.767272844	0.273705293	0.877384061	-0.784125869	0.228827677	-0.106155858	0.099063546	-0.996542659	-0.461195471	-0.754665349	-0.784081051	-0.695040332	-0.796328486	-0.357422813	0.270248808	-0.825860617	0.16463917	0.680676683	-0.108318741	0.739166765	0.705343817	-0.351154858	-0.212010191	0.406097428	0.411497511	-0.684606509	-0.287941517	-0.263849932
ADCK4	0.227967996	0.446833828	-0.122359282	-0.237093181	-0.220126766	-0.411746986	-0.399434943	-0.085000254	0.204819826	-0.23905165	0.230941637	-0.034954949	0.209730586	-0.254292544	0.51318004	0.057519312	0.192270055	0.300088455	-0.198963223	0.786163823	0.436995653	0.464490533	-0.038762528	0.024481956	0.607349917	-0.022171843	0.378611499	0.179794975	0.507828833	-0.286267696	0.42826505	-0.082834237	0.371124344	-0.010170263	0.387977871	0.418748348	0.709544122	-0.246015861	-0.084375145	-0.32559684	-0.064942679	-0.204129175	1.10378323	-0.039016859	0.283644108	0.502298926	1.120732605	0.065678873	0.188996744
ADCK5	0.084501907	0.083485846	0.028142645	0.074281274	0.073336832	-0.054689855	-0.10478084	-0.210060629	-0.451343609	0.113895023	0.088301737	-0.567719567	-0.614766762	-0.002587817	0.016872384	-0.589750519	-0.441521831	0.073342866	0.337122364	-0.536985507	-0.55147071	0.442238625	-0.466269139	-0.42051377	0.202803099	0.052403651	-0.779826732	0.229560237	0.527310798	-0.466813646	-0.382864173	0.091033858	0.396759245	0.02163337	0.065293534	-0.13648808	0.075727442	-0.482590249	-0.449705769	-0.216502276	0.020082551	-0.556024448	-0.388320334	0.061096122	0.527044805	-0.190920086	0.144482376	-0.670802218	-0.62213285
ADCY1	-0.110377095	0.148691152	-1.807589466	-1.87786415	-1.82941651	-1.900215581	-1.730282328	-0.086202812	-0.490875371	-0.111737412	0.231357322	-0.096537254	-0.463864719	-0.168619358	-0.026270595	-0.097898011	-0.176578715	-0.102484834	-1.83469779	0.02340696	-0.231143584	0.085019802	-0.181668216	-0.126924107	0.123544102	0.823583563	-0.449678164	-0.181409638	0.072713217	-0.005967134	-0.083544604	-0.048598111	0.017335164	-0.163992357	0.058267031	-0.112826634	0.127289237	-0.047309196	-0.150113919	0.529460165	0.118996205	-0.063355202	-0.019703374	-0.333273107	0.593587834	-0.023559726	0.12274202	-0.152294387	-0.234963664
ADCY10	0.051803071	-0.146790495	-1.963574597	-1.89777694	-1.7820973	-1.976865605	-1.631052673	-0.06952273	-0.237749763	-0.2347764	-0.060111552	-0.298260932	-0.310594554	-0.306626611	-0.17728747	-0.238968561	-0.241296523	-0.199941275	-1.763662224	0.177710794	-0.314686658	-0.232933924	-0.090737487	-0.170088919	-0.164713762	-0.07061065	-0.446734664	-0.316696192	-0.073488182	-0.055923369	-0.161358784	-0.10142091	-0.176485565	-0.40569134	-0.075093495	-0.019502495	0.099066375	-0.111680842	0.046536041	-0.244846639	-0.167389051	-0.137518519	0.150209748	-0.205656421	-0.166586378	-0.237770858	-0.127260109	-0.239512472	-0.325599842
ADCY10P1	0.400508638	0.362011408	0.298132281	0.348049039	0.95485001	-0.381598945	-0.381529479	-0.655136742	-0.481054419	-0.418134787	-1.070322059	-0.039908601	0.890445603	-0.9877563	0.622582376	0.311222106	0.2476658	0.153392115	0.162585552	1.646119837	1.843429043	0.272924726	2.726440089	3.022586021	0.279346841	-0.747883278	1.388081669	0.402685945	0.607065035	0.814120771	0.602066769	0.133524334	0.841685356	0.681917688	0.309309156	0.316957479	0.347832421	-0.385600916	-0.575451503	-0.392279859	-0.225742073	1.30477993	-0.649388473	0.029561724	-1.47241315	2.825958578	-0.206747559	0.826632113	1.296138437
ADCY2	0.050139873	0.534368641	-0.14700385	0.065326488	-0.10278777	-0.260127018	-0.40137782	0.026186314	-0.051935292	0.294807872	0.211198517	0.145044813	-0.278380255	0.272489675	0.237950588	0.077863566	0.070564776	-0.007829999	-0.135772722	1.264530246	0.426877562	0.800022516	-0.375532705	-0.770014699	0.2408941	0.308779071	0.064835129	-0.184730684	0.344960492	-1.308438321	-1.141604205	-0.626984068	-0.227544672	0.147298231	0.613021245	-0.49281062	1.133627308	-0.174265488	-0.411246849	0.107836617	0.132278205	-1.080515049	-0.460354788	-0.027152242	0.346031907	-0.764149811	0.258550643	0.179314091	-0.032018296
ADCY3	-0.276826442	-0.577723719	0.425583696	0.309134268	0.4809222	0.250054088	0.455318224	-0.09008868	0.251950148	0.115622057	-0.211480324	-0.194530717	-0.250596806	-0.125780684	-0.28906265	-0.397975033	-0.234227398	0.062551002	0.363775845	-0.302780595	-0.190028886	0.117041094	-0.43822762	-0.127005713	0.267392091	-0.102872206	-0.151560094	0.32572569	0.084136126	-0.289996752	0.198748976	0.251427162	-0.179110008	-0.038963351	-0.167606399	-0.017462759	0.23903283	0.021695902	-0.008053342	0.168691836	0.003342888	-0.129525685	0.113899556	0.144470238	0.197033243	0.396485813	-0.004414831	-0.406949956	-0.095631053
ADCY4	0.413943341	0.369745531	-0.976153778	-0.63740652	-0.922808255	-0.601900317	0.035436558	-0.181897806	-0.182807577	0.513008183	0.027848332	-0.578177688	-0.312127043	-0.486347358	0.000560234	-1.022327351	-1.2080906	-0.136355033	-0.296314543	1.036590825	0.410318742	0.835240956	-0.30646594	-0.140246276	0.680879001	0.067240131	-0.536935814	0.36740484	0.844336558	0.074583803	0.142128857	0.031836972	0.547918641	0.591115727	0.844604351	0.566894628	0.4328815	-0.305922503	-0.611963388	0.104230769	0.228760089	-1.119425679	0.036272203	-0.265083899	0.094462288	0.782169913	1.7710476	-0.549347106	-0.619056933
ADCY5	-0.390761135	-0.633947981	0.055377125	-0.055335076	0.250985942	-0.078316741	-0.305056531	0.183719105	-0.371455575	0.186208313	-0.062511767	0.006114439	-0.413470814	-0.215221592	0.21170178	0.446184226	0.426017046	0.355760431	0.259556086	-0.549005648	-0.208849575	0.123952456	0.057247154	0.514686045	0.267080176	0.201126194	-0.890098573	0.250437016	0.329680125	-0.661877991	0.497770025	-0.430769025	-0.664445949	-0.008927929	0.226415307	-0.640055978	-0.284024594	-0.098328231	0.32316309	-0.011648767	0.295704925	-0.07412153	0.075707318	0.242272378	0.348675586	0.580288685	-0.759150022	-0.319450861	-0.477584024
ADCY6	-0.17662905	0.014806315	-0.099039317	0.008734273	0.05368399	-0.235879788	-0.116947522	0.519900244	-0.34255583	0.283315061	0.162481274	0.00666656	-0.389208976	-0.087090512	0.047712172	-0.31563438	-0.377750687	-0.060417739	0.146906727	-0.474746541	-0.4290411	0.434286183	-0.485896267	-0.68386121	0.328882294	-0.155980792	-0.478423152	0.071032764	0.255312068	-0.185082295	-0.220875288	0.074026788	0.163015993	-0.092805509	0.117536271	-0.242218454	-0.01060867	0.110834799	0.339239225	0.239224859	0.577146099	-0.295508037	-0.193865867	-0.00027219	0.644564022	-0.69916802	0.061356355	-0.25987833	-0.613472655
ADCY7	-0.56989345	-0.44998492	-0.143896964	0.81480092	0.204645071	-0.151521378	1.106746296	0.029465184	-0.3947269	-0.029120083	-0.000273272	0.336534309	0.124735209	-1.150946146	-0.096315609	-0.7122352	-0.616534907	-1.004526538	0.410222015	-0.605346479	0.196216482	-0.153299312	0.894374111	1.297617147	-0.650361837	-0.079872987	0.678573786	-0.355435148	-0.583213298	0.593015517	0.007692392	-0.556285363	0.150343256	-0.096343895	-0.193962571	0.395170202	-0.676044486	-0.463099243	-0.223117798	-0.249294375	-0.433933537	-0.516678776	0.170842776	-0.69562945	-0.09551228	0.484708495	-0.662935197	-0.178058385	0.324717761
ADCY8	-0.095804381	0.382877708	0.796147849	0.489546943	1.145249311	0.545201066	0.313283936	-0.562287026	0.70603804	0.219079408	-0.204073999	-0.212243475	0.427755154	-0.085191441	-0.14762683	0.8357102	1.020880067	-0.661072158	0.342142016	0.964902868	0.01305857	0.000582731	-0.656121495	-0.808422442	0.2459045	0.33525994	0.962495349	0.055241059	0.286032665	-0.924297747	1.088268692	0.579140942	0.637294363	0.173084312	-0.184545238	1.500658796	-0.148696638	-0.867997059	0.655839057	-0.549760215	-0.098133798	-0.184229263	0.342087501	0.175806119	0.307435753	-1.254643212	0.653614878	-0.823663081	-0.098254099
ADCY9	-0.107690272	0.451293628	0.497378757	0.751718902	0.830249725	0.406047018	0.638874386	0.006254931	-0.072709719	-0.009985902	0.451293839	-0.179509592	-0.150465199	-0.157223381	0.32127608	-0.252945393	-0.129184816	-0.088095701	0.554326957	0.00271836	-0.159468203	0.395380377	0.165093832	-0.081439737	0.741025103	-0.009520091	-0.391915977	-0.122387031	0.466007365	-0.096282419	-0.044062992	0.00198825	0.308434622	-0.236692694	0.322078127	-0.080747035	0.345620853	-0.038350981	-0.097808771	-0.15667826	0.1479196	-0.276063701	0.173380251	-0.113405529	0.334653165	-0.933955185	0.260548305	-0.361738173	-0.147736786
ADCYAP1	0.529539325	1.433599929	-2.263130689	-2.54867305	-1.282218809	-2.023236469	-2.433203001	1.346550183	-2.332905162	2.12491502	1.567631209	0.190890416	-1.740325212	-0.449132877	0.605072226	0.521895095	-0.207858402	0.908651609	-2.68026647	-0.934035009	-2.798892731	-1.566436839	-0.981087739	-2.878012358	-1.255570476	-0.001401537	-2.843090344	-0.260527911	-0.107083055	0.015189387	3.09361747	2.806665355	1.095180034	-0.789871268	0.080185828	-2.010488397	0.843438008	0.58037099	-0.128737693	0.760871216	0.417002049	-1.544910128	0.617987971	0.997375155	1.956079557	-1.920405534	-0.134636364	-0.354708754	-2.568081589
ADCYAP1R1	-0.463117142	0.687687094	0.625056945	0.754798587	0.874868165	0.296420991	0.524735606	0.341748295	-0.05656032	0.271975278	-0.001726351	0.261241706	0.204535776	-0.05161798	0.527707544	1.151444453	1.183163924	-0.10632047	0.283967393	1.290428533	0.274652053	0.489183039	-0.282998573	-0.607124601	0.809412222	1.008380895	0.247914757	-0.578238859	0.311277917	-1.425602764	-0.319019778	-1.594740084	-0.724849787	-0.244304234	0.594588104	-0.024129935	0.592982997	-0.262872343	0.716359262	-0.30934798	-0.014568442	-0.666768341	-0.083570593	-0.328671659	0.11759066	-0.77391941	0.724339262	0.09941075	0.281472861
ADD1	0.396130766	0.261517216	0.027990827	-0.037527084	0.316123146	0.07325593	-0.296552847	-0.147852825	0.190316367	-0.254049075	0.085218095	-0.913215147	0.269436207	0.30468579	0.052044391	-0.007781493	0.376657235	0.387420887	0.075599716	1.326571287	1.635479661	0.074515986	1.299373621	0.971419286	0.51352733	-0.727994733	0.559451285	0.089683086	0.412134511	-0.542501733	-0.516577025	-0.156617246	-0.016977098	-0.614655997	0.316627256	1.001132071	0.352208456	-0.028452767	-0.140621641	-0.005026338	-0.221099264	0.082789639	0.160578314	-0.001216171	-0.09643181	-0.229827577	0.028235738	0.501372391	0.550447991
ADD2	-0.621509906	-0.341549021	-0.378696952	-0.475066555	-0.319859672	2.982889378	-0.316150936	-0.4959932	-0.599518468	-0.412765986	-0.170599348	-0.626817312	-0.17718209	-0.609535252	-1.164993788	-0.450843835	-0.547135344	-0.918975945	-0.742034163	-0.958909287	-0.78722238	-1.083399048	-0.728539661	-0.71874245	-0.354389452	-0.441596578	-0.791042171	-0.581503245	-0.669535909	-0.376592233	-0.505938565	-0.023039612	-0.419933649	-0.571977919	-0.419666659	-0.737176099	-0.531759676	1.032555661	1.401393347	1.273237767	1.143487984	0.104004198	-0.106520204	0.879971778	3.520457325	-0.467469523	-0.713676644	-0.148669833	-0.605519882
ADD3	0.279474743	0.877986838	0.185436907	0.71528015	-0.154080306	-0.288401487	0.452896593	-0.302267274	-0.221721772	-0.466230952	-0.115870225	0.300176803	0.233080367	-0.170126805	0.518699995	0.868349597	0.621858143	-0.334236997	-0.269479334	1.070163013	0.862492574	0.218268091	0.463367373	0.001451486	-0.088849324	0.183495407	0.845031126	-0.412071561	-0.027052807	-1.089116937	-1.711081976	-1.875180109	-0.357714021	0.365475753	0.147372742	0.607152172	0.235123268	-0.229650452	-0.126504631	-0.263474264	-0.314643415	0.423385404	0.118494088	-0.202239837	-0.777194944	0.62320706	0.997840184	0.582223591	0.770277482
ADD3-AS1	0.006080822	0.015063325	0.462923224	0.489403181	-0.916830402	-0.787648062	-0.524912834	0.141808261	0.427947445	-0.517818556	-0.25272931	0.740445877	0.93867919	-0.856925433	-0.110138754	0.993118333	1.20113843	-0.499312551	-0.847044581	1.639895882	0.848373481	-0.125388246	0.473901076	0.524256089	-0.698160474	0.616148289	1.778167188	-0.595655409	-0.713409667	-0.154109266	1.07481963	-0.65961238	-0.471566046	-0.666960807	-0.137961768	-0.801405018	-0.432775115	0.564198644	1.436043049	-0.224707519	-0.752468356	0.563927655	0.816725192	-0.623415106	-0.605328635	-0.269341091	-0.445883241	0.714878867	1.761797318
ADGB	0.163560561	0.005274362	-0.908433662	-0.724473676	-0.92466415	-0.636357467	-0.789500163	-0.063367111	0.117926387	-0.127101221	0.088742843	-0.174336891	0.065544326	-0.178539411	-0.084346435	-0.032632646	0.180676328	-0.019328532	-0.911405715	0.213512525	-0.125161495	0.195484931	-0.030457144	0.160487702	-0.01024198	0.004356558	0.103467157	-0.159760283	-0.143470788	0.042435061	0.177948399	-0.028853862	-0.066155164	-0.202761855	-0.074716032	0.052248799	-0.020943258	0.007076205	0.162125329	-0.087366628	-0.294622207	-0.109332455	0.201138744	-0.068588036	-0.000877858	-0.000277688	0.013835543	-0.123475274	-0.043859168
ADH1A	0.405060677	-0.046735759	-1.942866466	-1.964589203	-1.946223912	-2.074460252	-1.784195533	-0.039332241	-0.170362035	-0.029571856	0.339572751	-0.045043711	-0.270488994	-0.242397982	-0.138764139	-0.074962116	0.050627765	-0.029299456	-1.948287567	0.238091386	-0.315505109	-0.197888031	0.11107486	-0.16708747	0.015331139	-0.030628961	-0.514396062	-0.179258001	-0.213137036	0.24298693	-0.10297369	0.038194261	-0.053423335	-0.083731623	-0.144650172	0.495688	-0.071882969	0.178798253	0.008067602	0.008257393	-0.139834131	-0.105695666	-0.10297369	-0.137345422	-0.052085141	0.068948112	-0.061181121	-0.150845763	-0.241842063
ADH1B	-0.074687164	0.048955122	-1.452836468	-1.527308862	-1.446819533	-1.550849637	-1.355520959	0.02869121	-0.137695256	-0.122586332	0.181915957	-0.033864511	-0.151882233	-0.216208621	-0.092566038	-0.01156216	-0.134693857	0.382534236	-1.497015267	0.277284469	-0.254191641	0.120919085	0.105934817	-0.035657635	0.037184413	0.057793775	-0.304119113	-0.192803107	0.013106464	0.076832422	-0.012740322	0.021655541	0.071962656	-0.137556163	0.311665744	0.168075371	0.036916548	0.04201796	-0.108229087	-0.141909643	-0.051099283	0.020260099	0.305648395	-0.111427946	0.04173263	-0.003383044	0.317551714	-0.055079591	-0.201535907
ADH1C	0.167740455	-0.081781708	-1.338340722	-1.472279367	-1.366464036	-1.345405277	-1.221366064	-0.038516036	-0.195735324	-0.130813987	0.007305745	-0.139421914	-0.244843562	-0.204568667	-0.158560805	-0.114128085	-0.087149973	0.145695713	-1.30997081	0.256041816	-0.509757753	-0.109069001	-0.050483339	-0.137349452	-0.069474134	-0.054019611	-0.316869508	-0.208650833	-0.179160382	0.017512623	-0.110612827	0.255374556	-0.119769784	-0.186334783	-0.161771395	-0.026579397	-0.079908272	0.002280396	-0.062322131	-0.128364808	-0.163376441	-0.070066118	-0.033130589	-0.122377546	-0.091946269	-0.047262685	-0.063856219	-0.262359319	-0.273763121
ADH4	0.662343973	0.289863142	-0.536695829	-0.4472519	-0.408109163	-0.787572354	0.115823645	0.185117037	0.055739027	-0.029747397	-0.121055927	0.069252036	0.008812997	-0.018044572	-0.06460804	0.230267091	0.253811172	0.223901556	-0.526446349	0.238426018	0.247810028	-0.225927509	0.150575533	0.068835052	-0.221913137	0.009687559	-0.086130434	0.018424377	-0.280234884	0.189741204	-0.073034648	0.124836827	-0.188205776	-0.04036203	-0.306719936	0.49115787	-0.248399171	0.1584619	0.053011631	0.064962846	-0.831070224	0.376866124	0.205793859	0.161305845	-0.480610877	0.088640279	-0.171618556	0.31757313	0.003902113
ADH5	-0.374064574	0.202409697	-0.815437352	-0.441989615	-0.660474132	-0.759818313	-0.76100751	-0.131849486	-0.229784267	-0.128853271	0.128038366	-0.14952891	0.050135832	-0.303577539	-0.07126911	0.057995014	0.061594562	-0.291330872	-0.812533135	0.481745839	0.170725379	0.4635148	-0.948073509	-0.510795171	-0.76951192	-0.142185213	0.259667076	-0.115790028	0.310757511	-1.119695389	-0.778711621	-1.023700805	-0.645914761	0.182220262	0.205352472	-0.452990894	0.383257599	-0.036383833	0.106611773	0.115542559	0.374161783	-0.246627375	-0.26879896	-0.232544524	0.154256294	0.241821761	0.432482384	0.015837793	0.157901826
ADH6	0.275557313	0.4880557	-1.585869231	-1.640123001	-1.597062199	-1.663173827	-1.46700555	-0.153020007	-0.660701362	0.045314073	0.780461963	-0.261269685	-0.709264206	0.000952009	0.383988781	-0.423372028	-0.662610989	0.092124339	-1.601993816	-0.071153084	-0.869685998	0.405122234	-0.187561578	-0.62441551	0.471469675	-0.166619411	-0.830399225	0.006123202	0.44311117	-0.145132534	-0.57639795	0.146010753	0.430805085	0.017009409	0.354827878	0.104915635	0.446589414	-0.17586739	-0.57585121	0.081238035	0.377300694	-0.233255086	-0.568212965	0.100017146	0.438564542	0.170776902	0.47253976	-0.350208458	-0.749369775
ADH7	-0.359151812	-0.421003918	-1.876404093	-1.936814458	-1.90319831	-1.9682608	-1.700802897	-0.497897151	-0.581511795	-0.567895349	-0.358135004	-0.589555555	-0.661995433	-0.630491527	-0.620845522	-0.513672182	-0.546317172	-0.453318167	-1.842017537	-0.229993049	-0.73565848	-0.57509919	-0.465258996	-0.512486279	-0.488687321	-0.443500346	-0.755028938	-0.627769764	-0.570818771	-0.302884527	-0.493661782	-0.448147372	-0.465413085	-0.632669196	-0.551556852	-0.509926591	-0.485745207	-0.429901821	-0.465559361	-0.526799947	-0.65615894	-0.484025814	-0.46010371	-0.512375768	-0.536039162	-0.448419607	-0.430366784	-0.566165132	-0.6846399
ADHFE1	0.068901486	0.675896214	0.08231414	-0.005766564	-0.347591705	0.354075555	0.268827922	0.402239961	-0.006936681	0.139389467	-0.065952484	0.574405181	0.608832988	0.047944687	0.787989876	0.386464658	0.566545241	0.05420445	-0.569468714	1.286731313	1.040172832	0.868246937	-0.353332258	-0.428453463	-0.284788393	0.785192543	0.299721061	-0.617203439	0.223242495	-2.897197734	-2.592242209	-4.444526301	-0.820376086	0.50652649	0.433517782	-1.294054751	1.314213439	-1.386871528	-0.710555593	-0.940795646	-0.721123616	-0.152607773	0.279258159	-0.072891651	0.034905198	0.077609985	0.65208774	-0.211084362	0.159760534
ADI1	0.026701068	0.513042051	0.132269518	0.326444732	0.200971951	0.468500532	0.635354699	0.009091865	0.187337028	-0.04787014	0.089816349	0.027858945	0.318839386	-0.195106683	0.246585882	-0.02925785	0.071112006	-0.458280274	0.319344629	1.052693903	0.709254722	0.805714841	-0.168240935	0.139319127	0.063331327	0.840002868	0.384590523	-0.449299357	0.323365342	-1.440038456	-0.967538846	-1.39122981	-0.74513285	0.520117962	0.859487218	-0.440590106	1.11898757	-0.120644914	0.096213133	0.112702134	0.561196294	-0.130163898	-0.202532572	-0.268315552	-0.130892876	0.268102218	0.740439486	0.059952862	0.231534401
ADIG	0.363147186	0.078247613	-0.668935604	-0.79720733	-0.755755418	-0.796261741	-0.639481095	0.554022074	-0.350833214	-0.134080552	0.097777439	0.410143304	-0.403761716	-0.039643095	-0.005754904	0.367713693	-0.346194946	-0.149049492	-0.700521693	0.595635989	-0.464055754	-0.013246631	0.475963206	-0.127933736	0.023940443	0.332083008	-0.4430479	-0.217088358	-0.029833409	0.201259339	-0.256707884	0.595023987	0.05015743	-0.197221865	-0.486499957	0.11276391	-0.369055762	0.598626944	-0.247703792	-0.181163506	-0.199443883	0.510776736	0.025940772	-0.028212032	0.003073127	-0.036649494	-0.217100164	0.388656525	-0.396122181
ADIPOQ	-0.4846156	-0.744175559	-2.212702617	-2.264367957	-2.223265997	-2.27860382	-2.034093133	-0.824550003	-0.907812321	-0.700435183	-0.667394781	-0.846580904	-0.971380637	-0.772284797	-0.8067762	-0.815302898	-0.898809024	-0.640289166	-2.229317138	-0.55365432	-1.084603377	-0.806776806	-0.751386595	-0.881893349	-0.759959152	-0.750570679	-1.062504641	-0.734454774	-0.869110501	-0.729083935	-0.853247038	-0.647365075	-0.739627272	-0.698258786	-0.811859582	-0.492236814	-0.758086616	-0.77532187	-0.892806012	-0.695808723	-0.870447397	-0.782664669	-0.77085348	-0.648181284	-0.762633794	-0.57633264	-0.73695148	-0.846852968	-0.991842592
ADIPOR1	-0.495390468	-0.256700472	0.454566737	0.453483865	0.422596643	0.482342658	0.523864815	-0.064640961	-0.002329322	-0.235209707	0.060586443	0.032185639	0.000945088	-0.385712743	-0.06461584	-0.159019861	-0.210768465	-0.270590625	0.492102167	0.005530489	-0.064532558	0.014303155	-0.250678044	-0.133285212	-0.435674652	0.158657461	-0.017333881	-0.465181978	-0.246802745	0.209246601	0.315787052	0.100084447	0.204514492	-0.108115088	-0.072910316	-0.254534213	-0.000945708	-0.034995951	0.101346043	-0.101310094	-0.096451862	-0.071440476	-0.091270391	-0.042796341	0.039719146	0.449532428	-0.117585766	-0.266724977	-0.007512016
ADIPOR2	0.109298103	0.570052798	0.205279395	-0.138154118	0.23466514	0.331281001	-0.065675	-1.209813298	-0.44351663	-1.222630601	-0.438788257	-0.551612803	1.197535181	-0.308188936	0.670373559	-0.094135275	-0.035641738	-0.017798512	0.604439449	1.288902461	1.325764367	-0.50914834	2.188625003	2.71881664	0.392148247	-0.869289438	1.271198855	0.368935374	0.648436451	-0.127045983	-0.5029934	-0.909107421	0.079677935	0.590468366	0.636932579	1.593089352	0.456085305	-0.411813699	-0.774454822	-0.652192405	0.077805199	1.322356627	0.074034737	-0.025962389	-1.206052194	2.19700307	0.670106568	0.333694958	1.060849949
ADIRF	-0.757626027	0.659212531	0.815906555	0.8698808	1.418892851	1.138842969	0.826471203	0.085050812	-0.206985173	-0.941875276	-1.16905968	0.198739925	0.635231537	-1.131568233	0.131651642	1.464825282	1.405965411	-2.06968806	0.503218556	2.801354245	2.017644243	2.004867727	-0.485299414	-0.365223955	-0.08584745	0.441621156	0.615316096	-1.636960922	0.158403472	-0.630266483	-0.284195065	-1.774127383	-0.987409874	0.611043642	1.542583455	0.490479048	1.538570692	-0.760276182	0.071027682	-1.120681618	-0.209979594	-1.111950588	-0.898600219	-2.121397125	-1.179760247	0.281735278	1.733330042	0.775346258	0.919789546
ADIRF-AS1	0.484031479	0.177638982	-1.728021735	-2.176186087	-1.218011622	-2.310928611	-1.510059823	0.071928755	-0.451827376	0.271205729	0.279566977	-0.130699153	-0.514577377	-0.410000141	0.487969705	0.054521637	-0.20573753	0.083962456	-2.142849536	-0.085822033	-0.150898941	0.330931215	-0.143754785	-0.428909415	0.478070972	-0.126075957	-0.592059739	-0.050210413	0.140987357	-0.19651884	-0.460011884	0.106279165	0.193423184	0.086683508	0.130554271	0.09294335	0.155701833	-0.130156272	-0.446097126	0.528936822	0.0216716	-0.746742369	0.022618083	0.062734589	0.199845065	0.159349273	0.74747007	0.067577594	-0.530400925
ADK	0.413204871	-0.220351971	0.628957763	0.424113308	0.470149075	-0.185412664	1.222256183	0.067520874	0.078961176	-0.024148801	-0.140628638	-0.182975964	0.085235367	-0.152062566	-0.659628926	0.169243504	0.067774996	-0.062795198	-0.371262047	-0.081254022	0.471559365	-0.660967542	-0.104644853	-0.213782218	-0.735606494	-0.294761761	-0.210235532	0.086618431	-0.571881413	0.259541865	0.049768758	-0.045921567	-0.360268042	-0.038573884	-0.910836799	-0.288140215	-0.646788154	0.052017672	0.472650072	-0.106339883	-0.707783898	-0.09104525	0.195185176	-0.067149494	-0.73319883	-0.049732121	-0.489482398	0.171146991	0.035036015
ADM	-0.5216698	0.403495154	4.094557093	2.697733349	5.05206883	4.047161438	-0.208621257	-0.583063001	0.088270117	-0.173582411	-1.065221863	-0.501196183	2.699494199	1.097927615	1.840645511	0.574500223	0.441035091	-0.431585965	2.218717012	1.007770742	-0.259856477	-1.078598952	1.816107202	1.754695771	1.735507577	1.410035273	2.107460367	0.739498876	0.765190071	3.248374224	3.229051042	3.622442773	3.674000358	-0.050296846	-0.494054737	0.315480559	-0.289129266	-0.405730195	-0.191648808	0.530211708	1.184404275	0.986012278	0.362733239	1.241354527	0.264649921	2.583896629	3.28154114	1.741583519	3.359188851
ADM2	0.09430202	0.418656717	-0.828771725	-0.929688882	-0.679895701	-0.890125445	-0.584889589	-0.145653583	0.312271922	0.064636635	0.563923557	-0.247918816	-0.134072161	-0.248887162	0.365954516	-0.184819071	-0.056044027	0.113624362	-0.835032013	-0.051274922	-0.433362314	0.436313138	-0.127430299	-0.173359183	0.809512322	-0.116823023	-0.190001516	-0.000136774	0.401267181	0.076285716	0.005887439	0.109814126	0.467346683	0.077426914	0.384680696	0.079877374	0.45075972	0.11517897	-0.27566851	0.043136451	0.406350539	-0.15381247	0.07273009	0.02952865	0.464136672	0.156896975	0.506138402	-0.262606168	-0.181271566
ADM5	-0.121212927	0.117514595	-0.629050125	-0.128730643	-0.14184812	-0.575948842	-0.071957047	0.181844227	-0.02983444	-0.372956791	0.31120385	-0.27862447	-0.207717343	-0.539244438	-0.595174245	0.105688536	-0.090674713	-0.607282965	-0.163220051	0.570509077	-0.044566072	0.129017866	0.176676381	0.72971564	0.098253529	0.761986108	-0.691984024	-0.332133737	0.022275051	1.462888264	0.634225787	-0.189524485	0.099322947	0.319406717	0.286055737	-0.196056341	0.470381303	0.108951933	0.000177296	-0.329412031	0.004351236	0.08991395	-0.026833338	-0.284233821	0.190282733	-0.175372347	0.114304918	0.10052089	-0.087127751
ADNP	-0.448460811	0.277167088	-0.158923764	0.117944069	0.435913905	-0.778734145	-0.11729498	0.638312343	0.150545899	0.177769338	0.594721089	0.134598292	-0.414204881	-0.097381175	0.16721455	-0.231764004	-0.215860133	-0.291699914	0.195425842	0.070138002	0.146453987	0.562616689	0.347833781	0.719663076	0.727948677	-0.05742244	-0.346271021	0.086052316	0.533456002	-0.229316393	-0.526609774	-0.329529157	0.346723771	0.057203338	0.314887558	-0.78402908	-0.142848803	-0.163225108	0.189560565	-0.166507521	0.144741829	-0.202117366	0.207020726	0.247984734	0.486908126	-0.231553441	0.160258694	-0.058238313	-0.376282471
ADNP2	-0.622912464	-0.420246615	0.107063124	-0.304896729	-0.094980812	0.315336911	-0.278485419	0.138891908	-0.385601859	0.269213682	0.332571834	0.110877684	-0.235819646	0.19845279	0.218070524	0.191656006	0.176420566	0.478229124	0.250097759	0.031185976	0.061834388	-0.13613432	0.014867573	0.280369261	0.374841404	-0.036538365	-0.4699052	-0.36055425	0.062102503	-0.223934597	-0.008828407	0.169604239	0.276124167	0.296700787	0.332838408	-0.453087074	-0.058283678	-0.115685715	-0.093403205	-0.029612853	0.263014929	0.407612168	-0.018104483	0.404747621	0.205497614	1.030160119	-0.465189945	-0.135811398	0.087752845
ADO	-0.290208029	-0.479034058	-0.294244279	-0.295258149	-0.152923185	-0.34762273	-0.249677174	0.02241199	0.066567311	0.443251026	0.57983462	-0.093453692	0.538285657	0.230696741	-0.072661471	-0.106781064	-0.411970706	0.510744638	0.06751991	-0.321920232	0.372952878	-0.420445939	0.187505657	0.293013739	-0.10797462	-0.632798176	-0.002458094	0.186879944	-0.394228874	-0.201703076	-0.468990912	0.337926267	0.149117431	0.322412759	-0.270898522	-0.464661062	-0.635269267	-0.079582538	-0.30474803	-0.015059998	0.061636725	0.590586978	-0.085942996	0.342552811	0.235529051	1.11003063	-0.517021648	-0.272147037	0.15141724
ADORA1	-0.31107487	-0.094430363	0.08639424	-0.432009157	0.311842998	0.188153005	-0.492663645	-0.199092564	0.089339907	0.145873192	0.244792703	-0.589117178	-0.192216554	0.050346919	-0.079983144	-0.437350686	-0.286069678	0.035106136	0.167199904	0.026381954	-0.13928839	-0.525950285	-0.408519913	-0.435032679	0.160255208	-0.229011038	-0.216498538	0.031295672	0.010707094	-0.221123076	-0.754785334	-0.230246369	-0.427232542	-0.27242958	-0.35419702	-0.258005866	-0.170675019	-0.314414303	-0.149655335	-0.028578948	0.069297138	0.158022728	-0.010787006	0.280318062	0.28893458	0.384281283	-0.45746181	-0.541248235	-0.245963644
ADORA2A-AS1	-0.867538867	-1.00608338	-2.297284165	-2.434581183	-2.388162103	-2.429997406	-2.248171191	-1.047576788	-1.167543463	-1.034369897	-0.924487632	-1.053560028	-1.227292282	-1.105403231	-1.046479454	-1.093813919	-1.178456437	-0.996812859	-2.404707174	-0.949934482	-1.349245475	-1.06788215	-1.061447866	-1.172181105	-0.974247218	-1.038873148	-1.288678033	-1.091523081	-1.033906073	-1.015482453	-1.112978185	-0.976129087	-1.0141089	-1.074377736	-1.134763803	-1.001983973	-1.041129269	-1.058456679	-1.153901261	-1.047433623	-1.129680264	-0.721467787	-1.055139096	-0.985654249	-1.024541788	-0.923875325	-1.009828059	-1.160450003	-1.220744247
ADORA2B	0.01055572	0.69402524	0.522182231	0.249022817	1.235916466	0.068807129	0.243708072	0.592898348	0.68886848	0.427770598	0.284175096	0.841763923	-0.303129081	0.650392902	0.809596118	-0.441727663	-0.25401993	-0.358486709	0.23205912	-0.95251382	-0.3664239	0.877012471	-1.237009014	-2.145799908	1.25315456	1.745021934	0.021262667	-0.593356451	0.866578543	-1.806271346	-0.759294972	-0.833669668	0.554109134	0.348028524	0.84597941	-1.7701573	1.207407187	-0.592679666	-0.432447933	0.179292687	0.313870633	-0.903012259	0.278264692	-0.250168102	0.822973683	-2.993769489	1.916352816	-0.090325037	-0.651528474
ADORA3	-0.192801722	-0.441931271	2.654212107	2.354467592	2.855837848	1.878810351	3.130992298	-0.644351525	-1.9757504	-1.175010944	-2.151688748	0.814570521	1.871378521	-0.132111599	0.44518628	-0.167563944	-0.289135453	-1.591137085	3.552921852	-1.143714015	0.854281444	1.451618267	-0.026948059	0.230599362	-0.394577921	-0.123502463	3.155574065	0.859895146	1.695334075	1.892442399	2.034802149	0.783964075	1.352633738	1.749571595	1.796726652	2.993050146	1.174996288	0.614389189	1.029436347	0.498745129	0.985321248	-0.971547965	-1.720656606	-1.266999586	-1.200901517	1.36719301	-1.866773186	0.867063334	1.981327819
ADPGK	-0.274615743	-0.292524684	0.509380973	0.528305158	0.464397057	0.562692096	0.696805768	-0.123104186	0.064551794	0.211453846	-0.12451857	-0.08964978	0.14885538	-0.183172429	0.029843818	0.076259991	-0.068860845	0.181244809	0.696980208	-0.224554284	0.160041528	0.294961692	-0.307509543	0.131667444	-0.473372653	-0.58384535	0.301093124	0.178795067	-0.004934873	0.00092029	0.145309513	-0.22617232	-0.097766685	0.154028369	0.182600776	-0.144797703	-0.031419866	-0.210683967	-0.010747617	-0.273527453	0.102878734	-0.065987369	-0.387794727	0.218257922	-0.407292778	0.719023673	-0.41103851	-0.347763449	0.15485718
ADPRH	-0.082930654	0.129107575	0.32935372	-0.259535558	0.253867192	0.496839554	1.141662976	0.112375198	-0.401921456	-0.2070334	-0.031407642	0.257614733	-0.165926024	-0.287864846	-0.24783614	0.289980556	-0.54542842	-0.122665966	0.617625638	0.320714798	0.600171445	0.260195517	0.041387805	-0.109724067	-0.14323321	0.242927682	-0.056522706	-0.179274663	0.102889616	0.251087289	-0.073984029	0.165002473	-0.033012851	0.103222872	0.658808869	-0.043196314	-0.099627391	0.186353999	-0.173837734	-0.18662242	-0.112735592	0.109927763	-0.300429979	-0.144437994	-0.091332944	0.123090195	0.274642632	0.317178782	-0.169200319
ADPRHL1	0.440376706	-0.011030201	-0.746714118	-0.538896663	-0.402089077	-0.555580788	-0.58447452	-0.047785672	-0.823904502	0.982239025	0.591439107	-0.19873648	-0.781615837	0.622993116	0.016525559	-0.893655433	-0.89538492	0.480383325	-0.664964783	-0.897735061	-0.928123677	0.372334782	-0.095927064	-0.501696022	1.280586272	0.193192152	-1.617011124	0.471130012	0.345849269	-0.206080219	-0.792256297	1.075588079	0.370194864	0.631701171	0.432260546	-0.39105813	-0.409910817	-0.400549408	-0.829359727	0.446092097	0.969453266	-1.698999618	-0.378650997	0.646670968	0.761318383	-1.74258307	-0.13034591	-0.513965926	-1.08499929
ADPRHL2	-0.636457263	-0.044163442	0.290708786	0.309982428	0.519374226	0.505941626	0.144282143	-0.15036176	-0.242870732	0.060805689	0.049203611	-0.203942216	0.100072468	-0.467176458	0.272052939	0.015004788	0.106893398	0.055906968	0.670522038	-0.12289154	0.271953651	0.569808178	0.330778201	1.143361874	0.323150867	-0.393515264	0.266224402	0.048286135	0.284090501	0.186082775	0.190378321	-0.042614152	0.497577214	-0.118545869	0.337595329	-0.048872897	-0.159734336	-0.392156125	-0.141377596	-0.260338164	0.467346683	0.205937456	-0.198400282	-0.048056872	0.059905252	1.076217501	0.029674795	-0.426425275	0.062696188
ADPRM	-0.279770662	-0.27073682	0.317015385	0.308724911	0.065824296	0.528366877	0.31722649	-0.114987564	-0.149017082	0.077841696	-0.092831418	0.097976143	-0.048343638	0.075391606	0.04360712	0.044938918	-0.040431762	-0.000267284	0.320549952	0.173043109	0.087797508	0.195293417	0.255998324	0.097618886	-0.329324423	-0.410090238	-0.117368531	0.0024541	0.141519638	-0.010817967	-0.072897615	-0.026394014	0.106207327	0.480903076	0.160782235	-0.095521451	0.042000444	-0.128859644	-0.11273007	-0.329575677	0.124934072	-0.234115824	-0.43166518	-0.221257801	0.201982199	0.68365891	-0.101659286	-0.060318753	-0.00169053
ADRA1A	0.158303028	0.236013855	0.235563239	0.88210022	-0.407369828	-0.574642966	-0.424089878	0.251476003	0.975220099	-0.360153097	-0.381970386	-0.447521408	0.08335009	-0.024858938	-0.207543245	0.364349203	0.439661432	0.598921879	0.085326071	0.561809618	-0.662830812	-0.237240033	0.104061381	-0.849444639	0.32617053	1.134608016	1.788516711	-0.243399551	-0.051042036	-0.448610576	-0.577436638	-0.05914964	0.276411144	-0.255101914	-0.006631649	1.472269141	-0.282183616	0.332798545	-0.157828579	0.001813337	0.245110325	0.341775047	0.190024767	0.135169717	-0.00181562	-1.515998517	-0.164204279	-0.477168458	1.398647526
ADRA1B	0.021593717	0.211962128	-0.906686739	-0.963878763	-0.847290101	-0.956637407	-0.639577736	-0.600707347	-1.127710651	0.51092942	0.554395333	-0.932799114	-1.196190051	-0.191504893	-0.052620952	-1.073415057	-1.159904306	0.033840199	-0.563496134	-0.795719529	-1.244752685	0.156851424	-0.871330993	-1.103701487	0.687623051	-0.399711023	-1.221562629	-0.041274898	0.146952983	-0.816934048	-0.422998943	0.167196691	0.228548685	-0.02086363	0.16996001	0.004447171	0.167285085	-0.858820193	-1.130711	0.020232643	0.458888853	-1.038601446	-1.088696451	0.06568287	0.589174498	0.115486628	0.168356164	-0.96598126	-1.199463828
ADRA1D	-0.064506458	-0.072373835	2.220107651	1.204565949	2.195901418	2.197126875	0.936445196	0.289971116	1.973541995	-0.016062024	0.114359428	-0.042120309	-0.467983532	-0.140982388	-0.047226236	-0.069591101	-0.715709277	-0.061512603	2.28926465	0.047905472	-0.80846969	-0.443432858	-0.024713695	-0.400321911	-0.361836614	0.747992281	-0.372493827	0.499672332	-0.170288686	0.01254765	-0.250813137	-0.02395512	0.031961576	-0.246578764	0.06085396	-0.085190124	-0.12159869	-0.006491359	-0.231987814	-0.200856248	0.375465099	-0.036952977	-0.013181272	1.57060457	1.765530503	-0.326592466	-0.095112717	-0.331783476	-0.686243577
ADRA2A	-0.849894337	-0.749498465	-0.50265824	-0.582132172	0.223318993	2.006324597	0.357118878	0.698695978	-0.299811555	1.198620062	0.71600843	-0.681894289	-0.995246513	0.55850932	-0.630182008	0.005681241	0.754663921	0.218587514	-0.686476667	-3.482513127	-2.366745356	-0.434620805	-1.414618986	-0.167216674	-0.435422234	-0.075642604	-2.439044532	0.1886507	-1.405740095	-0.341099022	0.344059802	-0.328444475	-0.023967837	0.769157554	-0.030121378	-2.541069414	-2.228115233	-1.568562573	-0.84846482	0.314659059	-0.036808894	-1.632478186	0.091967465	1.345039774	1.090813807	-1.767875657	-2.287772258	-1.644173618	-2.283533776
ADRA2B	-0.717308746	-0.532829824	-0.013854683	-0.064121241	0.237862505	0.046381955	0.193018507	-0.865891325	-0.993206873	-0.744796478	-0.464342432	-0.959453577	-1.08078405	-0.836785455	-0.625125887	-0.931439519	-1.022672211	-0.752689302	0.226704205	-0.807414687	-1.092515213	-0.567608485	-0.889825743	-0.697735236	-0.532561493	-0.527815252	-1.105611282	-0.625864754	-0.571086298	-0.810678678	-0.939460316	-0.737448593	-0.526408945	-0.782898853	-0.59489607	-0.746429872	-0.552091626	-0.880579144	-1.001663867	-0.798139089	-0.594628187	-0.890369583	-0.952010098	-0.758676473	-0.512764467	-0.660973017	-0.555033825	-0.974684822	-1.051046072
ADRA2C	0.135387244	0.253868159	-0.802100648	-0.782826372	-0.63041796	-1.069416669	-0.475735204	0.209960481	0.020193948	0.221116102	0.436588933	-0.221677695	-0.367492522	-0.475058133	0.133480933	-0.084869684	-0.082934168	-0.148199301	-0.795208464	-0.223854227	-0.357943125	0.070612722	-0.002731153	-0.019366007	0.627869581	0.746040972	-0.139954702	-0.360752646	0.060713845	0.254294589	0.102587859	0.153892479	0.209726469	-0.411102006	0.115289255	0.051291072	0.072217781	-0.013883073	-0.07174794	-0.2078009	0.064727678	-0.390579563	0.406243857	-0.213244741	0.591753991	-0.030628519	0.817278525	-0.270635004	-0.183061541
ADRB1	-0.048004668	0.249628344	-1.723542307	-1.733092353	-1.2237463	-1.039960468	-1.60439928	-0.26016572	-0.560813061	0.146586279	0.332294326	-0.551188467	-0.664760072	-0.219463237	-0.749045943	-0.404861308	-0.534894245	-0.439909012	-1.039191182	-0.679292826	-0.833912331	0.16642752	-0.182650443	-0.276526627	1.124171151	1.01217532	-0.999245379	0.054053126	0.481305142	0.308553097	2.143444882	2.558972154	1.479712914	0.798942366	0.16910288	-0.557480234	0.736257981	-0.521542947	-0.778800406	-0.577891679	0.042831595	-0.973307005	0.597609069	0.937470651	1.478375868	-1.588677675	0.28574511	-0.29198762	-0.63556697
ADRB2	-0.437620696	0.159539547	1.088464912	1.673996221	1.301248734	0.600003934	1.346688601	-0.267836302	-0.152205518	-1.09841429	-1.370976076	-0.120964458	0.728751817	-0.375841071	0.294373253	0.48800756	0.756580638	-0.562268237	1.203724943	0.396349132	1.303052423	0.838788272	0.737144622	0.648814409	-0.059830798	0.399884525	1.298141903	-1.092155064	0.43910394	-1.201828681	-1.011336281	-2.153561725	0.05199471	0.485257919	0.405128662	0.781363071	-0.190651415	-0.522141459	0.514856086	-0.977849625	-0.412162862	-0.027673929	-0.570448434	-0.951450585	-0.929557499	-0.026394308	0.792239505	0.159450808	0.310782053
ADRB3	0.247116704	0.304611151	-0.505719986	-0.664634744	-0.616606708	-0.631227271	-0.506698421	-0.519051647	-0.637373352	-0.110494917	0.411622135	-0.611254326	-0.77324108	0.015511842	0.288559964	-0.610438364	-0.679388798	0.095253639	-0.614192172	-0.44208081	-0.831079721	0.309693555	-0.364020998	-0.67666014	0.298458553	-0.536187045	-0.793430038	0.042455374	0.293106878	-0.303368514	-0.10672579	0.12491846	0.512746214	0.273515174	0.285883925	0.253103779	0.308624038	-0.524220092	-0.688937084	0.014968094	0.165497798	-0.545433895	-0.198668082	0.485525442	0.319860328	0.188602976	0.305949165	-0.339270314	-0.755507112
ADRBK1	-0.093405822	0.247913785	-0.405992706	-0.26976299	-0.35465865	-0.693178059	-0.403927967	0.086612045	-0.190228816	0.043488557	0.380205906	0.043435082	-0.050677985	-0.137223514	0.327636783	-0.087729539	0.069365476	0.150377314	-0.489506602	0.064581454	0.13266225	0.215943941	0.159707324	0.170038745	0.112679985	-0.239905122	-0.081097465	-0.100822822	0.15762326	-0.132131046	0.098626662	-0.195396074	0.240891414	-0.132256905	0.20664785	0.154663954	0.072951888	0.030718298	0.088124089	-0.211248983	0.212667694	-0.168509096	0.099104089	0.018517956	-0.005633021	-0.043465999	0.265103069	-0.004026983	-0.027350925
ADRBK2	-0.197471414	-0.309486481	-0.62751053	-0.646889803	-0.602499516	-0.537714984	-0.533868036	0.455453534	0.765698865	-0.096501838	-0.076738452	0.3472046	-0.027135262	0.049917606	-0.343195033	0.32191009	0.386742313	-0.104666198	-0.24822078	-1.718513727	-0.402271284	-0.350151025	-0.250616424	-0.641541013	-0.275243344	0.754363677	0.318809197	-0.293815338	-0.246618816	0.061077176	0.316354194	-0.189579437	-0.494614712	-0.497387914	-0.271765823	-0.510994373	-0.280326587	0.445933877	0.461498071	0.090469473	-0.100281276	0.342308852	-0.021405963	-0.487589431	-0.168767674	-0.858809309	-0.328480163	0.391265768	-0.056599825
ADRM1	-0.833471571	-0.018027553	0.156210847	-0.225213025	0.016395763	0.544875361	0.016816344	0.01572877	-0.065343406	0.190377562	0.054205701	-0.072666265	-0.258503502	-0.474771101	0.180744553	-0.145557286	-0.350992555	-0.220577715	0.426677615	-0.141750406	-0.064523415	0.313704655	-0.155349102	0.042697282	0.468602918	0.172392271	-0.176655694	0.044773612	0.479570393	0.830865136	0.697753273	-0.015644474	0.357579254	0.032798953	0.475290375	-0.323452115	0.331896646	-0.307116854	-0.568161414	-0.458985527	0.50311361	0.004306503	-0.209123058	-0.156348778	0.402791254	0.189832907	-0.177739503	-0.398230281	-0.487678356
ADSL	-1.078705051	-0.798832895	0.678840026	0.308715476	0.366258196	1.005344938	0.359193125	0.127572798	0.42466899	0.232812631	-0.281971616	0.017419549	-0.021128879	-0.209712722	-0.128144368	-0.311680952	-0.433096919	-0.538204844	0.666841833	-0.561362561	-0.133533121	-0.370524005	0.13464455	0.628471542	-0.422155784	0.408803799	0.376106311	0.00828307	-0.066346618	0.3076267	0.692312385	-0.188484908	-0.482883982	0.117418045	0.034778876	-0.937456044	-0.090156251	0.014426712	0.319632269	-0.202092372	0.385238076	0.021227554	-0.24130019	-0.183041657	0.389786723	0.175658597	-0.610760838	-0.404427099	-0.288771543
ADSS	-0.49649073	-0.453585927	0.416765282	0.186422082	-0.110313243	0.193105459	-0.067252124	0.144118176	0.208203216	0.111776779	0.127213682	-0.179542433	0.039050496	-0.23277354	-0.031964118	0.187907323	0.178738221	0.23315794	-0.00995525	-0.480628995	-0.024517429	-1.338561954	-0.329949992	0.094707656	-1.824923181	-0.417801078	-0.012513225	0.129466219	-0.705060416	-0.474373582	-0.136376964	-0.618417442	-0.756692052	-0.164189891	-0.568622226	-0.628487215	-1.226468281	-0.034847556	0.628084576	-0.010965946	-0.2176271	0.315468038	0.215023598	0.032035091	-0.37466449	0.439723764	-0.878416654	-0.149352734	0.173554996
ADSSL1	-0.257337674	0.002407147	1.748324686	0.543260876	1.718661829	1.718278147	1.156812666	-1.403208209	0.333558493	-0.535480296	-0.165866463	-0.135762372	0.990252324	0.033868525	0.001069218	-1.291694439	-0.619698326	-0.342522061	0.985270892	0.524342155	1.596473692	0.481813301	-0.910373314	-0.172534581	-0.373466571	-0.463503514	1.030085801	0.60566794	0.32718377	-0.971841848	-0.035303285	0.841626187	0.438474694	1.170934407	0.173088151	-0.677001615	0.147941475	-0.900582248	-1.328227144	-0.321022114	0.172821332	1.906563548	-0.259020991	0.465779655	-0.653565803	1.616724959	1.418422974	0.348912241	1.131031657
ADTRP	-0.470897307	1.526572164	-0.83383125	-1.912091859	-1.267653581	1.135758119	2.243087743	-0.525268174	-0.580073709	1.111958747	1.430263164	1.709895735	-0.376545315	-0.928663476	1.894420524	0.601016983	0.869999684	-0.500562576	-1.315120738	-0.399612247	-1.176745316	-0.296618055	-0.438505321	0.978039195	-0.071627479	-1.089635733	-1.402373293	-0.437966663	-0.274948658	-0.714025197	0.416289035	-0.336452621	0.042070647	-0.643444855	0.076581122	-0.665760573	0.12446803	-0.117293524	1.876730435	-0.081715964	1.064555105	-0.833970426	0.299791735	-0.53784756	0.810405591	-0.699236769	-0.235353548	-0.068063595	-0.819615826
AEBP1	-0.691563048	0.381314275	2.620482251	2.346203514	2.777053748	2.693171788	1.570242672	-0.597970439	-0.410236053	-0.266184244	0.00624229	-0.700779964	0.777924384	-0.659721342	0.452743439	0.871287276	1.05347902	-0.680133176	2.3373189	0.552249274	0.672886569	-0.104781306	-0.589266848	-0.156779821	1.209039807	-0.143212976	2.605044577	-0.643392122	1.183356293	1.725588482	1.778924951	1.234208583	1.271640989	-0.473023978	0.231498766	1.089150113	0.040753448	-0.323539168	0.33321762	-0.127112675	0.893893988	-0.549013142	-1.251361189	-0.677411187	-0.127787605	0.704865857	1.509204051	-1.025529219	1.098768802
AEBP2	-0.074430872	0.472315366	-1.106227074	-1.426959426	-1.268533983	-1.077262266	-0.878435219	0.007890555	-0.235485345	1.089306479	0.126672528	0.215142914	-0.294415591	-0.116887931	-0.100724893	0.345694876	0.299800642	0.580646818	-0.925274463	0.211062921	-0.264677024	0.470977845	0.09139004	0.180030836	-0.025816976	0.170264796	-0.303418809	-0.09321005	-0.095107323	1.078963498	-0.189923245	-0.027076033	-0.021001957	-0.053748621	-0.265521186	-0.147368961	0.363700501	0.106620081	0.079084644	-0.039867177	0.381624816	0.126204139	0.253420303	-0.080962395	0.63095933	-0.03251942	0.219504349	0.713417101	0.08181313
AEN	0.035558318	0.316837954	-0.022408774	-0.107095952	-0.062705783	0.291363207	0.20524273	-0.099913462	-0.181605547	-0.045544586	0.230962534	-0.719492357	-0.181878331	-0.288035754	-0.0175698	-0.082506375	-0.364127022	-0.298922015	0.394869147	0.151127935	-0.047647093	0.262530336	0.040702957	-0.00263106	0.960238121	0.253665849	-0.400139512	-0.095349436	0.4685242	0.32764529	0.766466511	0.154217402	0.883191306	-0.345732753	0.16755781	0.763301509	0.37007487	0.026286758	-0.260452044	-0.212920144	0.002762423	-0.107800647	0.004734793	-0.211831614	0.13411814	0.515912036	0.592390633	-0.438804957	-0.300012249
AES	-0.179656238	-0.184220559	-0.003564437	-0.263011438	0.044953881	-0.029414152	-0.306456752	0.187003005	-0.002502215	0.561423902	0.418248356	0.127438222	-0.646374085	0.268854984	0.179882727	-0.295768274	-0.291154154	-0.069433821	0.233181261	-1.22812963	-0.895736242	0.295721027	-0.566664173	-0.843355383	0.652601676	0.612930027	-0.794790182	0.265590399	0.407011468	-0.08035665	-0.456485607	-0.290152688	0.190315861	-0.107263779	0.238737832	-0.103180864	0.155537475	-0.261226976	-0.39127999	-0.234631428	0.490748069	-0.968383927	-0.087625442	-0.167409207	0.51776862	-1.173296158	-0.129377246	-0.381714991	-0.993954088
AF001548.5	-0.494911838	-0.006703306	1.208892025	-0.008099187	-0.488724873	0.154173452	-1.484502298	-0.484818225	-0.114382375	-0.633710869	-0.348869208	-0.824254012	0.752114779	-0.470418098	0.538782383	0.503843492	0.682271873	1.062361727	0.374304255	0.578638698	1.114429463	-0.569310615	0.064589042	1.32450533	-1.219665877	-0.492433977	2.272032747	1.570748284	1.008825041	-1.659788464	-0.855106019	-0.605407124	-0.658664414	1.094203364	0.096026468	2.454709565	-0.158658505	0.566943128	0.341238881	0.749382975	2.314619387	2.810539267	1.253843477	0.998677597	-0.536672075	4.170105968	0.665321908	-0.281102279	1.05468083
AF007147	-6.29e-05	-0.116846083	-0.127438809	0.299966235	0.548359482	0.128267794	0.416222439	1.226911195	0.498803735	0.474304475	0.069352413	0.752026721	-0.276023941	0.010550708	0.111086748	0.426733212	0.460608587	-0.069190403	0.516772313	-0.831735887	0.152041901	0.999807387	0.292374557	0.255442964	1.13223299	-0.575255452	-0.32895125	-0.035715679	0.417402661	-0.404448505	-0.009471732	0.314549088	0.5832699	0.056544825	0.518795052	0.357548964	0.269193809	0.168620729	0.321194558	-0.344612448	-0.699249605	-0.380786957	1.004897634	0.186636327	0.083531458	-1.194009936	-0.161789955	0.586388909	0.099659317
AF067845.1	-1.063218482	-0.966222119	-2.412858714	-2.465713482	-2.421463279	-2.473302951	-2.294834641	-1.025818151	-1.163723644	-1.05831949	-0.904690721	-1.114484578	-1.225382319	-1.175347095	-1.067346447	-1.080214801	-1.191824805	-1.080636636	-2.426744695	-0.958637962	-1.285403767	-1.031498678	-1.041864866	-1.152264726	-1.008223092	-0.689917866	-1.118434169	-1.153574467	-1.047550217	-0.991819783	-1.099609459	-1.048250101	-0.99350951	-1.137789823	-1.055308392	-1.081453078	-1.017319601	-1.023642817	-1.145716274	-0.835424286	-1.057983215	-1.049480314	-1.102337695	-1.084174232	-0.986553177	-0.91924867	-1.00956061	-1.134067697	-1.226200874
AF070581	-0.291096253	-0.270205125	-0.8697262	-0.582434878	-0.556794898	1.050400836	-0.472422157	1.618086389	0.549147784	0.520198944	0.588553512	0.435772056	-0.592631585	-0.515624765	-0.439281133	0.657438425	0.061607557	-0.082897495	-0.56942247	-1.22115486	-0.994231391	-0.342169782	-0.40030763	-1.071715402	-0.263784006	0.294883961	-1.331445754	-0.602714968	-0.915210487	2.567309847	1.90073178	1.750070357	1.32157488	-0.485416555	-0.731687447	-1.010403851	-0.718043669	0.980010014	0.428013717	-0.139506503	-0.284918509	-0.125058972	0.435924676	0.246682918	0.455326326	-1.8709596	-0.663734896	0.51954271	-1.433483302
AF086184	-0.41848207	-0.626464035	-1.622168868	-1.683489192	-1.280623179	-1.401093457	-1.519396531	-0.366528892	-0.638805015	-0.490603114	-0.560384734	-0.650480043	-0.644534777	-0.568984517	-0.471298469	-0.62300969	-0.622162761	-0.463115849	-1.677751547	-0.450300078	-0.745207162	-0.677294329	-0.546854369	-0.580692735	-0.638234784	-0.529447309	-0.758575421	-0.436444512	-0.689065704	-0.50496863	-0.482475615	-0.430185019	-0.674083582	-0.533876725	-0.720098486	-0.507477238	-0.65321667	-0.421742158	-0.495024964	-0.491419632	-0.710466969	-0.563988942	-0.58014704	-0.260904023	-0.635826468	-0.390450585	-0.692007331	-0.67332681	-0.705374335
AF090939	-0.342284565	-0.070025682	-0.671858862	-0.281516234	-0.729225752	0.512078589	-0.353469387	0.165027822	0.316922271	0.288844242	-0.183724313	-0.062622761	-0.164616411	0.104322434	0.642663962	0.462306588	0.436693395	0.404238174	-0.776482798	-0.70368911	0.129218251	-0.57912793	0.630392237	0.29755206	0.791675566	0.553420668	-0.247282917	0.303268504	-0.123530438	-0.389003588	0.147224238	0.20692486	0.958077018	0.237133905	-0.209942148	0.293742323	-0.612835259	-0.014210433	-0.253011342	0.084999536	0.180646288	0.292860418	0.622487919	-0.238048942	-0.374202474	0.665234666	0.219705932	0.518335011	0.036456351
AF131215.4	0.39501288	0.775342803	-1.129433489	-0.715584087	-0.760953063	-1.167980377	-0.714847811	0.853627244	-0.138589113	0.578989418	-0.005030204	1.030145143	-0.039280189	0.600217222	-0.032050659	0.105671642	-0.0109062	0.444544523	-0.399048002	0.228879998	-0.16041482	0.358537036	0.724706843	0.024015646	0.74912575	0.11138326	-0.258905153	-0.033088606	0.382078878	0.719539546	0.192895202	1.259378075	1.381556545	0.424676299	0.074691892	0.951842295	0.513702157	0.48808049	-0.166689367	0.212668067	-0.383579439	0.318635342	0.236547356	0.130749435	-0.375820778	-0.497657889	0.524136611	1.32606408	-0.220982648
AF131215.8	0.45540966	-0.254602851	-0.298032988	-0.090636169	-0.307476869	-0.337069497	-0.214779144	-0.286022008	-0.155629132	0.087454694	-0.08846849	-0.307508525	-0.25657491	-0.065225003	-0.198957095	-0.250120299	-0.190823816	0.249659044	-0.320314388	-0.072514308	-0.339785891	-0.219824811	-0.22020155	-0.128073529	-0.177287193	-0.256375601	-0.338968169	0.067042794	-0.229723533	-0.179404098	-0.283857901	0.214823846	-0.158560805	0.09153628	-0.300082232	0.243671883	-0.178090393	-0.210682899	-0.085784674	0.207202816	-0.248984539	-0.215034261	-0.051136501	0.190057142	-0.185580009	-0.146871523	-0.123514345	-0.269702637	0.010522493
AF186192.1	-0.944286235	-0.931711281	-1.764747815	-1.823339191	-1.779438935	-1.893333291	-1.646163957	-0.718475982	-0.330784245	-1.05151547	-0.835133932	-0.821285869	0.032076151	-1.13153005	-0.979597792	-0.759545713	-0.340333141	-0.997085096	-1.780382727	0.007992711	-0.454919458	-0.954451068	-0.726907737	-0.307866299	-0.935723484	-0.692365723	-0.442642771	-1.103225526	-0.984146682	-0.673054751	-0.271034894	-1.02511676	-0.930373441	-1.072472226	-0.980668545	-1.046072849	-0.953113463	-0.667615908	-0.310048397	-1.085263068	-1.004745231	-0.723371488	-0.290678764	-1.043351072	-0.911378173	-0.941565184	-0.914588941	-0.838692994	-0.375527352
AF198444	-0.171092903	-0.210460366	-1.446569345	-1.635216384	-1.439782396	-1.155533484	-1.340927723	-0.250119321	-0.347972303	-0.404602039	-0.157490725	-0.451115396	-0.392715522	-0.427736117	-0.348236743	-0.289013188	-0.301591605	-0.308531405	-1.483122117	0.106722983	-0.547408213	-0.286972906	-0.213946026	-0.262849926	-0.216078405	-0.133982492	-0.501846024	-0.442432083	-0.312388325	-0.16444443	-0.257667022	-0.307442822	-0.248182294	-0.430185524	0.392541971	-0.169460384	-0.199225181	-0.2142182	-0.191095813	-0.3398292	-0.388900668	-0.273509665	0.22387265	-0.298189512	-0.24229586	-0.206745495	-0.209925194	-0.370880293	-0.450554384
AF213884.2	0.257007962	-0.118432101	0.191058504	0.26595075	0.306003547	0.265217474	0.462505008	-0.551749835	-0.538950658	0.058606876	-0.052887615	-0.689645685	-0.710012954	-0.018958113	-0.205377789	-0.655919786	-0.647535828	0.08282819	0.283371844	-0.448396043	-0.723653776	0.271085222	-0.607506497	-0.618615836	0.087563453	-0.565893198	-0.708375815	-0.010521385	-0.057971486	-0.560181148	-0.579602111	0.106505781	-0.143846642	0.029213271	-0.15775873	0.395807104	-0.185313742	-0.603699647	-0.625163269	0.074391715	-0.201899702	-0.594451079	-0.539223535	0.091537228	-0.166318476	0.529979822	-0.147591751	-0.712220569	-0.707830201
AF279780	0.450467723	0.489653702	-1.186560685	-1.222834411	-1.141715295	-1.236300612	-0.992559477	0.058451025	-0.121771777	-0.056830158	0.40698753	-0.346260677	-0.173881578	-0.15589528	-0.152675931	-0.004105036	-0.08657692	0.031075566	-1.148185968	0.256183155	-0.274554086	0.034859008	0.09734502	-0.067751774	0.080339076	0.114752136	-0.385049169	-0.247883593	0.004093173	0.200426636	-0.050018265	0.214780709	0.081676399	-0.288707446	-0.007142893	0.227572156	0.041279855	0.109311343	-0.062840571	-0.035601959	0.064019873	0.068242925	0.06920707	0.01910123	0.043153253	-0.062001624	0.343049478	-0.022871774	-0.241542455
AF289551	0.253650117	0.141811269	0.321908705	0.317221742	0.605842473	0.353846519	0.666918346	-0.379970882	0.224572046	-0.011701911	-0.10645295	-0.06120543	0.652910281	-0.065317669	-0.227909628	0.102529005	0.136176552	0.195680199	0.898975805	0.432717442	0.274499869	-0.261885987	0.669343035	0.312150032	0.154920416	0.125103144	0.206838987	-0.060962584	-0.284091171	0.169437096	0.304783318	0.107501345	-0.424006181	-0.204389247	-0.299339837	0.120837225	-0.211323576	0.018485055	-0.189850607	-0.091444072	-0.336257976	0.288566579	0.345706797	-0.385643776	-0.26241966	0.584589949	-0.096018809	-0.05440587	-0.396926569
AF520793	0.740818011	0.689691162	0.098759372	-0.294521063	-0.232501199	-0.446508161	0.030899908	-0.222719758	-0.275040706	-0.062584492	-0.045470289	0.013906559	-0.039318275	0.09091046	0.158117633	0.257875855	-0.153905499	0.054441479	-0.35881358	0.638653672	0.975324595	0.212424533	1.00555952	1.13956589	-0.050552472	-0.329337656	0.031070765	0.320610139	0.030239024	0.168937347	-0.30368687	0.501321432	0.931000007	0.670329412	0.060469959	0.459136649	-0.33921368	-0.166691958	-0.986299068	-0.054692552	-0.567145667	1.076275454	0.530889269	0.238419292	-0.429904347	0.956365237	0.367055875	0.450712219	0.482052956
AFAP1	0.213338447	-0.059995818	-0.902674265	-1.133857749	-1.003136363	-1.172159843	-0.805918245	0.478932367	0.632162383	0.216332801	0.148674884	-0.129495763	-0.046902865	-0.231636341	-0.255825192	0.077211957	0.154988703	-0.117602826	-1.399006036	0.229794992	-0.365291321	0.230805056	-0.34681072	0.001933214	-0.105474937	0.559167458	-0.379751055	-0.20469286	-0.245926963	1.001685309	1.004570784	0.434328356	0.23588829	-0.118964118	0.092761132	-0.032418391	0.036580979	0.081563105	0.484018482	-0.056912246	-0.04046654	-0.183348427	0.406807987	0.018475084	0.251405225	-0.130394579	0.122725059	-0.196131789	-0.342373896
AFAP1-AS1	0.573796899	-0.226512673	-0.091510984	-0.191168844	0.798802553	-0.280891402	0.220477932	-0.36163325	-0.127255618	0.736545997	0.106825208	0.364292158	-0.861704785	0.187063327	-0.252194741	-0.543046278	-0.78231241	0.726747965	-0.100954334	-0.406782592	-0.798135426	-0.59088335	-0.439148607	-0.785585565	-0.225441842	-0.475866499	-0.984476569	0.435269289	-0.155618622	-0.409774234	-0.743843589	1.289837533	0.283659634	0.641562675	-0.532830095	0.276330381	-0.286438081	-0.432349615	-0.802500574	0.385464833	-0.200829617	-0.285749382	-0.546589886	0.052890918	-0.318808144	0.469832851	-0.2821573	-0.59064339	-0.82350871
AFAP1L1	0.315044934	-0.233948742	0.074822027	-0.576681726	0.06097069	-0.04844652	0.779811643	-0.259162496	-0.181252247	0.082079876	0.243051051	0.170300438	-0.302933114	0.473166796	0.29548571	-0.615461528	-0.308389799	-0.190620543	-0.298589253	-0.021992885	-0.132142983	-0.832137025	-0.091892468	-0.12504969	0.035450776	-0.542842097	-0.068847377	0.090515949	-0.206928489	0.621521537	0.066201501	0.136782652	-0.240368773	-0.001745042	-0.034641793	-0.211304368	-0.240101657	-0.123715389	-0.474812804	-0.034402608	-0.006818539	-0.211293244	-0.090400759	-0.081213683	-0.239298221	0.174884212	1.516475021	-0.221900702	-0.068301665
AFAP1L2	0.483429786	-0.138461526	-0.852274166	-0.432092542	-0.906141932	-1.571392419	-0.634730536	-0.226045792	0.460711639	0.652982582	-0.074253911	0.356543877	-0.481358252	0.331294188	0.001455378	-0.689234347	-0.122592143	-0.629413543	-0.445454172	-0.453697083	-0.371409402	0.234202573	-0.137650816	1.290105277	-0.235304977	0.284467938	-0.408786303	0.613792635	0.098566704	-1.325677116	-1.213352455	-0.622066014	-0.317970373	0.589569837	0.313925645	-0.587229897	-0.242528307	-0.246717411	-0.376046635	0.197121841	-0.157454665	-0.610358963	0.087758275	-0.206211965	0.273798016	-1.419481837	0.323022281	-0.367477427	-0.805749771
AFF1	0.397688856	0.426880459	0.474345079	0.397981878	0.541995294	0.471406827	0.92614892	-0.6157647	-0.298706015	-0.456606806	-0.971744682	-0.209420112	0.262498345	0.292364191	0.06491816	0.030468864	0.030050124	-0.134103034	0.417887828	0.891026767	0.591800131	0.266632325	0.731916049	0.885634414	0.494832152	-0.289927609	0.456205401	0.160913478	0.277868256	-0.164814953	-0.80098016	-0.256572928	0.289639732	0.718559693	0.373107722	1.02337417	0.685845804	-0.296999619	-0.579989945	-0.146350162	-0.236048844	0.21922615	-0.374552451	-0.111241791	-0.678536736	0.887296683	0.88461855	0.165373404	0.477758344
AFF2	-1.380020184	-0.754179448	0.972970874	0.484823345	1.089733993	1.005853243	1.09844597	0.243192816	0.28744168	1.009505409	0.355786586	0.582357625	-0.136257199	0.118740053	-0.037476814	0.195051973	-0.121525284	0.393889186	0.339308217	-1.491521288	-1.730928829	-0.181674204	-1.3470975	-1.85561108	-0.042292332	0.39033553	-0.661721303	0.217260376	0.299337747	-0.009752397	0.279803003	-0.17954276	-0.207088856	0.089891584	-0.318914749	-2.747602072	-0.198795808	-0.202317601	0.191680512	0.351433055	0.745571147	-1.20920111	-0.361611933	-0.490615682	0.448082981	-2.292830264	-1.108650811	-0.277656041	-0.601154076
AFF3	-0.495187431	-0.042939864	-0.717268993	-0.7789391	-0.766205669	-0.796812278	-0.645803564	-0.637813219	0.533647466	-0.250519451	1.368260789	-0.821945501	-0.145690865	1.242253107	-0.078252571	-0.765644857	-0.061660153	-0.476680939	-0.738781166	-0.616869831	-0.183340334	-0.296553733	-0.769452798	-0.066298205	-0.351396212	0.539334331	-0.241179712	-0.733867441	-0.010836427	-0.131650482	1.414877207	0.421976415	-0.083603048	-0.499814512	-0.015384067	-0.515871358	0.032502908	-0.219773903	0.934976355	0.585270051	1.706680837	-0.641619943	0.023734397	-0.371356102	1.986781419	-0.548801973	-0.332936999	-0.779516744	-0.141871185
AFF4	0.161454325	-0.236757054	-0.531222981	-0.751281657	-0.676948541	-0.279784235	-0.725569526	0.914609373	0.11920237	0.063751009	-0.017652751	0.101105702	-0.034943922	0.602346082	0.177641533	0.784056992	0.458053213	0.084706665	-0.773109096	1.075624221	0.422314177	0.043341845	0.620595512	0.05972698	-0.20599062	0.306996993	0.093830572	0.211259207	0.59417837	0.658128655	0.168039161	0.370469754	-0.159174733	-1.01507478	-0.068751201	0.528864429	0.402630505	0.87653117	-0.37161049	0.100219714	0.18192168	1.309257926	0.353834101	0.592004394	-0.271802226	-0.811229934	-0.260030267	1.252685655	0.274441424
AFG3L1P	-0.037153933	-0.085296449	0.698639533	0.668417257	0.153755927	0.740546906	0.718089426	0.334822927	0.347774265	-0.030622094	-0.376363838	0.253771364	0.487189239	0.266843018	0.492025132	0.457215196	0.522383131	0.045036666	0.265482505	0.681602995	1.171165955	0.333917028	0.964737741	1.492282071	-0.278717296	-0.312771933	0.708997302	0.513416158	0.342477602	-0.304611533	-0.097206114	-0.171054683	0.11588329	0.612480366	0.079499222	-0.145744907	-0.022695528	-0.113951401	-0.122577583	-0.066546332	-0.391613505	0.8921175	0.358959951	0.171045124	-0.200599398	1.695659461	-0.208624658	0.24234885	0.653613777
AFG3L2	0.420707136	0.805047156	-0.250365612	-0.164768586	-0.194326839	-0.350266831	-0.101909421	-0.318392058	0.059100361	0.714090127	0.386636488	-0.777228571	0.238347749	0.183931085	0.454053417	-0.045592085	0.026633653	0.533378452	-0.330154742	-0.00044312	1.065558112	0.904299421	0.196202	0.437237861	0.736828416	-0.26209118	0.055553715	0.250881556	0.355870574	-0.00642606	-0.048939355	0.43676353	1.160321952	0.03261208	0.877546695	0.089492998	0.525482497	-0.152754035	-0.223001776	0.037784082	0.340622425	-0.140786193	0.630399973	0.411997245	0.190005797	0.078062572	0.600390512	-0.128819308	0.130308203
AFM	-1.07573766	-1.109348391	-2.451301869	-2.517064342	-2.460186273	-2.492227073	-2.342582429	-1.059271785	-1.166997993	-1.134250915	-1.026147187	-1.134067253	-1.236841546	-1.212088166	-1.191478731	-1.104965248	-1.173272993	-1.106491531	-2.462144559	-0.941503007	-1.28103882	-1.13743895	-1.063079514	-1.158539823	-1.121921319	-1.032345607	-1.305047797	-1.196574985	-1.185861424	-1.015210163	-1.105884817	-1.079003644	-1.114431258	-1.183239753	-1.173822306	-1.060769359	-1.140113598	-1.051657097	-1.142715487	-1.135884061	-1.191478204	-1.056007761	-1.101246673	-1.09832647	-1.110952577	-1.03273741	-1.125934484	-1.175137081	-1.251028075
AFMID	0.202164174	0.316574779	0.517993208	0.335466448	0.135871175	0.16308699	0.055348108	-1.081223909	0.443697347	-0.051213184	0.009723242	-0.502442814	1.460249998	0.425875403	1.640294364	0.503897415	0.506447987	0.424514315	0.362998224	0.671439582	1.389314924	-0.425809728	0.537352432	-0.527019457	-0.206972567	-1.306155657	0.769998406	0.241625929	0.010792726	-1.26209336	-1.791843965	-1.848528932	-0.95979139	-1.58562651	0.782337435	0.15453616	-0.181558261	0.079602575	-0.498644833	-0.81188777	0.316842934	1.701715739	-0.467816318	0.243531263	-1.39612558	-0.099657689	0.000359763	0.96763086	1.096298696
AFP	-0.79324019	-0.707524252	-2.119935361	-2.205601669	-2.144980311	-2.221026653	-1.984561122	-1.073686867	-1.120617308	-0.441887039	-0.625928582	-1.134883333	-1.177364994	-0.904007817	-0.795272556	-1.109044915	-1.138350686	-0.813379899	-2.492576726	-0.99698777	-1.242570022	-0.761297504	-1.062807675	-1.117888508	-0.730263636	-1.040233257	-1.24038769	-0.877064142	-0.764240595	-0.760905415	-1.042861464	-0.328126767	-0.714479955	-0.882507959	-0.789922502	-0.843044666	-0.735882297	-1.035610122	-1.108884659	-0.850393077	-0.779221084	-1.086470118	-1.004393052	-0.368405448	-0.710733897	-0.771196083	-0.726785631	-1.148482536	-1.184458344
AFTPH	-0.176966361	-0.444579551	-0.919615758	-0.793371628	-0.848394943	-0.448642472	-0.985795269	0.202168939	-0.001501415	0.222558775	0.131939481	0.208152388	-0.359723065	0.350470203	-0.044093277	-0.275707194	-0.271873032	0.011909066	-0.489184484	-0.636901606	-0.387278502	-0.3533529	0.153211796	0.510594466	0.313857053	0.14450848	-0.227128504	0.244874641	-0.114184767	0.29654727	0.449207954	0.340945835	0.230656536	0.124308678	-0.06549538	0.018441612	-0.228953397	0.129820028	0.001499911	0.251405831	0.363884593	-0.317864701	-0.134914033	0.09083433	0.333921721	-0.22541052	-0.284062712	-0.465551871	-0.417288782
AGA	-0.955291872	-0.43527826	-0.080019133	0.633574519	0.064414658	0.630148037	0.830723353	-0.168332694	0.591122431	-0.085209714	0.273130921	0.73954908	1.35149112	0.073455573	0.915461088	1.146165574	1.117951048	0.471619918	-0.12556237	1.013981787	1.404964849	-0.293222194	-0.572773376	-0.540562296	-1.466322835	-0.469146578	1.203073579	-0.567197139	-0.553257942	-1.87176774	-1.536106815	-2.534066062	-2.312775015	0.737787811	-0.206543379	-0.754440911	-0.132438169	-0.404688457	-0.385323509	-0.60529894	-0.460424859	1.920775731	0.865859206	0.477334977	-0.330941949	2.455089004	-0.157853688	-0.576037147	0.485266473
AGAP1	-0.319626417	-0.299247895	-0.714358328	-0.772320034	-0.724012658	-0.445570676	-1.461986844	-0.039576426	-0.318198935	-0.402633706	-0.218989345	0.000405773	0.261830696	-0.095642846	-0.293897048	0.306387077	0.242459952	-0.115237522	-0.27672236	0.53104583	0.485276367	-0.456285497	1.045367759	1.198991122	-0.332687448	0.97737174	0.061030572	-0.136193142	-0.154248872	-0.140754127	0.231546935	-0.145174812	-0.421239318	-0.453799633	-0.328943095	0.031454202	-0.521294038	0.277012787	0.138787213	-0.077679828	-0.184211461	1.52052363	-0.183149333	-0.384943856	-0.286940167	0.763007903	-0.43381261	1.132946599	0.403155357
AGAP11	-0.423335984	0.537284933	-0.237708851	-0.201435061	-0.330615236	-0.306688529	-0.095968849	0.30695571	0.060138717	-0.277732819	0.195120277	-0.15296874	0.045679346	-0.325359836	-0.019436253	-0.140729156	0.050316965	-0.165604133	-0.45077127	0.32055515	0.670452786	0.152315187	0.114663263	0.041041075	-0.09273806	0.371144087	0.129983255	-0.319372533	0.493410417	-0.667562101	-0.031258053	-0.920292086	0.017482264	-0.297600082	0.260930866	0.113627163	0.266548495	0.107863124	-0.063451231	-0.258136918	0.455423232	0.095352493	0.109793002	-0.282359344	0.041828214	-0.264397069	1.119422782	0.329530766	-0.007794896
AGAP2	-1.568191275	0.09534115	0.728292872	0.63234221	0.542024624	1.145221459	0.421483466	0.733909357	1.359480801	0.622389239	1.303757373	-0.219938276	-0.819312751	0.4536519	-0.141686089	-0.32845933	-0.270385803	-0.832282921	1.608462718	-2.999614102	-1.331681	-0.293909075	-2.981119179	-1.622241127	0.106845438	0.646058853	-0.909617954	-0.411530246	0.068053157	-0.063546964	0.520811541	-0.217211603	-0.303539791	-0.277902391	-0.16496105	-1.248680701	-0.682088877	-0.621387503	0.730616047	-0.446366418	0.09534169	-0.536255353	0.070920691	-0.578633738	1.038638875	-1.873550097	-1.644379126	-0.865355844	-1.140702435
AGAP2-AS1	-1.270328834	-0.962476643	-0.691838481	-0.791986741	-0.487833908	-0.880729889	-0.76725428	-1.279306939	-1.03713232	-1.274138879	-0.833796176	-1.439777309	-1.098245142	-1.759665006	-0.863491229	-1.403603424	-1.293043564	-0.806575857	-0.216003248	-1.275771293	-0.118251601	-0.970234897	-1.060359671	0.910850298	-1.022936825	-1.295626143	-0.914087276	-1.393615689	-0.709129763	-1.128355662	-0.975200524	-1.24774021	-1.011968593	-0.69662604	-0.957393761	-0.70342919	-0.983343659	-1.359270842	-1.345425586	-1.263252996	-1.080722471	-1.320648451	-1.181184575	-1.273594838	-1.011967982	1.277862782	-0.481196389	-1.393268371	-1.092515706
AGAP3	0.03489689	0.066411629	-0.54980843	-0.480548394	-0.309390349	-0.28283902	-0.316594943	0.241611408	0.387932557	0.137227943	0.097712725	-0.092113019	-0.277763846	-0.405450686	-0.145201233	-0.046419917	0.089187884	-0.267196288	-0.236175334	-0.114688039	0.116198518	0.441749684	0.58920672	0.849010765	1.123675731	0.603349701	-0.150899854	-0.139554814	0.248061511	0.583495303	0.342098427	0.077897465	0.624738207	-0.077504157	0.09343145	0.372642024	0.089418828	-0.19410731	-0.173270845	-0.614738838	-0.080192686	-0.049138957	0.207049222	-0.212219859	0.247260257	0.080346308	0.087279251	-0.029283644	-0.008757225
AGAP4	0.525225089	0.37447064	-0.20072184	-0.156821718	-0.228459865	-0.700410684	0.027314735	0.212541076	0.297083159	0.170334669	-0.106005767	-0.115198971	0.020709563	0.349684017	-0.166199421	0.014537118	0.091644731	0.429970683	-0.001054129	0.180447447	0.486697591	0.272275385	0.711088428	0.644663965	0.559866596	-0.717643467	-0.154717592	0.365197334	0.212349198	-0.782647048	-0.547588938	-0.132575331	0.015183105	-1.093012551	-0.212748929	0.199998298	-0.313606439	0.258778315	-0.160719364	0.306139842	-0.432654908	0.473918112	1.004522246	0.238101906	-0.042334227	-0.457257286	-0.124197137	0.647987779	0.332823287
AGAP6	-0.387665243	-0.3603444	-0.358327648	-0.099055635	-1.377681931	-0.749789211	-1.022843192	-0.213169481	-0.021344832	-0.126123757	0.258979308	0.424632338	0.130074353	1.104018964	0.322383107	0.001154271	0.116159651	0.001788986	-0.659225715	-0.753873608	-0.061176801	-0.513903712	-1.048975667	-0.428402013	-0.804436303	-0.336378373	-0.242879439	-0.422501272	-0.665056672	-0.262942365	-0.186950514	0.330825346	-0.994112848	-0.610288574	0.136987471	-0.896868299	-0.166387058	0.025903929	0.938733231	0.458738434	0.527575441	-0.369288315	0.554865037	-0.168035389	0.462834356	0.31367935	-0.868641787	0.037599401	0.650081552
AGAP9	0.653710712	0.943989194	-0.073237825	-0.093631639	-0.214522432	-0.659188236	0.622447155	0.101145784	0.030864605	-0.139895012	-0.070468635	-0.072922759	0.244216324	0.025847247	-0.077424588	0.150375364	0.349526751	0.540493837	0.227241775	0.575486896	0.457566662	0.774912778	0.579021675	-0.226136983	0.307813076	-0.011727306	-0.64301674	-0.468115041	0.028781863	0.115289655	-0.413023845	-0.019330272	0.044566743	-0.32196813	0.388337244	0.239217403	0.043228721	-0.027502537	0.014769187	-0.049267035	-0.091068454	0.114201622	-0.310168881	-0.03865331	-0.145643401	0.062316131	-0.064047896	0.088363209	-0.055893061
AGBL1	-0.929045521	-0.913252098	-2.278535361	-2.022305783	-1.972179207	-2.244533313	-1.589077071	-0.942319054	-1.07068992	-1.038996642	-0.828178172	-0.989100254	-1.136441139	-1.120643722	-0.989496269	-0.997803583	-1.07287238	-1.003888972	-2.352097497	-0.84875657	-1.197007948	-0.942145074	-0.951294136	-1.040678522	-0.914321365	-0.924639996	-1.079420095	-1.09669383	-0.967292717	-0.907504593	-1.015851907	-0.546122913	-0.627800974	-1.066212922	-0.979063454	-0.978850353	-0.930908582	-0.941231612	-1.024035608	-1.040357431	-0.990834018	-0.968701081	-0.997845358	-1.013413964	-0.893988907	-0.927141244	-0.793667176	-1.053832406	-1.135349668
AGBL2	-0.925235642	-0.714747794	-1.332148993	0.951875261	-0.60869032	0.288093566	-0.59525809	-0.819109972	-0.831421116	-1.093155448	-0.864026964	-1.041048964	-0.901264609	-1.174258391	-1.004745231	-1.02880956	-0.777674117	-1.058320121	-2.180659529	0.582423047	-0.89144209	-0.983878987	-0.982300391	-0.816960913	-0.960068405	-0.983388583	0.249791425	-1.147042413	-0.984414227	-0.951565981	-0.778765431	-1.025933393	-0.950972921	-1.130169456	-1.000733075	-0.451685701	-0.968897607	-1.002428078	-0.848608219	-1.089617556	-1.001267531	-1.024729634	-0.981748525	-1.064034926	-0.93893361	-0.985926703	0.000617341	-1.109589045	-0.900445706
AGBL3	0.291938851	-0.260071385	-0.096092147	-0.613552338	-0.586897297	-1.224758601	-0.463031568	0.001951656	0.057565752	-0.019407315	-0.169112236	0.454804855	0.108857484	-0.107858324	-0.30474803	0.327244257	0.243633622	0.148512457	-1.093723238	0.518720739	-0.009821609	-0.35638094	0.18526867	0.19288826	-0.21031104	-0.005120255	-0.168606921	-0.118744013	-0.169648056	0.236945638	0.131229259	0.014612241	-0.187304062	-0.039547304	-0.011004761	0.173822575	0.871028572	0.170309028	0.248000163	-0.035736679	-0.309563523	0.366138321	0.201891516	0.107417113	-0.186500807	1.844041028	-0.13968431	0.022350483	0.310476472
AGBL4	0.537354818	0.055505544	0.203338496	-0.040997459	0.054253499	0.213553584	0.190956516	-0.24334941	-0.313979144	0.220293794	0.133356378	0.750208326	-0.634004422	0.209134284	0.68927554	-0.325216803	-0.54015219	0.753990401	0.059256002	-0.185689008	-0.727583782	0.515650493	-0.260756401	-0.857176718	0.619451701	-0.225942594	-0.727857099	0.243426459	0.281564848	-0.28686677	-0.354358098	0.463056043	0.236086004	0.047745809	0.334267807	0.083671009	-0.083340078	-0.222407548	-0.525145904	0.179197764	-0.063810377	-0.531380067	-0.130094064	0.422777246	0.390716985	-0.408930914	0.576914672	-0.302642149	-1.250047036
AGBL5	-0.12735119	0.066167189	-0.33526314	-0.365030686	-0.39346946	-0.261313951	-0.529891022	0.405154809	0.116372343	0.700545009	0.311489746	0.238700784	-0.591612469	-0.634378228	-0.036829688	0.520475857	1.053803942	0.274621761	-0.333198588	-1.249595701	-0.892267304	0.031388703	-0.7709036	-0.86935074	0.06884303	0.486205775	-0.881081911	-0.031281789	0.234173259	-0.325122202	0.105458841	-0.620226238	-0.184236869	0.007363447	0.065899414	-0.92667315	-0.195472793	0.117938352	0.537616929	0.142626477	0.469597096	-0.400462057	-0.311420174	0.195695819	0.436959526	-0.649346837	-0.17915313	-0.414061414	-0.638266333
AGER	-0.130302754	0.775673348	-2.018006809	-2.445287703	-2.247265108	-2.35059556	-2.182830618	-0.170672908	0.04648212	-0.146087684	0.504670015	-0.295241261	-0.009992672	-0.232633854	0.286636342	-0.244652516	0.037206206	-0.184461951	-2.131375684	0.011284085	-0.098387956	0.367161021	-0.193519534	0.085496993	0.528747532	0.111374446	-0.034273834	-0.106896915	0.477648422	-0.139666875	0.116053293	-0.093289556	0.446081719	-0.230728527	0.369568551	-0.041852301	0.977923176	-0.154082393	0.192445431	-0.195892568	0.265769086	-0.19977474	0.359960209	-0.035592584	0.438858852	0.015844357	0.955184376	-0.286538273	0.014835016
AGFG1	-0.41043304	-0.377279436	-0.112152537	-0.440160005	-0.479442699	-0.282993132	-0.331440653	0.249389271	0.231649288	-0.157600647	0.070560243	-0.284515526	-0.229700187	0.070192146	-0.171551041	-0.03728215	-0.215786126	-0.431934302	-0.449323783	-0.287507226	-0.159038386	-0.038591666	-0.496934336	-0.531446418	-0.467702453	0.470783501	-0.056182709	-0.20876604	-0.180113426	0.07722317	0.025665425	-0.08166949	0.047819642	-0.095550693	-0.039394184	-0.526916142	-0.297021297	0.342407055	0.184723986	0.13714333	0.218769143	0.268700031	-0.093832857	-0.111606504	0.110688765	-0.012270362	-0.112695283	-0.131660124	-0.102017233
AGFG2	-0.238100669	0.172065654	1.46893807	1.016540891	1.048198164	1.257869159	1.041272985	-0.329539328	0.143814475	-0.58101685	0.491492134	-0.202522512	-0.098455499	-0.300697129	0.613751624	-0.697533426	-0.387925167	-0.443034269	1.342485909	0.539993632	-0.216043097	-0.023496098	-0.257463216	-0.464043017	0.672072534	0.441806934	0.528227331	-0.361387472	0.901875699	-0.523463396	-0.091362378	-0.197549665	0.161365058	-0.207892128	0.268909704	0.156796813	0.293789517	-0.73289189	-0.179484349	-0.137403404	0.446548022	-0.052115146	-0.297346357	-0.284367348	0.342213146	-0.413097014	0.315995323	-0.18348406	-0.677120502
AGGF1	-0.056315224	-0.158020281	0.23923977	-0.003766263	-0.037661909	0.00802284	0.031669028	0.456249146	0.057230515	0.112965231	0.142144153	0.014003861	-0.035530449	0.214750998	-0.253526246	0.204120178	0.0037565	0.357088466	-0.003906042	0.363230971	-0.105919844	-0.349836793	0.477192376	0.061868804	-0.410296714	0.539475983	-0.036894513	-0.271590789	-0.272789356	-0.050185049	0.085058565	-0.21579881	-0.579105968	-1.196104105	-0.255934737	-0.28356549	-0.127522288	0.628958323	0.073328194	0.442273452	0.125290184	0.410827891	-0.193771314	-0.005694823	0.037274253	-1.279382859	-0.649197273	0.343104185	-0.033074878
AGK	-0.085040148	-0.207306039	-0.094370525	-0.04606284	-0.001777846	-0.205850409	-0.185597664	0.353804072	0.332511685	0.672640406	0.246686566	0.219172362	-0.500155031	0.024909971	-0.160755812	0.122617329	-0.27916558	-0.080686312	-0.414681486	-0.824158887	-0.691951162	-0.136679266	-0.836398376	-1.077182969	-0.567127456	-0.053628605	-0.698499913	0.091860527	-0.220682514	0.268672487	-0.133748498	0.214602308	0.201742247	0.198272358	-0.066319428	-0.730049328	-0.163966414	-0.125977164	-0.101281463	0.103835186	-0.037426547	-0.007934442	0.058047953	0.145202934	0.539360737	-0.402374323	-0.528336386	-0.168405717	-0.407393421
AGL	0.118875841	0.300446969	0.596596296	0.790877359	0.254736008	0.090122415	1.032065428	0.255085177	-0.05904503	0.398651028	-0.002123767	0.601591935	0.193318713	0.031241461	0.199055658	0.391892301	0.281987917	0.352929221	-0.676816153	0.353542925	0.265345314	-0.059107705	-1.593318534	-1.735838184	-1.598451314	-0.42161133	-0.044585639	0.270193062	-0.228986047	-1.468205448	-1.74184085	-1.516779462	-0.882819633	0.782933963	-0.157557247	-0.833669256	-0.165315155	-0.602481554	-0.584235926	-0.224585132	-0.460662968	0.010571761	0.380205019	0.386131975	-0.020849769	0.320813789	0.264064963	0.111477143	0.207233808
AGMAT	-0.322407871	-0.369471234	-0.440673439	0.255675236	0.47930435	-1.403952362	0.064231285	0.289071317	0.699588055	1.009249628	0.174944277	0.520529463	-0.579968616	0.222174929	0.323153173	0.586894034	0.221050132	0.776828145	1.029926839	-1.256613603	-0.336333674	0.978324222	-0.560878673	-0.943919283	0.80764335	-0.574477961	-1.217836915	0.877253689	-0.170967736	-0.485539241	-0.409179371	-0.694444755	-0.012324402	0.574616474	-0.455882887	-0.668317252	-0.808749318	-0.025343237	-0.387898738	-0.027663193	-0.19183377	-0.316908864	-0.350793934	0.116306462	-0.112913063	-1.72346522	-0.603556056	0.571390232	-0.741482426
AGO1	0.362576491	0.311348956	-0.897551755	-0.693303419	-0.427838507	-0.705649617	-0.292604377	0.455221836	-0.323494269	0.014761476	0.025363659	0.187862235	-0.779932751	0.504096605	-0.068805613	0.33908515	-0.083679687	0.311955151	-0.47131847	-0.126279704	-0.771202238	-0.048206632	0.108170606	-0.608598146	-0.203370568	0.394025442	-0.438081118	0.233574461	0.029108365	-0.650120562	-0.237281085	-0.161051459	-0.065060637	0.725358743	0.405784814	0.746587691	0.317769222	0.250689982	-0.325130462	0.277663452	-0.385556136	0.611341527	0.119576499	-0.16404489	-0.444678431	0.725086376	0.624889399	0.444886687	-0.391700833
AGO2	-0.48906493	0.108788049	0.146414362	-0.141366235	-0.038979433	1.44855017	-0.407353048	0.098271319	0.113784632	-0.324138373	0.111732853	-0.57488823	0.279116685	0.109133054	0.021308868	-0.125571908	0.078043438	-0.435178579	0.159148896	0.647678672	0.343231447	-0.277251864	1.099988407	1.261839239	-0.219732405	0.32401745	0.206544707	-0.434633869	-0.196726252	0.20597623	0.57513358	0.519271657	0.120560565	-0.269436033	-0.167565305	0.017144282	-0.469869513	0.040066194	-0.264079815	-0.24221958	-0.042897788	1.144048981	0.165893807	-0.896209252	0.077221803	0.874978535	-0.293302491	0.233446719	0.379790283
AGO3	0.225812046	0.017208007	0.18049455	0.357459106	0.348434926	-0.195889428	0.348891171	-0.271174274	0.004935376	0.037480624	-0.202162974	-0.02829217	0.26166524	-0.229504979	-0.051813333	0.334534639	0.248842287	0.278609998	0.250386927	0.25593103	0.632982964	-0.535768789	1.065083449	1.273306408	-0.012754731	-0.477337763	0.089238876	0.024688604	-0.413242173	0.766716763	0.547041888	0.51674539	0.263867081	0.474289105	-0.28991237	0.085379376	-0.680232486	-0.150413318	0.114612762	-0.071654087	-0.284293292	0.503164506	0.166721486	0.002100045	-0.601846322	1.377573567	-0.115751681	-0.167275773	0.399170328
AGO4	-0.375897327	-0.541600272	-0.226004856	-0.449667367	-0.729366769	-0.216908246	0.234894161	0.376585116	-0.265217643	-0.556608581	0.618927601	0.642313875	-0.228386172	-0.259143227	0.079060197	0.391272808	-0.229205165	-0.101565231	-0.526517814	0.200884092	0.155480872	-0.332662866	-0.763026941	-0.61607322	-0.093761157	0.471507758	-0.393992399	0.213319159	0.480080507	-0.375722015	-1.208926112	-0.762358948	-1.171891653	-0.496463396	-0.369581556	-0.618116414	-1.371198787	-0.037102477	-0.888626489	-0.154635206	0.586824971	-0.127672775	-1.077969164	0.020904951	0.103673136	0.256591512	0.510045086	0.609676018	0.61328345
AGPAT1	-0.461015539	-0.207765494	-0.201750529	-0.290481728	-0.095633673	-0.102808003	-0.386430724	0.249225052	-0.010236662	0.271150976	0.057185728	-0.083920914	-0.281051213	-0.249483532	0.131624909	-0.436072637	-0.437960722	-0.280475173	0.023570901	-0.024798027	-0.019955888	0.088986608	-0.574953818	-0.573214627	0.196700199	0.362880322	-0.616866601	-0.476494749	-0.354068746	0.104428453	0.179718809	0.020019237	0.034144565	-0.14473821	0.11584042	-0.907589841	0.238100071	-0.088681707	0.042249013	-0.266969206	0.356045861	-0.199411746	0.013567023	0.0083502	0.676441821	-0.050096008	-0.192783155	-0.534122759	-0.637192533
AGPAT2	-0.154199199	0.356083058	-0.497946455	-0.796990664	-0.61845237	-0.856491641	-0.229403664	0.032407128	-0.10277832	0.102240076	-0.187863264	-0.014237518	-0.399545772	-0.307831725	0.104876999	-0.444584224	-0.452541997	-0.068333734	-0.108897541	-0.380735939	-0.04780309	0.712696402	-0.691953493	-0.370830183	0.539540203	0.20532169	-0.354323977	-0.092896348	0.481753278	-0.189191479	-0.260540873	-0.258706868	0.163465241	0.047672113	0.303313868	0.601576533	0.595786157	-0.034976972	0.009149926	-0.0510522	0.280106476	-0.709428149	-0.10386954	-0.126235063	0.493124775	-0.847788019	0.580338088	0.108698941	-0.530706973
AGPAT3	0.174013251	-0.317119679	-0.314023981	-0.323083435	-0.818435352	0.079014306	-0.972872367	-0.448598704	-0.194253879	-0.830784517	-0.061899201	0.020846224	-0.364497187	0.176461929	-0.494756396	-0.03219114	-0.448527885	-0.013774033	-0.685335953	0.623289762	-0.348127564	-0.40914847	0.120935669	-0.607585631	-0.527394738	0.767441408	-0.006002627	-0.714574343	-0.236059667	0.105432692	-0.083213066	-0.231226731	-0.509738033	-0.212448347	0.274647879	0.145709015	-0.064575556	-0.365916174	-0.3893242	-0.029830993	-0.130118173	0.424469597	-0.223445709	-0.151755933	0.48385436	-0.269600146	-0.204757953	0.269166515	-0.037923718
AGPAT4	-0.417952763	0.047325075	0.768307317	-0.206062678	0.245915571	0.90487118	-0.48656666	-0.193457833	0.046682429	-0.070137816	0.044114857	-0.624823745	0.759852336	-0.502322239	0.223892045	0.183239528	0.145719448	0.597187222	0.111382192	0.734278758	1.246848278	-0.32774666	-0.004701403	0.530950977	-0.11372441	-0.591914693	0.482660282	-0.050271047	-0.339250237	0.000466636	0.272856306	-0.000466787	-0.190773164	0.028653024	-0.050589527	-0.069594038	-0.624968267	-0.306060372	0.07669426	-0.919263485	0.045184884	1.125120076	0.156086168	0.158473017	-0.282801162	2.236923602	-1.07922673	-0.421108806	0.160179294
AGPAT4-IT1	0.035044604	0.487231025	1.309613471	1.017285557	0.89331724	1.166966947	0.520394086	-0.075476682	0.26336186	-0.262421616	0.26411482	-0.354803581	1.330114165	-0.393057156	0.543411447	0.343378485	0.21616254	0.761971901	0.634114428	0.911281702	1.157141849	-0.019463977	0.254712187	0.655959556	0.024411317	-1.535214357	0.617490986	-0.079532901	-0.359221874	-0.66812919	-0.67106958	-0.431974201	-0.089822176	0.243786783	0.0674826	-0.001697088	-0.058789909	-0.615908737	-0.557845536	-0.81081508	-0.638250951	1.138932002	0.340570928	0.159419289	-0.977205532	2.05824791	-0.54836112	0.139118831	0.763726001
AGPAT5	0.143502482	0.290973302	0.395003116	0.706501378	0.336516486	0.209190069	0.460277262	0.061639628	0.376424866	0.202288069	-0.04958698	-0.063471734	0.337683579	-0.04455759	-0.088110668	0.480494901	0.521567401	0.064305106	-0.154498179	0.920836581	0.277934178	-0.245416646	-0.372446575	-0.549277014	-0.246485554	0.075510725	0.486100408	-0.197508884	-0.272704162	0.148130005	0.341775047	0.086621692	0.135541174	0.351156889	-0.20368234	0.19303403	0.09193376	-0.334641305	-7.63e-05	-0.331680891	-0.471743558	0.171249108	0.043029472	0.149762335	-0.155794183	1.073457424	-0.210369727	-0.013427492	0.251468973
AGPAT6	-0.90729044	-0.265366589	0.026168322	-0.259933177	0.379957921	0.388493753	-0.202669755	0.010800029	-0.006576633	0.338366221	0.017943709	-0.313132233	-0.049955685	0.154931949	0.424048147	-0.025646068	-0.162906564	-0.060886736	0.702859374	-0.21685008	0.390659982	0.166152138	0.447334804	0.6643047	0.441169835	-0.088474151	0.195588615	0.353606495	0.40130749	0.166647068	0.232965594	0.164186425	-0.039040042	-0.002645109	0.242664694	-0.140628066	0.028108972	-0.523921432	-0.639260194	-0.260103866	0.289482747	0.121770181	-0.342425844	0.245833084	0.280654919	1.095229599	-0.339471097	-0.239696383	-0.226747487
AGPAT9	1.57043432	-1.101005023	-0.780764679	-0.592746677	-0.611706493	1.779882351	-0.065560947	0.323575865	-0.995257298	2.303893237	0.007356127	-0.229367639	-0.335562125	1.667593022	-0.407576356	-0.696908287	-1.152132397	2.112839892	0.142639677	-0.935982473	-1.549094831	-0.233684882	-0.07760098	-0.936599223	0.54294305	-0.638704069	-1.197694367	1.835240552	-0.38724565	-0.636528133	-0.25726094	0.915083341	0.881362973	1.86164012	-0.449579	1.525528201	0.344438235	0.27434576	-1.234252667	0.835614165	0.386707554	-1.079589307	-0.716427835	1.640921836	0.000936005	-0.790516939	0.118914768	-0.925918666	-1.216518871
AGPS	-0.71431333	-0.734111402	-0.441209857	-0.44544264	-0.260572846	-0.536424748	-0.66878872	-0.283650555	-0.38171266	0.117122239	-0.103551636	-0.075582886	0.016614697	0.200945594	-0.012325653	-0.352462524	-0.263578866	-0.038823291	-0.199391138	-0.06715152	0.280165999	-0.472203254	-0.28011542	0.168579911	-0.928869455	0.165938558	-0.297953952	-0.199666942	-0.646362501	0.265757326	0.146207357	0.161483607	-0.225275762	0.29701611	-0.765412182	-0.548842474	-0.765678951	-0.251829568	0.04962798	0.159306255	0.146851869	0.426227714	-0.000300689	0.62959107	0.244232524	2.126173339	-0.9205756	-0.413659518	0.379747373
AGR2	-0.230422111	0.05545987	-1.954829601	-2.044413297	-1.775905725	-2.024403444	-1.825506754	-0.287653384	-0.533221381	-0.353981527	0.182535436	-0.380671624	-0.603064997	-0.196676071	-0.052620249	-0.35320148	-0.467470181	-0.240220682	-1.961754317	-0.090192863	-0.671816802	0.027904511	-0.330898888	-0.509485114	0.024427203	-0.064354241	-0.463104613	-0.419298968	-0.034429263	-0.263174787	-0.475655237	-0.300367174	0.025497045	-0.429640714	-0.04807307	-0.330848025	-0.009548846	-0.292549652	-0.347425673	-0.258182883	-0.062251258	-0.316755579	-0.457921475	-0.263081208	-0.001789763	-0.256277947	0.014261729	-0.398894943	-0.615614886
AGR3	-0.256549437	-0.486548064	-1.610065843	-1.131993057	-1.44384023	-1.707379135	-0.83805532	-0.495993424	-0.584785854	-0.603820011	-0.392646106	-0.414397989	-0.647808632	-0.667232819	-0.594360681	-0.537606921	-0.472926581	-0.464748466	-1.646479048	-0.321107741	-0.841514833	-0.407895343	-0.456827435	-0.564323406	-0.486547457	-0.469610981	-0.771398738	-0.660700677	-0.560653142	-0.418749805	-0.512486588	-0.496046549	-0.494573652	-0.567896418	-0.56493334	-0.445425784	-0.481999941	-0.446764945	-0.424635481	-0.573338785	-0.61014459	-0.504968568	-0.510576677	-0.444064509	-0.494305371	-0.510198964	-0.471833393	-0.678494504	-0.705374664
AGRN	-0.480817531	0.017999705	-0.180713163	-0.09291275	-0.002488341	-0.548562137	-0.269491402	0.523738882	-0.419249193	0.19848221	0.002483913	0.094276613	-0.16933935	-0.008900333	0.147482677	-0.035187735	-0.029652997	-0.568724078	-0.108581591	-0.423036641	0.224622299	0.279104796	-0.01478891	-0.146967109	0.382103233	0.513403019	-0.471085676	-0.219275338	0.377822072	-0.556580699	-0.375869657	-0.293846766	-0.054499267	-0.374405635	0.065084484	0.006068898	-0.176491353	0.089652039	-0.358407731	-0.423120727	0.035656704	-0.268549276	0.341391474	0.30516764	0.666484204	-0.48762119	0.178516426	0.169344472	-0.450624237
AGRP	-0.638927805	-0.670605748	-2.117696774	-2.169921965	-2.127000955	-2.164148862	-1.989039002	-0.68746981	-0.836058995	-0.716220099	-0.601583648	-0.7671609	-0.898809024	-0.887678694	-0.773870567	-0.749754132	-0.867979813	-0.75949308	-2.115981633	-0.536790847	-0.925272628	-0.716085574	-0.70678068	-0.800864163	-0.683714051	-0.692909601	-0.938641294	-0.866722674	-0.673281579	-0.662175323	-0.790224255	-0.778816198	-0.639572432	-0.822633757	-0.732939606	-0.786164384	-0.711269604	-0.722556356	-0.845061443	-0.865905892	-0.714479648	-0.722011683	-0.833330568	-0.813651935	-0.682911217	-0.643283058	-0.70939668	-0.790279818	-0.906175106
AGT	0.241996706	0.63172864	0.617312966	1.024305777	0.716657072	0.82642605	0.717005815	-0.293350014	-0.570872452	-1.09619149	-0.868020231	0.429311192	0.635023457	-0.149906842	0.391759253	0.468476551	0.465051576	-0.425873296	-0.124928329	1.779984017	1.27043565	0.810705747	-0.760346072	-1.172727466	-1.21152369	0.474188888	1.165398103	-1.029514427	0.141087314	-1.514013639	-1.11761563	-1.905853995	-0.908953139	0.437132266	0.533815586	-0.070982206	1.165712086	-0.457085667	-0.304045461	-0.652850405	-0.494019057	-0.511752866	-0.002573031	-0.11180432	-0.330827412	-0.269382649	0.239270326	0.171469974	0.77934899
AGTPBP1	-0.76869712	-0.137565526	-0.03500887	-0.203787265	-0.338741201	-0.317332683	-0.223481822	-0.120164083	0.285292955	0.261139625	0.406047998	-0.02660238	0.059392798	0.018104567	0.331675525	0.160523199	0.172069624	-0.174854184	-0.776937211	-0.249356796	0.333856592	-1.148279658	-0.730767883	-0.674238349	-1.06507754	-0.734302842	-0.164051841	0.142479836	-0.19588728	-0.338295998	-0.688698481	-0.525390558	-1.015051309	0.149282912	0.044083933	-0.636429319	-0.99043841	-0.209103045	-0.217252693	-0.177030819	-0.095831624	1.098324821	0.741458961	0.175410267	0.097590302	1.72615129	-0.933454456	-0.020346301	0.336311956
AGTR1	-0.102509307	-0.613087897	-1.931322916	-1.999638794	-1.931532137	-2.006668463	-1.796928075	-0.388287591	-0.469379859	-0.506387914	-0.450966494	-0.487289562	-0.533221297	-0.584497451	-0.670872958	-0.457099531	-0.446462353	-0.4097732	-1.935764272	-0.034980874	-0.488750077	-0.554500121	-0.266439072	-0.442096961	-0.613889772	-0.373056805	-0.592424267	-0.57905407	-0.612285542	-0.309412411	-0.407448069	-0.397254097	-0.544065933	-0.555921155	-0.609609655	0.249931679	-0.475847036	-0.355922229	-0.424362761	-0.220080552	-0.529887065	-0.440236266	-0.366251315	-0.41603259	-0.672210099	-0.377659026	-0.099971846	-0.591731307	-0.622435428
AGTR2	0.417035438	-0.16043404	-1.256837199	-1.267506066	-1.198699872	-1.236687425	-1.037230794	-0.084753461	-0.234203216	-0.192592812	-0.039244402	-0.224825095	-0.402810393	-0.190144163	-0.242831638	-0.078769805	-0.054410514	-0.07883252	-1.170679956	0.11025913	-0.560230499	-0.141172342	-0.049395572	-0.295316289	-0.155350339	-0.056467194	-0.521762384	-0.234233253	-0.163644879	0.007720949	-0.256575116	-0.046717818	-0.116292281	-0.215998807	-0.305701013	-0.027666973	-0.101042933	-0.032261069	-0.265304945	-0.124282049	-0.348504354	-0.047763452	-0.165451126	-0.10142091	-0.134482964	-0.06985144	-0.08499072	0.330566087	-0.445098038
AGTRAP	-0.364093339	0.362681852	0.444584913	0.394248078	0.456968962	0.757027771	0.990835665	-0.338084491	-0.305402465	-0.669996987	-0.332082994	0.043780817	0.267534	-1.028426944	0.132074428	0.272519892	0.448417541	-0.412811235	0.964284691	1.900887283	1.125573477	0.936257554	0.004887497	-0.075682225	-0.660069294	-0.004904256	0.459331099	-0.523577663	0.277341013	0.525192409	0.076827498	-0.410633908	-0.450329647	0.13558228	0.728390054	-0.099559901	0.829515043	-0.278792309	-0.679720173	-0.612300208	-0.371676288	0.240153593	-0.433358418	-0.760352671	-0.774837627	1.348580018	0.426086521	0.22845781	0.456874682
AGXT	-0.803854163	-0.724378448	-1.387872235	-1.440307129	-1.391579439	-1.445867775	-1.297832285	-0.775592923	-1.046681324	-0.474001722	-0.655356225	-0.890097798	-1.096335412	-0.911356492	-0.789119431	-0.842772827	-1.062232158	-0.822633247	-1.400149031	-0.71793223	-1.158266747	-0.747118495	-0.804422924	-1.01394169	-0.723575277	-0.781304622	-1.147081073	-0.884684906	-0.762367514	-0.772872847	-0.982839466	-0.791879833	-0.712874679	-0.865634312	-0.780826398	-0.125643364	-0.742570156	-0.807415697	-1.036040029	-0.852842437	-0.783233999	-0.812038471	-0.987204632	-0.809841818	-0.701905407	-0.724929666	-0.737753858	-0.913488606	-1.092788492
AGXT2	-0.991913203	-0.96060412	-2.153026423	-2.213507014	-2.199479599	-2.203186647	-2.053681761	-1.012490814	-1.13944227	-1.102136465	-0.834866281	-1.107685018	-1.197281113	-1.176979833	-1.03658104	-1.066887496	-1.139169321	-1.057775733	-2.184962338	-0.901521609	-0.884348436	-1.007956492	-1.0195621	-1.103428861	-0.986018542	-0.994267861	-1.245844025	-1.156839925	-1.047550217	-0.893089829	-1.083785579	-1.035458706	-0.937061545	-1.145682247	-1.049690369	-1.061041296	-0.99618508	-1.006507648	-1.104519674	-1.095332482	-1.005013062	-1.043496836	-1.0524105	-0.500128505	-0.974782072	-1.000622975	-0.981470649	-1.130259899	-1.21283216
AHCTF1	0.788318956	1.26235197	-0.628134956	-0.255038194	-0.241640532	-0.378727133	-0.116795553	-0.414594891	-0.0705487	-0.173205986	0.168706339	-0.068086584	0.01402715	-0.202327062	-0.035416094	-0.157841616	-0.160582129	-0.055907548	-0.313104129	0.380686344	0.132707124	0.24628768	1.087300571	0.607425673	0.801940522	-0.078693929	0.403896698	0.115550283	0.225956007	0.352944132	0.427359553	0.755388917	1.396650536	0.136777797	-0.424667239	0.481871979	0.08523727	-0.012330746	0.000932257	0.25788792	0.025846822	-0.263098867	0.36706516	-0.164769443	0.133661368	0.492485333	0.359987862	-0.340071059	-0.203415618
AHCY	-1.044123026	-0.612895888	0.395812038	0.142695479	0.497429038	0.610449293	0.199642572	-0.191780215	0.016402467	0.07416452	-0.337611087	-0.177364896	-0.001057594	-0.168871371	-0.029153559	-0.048988055	0.138629567	-0.227928552	0.728017749	-0.019070587	-0.018518244	-0.428571127	-0.200211416	0.314603726	-0.311393678	-0.008735162	-0.121101349	-0.055109928	-0.309522114	0.455813318	0.627535215	-0.16995923	0.010974858	0.023270116	-0.032364935	-0.73168898	-0.207326193	-0.410999493	0.464658022	-0.18383966	0.41012463	0.23904261	-0.512062473	0.038511616	0.488777714	0.833205206	-0.536115099	-0.700662019	-0.344273303
AHCYL1	0.317851749	0.822946934	0.230549809	0.354554054	-0.044673268	-0.025083671	-0.075596401	-0.220853363	-0.755507819	-0.296133387	0.089391707	0.583130847	0.381907279	0.211165491	0.527332119	0.773247279	0.581889367	0.062568132	-0.549608928	0.76753548	0.288055402	0.386344574	-0.322030836	-0.681297682	-0.237524973	0.00706874	0.434836148	-0.531002414	0.355846562	-0.027201859	-0.252687764	-0.334507354	0.364942611	0.492028825	0.676075006	-0.142092554	0.974901869	-0.087854343	-0.118182076	-0.068882439	0.017962944	-0.584223814	-0.034699766	-0.128211853	-0.067914406	-0.023160408	0.542581474	0.561643262	0.453660117
AHCYL2	-0.313808345	0.213987867	-0.716054386	-0.657078142	-1.900200341	-0.222589291	-1.042732676	-0.07139985	-0.555347646	-0.904385197	-0.065308838	0.38607733	0.009949352	0.549468584	0.506125907	-0.799229329	-1.046708593	-0.506494278	-1.82726534	-1.090523951	-0.363277483	0.234319455	-0.493519657	-1.010149051	-0.405601575	1.561047372	0.024682364	-0.189704912	0.647914214	-0.400228329	0.224390777	-0.209028734	-0.423526428	-0.214200058	0.712655644	-0.909012304	0.9839274	0.401851932	0.72284536	0.849384673	1.140163236	-0.625974357	-0.169843737	-0.758237901	0.900460642	-1.294657316	0.205695034	0.340383381	0.269679999
AHDC1	-0.137503014	0.653030475	-0.263738728	-0.184788734	-0.094784426	-0.473058341	-0.21028794	0.611609231	0.116257615	0.500430167	-0.166401144	-0.151849695	-0.453676139	-0.054495521	0.08213003	-0.192375624	-0.393109351	-0.345701769	0.388920207	-0.610142696	0.088429293	0.581334181	0.115510066	-0.232141773	1.153839053	0.112518525	-0.192309917	0.116962739	0.46255118	0.808253153	0.800780153	0.613645744	0.648215722	-0.048508677	0.582671029	0.575272438	0.433391403	0.12366911	-0.407022359	0.128393449	0.268328628	-0.84867239	0.151452831	-0.008228751	-0.000534618	-1.222859396	0.205191923	0.226207382	-0.629104344
AHI1	0.149092841	-0.239910403	-1.213638436	-1.496662908	-0.878738586	-0.159022825	-0.933307192	0.225793294	-0.298836541	0.601415461	1.344378806	-0.350540521	-0.341943022	0.309936924	0.180640814	-0.261058748	-0.214805782	0.154807936	-1.19758186	-0.063597924	-0.489814409	0.180372716	-0.322526487	-0.267461436	0.207660753	-0.406841693	-0.370316616	0.254416507	0.405362009	0.00222249	-0.13132082	0.773962324	0.217291649	-0.249887826	1.005957914	0.311841603	0.186258398	-0.286625484	-0.273735337	0.041046824	0.111619358	-0.0418384	-0.254911571	0.475679379	0.453250376	0.007843635	0.151480628	-0.378555453	-0.314660371
AHNAK	0.212926622	0.63574882	-0.589037444	-0.008123416	-1.524649021	-0.220136681	-1.626475928	-0.39805309	-0.691775676	-1.454026295	-0.683956351	1.038838942	1.220739795	0.964347245	0.31926635	1.246905541	1.103423581	-1.673111662	-1.922476694	1.226235378	0.468011339	-0.649446947	-0.585992881	-1.774351671	-0.97743191	0.238118052	2.42281408	-0.161831917	0.265759366	-0.348007008	-0.901033976	-0.183604108	-1.555556404	-0.439430985	1.546139654	1.12083696	1.83533544	1.236025737	1.7838541	1.137983468	0.207975664	-0.732048382	-0.004797861	-1.378911403	-0.276781645	-1.339176868	1.081180281	1.182718228	1.43681842
AHNAK2	0.435149252	0.46842744	-2.601775209	-2.08312528	-1.75455691	-2.006902353	-1.279491563	1.025914699	0.283581647	1.208343202	0.601655636	0.054932224	0.206916985	0.118085914	-0.116919768	-0.082420068	0.444821822	1.003409457	-0.021888503	-1.295468658	-0.633387835	0.014167159	-0.796650728	-0.800904	0.721507232	0.080769391	-0.540354354	-1.095454708	0.220429392	-1.855755192	-0.300813352	-0.062895891	-1.40291721	-0.787919125	0.268852469	1.312850435	0.430438367	0.787655622	-0.683860747	0.102845686	-0.02729823	0.918480732	0.909173325	0.848551997	0.184047667	-2.424390098	0.575972721	1.479855111	-0.470783818
AHR	0.351050005	-0.356835916	0.639200113	0.40049585	0.700555484	0.876086417	0.416867299	-0.146385849	0.106104924	-0.12386136	-0.028581155	-0.38464403	0.667037015	-0.396018088	0.321342588	0.04454618	0.228604463	0.108014531	0.342534948	0.727770798	0.741792012	-0.19150514	0.588786917	0.756524449	-0.353357028	-0.409666833	0.625840347	0.270492105	-0.503707931	0.389150683	0.403758646	0.425620753	0.355050555	-0.24660461	-0.060417589	0.532850246	-0.449667367	-0.190992778	0.075822168	-0.045753712	-0.439768111	0.730761409	0.816546052	0.156458362	-0.390007949	1.995685125	-0.048645114	-0.026442062	0.465145532
AHRR	-0.87238468	-0.50669301	0.623176525	0.821268156	0.002630087	0.453594802	1.790532139	1.760851293	1.262956799	0.714011502	-0.214019152	0.876630727	0.028416247	-0.979886291	0.232213882	0.595127613	0.464665863	-0.868574351	-0.094194812	-0.642671412	-0.118091416	0.915742078	0.019066348	-0.276877061	1.251488364	0.79313179	-0.837261872	-0.97389841	-0.192618038	1.817694879	0.47830721	1.664104459	1.133241283	-0.792371354	0.22739841	0.543640888	-1.01365466	0.25868233	-0.058887377	-1.69238892	-0.898083299	0.832841579	0.718121875	-0.864219952	0.676574874	-0.762978122	-0.404229976	0.799387836	0.78141763
AHSA1	-0.073814258	-0.005201437	-0.141631627	-0.236218769	0.470975138	0.064541861	-0.49933631	-0.298214631	-0.190042168	0.205689905	0.086293819	-0.475275926	-0.411031854	0.146359094	-0.026601352	-0.597668997	-0.619744525	-0.195467936	0.847291176	-0.675728564	-0.424400321	-0.334256695	1.658164402	2.248756263	1.136333417	-0.34581159	-0.184040111	0.367621111	0.182333804	0.292262639	0.576600692	0.312374282	-0.102580575	-0.173151443	-0.313123917	-0.49810489	-0.553896804	0.182924	-0.105192696	0.244879998	0.511392639	-0.399392071	-0.484422167	0.015724489	0.149697051	0.469135892	-1.118108639	-0.718701755	-0.469690094
AHSA2	-0.157251648	-0.115115249	-0.441186743	1.649852478	0.367273429	0.597373083	0.548121417	-0.038374153	0.599596593	0.131505067	0.009820253	0.022279029	0.817038694	-0.021446304	0.563063998	0.401696211	0.639156206	0.316026498	0.702978048	0.234153511	0.80667249	-0.72694716	2.820176818	2.971824442	0.616033172	-0.395760688	0.722641498	-0.185011769	-0.48858216	-0.852966234	-1.39531217	-1.306020098	-0.818708496	1.091669914	0.603191676	0.302962965	-0.145880163	0.165068869	-0.007715439	0.302419429	-0.385048227	0.094898544	-0.139763876	-0.649581147	-1.129038321	1.599239467	0.582325924	-0.760219393	-0.197602938
AHSG	0.395536233	-0.160433363	-1.159312833	-1.368527925	-1.090471631	-1.250889357	-0.924665081	-0.276502074	-0.337877828	-0.162111093	0.202867277	-0.18185182	-0.227928383	-0.306898393	-0.423946469	0.128753591	-0.212377373	0.107593873	-1.072630823	0.040902948	-0.447553339	0.068835602	-0.058370957	-0.248935627	-0.107462866	-0.237608727	-0.501028118	-0.20184627	-0.178090801	-0.170156706	-0.226291568	0.415130622	-0.075092583	-0.338740872	0.417689655	-0.013242292	-0.102380689	-0.202523209	-0.183184288	0.431731739	-0.447756531	-0.328994742	-0.150173058	0.255647563	-0.189860809	0.037378426	-0.070811955	-0.247127864	-0.372526699
AHSP	-0.139843557	0.084636194	1.361586018	1.384638373	1.436304129	1.29477553	1.525364424	-0.279685457	0.113310572	-0.401657341	0.186831401	-0.391198515	0.007181433	-0.481943925	0.026315374	-0.303620273	-0.004004848	-0.013564016	1.414512479	-0.233176569	-0.050657514	0.156867082	-0.331906207	0.089575165	0.082763892	-0.285397332	-0.044109713	-0.213870394	0.221341344	-0.269078553	0.137046773	-0.099021393	0.072865066	-0.370088	0.004377989	-0.392404532	0.353231814	-0.189659992	0.071296566	-0.419619728	0.026315799	-0.31395547	0.124496881	-0.398935746	0.098815685	-0.302048923	1.223494281	-0.398814673	0.023278208
AICDA	-0.779360116	-0.720900697	-2.154355963	-2.236104135	-2.170026556	-2.250130079	-1.959235696	-0.738602876	-0.870435001	-0.830253109	-0.642515107	-0.838692736	-0.926910195	-0.923058836	-0.80329829	-0.793815661	-0.871799367	-0.805759607	-2.15970652	-0.66870306	-1.003573939	-0.76022731	-0.748666405	-0.835239976	-0.730530878	-0.727723612	-0.985567575	-0.895842917	-0.777616565	-0.700797082	-0.797317593	-0.809297411	-0.727321027	-0.881691444	-0.784839562	-0.777999715	-0.747385802	-0.739147155	-0.871525515	-0.872437503	-0.802228091	-0.796535354	-0.797317593	-0.833519261	-0.714211694	-0.734182916	-0.722505317	-0.861539631	-0.933457762
AIDA	0.37485698	0.448896195	-0.39266247	-0.021488916	-0.050627525	-0.775517943	0.033954203	-0.262649592	-0.534198847	-0.160746039	-0.33013889	0.094737784	0.401596501	0.060787293	0.256545138	0.292471036	0.291103007	0.253202435	0.187622077	1.003981893	0.725171032	0.430971073	0.464634813	0.615491914	0.042524435	-0.284407655	0.449887143	0.298924427	0.205981233	-0.168815419	0.041192508	0.111409837	0.471367389	0.268987051	0.129470572	0.759955594	0.264034568	-0.29420076	-0.126048766	-0.006706727	-0.026763892	0.280773798	-0.075849874	-0.093795598	-0.522490107	0.704436789	0.410105847	0.391745508	0.553561926
AIF1	-1.138531019	-0.984864549	1.899482702	1.737139861	2.480397389	1.1454888	1.893816113	-1.334521288	-1.421447976	-1.558738997	-2.123188107	0.356675255	1.412128819	-0.000377126	0.147037935	-0.096993824	0.10719881	-1.112131705	2.712176226	-0.195452308	0.552998088	1.115481701	-0.237066417	0.182771485	-1.411300953	-0.335251583	1.756982483	-0.229803621	0.49910122	0.691215218	0.783537451	-0.029769047	0.378982864	0.422008504	0.219536936	0.756487386	0.64276413	-0.122017495	0.02617073	-0.235518975	0.057684134	-1.580666628	-1.295401979	-2.399427655	-0.995297763	0.551009971	-0.550937265	0.152143043	0.822550692
AIF1L	-0.204951421	0.107641542	0.504040859	0.244418746	-0.301655086	1.006076225	-0.200037327	-0.495412351	0.502337018	-0.29666847	0.27136866	-0.42360944	0.631929468	-0.342390541	0.608986801	-0.122523351	-0.369890106	-0.24876922	0.028067233	0.750273425	0.372745093	-0.306755625	1.380732551	1.238423817	-0.318525907	0.121717938	1.013341265	-0.075677588	0.118610365	-0.439111737	-0.521581778	-0.932695482	-0.453894087	-0.054177482	0.189772826	0.335004794	0.354836339	-0.459783724	-1.338969191	-1.207300042	0.028989735	2.227418251	0.497153287	0.219611524	-0.037355627	2.081970975	1.223493849	0.020268208	0.705319927
AIFM1	-0.410566578	-0.386698159	0.17855161	-0.357063624	-0.014188622	0.005541268	-0.223998457	-0.163917036	-0.059664234	0.640225822	0.064084045	0.034086938	-0.220631341	0.380861302	-0.075029666	-0.442156272	-0.383236185	-0.011314586	0.086239596	-0.1968272	-0.334945201	-0.013231867	-0.458747655	-0.311755461	-0.319815553	-0.239256839	-0.292384569	0.244783571	0.26124965	-0.105440636	-0.146423358	0.072781119	-0.48568238	0.199333376	-0.030888701	-0.635639589	0.498010824	-0.232185815	0.165419072	0.233897752	0.56034411	-0.172891769	-0.159518832	0.335140206	0.601811927	0.21130818	-0.634961274	-0.358929769	-0.336310086
AIFM2	-0.215277699	0.182735133	0.311935743	0.239142966	0.348735971	0.760732092	0.788016195	0.324751858	-0.075027842	-0.344552251	-0.055362285	0.502357897	-0.269826129	-0.177177131	0.528646827	-0.066360667	-0.174609786	-0.166562639	0.759997253	0.056847906	0.244453211	0.878035037	-0.250765587	-0.351400924	0.195309546	0.621758669	-0.002728334	-0.401160441	0.779585504	-0.083767354	-0.153328962	-0.293114978	-0.419465166	-0.309172616	0.70093308	-0.160847258	0.78092367	-0.430819646	0.08812341	-0.36523557	0.149829696	-0.548044258	-0.124136491	-0.127372306	0.151702982	0.20220819	0.173639803	0.192023936	-0.217988818
AIFM3	-0.23116492	0.361019423	0.390230409	0.521999889	0.577198994	-0.202681826	0.33902014	0.235352094	-0.776721294	0.848749076	0.268187755	0.330003472	-0.666498752	0.783430419	0.240097771	-0.019225205	-0.202148468	0.319405907	0.32968001	-0.58223103	-0.842472712	0.666265765	-0.444879254	-1.063461542	0.867981679	0.794551198	0.012567243	0.695796809	1.248670416	-3.438607046	-3.97534081	-2.275869314	-0.628292075	0.719745686	0.640584189	-0.266272733	0.344967421	-0.267818811	-0.641125545	0.071473003	0.556313358	-1.257567384	-0.228611994	0.390710933	0.583066131	-2.023853602	1.204796668	0.059106731	-0.452603082
AIG1	0.258948081	0.374953215	-0.077683696	0.316508051	-0.023498283	-0.402436485	-0.59489814	0.693839651	0.443065964	0.656567943	0.187953424	0.603269171	0.595028763	0.697934802	0.918031776	0.299463185	0.257543049	-0.172418881	-0.869596607	-0.853204972	-0.497912757	-0.125052884	-1.333256495	-1.649242073	-0.48835223	-0.195547631	-0.669522141	-0.12152497	0.037870512	-0.88393912	-2.806573107	-1.502170206	-0.781293464	-0.25270497	0.169760845	-1.20579287	0.6815385	0.04406938	-0.661336787	-0.659576738	-0.324626744	-0.163725761	0.769092794	0.127769025	0.419631437	-0.753742727	-1.163855327	-0.221658634	-0.001642144
AIM1	-1.285569372	-0.510892919	0.18035451	-0.724544833	-0.044916751	2.676395083	3.600988186	-0.180492198	-0.282766709	-0.399975031	-0.240155996	0.049062778	-0.540315245	-0.409501261	0.066428576	-0.406238555	-0.481930164	-0.97966701	1.871047582	0.868006026	0.845372824	0.50490326	-0.491913274	-0.919543987	-0.335930385	-0.414941996	-0.54713528	-0.47862889	-0.284566608	2.128923997	0.970871762	-0.479172974	0.413944641	0.608904505	0.244867701	0.99291639	0.118060523	-0.231081336	-0.407174828	-0.08808558	0.218918395	-0.351841628	-0.857066541	-0.661516869	-0.233200819	0.456225591	1.270830905	-0.385839733	0.062631954
AIM1L	-0.092766892	0.368048526	-1.372974615	-1.42023285	-1.447550998	-1.698777141	-1.218571257	-0.093578838	0.018749671	-0.147469742	0.369386858	-0.229026459	-0.041271988	-0.268035308	0.011436241	-0.088139009	0.058582356	0.372074851	-1.397844746	0.184933153	-0.347656141	-0.069089058	-0.4593967	-0.057368185	0.058788472	-0.097930435	-0.26253457	-0.138488697	-0.004348684	-0.010351306	0.384064731	0.080868288	0.301434648	-0.113995648	0.236692944	0.136116033	0.162052994	-0.065837262	0.236192813	-0.06364593	-0.044476797	-0.28695893	0.336320412	0.025348633	0.290199312	0.01446242	0.326850358	-0.338092278	-0.097474248
AIM2	-0.643010117	-0.666325534	-0.067444405	0.262312998	-0.068702767	-0.114106677	0.494197257	-0.67903835	-0.620798822	-0.709416118	-0.581786732	-0.756281815	-0.696098874	-0.781537965	-0.306769901	-0.716572206	-0.6246182	-0.646548515	-0.144714286	-0.526183586	-0.753937593	-0.709665015	-0.656191588	-0.624345298	-0.666592388	-0.686654133	-0.574145002	-0.765208428	-0.610948025	-0.553653982	-0.622435762	-0.641921909	-0.645725691	-0.668593717	-0.748456035	-0.681384509	-0.692275388	-0.672511293	-0.571416129	-0.719213732	-0.775475541	-0.745130263	-0.678365321	-0.631579616	-0.670070121	-0.602187402	-0.347165969	-0.779672522	-0.705102045
AIMP1	-0.215748379	0.031516733	0.803878376	0.638948876	0.485106513	0.849704287	0.617436068	-0.262940755	0.08370164	-0.024423135	-0.279348453	0.116749069	0.265676805	0.370745818	0.198987917	0.321280699	0.116168169	-0.17383692	0.197711051	0.812483768	0.58242931	0.04810377	-0.995666024	-0.823719104	-1.059453924	-0.109269738	0.136903894	0.039804758	-0.462069038	-0.234382259	-0.340816977	-0.16893868	-0.16003203	0.632286365	-0.100641604	-0.885251328	-0.021185682	-0.266204891	-0.318443941	0.024020328	0.017070859	0.707769931	-0.20794995	0.318764434	-0.050077487	1.045963058	0.222798627	-0.060584286	0.278226981
AIMP2	0.267246931	-0.046767844	0.216345095	0.102344366	0.441267272	-0.001650608	0.153800927	-0.087197528	0.001648779	0.778082808	-0.125687121	-0.241139896	-0.054826609	0.191043086	-0.160466143	-0.171240564	-0.0291805	0.261531658	0.630474343	0.08605653	0.054304907	-0.124885696	-0.136970417	0.014199016	0.222631848	-0.036880956	-0.175688506	0.26125928	0.492296327	-0.220469696	-0.150862213	0.366039481	0.08244795	0.209549563	-0.150568262	0.340729059	0.32643104	-0.161993725	0.088681522	0.031288049	-0.186148851	0.160579476	0.035752269	0.174170403	0.064256122	0.609346015	0.088334305	-0.231076781	-0.211701343
AIP	-0.555741101	-0.200107165	-0.043970268	-0.202745583	0.29456723	-0.082797032	-0.318353435	-0.097634785	-0.187714056	-0.103146152	0.026219607	-0.018758302	-0.040933562	-0.045994622	0.347786282	-0.119937054	-0.088677949	0.000544226	0.589134795	-0.004343996	0.055920569	0.421355274	0.475979595	0.922690945	0.550839312	0.07589184	0.027546598	0.162205395	0.728207441	-0.125920016	-0.233003441	-0.329852832	0.058589837	0.160571344	0.497599593	0.022316674	0.254687277	-0.248314171	-0.074762678	-0.391359539	0.454261399	-0.009783262	-0.343225689	-0.111583965	0.352334805	0.727471701	0.182991101	-0.283399026	-0.175436603
AIPL1	-0.781265322	-0.793132763	-2.548931457	-2.491178785	-2.43755399	-2.521435592	-2.308197081	-0.957005928	-1.078602213	-1.042262323	-0.825502817	-1.090277824	-1.274763864	-1.122549045	-1.009293413	-1.048392631	-1.247754427	-0.911900205	-2.430172655	-0.748122085	-1.324963976	-0.820421307	-0.99562762	-1.179274827	-0.926092509	-0.465258996	-1.323600065	-1.102681125	-0.970235406	-0.955917886	-1.036586781	-1.012869954	-0.922615063	-1.079004101	-0.980401124	-0.981572062	-0.641980553	-0.996172274	-1.216924427	-1.073832692	-1.030963018	-1.019290092	-1.117616131	-1.03681918	-0.931175319	-0.93966037	-0.920741809	-1.069063299	-1.270944198
AIRE	0.197696836	0.041598775	0.944105575	0.518224309	0.751507083	0.63537346	0.731989101	-0.21005579	0.081418033	0.05209393	0.220306673	-0.30361778	0.018668212	-0.273677154	0.054173603	-0.336800136	0.063138426	-0.199922648	0.106999228	0.259660207	0.157537118	-0.131490225	-0.287842883	0.105154	-0.031167092	-0.151579324	-0.20041205	-0.267144723	-0.945840209	0.970082858	0.788584405	0.459510309	0.34524114	-0.21325879	0.001737401	-0.223872525	-0.122394491	-0.449674302	0.092331672	-0.22849891	-0.147541812	-0.044689429	0.11333858	-0.158826964	-0.397142759	-0.122902536	0.016184641	-0.370526617	0.521760248
AJAP1	0.401000611	0.541759447	-0.822042419	-0.752395686	-0.376744798	-0.257391649	-0.810986551	1.003025475	0.312987479	-0.010498947	-0.165043543	-0.623982399	-0.544233596	-0.21298275	0.028377629	-0.393612164	-0.603437687	0.536804995	0.422165279	-0.152905942	-0.356528703	0.803399819	0.581178837	0.294708962	1.57414308	0.920342012	0.351183807	0.035494695	0.914422849	1.532850645	0.40493069	0.804334386	0.698262314	-0.014854167	0.03051689	1.321702151	0.413882159	0.577098133	-0.223388609	0.052096574	-0.212128023	-0.604127544	0.403838906	-0.090784193	-0.155679834	-0.955423186	0.323459193	0.172386126	-0.094341877
AJUBA	-0.25110647	-0.277610292	-0.326296872	1.892909332	1.431138058	2.056302592	1.796680227	-0.107600736	0.07681888	0.675583456	-0.230525207	-0.240328264	-0.002301202	-0.086724298	-0.401207005	-0.064898809	-0.019489275	-0.242669415	0.980595683	1.51940724	0.839915339	0.987520319	0.917235207	0.553720075	1.137067764	-0.119840107	1.246972467	0.270071154	-0.150268494	0.347429024	-0.344152244	-0.149864681	-0.096227084	0.376755794	-0.456050642	2.107120621	0.514534162	-0.002887267	-0.392714669	0.513106245	0.054657772	-0.693453473	-0.484385574	-0.245662956	0.062951299	1.937839946	2.950626915	-0.291461456	-0.052773731
AK000798	0.09144109	-0.351346076	0.391937051	1.032457416	0.695845528	1.132607177	0.298541605	-0.621831113	0.285656348	-0.683658204	-0.95434914	0.293667233	0.953808909	-0.553296577	-0.109769523	0.538723989	0.392876695	0.511920461	0.737611142	0.396476825	1.630419218	-0.667829574	2.079241115	2.453537675	0.169259669	-1.655642194	0.995005555	0.386729513	-0.655255477	-0.105061356	-0.170782946	-0.258007246	-0.066698176	0.411494474	-0.167288182	0.277322681	-0.581418621	0.084511295	0.237638849	0.26181012	-0.725347112	1.094388913	-0.144046171	-0.590308852	-1.602831986	2.049055317	-0.432138401	0.175081777	0.867596431
AK021537	0.0228818	-0.24968136	1.231890029	1.558288846	1.482487332	1.361667536	1.665364117	0.660784806	1.541039033	0.193795457	-0.248877476	0.002311797	0.71301046	-0.634102578	-0.50276065	0.819351083	0.372522456	-0.208995649	1.163575051	0.392608131	0.768122232	-0.417419816	-0.071123938	-0.373111794	-0.35642342	-0.141024179	0.336783245	-0.598178053	0.139301051	0.431773773	0.971650523	0.324701634	1.014646445	-1.046146105	-0.167551386	-0.246008812	0.332722826	0.256615302	0.511392031	0.164674693	-0.831549609	0.6629607	0.43527249	0.125756093	-0.702601249	-0.382359411	-0.39682012	-0.019446869	0.638529124
AK021804	0.144899984	0.574858052	0.227540489	0.187592941	-0.464504585	-2.445426236	-0.524075277	0.354604265	0.240913877	0.045019187	-0.002194854	0.332301889	0.373781159	-0.15474369	0.518143015	-0.06697161	-0.200791712	0.095911731	-0.62890979	0.377722697	0.478546827	0.165008006	1.314707719	1.429620517	0.809746411	-0.175764525	-0.716706633	-0.51916019	-0.353189612	1.115615532	0.87660024	0.818212739	1.589048673	0.058898306	0.321510461	0.028689372	0.186142755	0.06956387	0.002191664	-0.063571343	-0.386897825	0.635564124	0.64660775	-0.004785123	-0.179029483	1.151330792	0.59545888	0.251794217	0.347043434
AK021933	0.18672848	-0.188975082	0.671713392	0.242647623	0.029759309	0.339473898	0.067083558	0.837136883	1.251195902	0.778938908	0.117075149	-0.17083498	-0.192056743	0.316546049	-0.408346048	-0.154788419	-0.378943502	0.152980592	0.447491918	-0.054426155	-0.940965141	-0.341197637	0.000514806	-0.333653873	-0.124768769	-0.201025627	-0.862664521	0.498074158	-0.80348297	-1.14453774	-1.103298333	-0.573402393	-0.902734143	0.173936523	-0.982725334	-0.474065986	-0.919320864	-0.119431227	-0.492983598	0.165228414	-0.190312437	-0.121334133	-0.136127757	0.248779394	0.456565522	-0.214701727	-0.697274098	-0.649526741	-0.41741155
AK021977	0.007469229	0.423269646	-0.434284684	0.000552591	-0.043976277	0.312331991	-0.131775508	-0.198493483	-0.20790121	-0.071455787	-0.638005902	0.727068131	0.462433705	0.224649092	0.116417592	0.761609694	0.718345404	0.135654772	0.143132547	-0.017624331	0.554377356	0.381802206	0.393072373	0.121128159	0.715943436	-0.416895155	0.03191388	0.737390319	0.820009159	0.042756527	0.091116749	0.352290505	1.026005668	0.693572686	0.502189737	0.312283773	0.802353714	-0.06277365	0.146501431	0.326707493	-0.241799773	0.087633375	-0.00055286	0.011007502	-0.638807936	-0.120716284	0.686515766	0.245927981	0.018273099
AK024936	-0.001811777	-0.27466775	-1.83134975	-1.925935962	-1.844886522	-1.946887662	-1.650746156	-0.202794648	-0.472381024	-0.33030349	0.260117696	-0.350210003	-0.534857812	-0.458761534	-0.565467737	-0.292821091	-0.527764709	0.043365785	-1.776289904	0.030567174	-0.756393063	-0.38569101	-0.241416414	-0.487932074	0.714376536	-0.340146373	-0.563504663	-0.192321126	-0.397194817	-0.249304047	-0.426273317	-0.304993257	-0.349574468	-0.432635144	-0.393449069	-0.257638788	-0.411105651	-0.290918398	-0.555865164	-0.295739939	-0.233467932	-0.421741462	0.038895748	-0.297917061	-0.339675377	-0.317240647	-0.378466929	-0.48892186	-0.605247386
AK025288	0.045042539	0.423487062	-0.016237533	0.941482114	0.448543457	1.053665086	0.32457503	0.667913283	-0.002674348	0.316109819	-0.011509632	-0.458372564	-0.596890552	0.166695909	0.325038076	0.16909377	0.195670751	0.379521378	0.770570627	-1.378766657	0.043160954	0.688337222	-0.47115547	-0.622262757	0.153821676	-0.530448434	-0.348890816	0.061644466	0.034771553	-0.220386528	-0.166097114	0.133220894	0.691012914	0.322640495	0.266181336	-0.48429992	0.24986301	0.141622958	-0.229119715	0.386325479	-0.522485051	-0.329179601	0.820443597	0.563227359	0.131616613	0.003674478	0.656235312	0.077435254	-0.004038557
AK026905	0.075632709	0.382049431	0.18179615	0.187917962	0.147725834	0.288347103	0.320669516	0.217648014	-0.201554421	0.403308412	0.464179759	-0.245540026	-1.789406405	0.579392095	0.162143379	-1.150158457	-1.037223036	0.122716049	0.691141413	-2.053145017	-0.993297942	0.653320183	-0.651067936	-1.594334761	1.03080028	-1.320420041	-0.80968553	0.559796815	0.479963624	-0.007010426	0.06881662	1.382251675	1.093668205	0.726084135	0.50430777	0.098494076	1.149848682	-0.668475347	-1.097243909	0.159456233	-0.048399822	-0.647531241	0.990697947	0.359491147	0.409872614	-0.709263734	-0.338130156	-0.389419364	-0.13880488
AK054988	0.451232955	0.075325744	-0.984532033	-1.124102765	-0.956197489	-1.449765788	-0.57162581	0.120638327	-0.010928441	-0.230788694	0.228886646	-0.176911986	-0.453180099	-0.052255156	0.088167248	0.01510844	-0.162892835	0.024765186	-0.794134441	0.344481072	-0.386610172	-0.057902567	-0.033032277	-0.199450592	0.087900404	0.209304877	-0.51101925	-0.099610232	0.124282736	0.149196401	-0.368331139	0.109405495	0.171368129	-0.330125832	0.051248745	-0.082463756	0.13685692	0.052641532	-0.041211063	-0.038919034	-0.262558972	-0.229949056	0.038726518	-0.205750342	0.294163248	-0.162205967	0.135252607	-0.11462815	-0.614966268
AK055458	-0.456039658	-0.216079579	-1.70311304	-1.803470506	-1.734594551	-1.746137237	-1.62230806	-0.480490301	-0.236113345	-0.436444219	-0.282425212	-0.505512295	-0.628164746	-0.641922246	-0.572423432	-0.550933862	-0.57932897	-0.598104892	-1.716089603	-0.453563779	-0.855974625	-0.133146226	-0.469066496	-0.57960168	-0.381677229	-0.301524927	-0.744115727	-0.676485721	-0.452305185	-0.457915332	-0.535676557	-0.567351308	-0.381945138	-0.4179385	-0.507682731	-0.417121602	-0.418328479	-0.471243468	-0.434457414	0.041733191	-0.573761099	0.236732002	-0.484931006	-0.46229919	-0.254602248	-0.540680444	-0.219288606	-0.627905463	-0.702373357
AK055981	-0.141863115	0.587631709	0.467347726	0.260370536	0.256278219	-0.078446826	0.404383484	0.556104076	0.007723962	0.014353436	0.21791126	0.183486769	0.062015855	-0.133698417	0.480086196	0.523737377	0.570838177	-0.181598675	-0.7568497	0.50633058	0.341935665	0.267402519	-1.19574428	-1.812303287	-1.275151737	1.18656331	-0.268104886	-0.646439573	-0.089744427	-1.614055085	-1.750645052	-1.642529521	-0.893392247	0.175742003	0.510048835	-1.802012155	1.038144874	-0.356402826	-0.272741774	-0.525602481	-0.401679277	-0.2897657	0.299101612	-0.098046396	0.416951047	-0.288827764	0.023955058	0.068164902	0.001993004
AK056098	-1.141054707	-1.019994945	-2.482259494	-2.556102038	-2.492123014	-2.519196703	-2.414606448	-1.06879139	-1.194007427	-1.126358376	-0.935188513	-1.114484578	-1.252119397	-1.234677091	-1.062531157	-1.102517516	-1.221290277	-1.127446846	-2.48075377	-0.952926531	-1.27530922	-1.041664649	-1.080214496	-1.169998411	-1.01758639	-1.050296607	-1.190187435	-1.185960875	-0.97986552	-1.024186211	-1.118161626	-1.118465899	-1.002070425	-1.170992717	-0.9678272	-1.178068439	-1.039791747	-1.070424006	-1.193188293	-1.087984432	-1.053702665	-1.089462023	-1.160449583	-1.132618223	-0.997521848	-1.044984546	-1.040325978	-1.138419222	-1.257303014
AK056982	-0.371671285	-0.26476906	-1.750965553	-1.797453891	-1.703112336	-1.785454685	-1.628533919	-0.197354954	-0.079237094	-0.30744218	0.119131438	-0.266982816	-0.571416129	-0.419843128	-0.294999119	-0.269430469	-0.533493448	-0.346361186	-1.780312652	-0.188379529	-0.587239716	-0.274400437	-0.244679968	-0.498298495	-0.254602541	-0.209866108	-0.692824619	-0.391538938	-0.350110255	-0.1957227	-0.455465354	-0.317240108	-0.241226691	-0.646549102	-0.306503051	-0.014330624	-0.42822723	-0.241961078	-0.22901792	-0.37439303	-0.370708854	-0.238696172	-0.463922624	-0.337107276	-0.224371839	-0.2421259	-0.286170302	-0.318387741	-0.561321452
AK074476	-0.587608079	-0.680469832	0.055535529	-0.004664842	0.029581088	0.413383078	0.009502685	-0.233694382	-0.226930942	0.392695717	0.012423217	0.151979318	-0.178639894	0.055222731	0.020715821	-0.289451547	-0.299502504	-0.130115173	0.196471581	-0.05962475	-0.016035619	-0.123213311	-0.180113475	-0.170455488	-0.151837834	0.132124058	-0.422547098	0.133875572	-0.272225368	-0.143667652	-0.016581758	0.160546691	-0.66522077	0.205724557	-0.216312533	-0.031322628	-0.110906616	-0.037050669	0.166486138	0.321662615	0.274330969	-0.76406261	-0.284497374	0.452570133	0.116223808	0.525235214	-0.378164527	-0.516285926	-0.559779293
AK090844	0.616198926	0.344843492	-2.653744872	-2.319125354	-2.400069072	-2.901646205	-2.613479762	0.02633804	-0.331694399	-0.258508938	0.112630748	0.212647899	0.169488793	0.157072305	0.383901992	0.342384752	0.183948484	0.156527871	-2.300549004	0.712554843	0.619653682	0.824250304	0.704938876	0.334548254	0.49492593	-0.510014398	0.209867056	0.137204593	0.338422133	0.002948882	0.429492563	0.227561559	0.711354375	-0.267762933	0.184594764	0.675800759	-0.070624725	0.018177937	-0.03867791	-0.233197936	-0.079987414	0.462057555	0.426218695	-0.027720843	-0.576782771	0.215857734	0.573578991	0.765047288	0.334822241
AK091729	-0.693838572	-0.045671526	-0.887427697	-1.033260206	-1.019022579	-1.058409265	-0.949271529	0.088476106	0.22638608	-0.771946863	0.014522265	-0.124215377	0.337426578	-0.979330399	-0.200301253	-0.036364599	0.292410134	-0.508773259	-1.0817414	0.196725627	0.238118297	0.335820737	0.028639588	0.587335705	-0.072958497	0.030271094	0.236481107	-0.832366149	0.110028157	0.074876954	0.303868987	-0.782561551	-0.016778495	-0.813587934	-0.177294387	-0.755346226	-0.056640037	0.030542879	0.282588901	-0.901765474	-0.106934592	0.17632788	0.474658446	-0.790453806	-0.099710637	-0.056178779	0.285793868	-0.098105075	0.274403851
AK093205	0.748896638	0.025143071	-1.548416715	-1.800727718	-1.619915587	-1.811536127	-1.455158282	0.068408591	-0.55718896	0.102255263	0.182181353	0.384998136	-0.423777122	0.484361003	0.552704628	-0.484806919	-0.373030965	0.371960698	-0.884178752	-0.093421753	-0.721429869	1.374276152	0.560971682	0.02011257	0.276082944	-0.426873953	-0.724704538	0.84142942	-0.010438058	-0.352894488	-0.443693098	0.075038847	0.003473432	0.331953611	0.642592528	0.475652404	0.315141184	0.442657449	-0.428959524	0.671059805	-0.081331712	-0.405659099	0.076860326	0.352366108	-0.280638443	0.365973435	-0.00348167	0.188625509	-0.749804252
AK094644	0.953052274	0.317515247	-0.972629914	-0.748092765	-0.588128952	-2.03511388	-0.872795327	-0.523709362	-0.365658326	-0.19544304	-0.887421559	0.309106089	-0.53453734	0.331721265	-0.056753326	-0.135316455	0.225011543	1.287804118	-0.524638437	-0.912102718	-0.191867139	0.830629987	-0.958339187	-1.687775926	0.982318185	0.063503771	-0.791540574	0.542097747	0.455825624	-2.06830581	-2.701600314	-1.456885573	-0.22208504	0.831670467	0.672521835	0.659940264	0.12650179	0.433673311	-0.202234277	0.631364899	0.057213183	-0.562874553	-0.206600598	0.324101003	-0.368152852	-2.965714857	1.003452923	0.982809482	0.062134563
AK096159	0.025131587	0.256372069	0.712366868	-1.039190678	-1.033943294	-0.659515664	-1.241514653	-0.096992744	-0.045953216	-0.220080552	-0.083653147	-0.159548594	-0.111158656	-0.122105168	-0.342083554	-0.024644807	0.046262642	0.087182829	-0.972797812	0.655586488	-0.238295512	-0.155885636	0.483149282	0.997063582	-0.15963023	-0.047763511	-0.173908155	-0.120472386	-0.179695781	0.062661792	-0.033948404	-0.013787142	-0.16070098	-0.183068305	0.644819634	1.025303129	-0.155617947	0.016151972	-0.333784345	-0.050799923	-0.22116157	0.567736334	0.367924775	0.007441241	-0.176484261	2.363763176	-0.128864944	-0.006966109	0.475146015
AK097370	-0.476723299	-0.625126332	-1.228922726	-1.296119215	-1.25186901	-1.336869758	-1.055909857	-0.618113978	-0.776037199	-0.779904363	-0.572423218	-0.784024012	-0.820234854	-0.860735103	-0.77601069	-0.694813444	-0.800591612	-0.744252262	-1.232804429	-0.154653192	-0.133256667	-0.702976727	-0.659183452	-0.75339223	-0.668999968	-0.644224575	-0.889532624	-0.819639252	-0.727321671	-0.841412798	-0.77903837	-0.719486181	-0.666057562	-0.820184137	-0.747921074	-0.796778367	-0.644388282	-0.646401251	-0.77057992	-0.78861354	-0.782698795	-0.702700686	-0.701828201	-0.664238248	-0.692006981	-0.002356546	-0.612016749	-0.726363735	-0.871798998
AK097453	-0.116430246	-0.004069952	-0.473927902	-0.571416708	-0.496174008	-0.508486727	-0.315046719	-0.042722333	0.221056073	-0.184741835	0.242857337	0.099253185	0.164853843	-0.313471863	0.238576798	-0.007636683	0.485697822	0.315479863	-0.247010494	0.707681155	0.278622843	-0.081117686	0.091909936	0.117109602	0.190422067	-0.027219427	-0.077143154	0.046318248	-0.074429657	-0.134652835	0.030622964	-0.18174856	-0.061855002	-0.339054594	0.625953842	0.145383213	0.659929672	-0.045714785	0.14684796	-0.205969985	-0.050351374	0.177040494	0.120655976	0.104015473	0.095451476	0.617844986	0.411666277	-0.180890464	-0.017939833
AK098263	0.503496814	-0.202077104	-0.2661772	-0.285731004	-0.689365437	-0.640952084	-0.435759088	0.116504494	0.178971324	-0.071295408	-0.040223466	-0.245777958	0.173787531	-0.116474272	-0.526318431	0.045245006	0.180608355	0.075123758	-0.838834652	0.494017899	0.647415092	-0.04182949	0.035181181	0.219895347	-0.103894657	-0.078780013	-0.027830707	-0.117017864	-0.189236433	0.186676003	0.237628816	0.214739312	-0.101487156	-0.424826639	-0.396033921	0.103972384	0.259405314	0.14751016	0.458619284	-0.005705961	-0.26628297	-0.040158194	0.283736669	0.056617376	-0.129576883	0.027223849	0.026658297	-0.581950415	-0.148966053
AK1	-0.470404426	0.23251955	0.522009032	0.873873739	0.611664088	0.902734578	0.546810914	0.081106978	-0.343263977	0.220053525	0.027595004	0.189629256	-0.173838596	0.035803215	0.325618632	0.194796371	0.241676079	-0.40563242	0.359177154	0.089266406	-0.01996408	0.211117136	-0.293958192	-0.553067953	0.099292107	0.324260489	0.663193396	-0.023797984	0.373237601	-0.666032725	-0.449665613	-0.892790904	-0.639080217	0.191203827	0.51395678	-0.246693566	0.542314023	-0.423423977	-0.340808663	-0.476120535	0.376716016	-0.727228715	-0.304523156	-0.409714266	0.139153548	-0.296498326	-0.307615476	-0.042645863	-0.060069062
AK130486	0.231868469	0.100677105	-0.652721843	-0.685638044	-0.722191457	-0.779488017	-0.352381831	-0.045112553	0.043524113	-0.175276033	0.265741606	-0.014650346	-0.012950452	-0.158130775	0.090244119	-0.103861168	0.038886339	0.141512575	-0.658283035	0.311458474	-0.082248233	0.580885846	-0.025257742	0.0440705	-0.00178465	-0.174304771	-0.040777861	0.02067529	-0.025862948	-0.081014218	0.112822481	-0.022596913	0.042089283	-0.325506518	0.045566545	-0.138263529	0.095326835	-0.012475097	0.086359318	-0.151054272	-0.0079383	-0.062247191	0.110639861	-0.113768697	0.119137283	-0.029401416	-0.060372999	-0.278202842	0.034248683
AK131021	-1.443963865	-1.348249305	-2.801207456	-2.86273719	-2.805684354	-2.867458533	-2.71025787	-1.332343883	-1.53967899	-1.470635352	-1.269060994	-1.474862989	-1.595881202	-1.566979167	-1.406034379	-1.467519932	-1.568598689	-1.479616898	-2.825517594	-1.344039162	-1.651810012	-1.388645913	-1.417474595	-1.493025911	-1.351726487	-1.393812277	-1.644989601	-1.543573574	-1.396404199	-1.374773208	-1.46356043	-1.449951851	-1.342363507	-1.535137087	-1.403092214	-1.518263025	-1.372594126	-1.415843402	-1.503665282	-1.511730774	-1.410314929	-1.409043433	-1.498754909	-1.463559117	-1.33246439	-1.322039006	-1.382491843	-1.510221156	-1.592607088
AK2	0.460649369	0.707699706	0.812854039	0.871935489	1.199559155	0.627111474	1.257277221	0.382400323	0.423439192	0.304431954	0.291163021	-0.139264509	0.236552743	0.467452593	0.189502245	-0.111522335	0.544575298	-0.148435188	1.063068205	1.389284302	0.922712939	0.128505896	0.782488414	1.095957762	0.767091423	-0.728381826	0.363145279	0.343350511	0.451409587	0.200714885	0.114872713	0.941547468	-0.103706215	-0.693835374	0.462913489	0.294906069	0.240599604	-0.272265965	0.220184068	-0.446445584	0.323533094	0.999260141	0.837318248	-0.139726206	-0.23853855	-0.125574426	-0.475834597	0.409598724	0.663254525
AK3	0.440500774	0.606750349	0.497587433	0.809993793	0.458129878	0.226913044	0.971847594	-0.152214223	-0.278975467	-0.325072446	-0.105671604	-0.258016217	0.440468243	-0.262205544	-0.057516122	0.345788649	0.586703648	-0.00746735	-0.421094512	0.684679891	0.636357435	0.006421263	0.154039909	0.176099968	-0.67095289	0.007711908	0.475663402	-0.366712838	-0.403161009	-0.475875006	-0.358640794	-1.00491769	-0.263244547	0.128881974	-0.471111673	-0.243970763	-0.185126646	-0.445957841	-0.285250171	-0.497619167	-0.909853975	-0.15411787	0.087429981	-0.475029858	-1.499748907	0.733067509	-0.123862256	0.293024219	0.50158151
AK5	-1.284115905	-1.25603795	0.215197225	-0.604281719	-0.25853795	0.284248904	-1.208315533	-0.247265279	0.277382081	0.017876453	0.3753362	0.109850357	-0.122581934	-0.101600152	0.002405275	-0.458323207	-0.475074175	-0.357154281	-0.264623503	-0.911177633	-0.918960943	-1.52008667	-0.585884605	-0.155592813	-1.009110761	-0.461044136	-0.518725861	-0.084181971	-0.603542465	-0.011454618	0.6416054	-0.18923446	-1.302586099	-0.559910595	-0.079993773	-1.692077254	-1.100336488	0.792257166	1.594043422	0.242949016	0.961485756	0.280928647	-0.300465246	-0.125277871	0.63082424	0.456046498	-1.571450645	-0.574733511	-0.301283258
AK6	-0.135272564	-0.274359694	0.42016405	0.339535012	0.362657167	0.640469618	0.116154459	0.024351739	0.486641477	0.314056088	0.184983536	0.028159199	-0.09584345	-0.087101239	-0.29148019	-0.284894024	-0.43523944	-0.151874379	0.336913351	-0.307197179	-0.591841197	-0.2789072	0.042301832	0.207267923	-0.382706784	0.370315072	0.258559326	0.173895984	-0.110366972	0.858798224	0.935441794	0.863265617	0.466421122	-0.263186301	-0.480890254	-0.584601944	-0.612780302	0.000144262	0.030749086	0.066938399	0.068074763	-0.309100653	-0.300736491	0.027476392	0.183110555	-0.001100619	-0.558471689	-0.398583512	-0.139495045
AK7	-0.397798063	-0.473439273	1.612333436	2.558440061	1.654730512	3.102976027	1.562452868	-0.367345194	0.615652081	-0.448691105	-0.241493231	-0.442412479	0.424946267	-0.52734473	-0.400671541	-0.409502718	0.600101112	-0.392355601	0.926480439	-0.296085666	0.462597141	-0.080711486	-0.35809754	-0.058229451	-0.337802523	-0.339058791	1.793172252	-0.4968631	-0.331918337	-0.30914071	0.56108678	-0.379836467	-0.420736228	-0.483255619	-0.356262795	-0.407051531	-0.346898973	-0.33987556	0.523164671	-0.44733078	-0.345561398	-0.359457548	0.624109694	-0.411133467	0.05706578	-0.348266367	-0.332719862	-0.479130541	0.404211792
AK8	0.363718777	-0.371790885	1.368397083	1.543016968	0.989982937	1.127665369	1.180275508	0.506670079	0.675451938	-0.021108676	-0.296615575	0.190896356	0.447641505	-0.127794635	-0.446697501	0.246925115	0.551043548	-0.021653591	0.673834082	0.434049993	0.473288492	-0.403894181	0.024170579	0.68336445	-0.376873306	0.367686299	0.566867455	-0.088603544	-0.414862848	0.388356974	0.715557713	-0.016754267	-0.367510148	-0.011312114	-0.427168525	-0.025191661	-0.170878667	0.269499882	0.664812575	-0.052679114	-0.44321974	0.332056763	0.724833773	-0.006956831	-0.35761098	0.071967734	-0.205656338	0.325529295	0.606699948
AK9	0.346377483	-0.603044398	-0.068259312	1.046906522	-0.048948952	0.190559616	-0.008546834	-0.174443757	-0.004231999	0.50939871	-0.078960229	0.464990537	0.376088303	0.290040735	-0.273184404	-0.119774487	0.180744807	0.186077702	-1.447103318	-0.094480578	-0.341445191	-0.271580061	-0.07979315	-0.043791456	0.450740825	-0.251143196	0.60471726	1.489974857	0.312696885	-0.153772762	-0.160288513	-0.222155382	-0.042844641	0.892048625	0.468129507	0.293034464	-0.234928637	-0.060211155	-0.173929524	0.248129051	0.044369077	0.186207805	0.164102091	0.565191117	-0.248838989	1.180261248	-0.167243631	-0.460842837	0.20884559
AKAP1	0.090912085	0.152460052	0.320547641	-0.036108739	0.03997288	-0.332178888	-0.295170237	0.182588191	-0.309698664	0.09417755	-0.254714058	0.202442923	0.10390674	0.36034461	0.154867806	0.133903052	0.087263634	0.076214558	-0.068954668	-0.219132486	-0.078068378	0.249036899	0.066178488	-0.324976662	0.320198826	-0.11033925	-0.282688189	0.183987853	0.040632968	-1.495281177	-1.20511546	-0.956887913	-0.249899492	0.251209599	0.334377772	-0.130351658	-0.009126005	0.094192552	0.34017484	-0.075104134	0.201417064	-0.358116383	-0.349531362	-0.094971105	0.04437971	-0.12953506	0.183493756	0.07678605	-0.266046074
AKAP10	-0.043844147	0.11581499	-0.748287693	-0.749161485	-1.056110471	-1.577103814	-1.062616916	-0.134674598	-0.127131456	-0.285518218	0.121701364	0.13975722	0.129598759	-0.017173363	0.285427196	-0.054439189	-0.103940938	-0.32062683	-1.091020879	0.597234524	0.481272692	0.250380256	0.071489341	0.200806521	0.02004129	-0.267402915	0.420432492	-0.029692612	0.120629967	-1.020254123	-0.615491036	-0.811867509	-0.115862721	-0.1086183	0.679759412	-0.069154441	0.396983979	-0.160242082	-0.102030549	-0.232447741	0.558035412	-0.032136557	0.037110175	-0.310828786	0.087725422	0.250083566	0.018703957	-0.154257542	0.033290911
AKAP11	-0.247727362	0.241843356	0.034224732	0.170681545	-0.045179836	-0.014326107	0.196394023	-0.36657251	0.32671198	-0.12852289	0.229002113	-0.166392498	0.40010276	0.056269569	0.277424575	0.236416326	0.533515108	0.121859943	0.199366924	0.059354032	0.82925905	0.469240004	0.138774372	0.532424191	0.093099035	-0.846896276	0.140372027	-0.100219879	-0.173893312	-0.555057416	-0.139548044	-0.090149755	-0.054040969	-0.495934726	0.030497397	-0.266234561	-0.291871047	-0.33719913	0.303523246	-0.035446463	-0.364905198	0.599242181	0.609088105	-0.026465131	0.242111495	-0.07953595	-0.550835689	-0.024960218	0.628459037
AKAP12	-0.495693857	-0.68639991	0.078030044	-1.072429355	-0.105963845	0.976250709	-1.541196169	0.079788101	-0.365421042	0.38772339	0.110560623	0.498915733	-0.07376907	0.146592926	-0.405764597	-0.222657587	-0.229280709	-0.003636998	-0.758376682	-0.647224755	-1.533391129	-0.242307123	-1.015491727	-1.333136721	0.002480024	0.720310865	-0.80876433	0.040179567	0.243519808	0.88051008	0.651131159	0.445419489	-0.040591773	-0.274431759	-0.384899134	-1.099607295	-0.25916127	-0.014862854	0.223611972	0.506383089	0.424903067	-1.280131064	-0.661165328	-0.211563632	0.382367783	-1.632488027	-0.028018599	-0.246592628	-1.083773286
AKAP13	0.291966543	0.400128561	-0.283848592	-0.256563276	0.069066526	-0.0276879	0.20912742	0.331020791	0.071466138	-0.006043727	-0.286342716	-0.285838657	0.018538608	-0.521234695	-0.110042759	0.028302653	0.060825745	-0.416726556	0.178764732	-0.188740662	0.128214994	0.980124548	-0.086202413	-0.230825195	0.809711926	0.297021982	0.471976317	0.389941644	0.641437083	0.402280352	0.497621971	0.585077912	0.941869085	-0.24581354	0.468615324	1.633693266	0.567065151	-0.082122997	-0.841138217	0.041855682	-0.065365899	-0.487651229	0.096020394	-0.331813509	-0.172643362	-1.575837318	0.834591815	0.262752933	-0.552215165
AKAP14	-0.057381305	-0.079992751	-0.937274251	-0.289723251	-0.992997043	1.258566923	0.823799568	0.077222897	0.222183957	-0.272384275	-0.15463209	-0.027762758	0.153431938	-0.353487451	-0.301236628	0.105781315	0.384243259	-0.216592631	-1.167266992	0.211854257	0.220002122	-0.141791487	0.103333537	0.249467065	-0.062335614	1.091178847	0.155341879	-0.089224058	-0.159715964	0.162625638	0.926895509	-0.19291506	0.080790535	-0.326815921	-0.092032133	-0.218770229	-0.073304611	0.105780377	0.663345621	-0.302865662	-0.196098882	0.059544117	0.340590752	-0.191009906	0.304442936	-0.164883204	-0.094170957	-0.421323956	-0.079562018
AKAP17A	-0.157068204	-0.218582874	0.493721823	0.179040904	-0.40260632	0.040031676	0.622379305	0.162221382	0.124018253	-0.432217724	0.017107927	0.089058496	-0.029582901	-0.230550682	0.281423007	0.097489174	-0.000663576	-0.262120661	0.050139873	0.104016682	0.161123416	-0.272355872	-0.534057915	-0.687640822	-0.954813997	0.064306486	0.390570512	0.300153018	-0.201729125	-0.091539299	-0.221379704	-0.344856301	-0.191027693	-0.022624156	-0.35368414	0.468344855	-0.533193384	-0.059174441	0.295626998	-0.177479981	-0.445176859	0.745899636	0.787532681	-0.150808876	0.138565219	-0.053105322	-0.202263091	0.168204797	-0.131346735
AKAP3	-0.859645906	-1.032568411	0.509167306	0.470514375	0.747732144	0.469501241	0.592071199	-0.850388395	-0.062867922	-0.801676667	-1.105870192	-0.886018003	0.127019492	-0.93095149	-1.195491196	-0.913760811	-0.335694845	-1.005249581	0.653741065	1.693205517	2.046628129	-1.028823542	-0.880306249	0.057994737	-1.296616177	-0.852292294	0.228784096	-0.884140674	-1.227060148	-0.659184021	-0.683821812	-0.815829259	-1.180777592	-0.796506637	-1.240168811	0.059150212	-1.060658463	-1.153651079	-0.583420507	-1.110573497	-1.238295478	-0.252567741	-0.544407171	-0.827259683	-1.25835937	2.367029364	-1.008222918	-0.203882227	-0.019488018
AKAP4	0.183241815	0.067606917	-1.557431529	-1.687172863	-1.517309054	-1.672094696	-1.040948508	0.072133796	-0.273092021	-0.018969603	-0.017733225	-0.246087037	-0.311560539	-0.058432701	-0.352140773	-0.039651548	-0.233805058	0.062132352	-1.511816386	0.15971249	-0.463797664	0.107735668	0.1904471	-0.199428858	-0.088895048	0.234236669	-0.35903209	0.011783577	-0.23630255	0.124899144	-0.140498295	0.564259431	-0.087022702	0.027023792	-0.166210753	0.570791459	-0.070436459	0.065333796	-0.204066188	0.028657691	-0.190822498	0.162160527	-0.157140787	0.145684367	-0.073913263	0.106220998	0.284571224	-0.004293567	-0.393135666
AKAP5	-0.932098924	-0.941433297	0.958712409	0.171031028	-0.974600534	0.26866159	-0.621336791	1.00503731	2.823402705	1.75135574	2.672843946	-0.191691401	-0.733165855	0.888077444	0.212941808	0.940577301	1.104593302	-0.450111251	-0.748489095	-1.538284541	-1.93660458	-1.421107724	-1.630486926	-2.218434685	-0.689690595	0.630243485	-1.913960161	-0.805818772	0.3244998	2.535219005	0.39933748	3.492606563	-1.248552733	-1.862871258	-0.132969729	-1.275286731	-1.15786196	0.704766724	3.421711679	-1.163431036	-0.742928295	-0.585252007	1.630604527	-0.704576241	2.702807789	-1.608949979	-1.908003812	0.777386974	-1.439787289
AKAP6	0.037749649	-0.410769018	-1.39749295	-2.786552226	-2.502758115	-2.671116672	-3.249021606	0.478104737	-0.23109153	-0.302716887	-0.340141551	-0.065863023	-0.006009928	0.464216779	-0.678026894	0.094063071	-0.475544021	0.561647954	-2.462565083	0.486808164	-0.53010894	-0.908367697	0.338033101	0.449065081	-0.5076125	0.540116368	0.004358572	-0.057505358	-0.029277416	-0.753711103	0.015543813	-0.207191048	-1.186059251	-1.391068081	-0.58653386	-0.242299204	-0.469892292	1.011191897	0.426149012	0.69963176	0.712037875	1.110195242	-0.204899987	0.090819699	0.4905269	-0.350345273	-0.930571057	0.412828775	-0.152517586
AKAP7	0.075496349	-0.093238676	-0.170877125	0.281800311	-0.024065827	-0.481953698	0.163498603	0.776751686	0.433699801	0.236068855	0.171344684	0.092711887	-0.230905513	0.068963928	-0.02796235	0.397333558	0.246268463	0.295125607	-0.268120261	0.031243155	-0.064753598	0.117036704	-0.230132395	-0.600313293	-0.230211169	0.602409654	-0.250003286	-0.034182624	-0.056855729	-0.797763469	-0.896330409	-1.266774653	-0.576122618	0.811132142	-0.092168382	-0.862624331	-0.73476548	-0.139835244	0.258000125	-0.210266676	-0.448245276	0.047563097	0.272459695	0.546870068	0.112221979	-0.411662562	0.003873625	-0.034576817	0.086937129
AKAP8	-1.262182083	-0.847906943	0.388960753	-0.190624412	0.052731945	0.646835727	-0.231584947	-0.161632495	-0.365041388	0.10921023	0.175112955	0.069009727	-0.34457929	-0.081571936	-0.249451118	-0.346037436	-0.395598337	-0.29276413	-0.037096764	-0.736607129	-0.309657645	-0.264165749	-0.490461229	-0.019642827	-0.05067927	-0.178767786	-0.231356288	0.210179241	0.401171156	0.266742412	0.364224014	0.457296425	-0.001990185	-0.149066353	0.15986333	-0.655003479	-0.456516985	0.67852493	0.54783772	0.46845528	0.920172467	-0.517386903	-0.623953851	0.034094828	0.597536418	0.3084267	-0.631745336	-0.245403545	-0.547561863
AKAP8L	0.667108612	0.725665258	0.354193163	0.02670914	0.850735186	0.390398379	0.844614795	-0.270976577	0.205479347	0.048226977	-0.109818095	-0.371338652	0.369175989	0.075169773	-0.123195241	-0.278048471	0.010953811	0.198184837	0.295392136	-0.251393818	0.066884409	0.361293708	0.942887991	0.794512521	0.787731087	-0.228003353	0.07943423	0.147291067	-0.000401847	0.028750043	-0.043338286	0.336711848	0.096176288	0.263501283	-0.196230546	0.685342949	-0.175095479	-0.391738612	-0.066800547	0.127152125	-0.505222397	-0.192916165	0.082435005	0.160082847	-0.206127417	0.566410022	-0.179107884	-0.35801189	-0.106906905
AKAP9	-0.408262302	-0.408121932	0.046852544	0.041220549	-0.038009181	-0.129586463	0.115133815	0.232684085	0.065611049	0.106655722	0.041322756	-0.126878674	0.303242665	-0.0190812	-0.01699825	-0.434764128	-0.289063602	-0.046024262	-0.137038157	-0.037667759	0.132726862	-0.12133429	0.082549593	0.219485143	-0.051776695	-0.413277331	-0.32289387	0.101484553	-0.255365175	-0.395054023	-0.452214308	-0.416972103	-0.408389436	0.130332324	-0.104747331	-0.594417032	-0.391535229	0.156528518	0.384546097	0.316215268	0.33613574	0.079286213	-0.196029568	0.087605271	0.08439455	0.521965025	-0.492926545	-0.163868063	0.200115347
AKIP1	-0.635350701	0.105240913	-0.30984809	-0.455434177	-0.20119894	-0.340733333	-0.743319247	0.027909039	-0.24134603	-0.004493672	0.692461658	-0.002008691	-0.764082064	-0.214599019	0.221615548	-0.000105263	-0.262625431	-0.169964261	0.127649654	0.046947929	-0.298639027	0.34681725	-0.267465082	-0.492891421	0.198876056	0.673598845	-0.546638775	-0.184661275	0.227233394	-0.215516219	-0.192782264	-0.297333238	-0.043504062	-0.232832877	0.289566553	-0.496551119	0.197805519	-0.10509208	-0.200694068	-0.082602618	0.792247752	-0.227755613	-0.153222686	-0.149280637	0.799472222	-0.137850332	-0.078280262	-0.342261337	-0.355660254
AKIRIN1	-1.224243817	-0.922424741	-0.584225609	-0.635750992	-1.92536085	0.361426563	-1.822168932	-0.44215392	-0.237582974	-0.150318304	0.340832952	-0.51014924	0.386098747	-0.016146639	0.144736609	-0.53952385	-0.720213515	-0.700345513	-1.468206047	-0.35729427	-0.460208959	-0.892997369	-0.633902199	-0.650369151	-1.074914112	0.403172158	0.091718788	-0.223527908	-0.294541872	1.149496565	1.38791872	0.887410786	-0.079183384	-0.819277722	-0.256017379	-0.353346449	-0.404762446	-0.281956092	0.472312662	-0.270882855	0.500813676	0.180145442	-0.379725245	-0.280408237	0.549503972	-0.121198083	-0.82638207	-0.445689548	-0.06270066
AKIRIN2	-0.321021358	0.055536085	0.588004052	0.48093078	0.621585957	0.142008969	0.295642513	0.397232889	0.274800286	-0.011308188	0.101283776	0.504938538	-0.071416297	-0.51153036	-0.125846358	0.396688344	0.212050934	-0.10248028	0.846017775	-0.369761921	-0.30986651	-0.317396141	-0.460060049	-0.171816243	-0.234461774	0.333316787	-0.068960419	-0.241552296	-0.232590121	0.921345531	0.673946396	0.661732364	0.37977853	-0.157728473	-0.305891649	-0.388515522	-0.287432286	-0.019719023	0.434951088	-0.232298257	-0.438850757	-0.342019458	0.397572441	-0.136771816	-0.30696009	0.247238986	-0.568333057	0.000408081	0.106739463
AKNA	-0.350894851	-0.025720336	0.509152607	0.334042471	0.743729342	0.271884708	0.514645652	-0.483931787	-0.074980276	-0.367224417	-0.839533597	-0.031894498	0.242590068	-0.138341858	0.132655671	0.417695595	0.228947704	-0.412402161	0.878473539	0.619235228	0.536424272	0.630788834	0.428574116	0.789060971	0.42425921	0.321140284	0.7827863	0.204302134	0.460641506	-0.442045727	-0.090531693	-0.487244787	0.255450094	0.319968161	0.376371741	0.505033999	0.25304216	-0.342500293	-0.426926318	-0.265710558	-0.159749968	0.02331895	-0.378091701	-0.543852921	-0.217802319	0.325411745	0.54651886	0.172094209	0.047791309
AKNAD1	0.552863265	-0.010836136	-0.724377137	-0.842575029	-0.72654546	-0.963989753	-0.500083615	0.011373692	0.001689849	0.567832206	0.004413659	-0.396873894	-0.083977905	-0.196108898	-0.328923886	0.200130543	0.227044447	0.370518632	-0.614643847	0.274109913	-0.199655875	-0.187403038	0.306476324	-0.040052534	-0.123730934	-0.030783806	-0.11426197	-0.085885882	0.44476077	0.034492393	0.024879909	0.274719911	0.210140705	-0.098677937	-0.30003161	0.661997171	-0.041333747	0.001581913	0.140559323	-0.0379864	-0.36450469	0.1906117	0.162384464	0.027603213	0.2055937	0.312549475	-0.013778402	0.063322767	-0.225847434
[truncated: 21,015 more rows]
[truncated: 124 more columns]
