# Supplementary material for: Integrated bioinformatic analysis and experimental validation for exploring the key molecular of brain inflammaging
Source: Front Immunol. 2023 Jul 10;14:1213351. doi: 10.3389/fimmu.2023.1213351 (PMC10363601; doi:10.3389/fimmu.2023.1213351)
Supplement: Supplementary file 1 [file DataSheet_1.zip › LASSO.gene.txt]

ADM
APLNR
C3AR1
CD14
CX3CL1
EDN1
SLC7A2
