# Supplementary material for: Integrated bioinformatic analysis and experimental validation for exploring the key molecular of brain inflammaging
Source: Front Immunol. 2023 Jul 10;14:1213351. doi: 10.3389/fimmu.2023.1213351 (PMC10363601; doi:10.3389/fimmu.2023.1213351)
Supplement: Supplementary file 1 [file DataSheet_1.zip › neural.predict.txt]

id	con	treat
GSM1308393_con	0.550365398594146	0.453935617340819
GSM1308394_con	0.65865424442157	0.33195591154807
GSM1308395_con	0.550365398594146	0.453935617340819
GSM1308396_con	0.550365398594146	0.453935617340819
GSM1308400_con	0.297782960636542	0.699142561035474
GSM1308401_con	0.65865424442157	0.33195591154807
GSM1308402_con	0.65865424442157	0.33195591154807
GSM1308403_con	0.65865424442157	0.33195591154807
GSM1308397_con	0.297782960636542	0.699142561035474
GSM1308398_con	0.118814370527678	0.883286552710372
GSM1308399_con	0.676511565975982	0.343026381583834
GSM1308404_con	0.65865424442157	0.33195591154807
GSM1308405_con	0.297782960636542	0.699142561035474
GSM1308406_con	0.489296376821265	0.509603359044533
GSM1308407_con	0.65865424442157	0.33195591154807
GSM1308408_con	0.17416510134281	0.839378723123568
GSM1308409_con	0.17416510134281	0.839378723123568
GSM1606548_con	0.676511565975982	0.343026381583834
GSM1606550_con	0.118814370527678	0.883286552710372
GSM1606552_con	0.651200477976947	0.334464300878778
GSM1606554_con	0.651200477976947	0.334464300878778
GSM1308414_treat	-0.0236981199790673	0.981970924216622
GSM1308415_treat	0.297782960636542	0.699142561035474
GSM1308416_treat	-0.00566351002767473	0.992430132972316
GSM1308417_treat	0.0031040167357389	1.00260430726137
GSM1308418_treat	0.0031040167357389	1.00260430726137
GSM1308419_treat	-0.00566351002767473	0.992430132972316
GSM1308420_treat	0.118814370527678	0.883286552710372
GSM1308425_treat	-0.0236981199790673	0.981970924216622
GSM1308426_treat	0.0031040167357389	1.00260430726137
GSM1308427_treat	0.00546665789626055	1.00408053688473
GSM1308428_treat	0.0031040167357389	1.00260430726137
GSM1308429_treat	0.297782960636542	0.699142561035474
GSM1308430_treat	-0.00566351002767473	0.992430132972316
GSM1308431_treat	-0.0478895955989704	0.930445066639256
GSM1308432_treat	-0.00566351002767473	0.992430132972316
GSM1308436_treat	0.0031040167357389	1.00260430726137
GSM1308437_treat	0.0031040167357389	1.00260430726137
GSM1308438_treat	0.65865424442157	0.33195591154807
GSM1308439_treat	0.65865424442157	0.33195591154807
GSM1308440_treat	0.0031040167357389	1.00260430726137
GSM1308441_treat	0.00546665789626055	1.00408053688473
GSM1308442_treat	0.0031040167357389	1.00260430726137
GSM1308443_treat	-0.00566351002767473	0.992430132972316
GSM1308444_treat	-0.00566351002767473	0.992430132972316
GSM1308445_treat	0.17416510134281	0.839378723123568
GSM1308446_treat	0.0031040167357389	1.00260430726137
GSM1308447_treat	0.17416510134281	0.839378723123568
GSM1308448_treat	0.118814370527678	0.883286552710372
GSM1308449_treat	0.0031040167357389	1.00260430726137
GSM1308450_treat	0.118814370527678	0.883286552710372
GSM1308451_treat	0.588634711508516	0.389621479250065
GSM1308452_treat	0.588634711508516	0.389621479250065
GSM1308453_treat	0.17416510134281	0.839378723123568
GSM1308454_treat	0.489296376821265	0.509603359044533
GSM1308459_treat	0.0031040167357389	1.00260430726137
GSM1308460_treat	0.297782960636542	0.699142561035474
GSM1308461_treat	0.0031040167357389	1.00260430726137
GSM1308462_treat	0.0031040167357389	1.00260430726137
GSM1308463_treat	0.17416510134281	0.839378723123568
GSM1308464_treat	0.297782960636542	0.699142561035474
GSM1308469_treat	-0.00566351002767473	0.992430132972316
GSM1308470_treat	0.0031040167357389	1.00260430726137
GSM1308471_treat	0.00546665789626055	1.00408053688473
GSM1308472_treat	0.297782960636542	0.699142561035474
GSM1308473_treat	0.0031040167357389	1.00260430726137
GSM1308474_treat	-0.00566351002767473	0.992430132972316
GSM1308481_treat	0.0031040167357389	1.00260430726137
GSM1308482_treat	0.0031040167357389	1.00260430726137
GSM1308483_treat	0.0031040167357389	1.00260430726137
GSM1308484_treat	0.118814370527678	0.883286552710372
GSM1308485_treat	0.0031040167357389	1.00260430726137
GSM1308486_treat	0.0031040167357389	1.00260430726137
GSM1308487_treat	0.297782960636542	0.699142561035474
GSM1308488_treat	0.0031040167357389	1.00260430726137
GSM1308489_treat	0.550365398594146	0.453935617340819
GSM1308490_treat	0.0031040167357389	1.00260430726137
GSM1308491_treat	0.550365398594146	0.453935617340819
GSM1308492_treat	0.651200477976947	0.334464300878778
GSM1308493_treat	0.550365398594146	0.453935617340819
GSM1308494_treat	0.65865424442157	0.33195591154807
GSM1308495_treat	0.0031040167357389	1.00260430726137
GSM1308496_treat	0.118814370527678	0.883286552710372
GSM1308497_treat	0.00546665789626055	1.00408053688473
GSM1308498_treat	-0.00786836290553722	0.993297559806397
GSM1308502_treat	0.118814370527678	0.883286552710372
GSM1308503_treat	0.297782960636542	0.699142561035474
GSM1308504_treat	0.550365398594146	0.453935617340819
GSM1308505_treat	0.550365398594146	0.453935617340819
GSM1308506_treat	0.550365398594146	0.453935617340819
GSM1308507_treat	-0.00786836290553722	0.993297559806397
GSM1308508_treat	0.17416510134281	0.839378723123568
GSM1308509_treat	0.550365398594146	0.453935617340819
GSM1308510_treat	0.550365398594146	0.453935617340819
GSM1308511_treat	0.550365398594146	0.453935617340819
GSM1308512_treat	0.550365398594146	0.453935617340819
GSM1308513_treat	0.118814370527678	0.883286552710372
GSM1308514_treat	0.0031040167357389	1.00260430726137
GSM1308515_treat	0.676511565975982	0.343026381583834
GSM1308516_treat	0.412304399015174	0.612683448717093
GSM1606509_treat	0.118814370527678	0.883286552710372
GSM1606511_treat	0.118814370527678	0.883286552710372
GSM1606513_treat	0.17416510134281	0.839378723123568
GSM1606515_treat	0.118814370527678	0.883286552710372
GSM1606543_treat	0.118814370527678	0.883286552710372
GSM1606545_treat	0.118814370527678	0.883286552710372
GSM1606547_treat	0.118814370527678	0.883286552710372
GSM1606549_treat	0.412304399015174	0.612683448717093
GSM1606551_treat	0.118814370527678	0.883286552710372
GSM1606553_treat	0.118814370527678	0.883286552710372
GSM1606555_treat	-0.0236981199790673	0.981970924216622
GSM1308517_treat	-0.0236981199790673	0.981970924216622
GSM1308518_treat	0.0031040167357389	1.00260430726137
GSM1308519_treat	0.0031040167357389	1.00260430726137
GSM1308520_treat	0.17416510134281	0.839378723123568
GSM1308521_treat	0.17416510134281	0.839378723123568
GSM1308522_treat	0.0031040167357389	1.00260430726137
GSM1308523_treat	0.00546665789626055	1.00408053688473
GSM1606495_treat	0.17416510134281	0.839378723123568
GSM1606497_treat	0.17416510134281	0.839378723123568
GSM1606499_treat	0.412304399015174	0.612683448717093
GSM1606533_con	0.550365398594146	0.453935617340819
GSM1606535_con	0.412304399015174	0.612683448717093
GSM1606537_con	0.588634711508516	0.389621479250065
GSM1606539_con	0.412304399015174	0.612683448717093
GSM1606541_con	0.550365398594146	0.453935617340819
GSM1606501_con	0.550365398594146	0.453935617340819
GSM1606503_con	0.550365398594146	0.453935617340819
GSM1308475_con	0.588634711508516	0.389621479250065
GSM1308476_con	0.550365398594146	0.453935617340819
GSM1308477_con	0.550365398594146	0.453935617340819
GSM1308478_con	0.550365398594146	0.453935617340819
GSM1308479_con	0.588634711508516	0.389621479250065
GSM1308480_con	0.550365398594146	0.453935617340819
GSM1606505_con	0.550365398594146	0.453935617340819
