# Supplementary material for: Integrated bioinformatic analysis and experimental validation for exploring the key molecular of brain inflammaging
Source: Front Immunol. 2023 Jul 10;14:1213351. doi: 10.3389/fimmu.2023.1213351 (PMC10363601; doi:10.3389/fimmu.2023.1213351)
Supplement: Supplementary file 1 [file DataSheet_1.zip › test.neuralPredict.txt]

id	con	treat
GSM27015_con	0.0124696395445091	0.999124802020115
GSM27016_con	0.0124696395445091	0.999124802020115
GSM27017_con	0.50880060612964	0.487430187394618
GSM27018_con	0.385831353666493	0.583281544640292
GSM27019_con	0.385831353666493	0.583281544640292
GSM27020_con	0.0124696395445091	0.999124802020115
GSM27021_con	0.385831353666493	0.583281544640292
GSM27022_con	0.385831353666493	0.583281544640292
GSM27023_con	0.385831353666493	0.583281544640292
GSM27024_con	0.385831353666493	0.583281544640292
GSM27025_con	0.298742396762904	0.706449319006647
GSM27032_treat	0.0124696395445091	0.999124802020115
GSM27033_treat	0.0124696395445091	0.999124802020115
GSM27034_treat	0.298742396762904	0.706449319006647
GSM27035_treat	0.0124696395445091	0.999124802020115
GSM27036_treat	0.50880060612964	0.487430187394618
GSM27037_treat	0.298742396762904	0.706449319006647
GSM27038_treat	-0.000497542621656022	0.998799256466148
GSM27039_treat	0.385831353666493	0.583281544640292
GSM27040_treat	0.0124696395445091	0.999124802020115
GSM27041_treat	0.298742396762904	0.706449319006647
GSM27042_treat	0.0124696395445091	0.999124802020115
GSM27043_treat	0.298742396762904	0.706449319006647
GSM27044_treat	0.0124696395445091	0.999124802020115
