# Supplementary material for: Integrated bioinformatic analysis and experimental validation for exploring the key molecular of brain inflammaging
Source: Front Immunol. 2023 Jul 10;14:1213351. doi: 10.3389/fimmu.2023.1213351 (PMC10363601; doi:10.3389/fimmu.2023.1213351)
Supplement: Supplementary file 1 [file DataSheet_1.zip › testGeneScore.txt]

id	GSM27015_con	GSM27016_con	GSM27017_con	GSM27018_con	GSM27019_con	GSM27020_con	GSM27021_con	GSM27022_con	GSM27023_con	GSM27024_con	GSM27025_con	GSM27032_treat	GSM27033_treat	GSM27034_treat	GSM27035_treat	GSM27036_treat	GSM27037_treat	GSM27038_treat	GSM27039_treat	GSM27040_treat	GSM27041_treat	GSM27042_treat	GSM27043_treat	GSM27044_treat
ADM	0	0	1	0	0	0	0	0	0	0	1	0	0	1	0	1	1	1	0	0	1	0	1	0
C3AR1	0	0	0	0	0	0	0	0	0	0	0	0	0	0	0	0	0	1	0	0	0	0	0	0
CX3CL1	1	1	0	0	0	1	0	0	0	0	1	1	1	1	1	0	1	1	0	1	1	1	1	1
APLNR	1	1	1	1	1	1	1	1	1	1	1	1	1	1	1	1	1	1	1	1	1	1	1	1
