# Supplementary material for: Integrated bioinformatic analysis and experimental validation for exploring the key molecular of brain inflammaging
Source: Front Immunol. 2023 Jul 10;14:1213351. doi: 10.3389/fimmu.2023.1213351 (PMC10363601; doi:10.3389/fimmu.2023.1213351)
Supplement: Supplementary file 2 [file DataSheet_2.zip › Drug prediction.xlsx]

## Sheet: Sheet1
gene	drug
TLR2	TOMARALIMAB
TLR2	DIAPEP-277
TLR2	CHEMBL1836411
TLR2	RESVERATROL HEXANOIC ACID
CD14	IC14
CD14	LOVASTATIN
ADM	CHEMBL472004
ADM	INSULIN
ADM	CHEMBL35482
ADM	PAROXETINE
ADM	ALTEPLASE
ADM	CHEMBL2063510
ADM	INDOMETHACIN
EDN1	BEVACIZUMAB
EDN1	TAMOXIFEN
EDN1	IRBESARTAN
EDN1	DOXORUBICIN
EDN1	CELECOXIB
EDN1	MURAGLITAZAR
EDN1	INSULIN
EDN1	ATENOLOL
EDN1	LANREOTIDE
EDN1	THIOURACIL
EDN1	BUDESONIDE
EDN1	DEFEROXAMINE
C3AR1	CHEMBL389348
CX3CL1	ATEZOLIZUMAB
IL4R	DUPILUMAB
IL4R	CINTREDEKIN BESUDOTOX
IL4R	ROMILKIMAB
IL4R	PITRAKINRA
IL4R	PRX-321
CDKN1A	CLADRIBINE
CDKN1A	DEOXYCYTIDINE
CDKN1A	ACETAMINOPHEN
CDKN1A	CARBOPLATIN
CDKN1A	ROMIDEPSIN
CDKN1A	MELPHALAN
CDKN1A	FLUTAMIDE
CDKN1A	DIAZIQUONE
CDKN1A	VINBLASTINE
CDKN1A	PACLITAXEL
CDKN1A	FLUOROURACIL
CDKN1A	CELECOXIB
CDKN1A	DICUMAROL
CDKN1A	EPOETIN BETA
CDKN1A	PENTETIC ACID
CDKN1A	NICOTINE
CDKN1A	IRINOTECAN HYDROCHLORIDE
CDKN1A	CYCLOSPORINE
NFKBIA	DIOSCIN
NFKBIA	CHEMBL401565
NFKBIA	PEPEROMIN E
NFKBIA	GAMBOGIC ACID
NFKBIA	DEMETHYLWEDELOLACTONE
NFKBIA	CHEMBL1940084
NFKBIA	GEFITINIB
NFKBIA	WEDELOLACTONE
NFKBIA	CHEMBL256967
