# Supplementary material for: Integrated bioinformatic analysis and experimental validation for exploring the key molecular of brain inflammaging
Source: Front Immunol. 2023 Jul 10;14:1213351. doi: 10.3389/fimmu.2023.1213351 (PMC10363601; doi:10.3389/fimmu.2023.1213351)
Supplement: Supplementary file 4 [file DataSheet_4.zip]

Archive with 13 entries (11 files):
- Amplification curve/
- Amplification curve/ADM.png
- Amplification curve/APLNR.png
- Amplification curve/C3AR1.png
- Amplification curve/CX3CL1.png
- Amplification curve/GAPDH.png
- Melting curve/
- Melting curve/ADM.png
- Melting curve/APLNR.png
- Melting curve/C3AR1.png
- Melting curve/CX3CL1.png
- Melting curve/GAPDH.png
- Quantification Cq Results.xlsx
