# Supplementary material for: Integrated bioinformatic analysis and experimental validation for exploring the key molecular of brain inflammaging
Source: Front Immunol. 2023 Jul 10;14:1213351. doi: 10.3389/fimmu.2023.1213351 (PMC10363601; doi:10.3389/fimmu.2023.1213351)
Supplement: Supplementary file 4 [file DataSheet_4.zip › Quantification Cq Results.xlsx]

## Sheet: 0
	Well	Target	Sample	Cq
	A07	GAPDH	Young	16.937
	A08	GAPDH	Young	16.8386
	A09	GAPDH	Young	16.7243
	A10	GAPDH	Aged	18.1923
	A11	GAPDH	Aged	18.1073
	A12	GAPDH	Aged	18.0377
	B01	ADM	Young	27.2696
	B02	ADM	Young	27.3107
	B03	ADM	Young	27.2357
	B04	ADM	Aged	28.3777
	B05	ADM	Aged	28.2982
	B06	ADM	Aged	28.1638
	B07	APLNR	Young	26.9028
	B08	APLNR	Young	26.9287
	B09	APLNR	Young	26.7468
	B10	APLNR	Aged	27.3619
	B11	APLNR	Aged	27.4864
	B12	APLNR	Aged	27.7243
	C01	C3AR1	Young	27.9354
	C02	C3AR1	Young	27.91
	C03	C3AR1	Young	27.8568
	C04	C3AR1	Aged	27.734
	C05	C3AR1	Aged	27.6645
	C06	C3AR1	Aged	27.4049
	C07	CX3CL1	Young	20.284
	C08	CX3CL1	Young	20.3831
	C09	CX3CL1	Young	20.2593
	C10	CX3CL1	Aged	22.5966
	C11	CX3CL1	Aged	22.5363
	C12	CX3CL1	Aged	22.5498

## Sheet: Run Information
File Name	B1 X3 杜志欣r2 27-28 gapdh----cx3cl1 20230105 zjh-zjh.pcrd
Created By User	admin
Notes
ID
Run Started	01/05/2023 07:14:46 UTC
Run Ended	01/05/2023 08:28:38 UTC
Sample Vol	15
Lid Temp	105
Protocol File Name	新程序-20220321.prcl
Plate Setup File Name	杜志欣r2 27-28 gapdh----cx3cl1 20230105.pltd
Base Serial Number	BR008912
Optical Head Serial Number	788BR08740
CFX Maestro Version	4.1.2433.1219.
