# Supplementary material for: Integrated bioinformatic analysis and experimental validation for exploring the key molecular of brain inflammaging
Source: Front Immunol. 2023 Jul 10;14:1213351. doi: 10.3389/fimmu.2023.1213351 (PMC10363601; doi:10.3389/fimmu.2023.1213351)
Supplement: Supplementary file 5 [file DataSheet_5.zip › cluster.txt]

GSM300166	C1
GSM300167	C1
GSM300168	C2
GSM300169	C2
GSM300170	C2
GSM300171	C2
GSM300172	C2
GSM300177	C1
GSM300178	C2
GSM300179	C1
GSM300180	C2
GSM300181	C2
GSM300182	C2
GSM300183	C1
GSM300185	C2
GSM300189	C2
GSM300190	C2
GSM300191	C1
GSM300192	C1
GSM300193	C2
GSM300194	C1
GSM300195	C1
GSM300196	C2
GSM300197	C1
GSM300198	C2
GSM300199	C1
GSM300200	C2
GSM300201	C2
GSM300202	C2
GSM300203	C2
GSM300204	C1
GSM300205	C1
GSM300206	C1
GSM300207	C1
GSM300212	C2
GSM300213	C1
GSM300214	C2
GSM300215	C2
GSM300216	C1
GSM300217	C1
GSM300222	C1
GSM300223	C2
GSM300224	C1
GSM300225	C1
GSM300226	C2
GSM300227	C2
GSM300234	C1
GSM300235	C2
GSM300236	C2
GSM300237	C2
GSM300238	C2
GSM300239	C2
GSM300240	C2
GSM300241	C2
GSM300242	C1
GSM300243	C2
GSM300244	C1
GSM300245	C1
GSM300246	C1
GSM300247	C1
GSM300248	C2
GSM300249	C2
GSM300250	C1
GSM300251	C2
GSM300255	C2
GSM300256	C1
GSM300258	C1
GSM300259	C1
GSM300260	C1
GSM300261	C2
GSM300262	C1
GSM300263	C1
GSM300264	C1
GSM300265	C1
GSM300266	C1
GSM300267	C2
GSM300268	C2
GSM300269	C1
GSM300270	C1
GSM300285	C1
GSM300286	C2
GSM300287	C2
GSM300288	C2
GSM300324	C2
GSM300325	C2
GSM300326	C2
GSM300327	C1
GSM300328	C2
GSM300329	C2
GSM300330	C1
GSM300331	C1
GSM300332	C2
GSM300333	C2
GSM300335	C1
GSM300338	C1
GSM300339	C2
GSM300340	C1
GSM300341	C1
GSM318840	C1
GSM350078	C1
