# Supplementary material for: Integrated bioinformatic analysis and experimental validation for exploring the key molecular of brain inflammaging
Source: Front Immunol. 2023 Jul 10;14:1213351. doi: 10.3389/fimmu.2023.1213351 (PMC10363601; doi:10.3389/fimmu.2023.1213351)
Supplement: Supplementary file 6 [file DataSheet_6.zip › wgcna-4 brain regions.txt]

Gene	dynamicModule	mergeModule
44622	magenta	magenta
44814	blue	blue
44631	magenta	magenta
44816	turquoise	turquoise
44806	red	brown
44623	pink	pink
44807	black	black
44624	blue	blue
44808	blue	blue
44626	green	green
44810	yellow	brown
44811	brown	brown
44628	blue	blue
44812	brown	brown
44813	turquoise	turquoise
A1BG	turquoise	turquoise
A2M	brown	brown
A2M-AS1	brown	brown
AA06	green	green
AACS	brown	brown
AADAT	turquoise	turquoise
AAED1	green	green
AAGAB	cyan	magenta
AAK1	pink	pink
AAMDC	blue	blue
AASDHPPT	red	brown
AASS	blue	blue
ABCA1	magenta	magenta
ABCA11P	brown	brown
ABCA17P	turquoise	turquoise
ABCA2	blue	blue
ABCA5	turquoise	turquoise
ABCA6	blue	blue
ABCA7	turquoise	turquoise
ABCA8	blue	blue
ABCA9	turquoise	turquoise
ABCB1	brown	brown
ABCB10	yellow	brown
ABCB6	grey60	green
ABCB9	black	black
ABCC1	yellow	brown
ABCC12	brown	brown
ABCC13	turquoise	turquoise
ABCC4	purple	lightgreen
ABCC8	black	black
ABCC9	turquoise	turquoise
ABCD2	turquoise	turquoise
ABCD4	blue	blue
ABCF2	turquoise	turquoise
ABCG1	green	green
ABCG2	green	green
ABCG4	black	black
ABCG8	turquoise	turquoise
ABHD11	turquoise	turquoise
ABHD12	brown	brown
ABHD15	turquoise	turquoise
ABHD16A	turquoise	turquoise
ABHD17B	blue	blue
ABHD17C	black	black
ABHD3	brown	brown
ABHD4	pink	pink
ABHD5	blue	blue
ABHD6	blue	blue
ABHD8	blue	blue
ABI1	turquoise	turquoise
ABI2	red	brown
ABI3BP	magenta	magenta
ABL1	blue	blue
ABLIM2	magenta	magenta
ABLIM3	turquoise	turquoise
ABR	yellow	brown
ABRACL	brown	brown
ABTB1	salmon	salmon
ABTB2	brown	brown
AC002059.10	turquoise	turquoise
AC005224.2	turquoise	turquoise
AC005256.1	turquoise	turquoise
AC005306.3	salmon	salmon
AC005523.2	turquoise	turquoise
AC005592.3	turquoise	turquoise
AC005606.14	green	green
AC005785.2	turquoise	turquoise
AC006538.1	greenyellow	greenyellow
AC007365.3	turquoise	turquoise
AC007389.3	turquoise	turquoise
AC007401.2	turquoise	turquoise
AC007680.2	turquoise	turquoise
AC007787.2	purple	lightgreen
AC008746.12	turquoise	turquoise
AC009120.6	blue	blue
AC012065.7	green	green
AC012499.1	turquoise	turquoise
AC012531.25	turquoise	turquoise
AC016831.7	turquoise	turquoise
AC017002.2	turquoise	turquoise
AC024560.2	turquoise	turquoise
AC083843.1	green	green
AC092192.1	turquoise	turquoise
AC092620.2	turquoise	turquoise
AC092660.1	turquoise	turquoise
AC104667.3	green	green
AC114730.11	turquoise	turquoise
AC144652.1	blue	blue
AC145343.2	turquoise	turquoise
ACACA	green	green
ACACB	tan	tan
ACADL	midnightblue	midnightblue
ACADSB	yellow	brown
ACADVL	red	brown
ACAP2	pink	pink
ACAP3	turquoise	turquoise
ACAT2	yellow	brown
ACCS	green	green
ACE	purple	lightgreen
ACE2	turquoise	turquoise
ACER3	blue	blue
ACHE	green	green
ACKR1	pink	pink
ACKR3	pink	pink
ACOT4	lightcyan	magenta
ACOT6	turquoise	turquoise
ACOT7	yellow	brown
ACOT9	turquoise	turquoise
ACOX2	tan	tan
ACOXL	turquoise	turquoise
ACP1	yellow	brown
ACP2	brown	brown
ACP5	salmon	salmon
ACP6	black	black
ACRC	greenyellow	greenyellow
ACRV1	lightcyan	magenta
ACSBG1	tan	tan
ACSF2	tan	tan
ACSL1	blue	blue
ACSL4	blue	blue
ACSL5	pink	pink
ACSL6	brown	brown
ACSM5	tan	tan
ACSS1	brown	brown
ACSS2	blue	blue
ACSS3	tan	tan
ACTA1	greenyellow	greenyellow
ACTA2	midnightblue	midnightblue
ACTC1	green	green
ACTG2	midnightblue	midnightblue
ACTL10	turquoise	turquoise
ACTL6A	blue	blue
ACTL6B	black	black
ACTL8	grey60	green
ACTN1	blue	blue
ACTN2	yellow	brown
ACTR10	yellow	brown
ACTR1B	brown	brown
ACTR2	cyan	magenta
ACTR3B	brown	brown
ACTRT3	turquoise	turquoise
ACVR1	turquoise	turquoise
ACVR1B	red	brown
ACVR1C	yellow	brown
ACVR2B	brown	brown
ACVRL1	red	brown
ACY3	purple	lightgreen
ACYP1	yellow	brown
ADA	turquoise	turquoise
ADAD2	greenyellow	greenyellow
ADAM11	brown	brown
ADAM12	turquoise	turquoise
ADAM19	greenyellow	greenyellow
ADAM22	red	brown
ADAM23	magenta	magenta
ADAM28	cyan	magenta
ADAM33	yellow	brown
ADAM7	turquoise	turquoise
ADAM9	green	green
ADAMTS1	pink	pink
ADAMTS10	black	black
ADAMTS16	turquoise	turquoise
ADAMTS17	turquoise	turquoise
ADAMTS18	blue	blue
ADAMTS19	turquoise	turquoise
ADAMTS3	brown	brown
ADAMTS5	purple	lightgreen
ADAMTS6	turquoise	turquoise
ADAMTS8	brown	brown
ADAMTS9	pink	pink
ADAMTS9-AS2	turquoise	turquoise
ADAMTSL1	salmon	salmon
ADAMTSL3	blue	blue
ADAMTSL4	turquoise	turquoise
ADAP2	brown	brown
ADARB1	salmon	salmon
ADARB2	blue	blue
ADAT1	yellow	brown
ADAT3	brown	brown
ADCK3	yellow	brown
ADCY1	turquoise	turquoise
ADCY10	turquoise	turquoise
ADCY10P1	blue	blue
ADCY4	green	green
ADCY7	green	green
ADCY8	purple	lightgreen
ADCYAP1	brown	brown
ADCYAP1R1	tan	tan
ADD1	brown	brown
ADD2	red	brown
ADD3	tan	tan
ADD3-AS1	salmon	salmon
ADH1A	turquoise	turquoise
ADH6	green	green
ADHFE1	tan	tan
ADI1	tan	tan
ADIPOR2	blue	blue
ADIRF	tan	tan
ADIRF-AS1	turquoise	turquoise
ADM	pink	pink
ADORA2B	black	black
ADORA3	pink	pink
ADPRHL1	lightcyan	magenta
ADRA1A	magenta	magenta
ADRA1B	cyan	magenta
ADRA1D	turquoise	turquoise
ADRA2A	brown	brown
ADRB1	green	green
ADRB2	magenta	magenta
ADRB3	salmon	salmon
ADRBK2	brown	brown
ADSL	turquoise	turquoise
ADSS	yellow	brown
ADSSL1	turquoise	turquoise
ADTRP	brown	brown
AEBP1	pink	pink
AES	lightcyan	magenta
AF001548.5	blue	blue
AF007147	yellow	brown
AF070581	blue	blue
AF090939	yellow	brown
AF131215.4	turquoise	turquoise
AF186192.1	turquoise	turquoise
AF520793	brown	brown
AFAP1-AS1	cyan	magenta
AFAP1L2	green	green
AFF1	yellow	brown
AFF2	brown	brown
AFF3	red	brown
AFF4	turquoise	turquoise
AFG3L1P	blue	blue
AFG3L2	yellow	brown
AFMID	blue	blue
AGA	blue	blue
AGAP1	turquoise	turquoise
AGAP2	brown	brown
AGAP2-AS1	black	black
AGAP4	yellow	brown
AGAP6	red	brown
AGBL2	lightgreen	lightgreen
AGBL4	lightcyan	magenta
AGBL5	brown	brown
AGER	green	green
AGFG2	turquoise	turquoise
AGGF1	brown	brown
AGL	turquoise	turquoise
AGMAT	black	black
AGO1	turquoise	turquoise
AGO4	red	brown
AGPAT4	blue	blue
AGPAT4-IT1	blue	blue
AGPAT9	lightcyan	magenta
AGPS	yellow	brown
AGR2	green	green
AGT	tan	tan
AGTPBP1	yellow	brown
AGTR1	turquoise	turquoise
AGTRAP	pink	pink
AHCYL1	tan	tan
AHCYL2	green	green
AHDC1	black	black
AHI1	green	green
AHNAK	turquoise	turquoise
AHNAK2	turquoise	turquoise
AHR	blue	blue
AHRR	black	black
AHSA1	yellow	brown
AHSA2	blue	blue
AHSP	turquoise	turquoise
AIF1	pink	pink
AIF1L	blue	blue
AIFM3	tan	tan
AIG1	magenta	magenta
AIM1	turquoise	turquoise
AIM1L	turquoise	turquoise
AIMP1	turquoise	turquoise
AJAP1	yellow	brown
AJUBA	midnightblue	midnightblue
AK000798	blue	blue
AK021537	green	green
AK021804	brown	brown
AK021933	brown	brown
AK021977	yellow	brown
AK024936	turquoise	turquoise
AK025288	turquoise	turquoise
AK026905	lightcyan	magenta
AK055981	tan	tan
AK090844	turquoise	turquoise
AK091729	turquoise	turquoise
AK093205	green	green
AK094644	green	green
AK096159	turquoise	turquoise
AK2	turquoise	turquoise
AK3	blue	blue
AK5	yellow	brown
AK7	turquoise	turquoise
AK8	purple	lightgreen
AK9	black	black
AKAP12	brown	brown
AKAP13	blue	blue
AKAP3	green	green
AKAP4	turquoise	turquoise
AKAP5	brown	brown
AKAP6	turquoise	turquoise
AKAP8	yellow	brown
AKIRIN1	red	brown
AKNA	red	brown
AKR1C1	magenta	magenta
AKR1C3	red	brown
AKR1C4	turquoise	turquoise
AKR1C6P	turquoise	turquoise
AKR1E2	green	green
AKT2	brown	brown
AKT3	red	brown
AL132709.8	blue	blue
AL590762.11	salmon	salmon
AL833181	black	black
ALAD	blue	blue
ALAS1	yellow	brown
ALCAM	blue	blue
ALDH16A1	turquoise	turquoise
ALDH1A1	tan	tan
ALDH1A2	purple	lightgreen
ALDH1A3	cyan	magenta
ALDH1B1	brown	brown
ALDH1L1-AS2	yellow	brown
ALDH1L2	turquoise	turquoise
ALDH2	tan	tan
ALDH3A2	salmon	salmon
ALDH3B1	turquoise	turquoise
ALDH4A1	yellow	brown
ALDH5A1	brown	brown
ALDH6A1	green	green
ALDH7A1	tan	tan
ALDH8A1	brown	brown
ALDH9A1	tan	tan
ALDOA	yellow	brown
ALDOAP2	turquoise	turquoise
ALDOC	black	black
ALG13	turquoise	turquoise
ALG14	turquoise	turquoise
ALKBH2	turquoise	turquoise
ALKBH5	turquoise	turquoise
ALKBH7	turquoise	turquoise
ALLC	turquoise	turquoise
ALMS1	blue	blue
ALMS1-IT1	blue	blue
ALMS1P	salmon	salmon
ALOX12	turquoise	turquoise
ALOX12B	lightcyan	magenta
ALOX15	green	green
ALOX15B	yellow	brown
ALOX5AP	pink	pink
ALOXE3	salmon	salmon
ALPK1	purple	lightgreen
ALPK3	green	green
ALPPL2	green	green
ALS2	turquoise	turquoise
ALS2CL	cyan	magenta
ALS2CR12	lightyellow	lightyellow
ALX3	green	green
ALYREF	turquoise	turquoise
AMACR	turquoise	turquoise
AMBRA1	greenyellow	greenyellow
AMELX	turquoise	turquoise
AMELY	turquoise	turquoise
AMER1	green	green
AMER2	blue	blue
AMER3	pink	pink
AMFR	black	black
AMIGO1	magenta	magenta
AMIGO2	yellow	brown
AMMECR1	turquoise	turquoise
AMOTL1	yellow	brown
AMOTL2	blue	blue
AMPD3	blue	blue
AMPH	brown	brown
AMT	tan	tan
ANAPC5	blue	blue
ANG	pink	pink
ANGPT1	magenta	magenta
ANGPT2	brown	brown
ANGPT4	green	green
ANGPTL1	purple	lightgreen
ANGPTL2	blue	blue
ANGPTL4	pink	pink
ANK3	turquoise	turquoise
ANKDD1A	tan	tan
ANKH	magenta	magenta
ANKIB1	blue	blue
ANKLE1	green	green
ANKMY2	yellow	brown
ANKRD10	blue	blue
ANKRD10-IT1	turquoise	turquoise
ANKRD13A	blue	blue
ANKRD13C	yellow	brown
ANKRD13D	yellow	brown
ANKRD16	green	green
ANKRD18A	blue	blue
ANKRD18B	turquoise	turquoise
ANKRD2	turquoise	turquoise
ANKRD20A11P	yellow	brown
ANKRD23	blue	blue
ANKRD26	red	brown
ANKRD26P3	turquoise	turquoise
ANKRD28	yellow	brown
ANKRD29	brown	brown
ANKRD30B	turquoise	turquoise
ANKRD30BP2	turquoise	turquoise
ANKRD31	turquoise	turquoise
ANKRD32	magenta	magenta
ANKRD33B	blue	blue
ANKRD34A	black	black
ANKRD34C	lightcyan	magenta
ANKRD35	tan	tan
ANKRD36	turquoise	turquoise
ANKRD36B	yellow	brown
ANKRD36BP2	brown	brown
ANKRD36C	turquoise	turquoise
ANKRD37	turquoise	turquoise
ANKRD39	yellow	brown
ANKRD40	blue	blue
ANKRD44	salmon	salmon
ANKRD45	turquoise	turquoise
ANKRD50	brown	brown
ANKRD55	magenta	magenta
ANKRD6	brown	brown
ANKRD9	red	brown
ANKS4B	turquoise	turquoise
ANKS6	blue	blue
ANKZF1	turquoise	turquoise
ANLN	blue	blue
ANO2	yellow	brown
ANO3	black	black
ANO4	blue	blue
ANO5	brown	brown
ANO6	turquoise	turquoise
ANP32A	black	black
ANP32A-IT1	turquoise	turquoise
ANP32B	brown	brown
ANP32C	turquoise	turquoise
ANP32D	turquoise	turquoise
ANP32E	pink	pink
ANTXR1	green	green
ANTXR2	magenta	magenta
ANXA1	pink	pink
ANXA11	blue	blue
ANXA13	turquoise	turquoise
ANXA2	pink	pink
ANXA2P2	turquoise	turquoise
ANXA2P3	turquoise	turquoise
ANXA3	brown	brown
ANXA4	blue	blue
ANXA5	pink	pink
ANXA6	brown	brown
AOAH	green	green
AOC2	turquoise	turquoise
AOC3	midnightblue	midnightblue
AOX1	midnightblue	midnightblue
AP000230.1	green	green
AP000473.8	turquoise	turquoise
AP000525.9	black	black
AP001462.6	red	brown
AP006216.10	black	black
AP006222.2	turquoise	turquoise
AP1G1	yellow	brown
AP1G2	red	brown
AP1M1	yellow	brown
AP1S1	yellow	brown
AP1S2	blue	blue
AP2A1	green	green
AP2A2	brown	brown
AP2M1	yellow	brown
AP2S1	brown	brown
AP4S1	yellow	brown
AP5B1	black	black
AP5M1	turquoise	turquoise
APBA1	red	brown
APBA2	brown	brown
APBB1IP	turquoise	turquoise
APBB2	blue	blue
APC	green	green
APCDD1	tan	tan
APCDD1L	turquoise	turquoise
APEH	brown	brown
APEX2	turquoise	turquoise
APH1B	red	brown
APIP	blue	blue
APLN	magenta	magenta
APLNR	pink	pink
APLP2	red	brown
APOBEC3D	turquoise	turquoise
APOBEC3G	turquoise	turquoise
APOC1	cyan	magenta
APOC2	green	green
APOD	black	black
APOE	tan	tan
APOH	turquoise	turquoise
APOL1	turquoise	turquoise
APOL2	green	green
APOLD1	red	brown
APOM	purple	lightgreen
APOO	yellow	brown
APOOL	turquoise	turquoise
APPL2	tan	tan
APRT	turquoise	turquoise
APTR	green	green
AQP1	blue	blue
AQP11	yellow	brown
AQP3	turquoise	turquoise
AQP4	magenta	magenta
AQP4-AS1	turquoise	turquoise
AQP9	salmon	salmon
AQPEP	turquoise	turquoise
AQR	turquoise	turquoise
AR	turquoise	turquoise
ARAP1	yellow	brown
ARAP3	turquoise	turquoise
ARC	greenyellow	greenyellow
AREG	turquoise	turquoise
AREL1	yellow	brown
ARF1	red	brown
ARF3	brown	brown
ARF5	brown	brown
ARFGEF1	yellow	brown
ARFGEF2	yellow	brown
ARHGAP1	blue	blue
ARHGAP10	turquoise	turquoise
ARHGAP17	blue	blue
ARHGAP18	cyan	magenta
ARHGAP19	blue	blue
ARHGAP20	red	brown
ARHGAP21	blue	blue
ARHGAP22	blue	blue
ARHGAP23	blue	blue
ARHGAP25	turquoise	turquoise
ARHGAP26	red	brown
ARHGAP29	grey60	green
ARHGAP30	pink	pink
ARHGAP32	magenta	magenta
ARHGAP33	green	green
ARHGAP36	purple	lightgreen
ARHGAP42	brown	brown
ARHGAP5-AS1	tan	tan
ARHGAP6	cyan	magenta
ARHGAP9	turquoise	turquoise
ARHGDIA	yellow	brown
ARHGDIB	pink	pink
ARHGDIG	brown	brown
ARHGEF10	brown	brown
ARHGEF10L	turquoise	turquoise
ARHGEF12	turquoise	turquoise
ARHGEF17	lightcyan	magenta
ARHGEF19	green	green
ARHGEF2	blue	blue
ARHGEF25	blue	blue
ARHGEF26	tan	tan
ARHGEF26-AS1	tan	tan
ARHGEF28	black	black
ARHGEF3	brown	brown
ARHGEF37	blue	blue
ARHGEF40	magenta	magenta
ARHGEF5	turquoise	turquoise
ARHGEF6	pink	pink
ARHGEF7	turquoise	turquoise
ARHGEF9	yellow	brown
ARID3B	cyan	magenta
ARID4B	grey60	green
ARID5A	yellow	brown
ARID5B	tan	tan
ARIH2	blue	blue
ARIH2OS	turquoise	turquoise
ARL13B	blue	blue
ARL15	brown	brown
ARL4A	magenta	magenta
ARL4C	magenta	magenta
ARL4D	blue	blue
ARL5B	turquoise	turquoise
ARL6	yellow	brown
ARL6IP6	magenta	magenta
ARL9	pink	pink
ARMC12	turquoise	turquoise
ARMC2	turquoise	turquoise
ARMC3	turquoise	turquoise
ARMC8	magenta	magenta
ARMCX2	yellow	brown
ARMCX5	brown	brown
ARMCX6	red	brown
ARNT	brown	brown
ARNTL	red	brown
ARNTL2	blue	blue
ARPC1A	yellow	brown
ARPC1B	pink	pink
ARPC3	yellow	brown
ARPC5	green	green
ARPC5L	yellow	brown
ARPIN	turquoise	turquoise
ARPP19	red	brown
ARPP21	red	brown
ARR3	turquoise	turquoise
ARRB1	turquoise	turquoise
ARRB2	brown	brown
ARRDC2	blue	blue
ARRDC3	turquoise	turquoise
ARRDC4	blue	blue
ARSB	grey60	green
ARSD	turquoise	turquoise
ARSF	salmon	salmon
ARSG	magenta	magenta
ARSJ	turquoise	turquoise
ART3	purple	lightgreen
ART4	green	green
ART5	turquoise	turquoise
ASAH1	green	green
ASAH2B	red	brown
ASAP1-IT1	turquoise	turquoise
ASAP1-IT2	yellow	brown
ASB10	turquoise	turquoise
ASB12	turquoise	turquoise
ASB14	turquoise	turquoise
ASB2	cyan	magenta
ASB4	black	black
ASCC1	blue	blue
ASCC2	brown	brown
ASGR1	cyan	magenta
ASGR2	salmon	salmon
ASH1L	turquoise	turquoise
ASH1L-AS1	turquoise	turquoise
ASIC2	black	black
ASIC4	turquoise	turquoise
ASIP	turquoise	turquoise
ASL	yellow	brown
ASMTL	yellow	brown
ASMTL-AS1	green	green
ASNS	brown	brown
ASPA	blue	blue
ASPDH	green	green
ASPH	turquoise	turquoise
ASPHD2	brown	brown
ASPM	turquoise	turquoise
ASPN	midnightblue	midnightblue
ASPRV1	blue	blue
ASRGL1	yellow	brown
ASS1	brown	brown
ASTE1	blue	blue
ASTN1	brown	brown
ASUN	blue	blue
ASXL1	black	black
ATAD2	purple	lightgreen
ATAD2B	blue	blue
ATAD5	lightyellow	lightyellow
ATCAY	black	black
ATF2	turquoise	turquoise
ATF3	greenyellow	greenyellow
ATF4	brown	brown
ATF5	grey60	green
ATF6	red	brown
ATF6B	black	black
ATF7	blue	blue
ATF7IP	yellow	brown
ATG101	greenyellow	greenyellow
ATG16L2	red	brown
ATG4C	blue	blue
ATG9B	turquoise	turquoise
ATHL1	brown	brown
ATL1	yellow	brown
ATL2	turquoise	turquoise
ATL3	turquoise	turquoise
ATMIN	blue	blue
ATN1	salmon	salmon
ATOH7	brown	brown
ATOH8	turquoise	turquoise
ATP10A	brown	brown
ATP10B	blue	blue
ATP10D	brown	brown
ATP11A	blue	blue
ATP11B	turquoise	turquoise
ATP11C	magenta	magenta
ATP13A2	black	black
ATP13A3	greenyellow	greenyellow
ATP13A4	turquoise	turquoise
ATP13A5	turquoise	turquoise
ATP1A1	brown	brown
ATP1A1-AS1	blue	blue
ATP1A2	tan	tan
ATP1A4	turquoise	turquoise
ATP1B2	tan	tan
ATP1B3	magenta	magenta
ATP1B4	turquoise	turquoise
ATP2A2	yellow	brown
ATP2B1	brown	brown
ATP2B2	red	brown
ATP2B3	turquoise	turquoise
ATP2B4	brown	brown
ATP2C2	green	green
ATP4A	turquoise	turquoise
ATP5A1	yellow	brown
ATP5B	yellow	brown
ATP5C1	blue	blue
ATP5E	turquoise	turquoise
ATP5F1	yellow	brown
ATP5G1	yellow	brown
ATP5S	turquoise	turquoise
ATP6AP1	yellow	brown
ATP6AP1L	brown	brown
ATP6AP2	yellow	brown
ATP6V0A1	yellow	brown
ATP6V0A2	black	black
ATP6V0B	yellow	brown
ATP6V0D1	yellow	brown
ATP6V0D2	turquoise	turquoise
ATP6V0E1	black	black
ATP6V0E2-AS1	turquoise	turquoise
ATP6V1A	brown	brown
ATP6V1B2	yellow	brown
ATP6V1C1	yellow	brown
ATP6V1C2	turquoise	turquoise
ATP6V1D	turquoise	turquoise
ATP6V1E1	yellow	brown
ATP6V1G2	brown	brown
ATP6V1G3	turquoise	turquoise
ATP6V1H	turquoise	turquoise
ATP7A	blue	blue
ATP7B	turquoise	turquoise
ATP8A1	blue	blue
ATP8A2	brown	brown
ATP8B1	yellow	brown
ATP8B4	pink	pink
ATR	green	green
ATRNL1	magenta	magenta
ATRX	turquoise	turquoise
ATXN10	yellow	brown
ATXN2L	brown	brown
ATXN3	yellow	brown
ATXN7L2	turquoise	turquoise
ATXN7L3B	red	brown
AUNIP	greenyellow	greenyellow
AVEN	greenyellow	greenyellow
AVIL	turquoise	turquoise
AVP	turquoise	turquoise
AVPI1	lightcyan	magenta
AVPR1B	green	green
AX746627	blue	blue
AX746823	turquoise	turquoise
AX747444	turquoise	turquoise
AX747652	black	black
AX747730	turquoise	turquoise
AX748157	turquoise	turquoise
AX748267	turquoise	turquoise
AX748273	blue	blue
AX748339	yellow	brown
AXIN2	yellow	brown
AXL	red	brown
AZGP1	brown	brown
AZI2	red	brown
AZIN1	yellow	brown
AZIN2	yellow	brown
AZU1	turquoise	turquoise
B2M	yellow	brown
B3GALNT1	yellow	brown
B3GALT2	red	brown
B3GALT5	turquoise	turquoise
B3GALT6	brown	brown
B3GALTL	brown	brown
B3GAT2	blue	blue
B3GNT1	purple	lightgreen
B3GNT2	red	brown
B3GNT4	blue	blue
B3GNT5	salmon	salmon
B3GNT6	green	green
B3GNT8	green	green
B3GNT9	blue	blue
B4GALNT1	blue	blue
B4GALNT3	green	green
B4GALNT4	turquoise	turquoise
B4GALT1	turquoise	turquoise
B4GALT5	brown	brown
B4GALT6	black	black
B9D1	purple	lightgreen
B9D2	grey60	green
BAALCOS	yellow	brown
BAAT	turquoise	turquoise
BACE1	blue	blue
BACE2	brown	brown
BACH1	pink	pink
BAG1	turquoise	turquoise
BAG2	yellow	brown
BAG3	pink	pink
BAG4	red	brown
BAI2	blue	blue
BAI3	turquoise	turquoise
BAIAP2-AS1	pink	pink
BAIAP3	blue	blue
BAMBI	blue	blue
BANK1	grey60	green
BANP	red	brown
BAP1	blue	blue
BARD1	blue	blue
BARHL1	turquoise	turquoise
BARX2	green	green
BASP1	green	green
BATF2	salmon	salmon
BATF3	turquoise	turquoise
BAZ1A	black	black
BAZ1B	turquoise	turquoise
BAZ2B	blue	blue
BBIP1	blue	blue
BBOX1	tan	tan
BBS1	red	brown
BBS10	turquoise	turquoise
BBS12	brown	brown
BBS5	yellow	brown
BBS7	brown	brown
BBS9	turquoise	turquoise
BBX	blue	blue
BC010186	turquoise	turquoise
BC012193	turquoise	turquoise
BC021061	green	green
BC022892	turquoise	turquoise
BC023201	green	green
BC032415	red	brown
BC035400	turquoise	turquoise
BC039319	turquoise	turquoise
BC040734	magenta	magenta
BC040833	turquoise	turquoise
BC041025	yellow	brown
BC041998	purple	lightgreen
BC042366	blue	blue
BC043540	green	green
BC044596	yellow	brown
BC045560	salmon	salmon
BC045805	tan	tan
BC047364	turquoise	turquoise
BC047651	turquoise	turquoise
BC048420	turquoise	turquoise
BC053951	turquoise	turquoise
BC069776	turquoise	turquoise
BC113958	turquoise	turquoise
BC130595	turquoise	turquoise
BCAN	tan	tan
BCAP29	magenta	magenta
BCAR1	red	brown
BCAR3	tan	tan
BCAS1	blue	blue
BCAS2	yellow	brown
BCAS4	brown	brown
BCAT1	red	brown
BCAT2	red	brown
BCDIN3D	blue	blue
BCHE	black	black
BCKDHB	tan	tan
BCL10	yellow	brown
BCL11A	pink	pink
BCL11B	green	green
BCL2A1	turquoise	turquoise
BCL2L10	salmon	salmon
BCL2L11	turquoise	turquoise
BCL2L2	red	brown
BCL6	pink	pink
BCL6B	turquoise	turquoise
BCL7A	magenta	magenta
BCO2	brown	brown
BCOR	salmon	salmon
BCR	brown	brown
BDH1	magenta	magenta
BDH2	tan	tan
BDKRB1	salmon	salmon
BDKRB2	turquoise	turquoise
BDNF	greenyellow	greenyellow
BDNF-AS	greenyellow	greenyellow
BEAN1	black	black
BEGAIN	blue	blue
BEND4	blue	blue
BEND5	blue	blue
BEND7	yellow	brown
BEST1	blue	blue
BEST3	greenyellow	greenyellow
BET1L	yellow	brown
BEX1	brown	brown
BEX2	yellow	brown
BEX4	yellow	brown
BEX5	brown	brown
BFSP1	brown	brown
BGN	brown	brown
BHLHB9	yellow	brown
BHLHE22	turquoise	turquoise
BHLHE40	brown	brown
BHLHE41	salmon	salmon
BHMT	turquoise	turquoise
BHMT2	purple	lightgreen
BICC1	midnightblue	midnightblue
BICD1	turquoise	turquoise
BICD2	red	brown
BID	brown	brown
BIN1	blue	blue
BIN2	turquoise	turquoise
BIRC3	turquoise	turquoise
BIRC5	green	green
BIVM	turquoise	turquoise
BLACAT1	purple	lightgreen
BLID	turquoise	turquoise
BLM	brown	brown
BLNK	pink	pink
BLOC1S2	yellow	brown
BLOC1S6	yellow	brown
BLVRA	yellow	brown
BMF	green	green
BMP1	turquoise	turquoise
BMP2	greenyellow	greenyellow
BMP2K	green	green
BMP4	cyan	magenta
BMP5	midnightblue	midnightblue
BMP6	midnightblue	midnightblue
BMP7	magenta	magenta
BMP8B	blue	blue
BMPER	cyan	magenta
BMPR1A	turquoise	turquoise
BMPR1B	yellow	brown
BMPR2	red	brown
BMS1P5	turquoise	turquoise
BMS1P6	turquoise	turquoise
BNC2	midnightblue	midnightblue
BNIP2	green	green
BOC	red	brown
BOK	blue	blue
BOLA3-AS1	cyan	magenta
BORA	turquoise	turquoise
BPHL	brown	brown
BPIFA1	turquoise	turquoise
BPIFA4P	turquoise	turquoise
BPIFC	turquoise	turquoise
BPTF	turquoise	turquoise
BRAF	red	brown
BRAT1	turquoise	turquoise
BRCA1	blue	blue
BRD8	yellow	brown
BRE-AS1	turquoise	turquoise
BRF1	yellow	brown
BRF2	yellow	brown
BRI3BP	yellow	brown
BRICD5	yellow	brown
BRINP2	black	black
BRINP3	black	black
BRMS1L	yellow	brown
BROX	turquoise	turquoise
BRPF3	turquoise	turquoise
BRSK1	blue	blue
BRSK2	brown	brown
BSG	blue	blue
BSN	black	black
BST2	brown	brown
BTBD10	brown	brown
BTBD11	magenta	magenta
BTBD16	turquoise	turquoise
BTBD17	salmon	salmon
BTBD18	turquoise	turquoise
BTBD19	turquoise	turquoise
BTBD3	green	green
BTBD7	brown	brown
BTBD8	turquoise	turquoise
BTBD9	red	brown
BTD	blue	blue
BTF3L4	yellow	brown
BTG1	turquoise	turquoise
BTG2	turquoise	turquoise
BTG3	blue	blue
BTK	purple	lightgreen
BTN3A1	black	black
BTN3A2	green	green
BTN3A3	green	green
BTNL3	turquoise	turquoise
BTNL9	red	brown
BTRC	red	brown
BUB1B	purple	lightgreen
BVES	blue	blue
BVES-AS1	turquoise	turquoise
BZRAP1	blue	blue
BZRAP1-AS1	blue	blue
BZW2	brown	brown
C10orf10	pink	pink
C10orf128	blue	blue
C10orf2	yellow	brown
C10orf32	yellow	brown
C10orf35	brown	brown
C10orf54	brown	brown
C10orf55	turquoise	turquoise
C10orf85	cyan	magenta
C10orf90	blue	blue
C10orf91	turquoise	turquoise
C11orf1	turquoise	turquoise
C11orf24	greenyellow	greenyellow
C11orf45	purple	lightgreen
C11orf54	blue	blue
C11orf57	turquoise	turquoise
C11orf63	turquoise	turquoise
C11orf70	lightgreen	lightgreen
C11orf74	yellow	brown
C11orf80	brown	brown
C11orf84	black	black
C11orf86	turquoise	turquoise
C11orf87	brown	brown
C11orf88	turquoise	turquoise
C11orf95	blue	blue
C11orf96	greenyellow	greenyellow
C12orf10	brown	brown
C12orf4	red	brown
C12orf40	turquoise	turquoise
C12orf43	brown	brown
C12orf5	yellow	brown
C12orf55	turquoise	turquoise
C12orf60	black	black
C12orf66	turquoise	turquoise
C12orf73	yellow	brown
C12orf75	green	green
C12orf76	blue	blue
C14orf142	yellow	brown
C14orf178	lightyellow	lightyellow
C14orf180	salmon	salmon
C14orf183	turquoise	turquoise
C14orf23	turquoise	turquoise
C14orf28	yellow	brown
C14orf37	purple	lightgreen
C14orf79	salmon	salmon
C14orf93	red	brown
C15orf27	lightcyan	magenta
C15orf37	green	green
C15orf40	turquoise	turquoise
C15orf41	green	green
C15orf52	brown	brown
C15orf59	blue	blue
C15orf62	turquoise	turquoise
C16orf13	grey60	green
C16orf71	green	green
C16orf74	turquoise	turquoise
C16orf87	blue	blue
C16orf89	tan	tan
C16orf91	brown	brown
C16orf92	green	green
C16orf93	blue	blue
C17orf100	red	brown
C17orf51	blue	blue
C17orf58	brown	brown
C17orf62	blue	blue
C17orf70	turquoise	turquoise
C17orf75	yellow	brown
C17orf82	turquoise	turquoise
C17orf85	greenyellow	greenyellow
C17orf96	black	black
C17orf97	blue	blue
C18orf12	turquoise	turquoise
C18orf25	red	brown
C18orf42	turquoise	turquoise
C18orf54	blue	blue
C18orf61	green	green
C18orf8	turquoise	turquoise
C19orf18	turquoise	turquoise
C19orf26	greenyellow	greenyellow
C19orf33	midnightblue	midnightblue
C19orf40	turquoise	turquoise
C19orf52	turquoise	turquoise
C19orf54	blue	blue
C19orf73	turquoise	turquoise
C19orf84	turquoise	turquoise
C1D	yellow	brown
C1GALT1	blue	blue
C1orf106	magenta	magenta
C1orf112	green	green
C1orf115	blue	blue
C1orf122	turquoise	turquoise
C1orf145	green	green
C1orf162	pink	pink
C1orf168	turquoise	turquoise
C1orf174	red	brown
C1orf180	turquoise	turquoise
C1orf192	lightgreen	lightgreen
C1orf194	lightgreen	lightgreen
C1orf198	blue	blue
C1orf204	brown	brown
C1orf21	blue	blue
C1orf213	tan	tan
C1orf216	brown	brown
C1orf220	lightyellow	lightyellow
C1orf226	red	brown
C1orf228	turquoise	turquoise
C1orf233	blue	blue
C1orf53	green	green
C1orf54	tan	tan
C1orf61	red	brown
C1orf64	yellow	brown
C1orf68	green	green
C1orf74	turquoise	turquoise
C1orf87	lightgreen	lightgreen
C1orf95	black	black
C1QA	pink	pink
C1QB	pink	pink
C1QC	pink	pink
C1QL1	green	green
C1QTNF1	green	green
C1QTNF1-AS1	grey60	green
C1QTNF2	brown	brown
C1QTNF3	blue	blue
C1QTNF4	brown	brown
C1QTNF6	green	green
C1R	pink	pink
C1S	pink	pink
C20orf166-AS1	cyan	magenta
C20orf196	yellow	brown
C20orf27	brown	brown
C20orf62	turquoise	turquoise
C21orf119	turquoise	turquoise
C21orf15	green	green
C21orf37	blue	blue
C21orf49	brown	brown
C21orf62	purple	lightgreen
C21orf67	turquoise	turquoise
C21orf91	blue	blue
C21orf91-OT1	salmon	salmon
C22orf24	brown	brown
C22orf31	turquoise	turquoise
C22orf34	salmon	salmon
C22orf46	brown	brown
C2CD2L	brown	brown
C2CD4A	greenyellow	greenyellow
C2CD4B	turquoise	turquoise
C2CD4C	green	green
C2orf15	turquoise	turquoise
C2orf27A	brown	brown
C2orf40	midnightblue	midnightblue
C2orf50	lightyellow	lightyellow
C2orf54	turquoise	turquoise
C2orf57	turquoise	turquoise
C2orf68	blue	blue
C2orf76	blue	blue
C2orf80	brown	brown
C2orf82	blue	blue
C2orf83	turquoise	turquoise
C2orf88	blue	blue
C3	pink	pink
C3AR1	pink	pink
C3orf14	magenta	magenta
C3orf17	yellow	brown
C3orf33	turquoise	turquoise
C3orf58	blue	blue
C3orf70	tan	tan
C3orf80	magenta	magenta
C3P1	grey60	green
C4orf17	turquoise	turquoise
C4orf19	tan	tan
C4orf22	turquoise	turquoise
C4orf32	blue	blue
C4orf33	yellow	brown
C4orf47	turquoise	turquoise
C5	tan	tan
C5AR1	turquoise	turquoise
C5orf17	turquoise	turquoise
C5orf22	yellow	brown
C5orf24	turquoise	turquoise
C5orf27	green	green
C5orf34	brown	brown
C5orf42	turquoise	turquoise
C5orf49	turquoise	turquoise
C5orf55	turquoise	turquoise
C5orf56	brown	brown
C5orf64	blue	blue
C6orf106	red	brown
C6orf118	lightgreen	lightgreen
C6orf132	turquoise	turquoise
C6orf141	turquoise	turquoise
C6orf15	turquoise	turquoise
C6orf165	purple	lightgreen
C6orf211	brown	brown
C6orf57	yellow	brown
C6orf62	turquoise	turquoise
C7	midnightblue	midnightblue
C7orf13	yellow	brown
C7orf31	green	green
C7orf57	lightgreen	lightgreen
C7orf61	brown	brown
C7orf63	brown	brown
C7orf73	black	black
C8B	turquoise	turquoise
C8orf22	turquoise	turquoise
C8orf33	yellow	brown
C8orf34	yellow	brown
C8orf4	yellow	brown
C8orf44	green	green
C8orf46	turquoise	turquoise
C8orf49	turquoise	turquoise
C8orf58	turquoise	turquoise
C8orf60	turquoise	turquoise
C8orf74	turquoise	turquoise
C8orf76	turquoise	turquoise
C8orf88	green	green
C9orf114	blue	blue
C9orf116	turquoise	turquoise
C9orf117	lightgreen	lightgreen
C9orf131	turquoise	turquoise
C9orf135	green	green
C9orf16	cyan	magenta
C9orf173	turquoise	turquoise
C9orf24	blue	blue
C9orf3	blue	blue
C9orf37	green	green
C9orf38	turquoise	turquoise
C9orf40	red	brown
C9orf41	turquoise	turquoise
C9orf53	turquoise	turquoise
C9orf72	yellow	brown
C9orf85	blue	blue
C9orf91	brown	brown
CA1	red	brown
CA10	brown	brown
CA11	blue	blue
CA12	purple	lightgreen
CA14	blue	blue
CA2	blue	blue
CA4	brown	brown
CA5B	magenta	magenta
CA5BP1	turquoise	turquoise
CA7	black	black
CA8	turquoise	turquoise
CA9	grey60	green
CAB39	yellow	brown
CAB39L	turquoise	turquoise
CABLES1	tan	tan
CABP1	magenta	magenta
CABP2	turquoise	turquoise
CABP4	turquoise	turquoise
CABP7	green	green
CABYR	yellow	brown
CACHD1	turquoise	turquoise
CACNA1B	blue	blue
CACNA1C	blue	blue
CACNA1D	lightcyan	magenta
CACNA1E	turquoise	turquoise
CACNA1F	turquoise	turquoise
CACNA1G	blue	blue
CACNA1G-AS1	turquoise	turquoise
CACNA1H	green	green
CACNA1I	turquoise	turquoise
CACNA2D1	brown	brown
CACNA2D2	cyan	magenta
CACNA2D3	brown	brown
CACNB1	yellow	brown
CACNB2	turquoise	turquoise
CACNB3	blue	blue
CACNB4	pink	pink
CACNG2	lightcyan	magenta
CACNG3	black	black
CACNG4	purple	lightgreen
CACNG7	turquoise	turquoise
CACNG8	pink	pink
CACUL1	yellow	brown
CADM2	red	brown
CADM2-AS1	turquoise	turquoise
CADM3	black	black
CADM4	blue	blue
CADPS	black	black
CADPS2	brown	brown
CAHM	blue	blue
CALB1	brown	brown
CALB2	brown	brown
CALCA	turquoise	turquoise
CALCB	turquoise	turquoise
CALCOCO2	brown	brown
CALD1	yellow	brown
CALHM1	pink	pink
CALM1	red	brown
CALML4	turquoise	turquoise
CALN1	yellow	brown
CALR	yellow	brown
CALY	brown	brown
CAMK1	blue	blue
CAMK1D	blue	blue
CAMK1G	brown	brown
CAMK2A	red	brown
CAMK2B	brown	brown
CAMK2D	brown	brown
CAMK2G	green	green
CAMK2N1	blue	blue
CAMK2N2	blue	blue
CAMK4	red	brown
CAMKK1	cyan	magenta
CAMKK2	yellow	brown
CAMKV	brown	brown
CAMSAP1	red	brown
CAMSAP2	turquoise	turquoise
CAMSAP3	black	black
CAMTA2	black	black
CANT1	yellow	brown
CAP2	black	black
CAPG	pink	pink
CAPN13	turquoise	turquoise
CAPN2	turquoise	turquoise
CAPN3	blue	blue
CAPN5	brown	brown
CAPN9	blue	blue
CAPS	lightgreen	lightgreen
CAPS2	black	black
CAPSL	lightgreen	lightgreen
CARD10	green	green
CARD16	turquoise	turquoise
CARD6	pink	pink
CARD8	brown	brown
CARF	turquoise	turquoise
CARNS1	blue	blue
CARS2	turquoise	turquoise
CARTPT	brown	brown
CASC1	turquoise	turquoise
CASC10	turquoise	turquoise
CASC18	turquoise	turquoise
CASC2	turquoise	turquoise
CASC5	turquoise	turquoise
CASC7	turquoise	turquoise
CASD1	yellow	brown
CASKIN1	blue	blue
CASP1	pink	pink
CASP10	brown	brown
CASP14	green	green
CASP4	turquoise	turquoise
CASP7	red	brown
CASP8	green	green
CASQ1	cyan	magenta
CASQ2	midnightblue	midnightblue
CAT	blue	blue
CAV1	midnightblue	midnightblue
CAV2	brown	brown
CBFA2T3	blue	blue
CBFB	black	black
CBLB	turquoise	turquoise
CBLN1	greenyellow	greenyellow
CBLN2	magenta	magenta
CBLN3	purple	lightgreen
CBLN4	brown	brown
CBR1	blue	blue
CBR3	tan	tan
CBR4	brown	brown
CBS	grey60	green
CBX4	yellow	brown
CBX5	red	brown
CBX7	lightcyan	magenta
CC2D1A	turquoise	turquoise
CC2D1B	blue	blue
CC2D2A	turquoise	turquoise
CC2D2B	turquoise	turquoise
CCBE1	purple	lightgreen
CCBL2	brown	brown
CCDC104	brown	brown
CCDC109B	greenyellow	greenyellow
CCDC11	turquoise	turquoise
CCDC113	brown	brown
CCDC114	turquoise	turquoise
CCDC116	turquoise	turquoise
CCDC117	black	black
CCDC122	turquoise	turquoise
CCDC124	salmon	salmon
CCDC125	turquoise	turquoise
CCDC126	brown	brown
CCDC13	yellow	brown
CCDC13-AS1	blue	blue
CCDC132	turquoise	turquoise
CCDC134	black	black
CCDC140	turquoise	turquoise
CCDC142	brown	brown
CCDC144A	turquoise	turquoise
CCDC144CP	turquoise	turquoise
CCDC146	green	green
CCDC148	yellow	brown
CCDC15	turquoise	turquoise
CCDC151	red	brown
CCDC152	yellow	brown
CCDC157	turquoise	turquoise
CCDC160	brown	brown
CCDC163P	magenta	magenta
CCDC170	salmon	salmon
CCDC172	turquoise	turquoise
CCDC173	turquoise	turquoise
CCDC177	blue	blue
CCDC178	turquoise	turquoise
CCDC182	green	green
CCDC184	brown	brown
CCDC186	turquoise	turquoise
CCDC19	purple	lightgreen
CCDC24	turquoise	turquoise
CCDC25	red	brown
CCDC28A	turquoise	turquoise
CCDC3	blue	blue
CCDC30	black	black
CCDC34	brown	brown
CCDC37	turquoise	turquoise
CCDC37-AS1	turquoise	turquoise
CCDC40	turquoise	turquoise
CCDC50	pink	pink
CCDC57	turquoise	turquoise
CCDC58	turquoise	turquoise
CCDC6	yellow	brown
CCDC61	turquoise	turquoise
CCDC62	brown	brown
CCDC63	green	green
CCDC64	blue	blue
CCDC68	green	green
CCDC69	yellow	brown
CCDC7	turquoise	turquoise
CCDC71L	turquoise	turquoise
CCDC77	blue	blue
CCDC78	turquoise	turquoise
CCDC8	turquoise	turquoise
CCDC80	turquoise	turquoise
CCDC81	cyan	magenta
CCDC85A	red	brown
CCDC85B	green	green
CCDC88B	turquoise	turquoise
CCDC88C	green	green
CCDC9	grey60	green
CCDC90B	blue	blue
CCDC91	turquoise	turquoise
CCDC96	turquoise	turquoise
CCHCR1	turquoise	turquoise
CCK	brown	brown
CCKAR	turquoise	turquoise
CCKBR	blue	blue
CCL17	turquoise	turquoise
CCL19	midnightblue	midnightblue
CCL2	turquoise	turquoise
CCL20	turquoise	turquoise
CCL21	turquoise	turquoise
CCL22	turquoise	turquoise
CCL25	turquoise	turquoise
CCL28	brown	brown
CCL4	turquoise	turquoise
CCL5	brown	brown
CCL7	turquoise	turquoise
CCL8	turquoise	turquoise
CCM2L	green	green
CCNA1	brown	brown
CCNA2	black	black
CCNB1	magenta	magenta
CCNB2	purple	lightgreen
CCNB3	turquoise	turquoise
CCND1	midnightblue	midnightblue
CCND2	red	brown
CCNDBP1	yellow	brown
CCNE2	blue	blue
CCNH	yellow	brown
CCNI	red	brown
CCNJL	turquoise	turquoise
CCNL1	blue	blue
CCNO	lightcyan	magenta
CCNT2-AS1	turquoise	turquoise
CCNYL1	red	brown
CCNYL2	turquoise	turquoise
CCP110	blue	blue
CCPG1	turquoise	turquoise
CCR1	turquoise	turquoise
CCR10	salmon	salmon
CCR5	turquoise	turquoise
CCSAP	red	brown
CCSER1	magenta	magenta
CCSER2	red	brown
CCT5	yellow	brown
CCT6B	green	green
CCT8L2	turquoise	turquoise
CD109	green	green
CD14	pink	pink
CD151	magenta	magenta
CD163	pink	pink
CD163L1	turquoise	turquoise
CD177	midnightblue	midnightblue
CD180	turquoise	turquoise
CD19	turquoise	turquoise
CD1C	salmon	salmon
CD1E	turquoise	turquoise
CD2	turquoise	turquoise
CD200	yellow	brown
CD209	turquoise	turquoise
CD22	black	black
CD226	turquoise	turquoise
CD24	purple	lightgreen
CD244	greenyellow	greenyellow
CD248	green	green
CD274	greenyellow	greenyellow
CD276	lightcyan	magenta
CD300A	pink	pink
CD300C	turquoise	turquoise
CD300LF	purple	lightgreen
CD33	purple	lightgreen
CD34	brown	brown
CD37	pink	pink
CD38	turquoise	turquoise
CD4	pink	pink
CD40	purple	lightgreen
CD40LG	grey60	green
CD44	pink	pink
CD47	red	brown
CD5	turquoise	turquoise
CD52	purple	lightgreen
CD53	purple	lightgreen
CD55	green	green
CD58	turquoise	turquoise
CD6	grey60	green
CD69	green	green
CD74	pink	pink
CD80	turquoise	turquoise
CD83	brown	brown
CD84	purple	lightgreen
CD86	pink	pink
CD8A	black	black
CD9	black	black
CD93	pink	pink
CD97	blue	blue
CD99	pink	pink
CD99L2	yellow	brown
CDA	green	green
CDADC1	yellow	brown
CDAN1	grey60	green
CDC14A	brown	brown
CDC14B	blue	blue
CDC20	purple	lightgreen
CDC20B	turquoise	turquoise
CDC25A	grey60	green
CDC34	greenyellow	greenyellow
CDC37	brown	brown
CDC37L1	yellow	brown
CDC40	red	brown
CDC42	turquoise	turquoise
CDC42-IT1	turquoise	turquoise
CDC42BPA	brown	brown
CDC42BPB	magenta	magenta
CDC42BPG	turquoise	turquoise
CDC42EP1	blue	blue
CDC42EP2	blue	blue
CDC42EP3	magenta	magenta
CDC42EP4	grey60	green
CDC42EP5	turquoise	turquoise
CDC42SE1	turquoise	turquoise
CDC42SE2	red	brown
CDC6	green	green
CDC7	magenta	magenta
CDCA4	turquoise	turquoise
CDCA5	brown	brown
CDCA7	purple	lightgreen
CDCA7L	blue	blue
CDCP1	turquoise	turquoise
CDH1	turquoise	turquoise
CDH10	magenta	magenta
CDH11	greenyellow	greenyellow
CDH12	magenta	magenta
CDH13	magenta	magenta
CDH16	turquoise	turquoise
CDH17	turquoise	turquoise
CDH18	magenta	magenta
CDH19	blue	blue
CDH20	turquoise	turquoise
CDH22	blue	blue
CDH3	salmon	salmon
CDH4	black	black
CDH5	brown	brown
CDH6	magenta	magenta
CDH8	brown	brown
CDH9	brown	brown
CDHR1	brown	brown
CDHR3	green	green
CDIP1	red	brown
CDK1	turquoise	turquoise
CDK16	brown	brown
CDK18	blue	blue
CDK19	brown	brown
CDK2	pink	pink
CDK20	brown	brown
CDK2AP1	brown	brown
CDK2AP2	red	brown
CDK5	brown	brown
CDK5R1	magenta	magenta
CDK5R2	black	black
CDK5RAP2	salmon	salmon
CDK5RAP3	blue	blue
CDK6	blue	blue
CDK7	yellow	brown
CDK8	greenyellow	greenyellow
CDKL1	pink	pink
CDKL2	red	brown
CDKN1A	greenyellow	greenyellow
CDKN1C	blue	blue
CDKN2AIPNL	yellow	brown
CDKN2B	brown	brown
CDKN2C	brown	brown
CDKN2D	brown	brown
CDKN3	brown	brown
CDO1	black	black
CDON	lightcyan	magenta
CDR1	purple	lightgreen
CDR2L	blue	blue
CDRT15	salmon	salmon
CDS1	blue	blue
CDS2	magenta	magenta
CDT1	turquoise	turquoise
CDX2	grey60	green
CDYL2	red	brown
CEACAM19	green	green
CEACAM4	turquoise	turquoise
CEACAM6	turquoise	turquoise
CEBPA	turquoise	turquoise
CEBPB	turquoise	turquoise
CEBPD	pink	pink
CEBPZOS	yellow	brown
CECR1	blue	blue
CECR2	cyan	magenta
CECR6	brown	brown
CECR7	turquoise	turquoise
CEL	turquoise	turquoise
CELA2B	turquoise	turquoise
CELF1	red	brown
CELF2	yellow	brown
CELF3	blue	blue
CELF4	black	black
CELF5	yellow	brown
CELF6	yellow	brown
CELP	green	green
CELSR3	green	green
CEMIP	midnightblue	midnightblue
CEND1	lightcyan	magenta
CENPB	blue	blue
CENPBD1	red	brown
CENPBD1P1	blue	blue
CENPF	magenta	magenta
CENPJ	black	black
CENPN	greenyellow	greenyellow
CENPO	grey60	green
CENPQ	turquoise	turquoise
CENPT	lightcyan	magenta
CENPU	black	black
CENPW	turquoise	turquoise
CEP104	blue	blue
CEP112	magenta	magenta
CEP131	turquoise	turquoise
CEP135	turquoise	turquoise
CEP152	blue	blue
CEP164	turquoise	turquoise
CEP170B	black	black
CEP19	brown	brown
CEP192	blue	blue
CEP290	turquoise	turquoise
CEP41	turquoise	turquoise
CEP44	blue	blue
CEP57	turquoise	turquoise
CEP68	red	brown
CEP72	turquoise	turquoise
CEP76	brown	brown
CEP78	blue	blue
CEP83	green	green
CEP83-AS1	green	green
CEP85	blue	blue
CERCAM	blue	blue
CERK	lightcyan	magenta
CERS2	blue	blue
CERS4	turquoise	turquoise
CERS6	yellow	brown
CES1P1	green	green
CES4A	blue	blue
CETN2	turquoise	turquoise
CETN3	blue	blue
CFB	brown	brown
CFC1	lightcyan	magenta
CFD	turquoise	turquoise
CFH	midnightblue	midnightblue
CFI	pink	pink
CFL2	blue	blue
CFLAR	magenta	magenta
CFTR	turquoise	turquoise
CGA	turquoise	turquoise
CGN	blue	blue
CGREF1	brown	brown
CH25H	turquoise	turquoise
CHAC1	black	black
CHAC2	greenyellow	greenyellow
CHAD	turquoise	turquoise
CHADL	blue	blue
CHCHD10	lightcyan	magenta
CHCHD5	green	green
CHCHD6	brown	brown
CHCHD7	turquoise	turquoise
CHD2	turquoise	turquoise
CHD3	blue	blue
CHD4	brown	brown
CHD5	blue	blue
CHD7	blue	blue
CHDH	turquoise	turquoise
CHEK1	blue	blue
CHGA	lightcyan	magenta
CHGB	brown	brown
CHI3L1	pink	pink
CHI3L2	greenyellow	greenyellow
CHIC1	red	brown
CHIC2	green	green
CHL1	turquoise	turquoise
CHML	turquoise	turquoise
CHMP1B	yellow	brown
CHMP2B	green	green
CHMP4B	yellow	brown
CHMP5	turquoise	turquoise
CHMP6	yellow	brown
CHN1	brown	brown
CHN2	blue	blue
CHODL	green	green
CHORDC1	black	black
CHP1	yellow	brown
CHPT1	green	green
CHRAC1	blue	blue
CHRD	black	black
CHRDL1	black	black
CHRDL2	green	green
CHRM1	brown	brown
CHRM2	turquoise	turquoise
CHRM3	brown	brown
CHRM4	turquoise	turquoise
CHRM5	blue	blue
CHRNA1	green	green
CHRNA2	turquoise	turquoise
CHRNA3	green	green
CHRNA4	green	green
CHRNB3	turquoise	turquoise
CHRNE	green	green
CHRNG	turquoise	turquoise
CHST1	black	black
CHST11	green	green
CHST12	yellow	brown
CHST14	pink	pink
CHST15	blue	blue
CHST2	yellow	brown
CHST3	brown	brown
CHST6	blue	blue
CHST7	tan	tan
CHST8	turquoise	turquoise
CHSY1	pink	pink
CHSY3	blue	blue
CHTOP	yellow	brown
CHUK	green	green
CHURC1	black	black
CIART	blue	blue
CIB1	pink	pink
CIDEA	purple	lightgreen
CIDECP	turquoise	turquoise
CIITA	purple	lightgreen
CIRBP	blue	blue
CIRH1A	greenyellow	greenyellow
CISD1	yellow	brown
CISH	turquoise	turquoise
CITED1	brown	brown
CKAP2	magenta	magenta
CKAP4	yellow	brown
CKLF	turquoise	turquoise
CKMT2	tan	tan
CKMT2-AS1	turquoise	turquoise
CKS1B	blue	blue
CKS2	turquoise	turquoise
CLASP2	blue	blue
CLC	turquoise	turquoise
CLCA2	turquoise	turquoise
CLCA4	blue	blue
CLCC1	blue	blue
CLCN1	turquoise	turquoise
CLCN2	blue	blue
CLCN4	red	brown
CLCN5	red	brown
CLDN10	tan	tan
CLDN11	blue	blue
CLDN15	blue	blue
CLDN17	turquoise	turquoise
CLDN2	turquoise	turquoise
CLDN5	pink	pink
CLDN6	turquoise	turquoise
CLDN9	turquoise	turquoise
CLDND1	blue	blue
CLDND2	turquoise	turquoise
CLEC11A	salmon	salmon
CLEC1A	brown	brown
CLEC2B	pink	pink
CLEC2L	black	black
CLEC4A	turquoise	turquoise
CLEC4E	yellow	brown
CLEC4G	brown	brown
CLEC4GP1	black	black
CLEC4M	turquoise	turquoise
CLEC5A	turquoise	turquoise
CLEC7A	pink	pink
CLECL1	green	green
CLGN	brown	brown
CLHC1	yellow	brown
CLIC1	pink	pink
CLIC2	green	green
CLIC4	blue	blue
CLIC5	turquoise	turquoise
CLIC6	turquoise	turquoise
CLIP3	yellow	brown
CLK1	blue	blue
CLMN	blue	blue
CLMP	green	green
CLN5	blue	blue
CLN8	blue	blue
CLNK	turquoise	turquoise
CLNS1A	red	brown
CLPB	turquoise	turquoise
CLSTN1	black	black
CLSTN2	brown	brown
CLSTN3	brown	brown
CLTA	green	green
CLTC-IT1	turquoise	turquoise
CLTCL1	black	black
CLU	black	black
CLUAP1	turquoise	turquoise
CLUL1	yellow	brown
CLVS1	red	brown
CLVS2	red	brown
CLYBL	turquoise	turquoise
CMAHP	green	green
CMC1	yellow	brown
CMIP	grey60	green
CMKLR1	turquoise	turquoise
CMPK2	brown	brown
CMSS1	yellow	brown
CMTM1	green	green
CMTM3	pink	pink
CMTM4	red	brown
CMTM5	blue	blue
CMTM7	purple	lightgreen
CMTM8	yellow	brown
CMTR2	blue	blue
CMYA5	yellow	brown
CNBD1	turquoise	turquoise
CNDP1	blue	blue
CNDP2	turquoise	turquoise
CNFN	green	green
CNGA3	turquoise	turquoise
CNGB1	purple	lightgreen
CNGB3	turquoise	turquoise
CNIH2	turquoise	turquoise
CNIH4	turquoise	turquoise
CNKSR2	black	black
CNKSR3	blue	blue
CNN1	midnightblue	midnightblue
CNN3	pink	pink
CNNM1	blue	blue
CNNM2	green	green
CNNM3	greenyellow	greenyellow
CNOT1	red	brown
CNOT3	brown	brown
CNOT7	green	green
CNP	blue	blue
CNPPD1	turquoise	turquoise
CNPY4	green	green
CNR1	red	brown
CNR2	turquoise	turquoise
CNRIP1	brown	brown
CNST	red	brown
CNTF	turquoise	turquoise
CNTFR	tan	tan
CNTFR-AS1	turquoise	turquoise
CNTN1	tan	tan
CNTN2	blue	blue
CNTN3	blue	blue
CNTN4	red	brown
CNTN5	red	brown
CNTN6	cyan	magenta
CNTNAP1	black	black
CNTNAP2	red	brown
CNTNAP3	brown	brown
CNTNAP3P2	turquoise	turquoise
CNTNAP4	blue	blue
CNTNAP5	red	brown
CNTRL	brown	brown
COA1	red	brown
COA6	brown	brown
COA7	red	brown
COBL	blue	blue
COBLL1	midnightblue	midnightblue
COCH	brown	brown
COG2	yellow	brown
COG8	brown	brown
COL11A1	turquoise	turquoise
COL11A2	turquoise	turquoise
COL12A1	red	brown
COL13A1	black	black
COL14A1	turquoise	turquoise
COL15A1	midnightblue	midnightblue
COL16A1	brown	brown
COL18A1	blue	blue
COL1A1	midnightblue	midnightblue
COL1A2	midnightblue	midnightblue
COL20A1	green	green
COL21A1	green	green
COL23A1	cyan	magenta
COL24A1	green	green
COL25A1	turquoise	turquoise
COL27A1	yellow	brown
COL28A1	turquoise	turquoise
COL2A1	midnightblue	midnightblue
COL3A1	midnightblue	midnightblue
COL4A1	pink	pink
COL4A2	pink	pink
COL4A3	brown	brown
COL4A3BP	red	brown
COL4A4	turquoise	turquoise
COL4A5	blue	blue
COL5A1	black	black
COL5A2	lightcyan	magenta
COL5A3	yellow	brown
COL6A1	turquoise	turquoise
COL6A2	midnightblue	midnightblue
COL6A3	turquoise	turquoise
COL7A1	brown	brown
COL8A1	midnightblue	midnightblue
COL8A2	pink	pink
COL9A1	brown	brown
COL9A2	blue	blue
COL9A3	blue	blue
COLCA1	turquoise	turquoise
COLCA2	tan	tan
COLEC11	salmon	salmon
COLEC12	black	black
COLGALT2	blue	blue
COLQ	salmon	salmon
COMMD10	yellow	brown
COMMD2	green	green
COMT	blue	blue
COPB1	green	green
COPG2	red	brown
COPG2IT1	brown	brown
COPS3	yellow	brown
COPS4	yellow	brown
COPS7A	yellow	brown
COPZ1	yellow	brown
COPZ2	midnightblue	midnightblue
COQ2	turquoise	turquoise
COQ3	yellow	brown
COQ9	yellow	brown
CORO1A	brown	brown
CORO2A	lightcyan	magenta
CORO6	lightcyan	magenta
CORT	brown	brown
COTL1	turquoise	turquoise
COX11	yellow	brown
COX15	salmon	salmon
COX17	blue	blue
COX19	yellow	brown
COX20	brown	brown
COX5A	magenta	magenta
COX7A1	lightcyan	magenta
CP	pink	pink
CPA2	blue	blue
CPA4	turquoise	turquoise
CPAMD8	black	black
CPB1	turquoise	turquoise
CPD	yellow	brown
CPE	black	black
CPEB1	red	brown
CPED1	midnightblue	midnightblue
CPLX1	blue	blue
CPLX2	blue	blue
CPLX3	brown	brown
CPM	brown	brown
CPN2	turquoise	turquoise
CPNE1	turquoise	turquoise
CPNE2	blue	blue
CPNE3	brown	brown
CPNE4	black	black
CPNE5	blue	blue
CPNE6	purple	lightgreen
CPNE7	black	black
CPNE8	turquoise	turquoise
CPNE9	cyan	magenta
CPOX	blue	blue
CPPED1	blue	blue
CPQ	blue	blue
CPS1	blue	blue
CPS1-IT1	turquoise	turquoise
CPSF1	magenta	magenta
CPSF3L	turquoise	turquoise
CPSF6	red	brown
CPT1A	yellow	brown
CPT2	turquoise	turquoise
CPVL	pink	pink
CPXM2	midnightblue	midnightblue
CR936796	turquoise	turquoise
CRABP1	midnightblue	midnightblue
[truncated: 8,828 more rows]
