# Supplementary material for: Integrated bioinformatic analysis and experimental validation for exploring the key molecular of brain inflammaging
Source: Front Immunol. 2023 Jul 10;14:1213351. doi: 10.3389/fimmu.2023.1213351 (PMC10363601; doi:10.3389/fimmu.2023.1213351)
Supplement: Supplementary file 6 [file DataSheet_6.zip › wgcna-aged.txt]

Gene	dynamicModule	mergeModule
2-Mar	turquoise	turquoise
1-Sep	brown	turquoise
10-Sep	blue	blue
11-Mar	yellow	turquoise
12-Sep	turquoise	turquoise
2-Sep	brown	turquoise
3-Mar	turquoise	turquoise
3-Sep	yellow	turquoise
4-Mar	blue	blue
4-Sep	blue	blue
6-Mar	purple	lightcyan
6-Sep	brown	turquoise
7-Sep	blue	blue
8-Mar	blue	blue
8-Sep	yellow	turquoise
9-Sep	steelblue	magenta
A1BG	green	green
A2M	turquoise	turquoise
A2M-AS1	turquoise	turquoise
AA06	black	black
AACS	yellow	turquoise
AADAT	lightcyan	lightcyan
AAED1	black	black
AAGAB	greenyellow	saddlebrown
AAK1	purple	lightcyan
AAMDC	blue	blue
AARS	turquoise	turquoise
AASDHPPT	pink	turquoise
AASS	blue	blue
AATK	blue	blue
ABCA1	darkgreen	lightcyan
ABCA11P	turquoise	turquoise
ABCA17P	red	green
ABCA2	blue	blue
ABCA4	orange	orange
ABCA5	cyan	saddlebrown
ABCA6	yellow	turquoise
ABCA7	magenta	magenta
ABCA8	blue	blue
ABCA9	darkorange	darkorange
ABCB1	turquoise	turquoise
ABCB10	turquoise	turquoise
ABCB6	black	black
ABCB9	turquoise	turquoise
ABCC1	brown	turquoise
ABCC10	brown	turquoise
ABCC12	brown	turquoise
ABCC13	red	green
ABCC4	lightcyan	lightcyan
ABCC8	salmon	darkgrey
ABCC9	grey	grey
ABCD1	turquoise	turquoise
ABCD2	brown	turquoise
ABCD4	blue	blue
ABCF2	magenta	magenta
ABCF3	turquoise	turquoise
ABCG1	blue	blue
ABCG2	grey	grey
ABCG4	yellow	turquoise
ABCG8	red	green
ABHD12	blue	blue
ABHD14B	turquoise	turquoise
ABHD15	green	green
ABHD17B	blue	blue
ABHD17C	blue	blue
ABHD3	turquoise	turquoise
ABHD4	purple	lightcyan
ABHD5	blue	blue
ABHD6	blue	blue
ABHD8	blue	blue
ABI1	red	green
ABI2	pink	turquoise
ABI3BP	purple	lightcyan
ABL1	blue	blue
ABLIM1	tan	tan
ABLIM2	turquoise	turquoise
ABLIM3	grey	grey
ABR	brown	turquoise
ABRACL	yellow	turquoise
ABTB1	midnightblue	midnightblue
ABTB2	blue	blue
AC005224.2	brown	turquoise
AC005306.3	midnightblue	midnightblue
AC005523.2	green	green
AC005592.3	black	black
AC006538.1	white	white
AC007389.3	green	green
AC007680.2	darkorange	darkorange
AC007787.2	greenyellow	saddlebrown
AC008746.12	magenta	magenta
AC009120.6	blue	blue
AC012065.7	salmon	darkgrey
AC012499.1	green	green
AC012531.25	green	green
AC013463.2	red	green
AC017002.2	green	green
AC024560.2	grey	grey
AC083843.1	brown	turquoise
AC092192.1	green	green
AC092620.2	brown	turquoise
AC104667.3	black	black
AC144652.1	blue	blue
ACACA	greenyellow	saddlebrown
ACACB	darkgreen	lightcyan
ACADL	darkgreen	lightcyan
ACADSB	brown	turquoise
ACADVL	pink	turquoise
ACAP2	blue	blue
ACAT2	brown	turquoise
ACCS	black	black
ACE	greenyellow	saddlebrown
ACER3	blue	blue
ACHE	black	black
ACKR1	grey	grey
ACKR3	darkgreen	lightcyan
ACLY	brown	turquoise
ACOT11	orange	orange
ACOT4	turquoise	turquoise
ACOT7	turquoise	turquoise
ACOT8	turquoise	turquoise
ACOT9	magenta	magenta
ACOX1	turquoise	turquoise
ACOX2	turquoise	turquoise
ACOXL	red	green
ACP1	brown	turquoise
ACP2	turquoise	turquoise
ACP6	tan	tan
ACRBP	midnightblue	midnightblue
ACRC	white	white
ACRV1	lightyellow	darkgrey
ACSBG1	tan	tan
ACSF2	turquoise	turquoise
ACSF3	magenta	magenta
ACSL1	blue	blue
ACSL4	blue	blue
ACSL5	grey60	lightcyan
ACSL6	turquoise	turquoise
ACSM5	turquoise	turquoise
ACSS1	tan	tan
ACSS2	blue	blue
ACSS3	tan	tan
ACTA1	black	black
ACTA2	darkred	darkred
ACTC1	black	black
ACTG2	darkred	darkred
ACTL10	red	green
ACTL6A	blue	blue
ACTL6B	yellow	turquoise
ACTL8	lightgreen	black
ACTN1	blue	blue
ACTN2	turquoise	turquoise
ACTR10	brown	turquoise
ACTR1B	yellow	turquoise
ACTR2	salmon	darkgrey
ACTR3	brown	turquoise
ACTR3B	yellow	turquoise
ACTR3C	brown	turquoise
ACTRT3	grey	grey
ACVR1	cyan	saddlebrown
ACVR1B	purple	lightcyan
ACVR1C	turquoise	turquoise
ACVR2A	turquoise	turquoise
ACVR2B	turquoise	turquoise
ACVRL1	turquoise	turquoise
ACY3	greenyellow	saddlebrown
ACYP1	turquoise	turquoise
ADA	blue	blue
ADAD2	white	white
ADAM11	yellow	turquoise
ADAM19	yellow	turquoise
ADAM21	paleturquoise	paleturquoise
ADAM22	pink	turquoise
ADAM23	yellow	turquoise
ADAM28	lightcyan	lightcyan
ADAM33	brown	turquoise
ADAM9	red	green
ADAMTS1	grey60	lightcyan
ADAMTS10	yellow	turquoise
ADAMTS14	blue	blue
ADAMTS16	magenta	magenta
ADAMTS17	red	green
ADAMTS18	blue	blue
ADAMTS19	red	green
ADAMTS3	turquoise	turquoise
ADAMTS5	grey	grey
ADAMTS6	green	green
ADAMTS8	brown	turquoise
ADAMTS9	grey60	lightcyan
ADAMTS9-AS2	red	green
ADAMTSL1	midnightblue	midnightblue
ADAMTSL3	blue	blue
ADAMTSL4	cyan	saddlebrown
ADAP2	turquoise	turquoise
ADARB1	midnightblue	midnightblue
ADARB2	blue	blue
ADAT1	brown	turquoise
ADAT3	grey	grey
ADCK3	brown	turquoise
ADCY1	red	green
ADCY10P1	blue	blue
ADCY2	tan	tan
ADCY4	black	black
ADCY7	grey	grey
ADCY8	purple	lightcyan
ADCYAP1	turquoise	turquoise
ADCYAP1R1	tan	tan
ADD1	turquoise	turquoise
ADD2	brown	turquoise
ADD3	tan	tan
ADD3-AS1	darkgrey	darkgrey
ADH1A	green	green
ADH6	black	black
ADHFE1	tan	tan
ADI1	tan	tan
ADIG	green	green
ADIPOR2	blue	blue
ADIRF	darkgreen	lightcyan
ADIRF-AS1	red	green
ADM	grey60	lightcyan
ADO	brown	turquoise
ADORA2B	tan	tan
ADORA3	lightcyan	lightcyan
ADPRHL1	salmon	darkgrey
ADRA1A	grey	grey
ADRA1B	salmon	darkgrey
ADRA1D	brown	turquoise
ADRA2A	yellow	turquoise
ADRB1	blue	blue
ADRB2	turquoise	turquoise
ADRB3	greenyellow	saddlebrown
ADRBK2	brown	turquoise
ADSL	brown	turquoise
ADSS	turquoise	turquoise
ADSSL1	blue	blue
ADTRP	turquoise	turquoise
AEBP1	grey60	lightcyan
AES	yellow	turquoise
AF001548.5	blue	blue
AF007147	brown	turquoise
AF070581	turquoise	turquoise
AF090939	brown	turquoise
AF131215.4	brown	turquoise
AF186192.1	magenta	magenta
AF520793	brown	turquoise
AFAP1-AS1	darkgrey	darkgrey
AFAP1L2	purple	lightcyan
AFF1	turquoise	turquoise
AFF2	yellow	turquoise
AFF3	pink	turquoise
AFF4	magenta	magenta
AFG3L1P	blue	blue
AFG3L2	brown	turquoise
AFMID	blue	blue
AGA	blue	blue
AGAP1	magenta	magenta
AGAP2	yellow	turquoise
AGAP4	brown	turquoise
AGAP6	brown	turquoise
AGBL2	royalblue	royalblue
AGBL4	greenyellow	saddlebrown
AGBL5	turquoise	turquoise
AGER	black	black
AGFG2	magenta	magenta
AGGF1	brown	turquoise
AGL	grey	grey
AGMAT	yellow	turquoise
AGO1	darkorange	darkorange
AGO4	grey	grey
AGPAT4	blue	blue
AGPAT4-IT1	blue	blue
AGPAT9	salmon	darkgrey
AGPS	brown	turquoise
AGR2	black	black
AGRN	yellow	turquoise
AGT	tan	tan
AGTPBP1	brown	turquoise
AGTRAP	purple	lightcyan
AHCYL1	darkgreen	lightcyan
AHCYL2	brown	turquoise
AHDC1	blue	blue
AHI1	black	black
AHNAK	tan	tan
AHNAK2	darkorange	darkorange
AHR	blue	blue
AHRR	darkturquoise	darkturquoise
AHSA1	brown	turquoise
AHSA2	blue	blue
AHSP	darkorange	darkorange
AIDA	turquoise	turquoise
AIF1	lightcyan	lightcyan
AIF1L	blue	blue
AIFM3	tan	tan
AIG1	grey	grey
AIM1	orange	orange
AIM1L	red	green
AJAP1	grey	grey
AJUBA	turquoise	turquoise
AK000798	blue	blue
AK021537	greenyellow	saddlebrown
AK021804	brown	turquoise
AK021933	turquoise	turquoise
AK021977	brown	turquoise
AK025288	brown	turquoise
AK026905	blue	blue
AK055981	tan	tan
AK090844	green	green
AK091729	darkgrey	darkgrey
AK093205	greenyellow	saddlebrown
AK094644	greenyellow	saddlebrown
AK1	royalblue	royalblue
AK2	brown	turquoise
AK3	blue	blue
AK5	brown	turquoise
AK7	royalblue	royalblue
AK8	greenyellow	saddlebrown
AKAP12	turquoise	turquoise
AKAP13	brown	turquoise
AKAP14	orange	orange
AKAP3	blue	blue
AKAP5	turquoise	turquoise
AKAP6	pink	turquoise
AKAP8	brown	turquoise
AKIRIN1	pink	turquoise
AKNA	turquoise	turquoise
AKR1C1	grey	grey
AKR1C3	turquoise	turquoise
AKR1E2	black	black
AKT2	turquoise	turquoise
AKT3	pink	turquoise
AL132709.8	blue	blue
AL590762.11	midnightblue	midnightblue
AL833181	blue	blue
ALAD	blue	blue
ALAS1	turquoise	turquoise
ALCAM	blue	blue
ALDH16A1	green	green
ALDH1A1	tan	tan
ALDH1A2	greenyellow	saddlebrown
ALDH1A3	lightyellow	darkgrey
ALDH1B1	brown	turquoise
ALDH1L1	darkgreen	lightcyan
ALDH1L1-AS2	turquoise	turquoise
ALDH1L2	grey	grey
ALDH2	tan	tan
ALDH3A1	orange	orange
ALDH3A2	grey	grey
ALDH3B1	green	green
ALDH4A1	tan	tan
ALDH5A1	turquoise	turquoise
ALDH6A1	brown	turquoise
ALDH7A1	tan	tan
ALDH8A1	grey	grey
ALDH9A1	tan	tan
ALDOA	turquoise	turquoise
ALDOAP2	green	green
ALDOC	tan	tan
ALG13	cyan	saddlebrown
ALG14	black	black
ALK	turquoise	turquoise
ALKBH2	grey	grey
ALKBH3	brown	turquoise
ALKBH5	pink	turquoise
ALLC	red	green
ALMS1	turquoise	turquoise
ALMS1-IT1	blue	blue
ALMS1P	midnightblue	midnightblue
ALOX12B	greenyellow	saddlebrown
ALOX15	cyan	saddlebrown
ALOX15B	turquoise	turquoise
ALOX5AP	lightcyan	lightcyan
ALOXE3	darkgrey	darkgrey
ALPK1	cyan	saddlebrown
ALPK3	red	green
ALPL	lightgreen	black
ALS2	grey	grey
ALS2CL	greenyellow	saddlebrown
ALS2CR12	midnightblue	midnightblue
ALX3	black	black
ALYREF	brown	turquoise
AMELY	red	green
AMER1	black	black
AMER2	blue	blue
AMER3	turquoise	turquoise
AMFR	grey	grey
AMIGO1	yellow	turquoise
AMIGO2	turquoise	turquoise
AMMECR1	darkorange	darkorange
AMN1	turquoise	turquoise
AMOTL1	brown	turquoise
AMOTL2	blue	blue
AMPD3	blue	blue
AMPH	yellow	turquoise
AMT	tan	tan
AMZ2P1	brown	turquoise
ANG	purple	lightcyan
ANGPT1	turquoise	turquoise
ANGPT2	turquoise	turquoise
ANGPT4	black	black
ANGPTL1	lightyellow	darkgrey
ANGPTL2	blue	blue
ANGPTL4	darkgreen	lightcyan
ANK3	magenta	magenta
ANKDD1A	tan	tan
ANKH	turquoise	turquoise
ANKIB1	blue	blue
ANKLE1	black	black
ANKMY2	turquoise	turquoise
ANKRD10	blue	blue
ANKRD10-IT1	brown	turquoise
ANKRD13A	turquoise	turquoise
ANKRD13C	turquoise	turquoise
ANKRD13D	turquoise	turquoise
ANKRD16	purple	lightcyan
ANKRD18A	blue	blue
ANKRD18B	darkorange	darkorange
ANKRD2	red	green
ANKRD20A11P	brown	turquoise
ANKRD23	blue	blue
ANKRD26	brown	turquoise
ANKRD26P3	brown	turquoise
ANKRD28	brown	turquoise
ANKRD29	turquoise	turquoise
ANKRD30B	red	green
ANKRD30BP2	turquoise	turquoise
ANKRD32	turquoise	turquoise
ANKRD33B	blue	blue
ANKRD34A	yellow	turquoise
ANKRD34C	salmon	darkgrey
ANKRD35	tan	tan
ANKRD36	darkorange	darkorange
ANKRD36B	brown	turquoise
ANKRD36BP2	grey	grey
ANKRD36C	turquoise	turquoise
ANKRD37	grey	grey
ANKRD39	turquoise	turquoise
ANKRD40	blue	blue
ANKRD44	darkgrey	darkgrey
ANKRD45	royalblue	royalblue
ANKRD46	turquoise	turquoise
ANKRD50	darkturquoise	darkturquoise
ANKRD55	brown	turquoise
ANKRD6	darkturquoise	darkturquoise
ANKRD9	brown	turquoise
ANKS6	blue	blue
ANKZF1	brown	turquoise
ANLN	blue	blue
ANO2	turquoise	turquoise
ANO3	yellow	turquoise
ANO4	blue	blue
ANO5	yellow	turquoise
ANP32A	brown	turquoise
ANP32A-IT1	pink	turquoise
ANP32B	blue	blue
ANP32E	darkgreen	lightcyan
ANTXR1	saddlebrown	saddlebrown
ANTXR2	turquoise	turquoise
ANXA1	grey60	lightcyan
ANXA11	blue	blue
ANXA13	red	green
ANXA2	grey60	lightcyan
ANXA2P2	saddlebrown	saddlebrown
ANXA2P3	green	green
ANXA3	turquoise	turquoise
ANXA4	blue	blue
ANXA5	purple	lightcyan
ANXA6	yellow	turquoise
AOAH	greenyellow	saddlebrown
AOC2	green	green
AOC3	darkred	darkred
AOX1	grey	grey
AP000230.1	turquoise	turquoise
AP000473.8	green	green
AP000525.9	grey	grey
AP001462.6	brown	turquoise
AP006216.10	turquoise	turquoise
AP006222.2	grey	grey
AP1AR	green	green
AP1G1	brown	turquoise
AP1G2	brown	turquoise
AP1M1	brown	turquoise
AP1S1	brown	turquoise
AP1S2	blue	blue
AP2A2	turquoise	turquoise
AP2M1	turquoise	turquoise
AP2S1	turquoise	turquoise
AP3B1	blue	blue
AP4B1	grey	grey
AP4S1	turquoise	turquoise
AP5B1	blue	blue
AP5M1	cyan	saddlebrown
APBA1	pink	turquoise
APBA2	turquoise	turquoise
APBB1	brown	turquoise
APBB1IP	lightcyan	lightcyan
APBB2	blue	blue
APC	turquoise	turquoise
APCDD1	tan	tan
APCDD1L	red	green
APEH	brown	turquoise
APH1B	brown	turquoise
APIP	blue	blue
APLN	turquoise	turquoise
APLNR	purple	lightcyan
APLP2	pink	turquoise
APOBEC3G	turquoise	turquoise
APOC1	skyblue	darkgrey
APOC2	black	black
APOD	blue	blue
APOE	tan	tan
APOH	red	green
APOL1	red	green
APOL2	cyan	saddlebrown
APOL3	yellow	turquoise
APOLD1	grey60	lightcyan
APOM	lightyellow	darkgrey
APOO	turquoise	turquoise
APOOL	green	green
APPBP2	turquoise	turquoise
APPL2	tan	tan
APRT	brown	turquoise
APTR	brown	turquoise
AQP1	blue	blue
AQP11	turquoise	turquoise
AQP3	cyan	saddlebrown
AQP4	tan	tan
AQP4-AS1	green	green
AQP9	greenyellow	saddlebrown
AR	magenta	magenta
ARAP1	yellow	turquoise
ARAP3	brown	turquoise
ARC	yellow	turquoise
AREG	green	green
AREL1	turquoise	turquoise
ARF1	brown	turquoise
ARF3	yellow	turquoise
ARF5	turquoise	turquoise
ARFGEF1	brown	turquoise
ARFGEF2	turquoise	turquoise
ARFRP1	brown	turquoise
ARHGAP1	blue	blue
ARHGAP10	magenta	magenta
ARHGAP17	blue	blue
ARHGAP18	greenyellow	saddlebrown
ARHGAP19	blue	blue
ARHGAP20	purple	lightcyan
ARHGAP21	blue	blue
ARHGAP22	blue	blue
ARHGAP23	blue	blue
ARHGAP24	grey	grey
ARHGAP25	magenta	magenta
ARHGAP26	purple	lightcyan
ARHGAP28	grey	grey
ARHGAP29	grey	grey
ARHGAP30	lightcyan	lightcyan
ARHGAP32	purple	lightcyan
ARHGAP33	black	black
ARHGAP36	cyan	saddlebrown
ARHGAP39	salmon	darkgrey
ARHGAP42	turquoise	turquoise
ARHGAP5-AS1	tan	tan
ARHGAP6	greenyellow	saddlebrown
ARHGAP9	grey	grey
ARHGDIA	brown	turquoise
ARHGDIB	lightcyan	lightcyan
ARHGDIG	turquoise	turquoise
ARHGEF1	brown	turquoise
ARHGEF10	turquoise	turquoise
ARHGEF10L	brown	turquoise
ARHGEF12	magenta	magenta
ARHGEF17	salmon	darkgrey
ARHGEF2	blue	blue
ARHGEF25	blue	blue
ARHGEF26	tan	tan
ARHGEF26-AS1	tan	tan
ARHGEF28	blue	blue
ARHGEF3	yellow	turquoise
ARHGEF37	blue	blue
ARHGEF40	skyblue	darkgrey
ARHGEF5	cyan	saddlebrown
ARHGEF6	darkgreen	lightcyan
ARHGEF7	pink	turquoise
ARHGEF9	brown	turquoise
ARID1B	brown	turquoise
ARID2	turquoise	turquoise
ARID3A	brown	turquoise
ARID3B	darkgrey	darkgrey
ARID4B	grey	grey
ARID5A	grey60	lightcyan
ARID5B	grey	grey
ARIH2	blue	blue
ARIH2OS	darkorange	darkorange
ARL13B	blue	blue
ARL15	turquoise	turquoise
ARL2BP	pink	turquoise
ARL4A	blue	blue
ARL4C	yellow	turquoise
ARL4D	turquoise	turquoise
ARL5B	pink	turquoise
ARL6	brown	turquoise
ARL6IP6	purple	lightcyan
ARL9	brown	turquoise
ARMC12	cyan	saddlebrown
ARMC2	royalblue	royalblue
ARMC3	royalblue	royalblue
ARMC8	turquoise	turquoise
ARMCX2	turquoise	turquoise
ARMCX4	cyan	saddlebrown
ARMCX5	yellow	turquoise
ARMCX6	turquoise	turquoise
ARNT	turquoise	turquoise
ARNTL	purple	lightcyan
ARNTL2	yellow	turquoise
ARPC1A	turquoise	turquoise
ARPC1B	grey60	lightcyan
ARPC3	turquoise	turquoise
ARPC5	brown	turquoise
ARPC5L	turquoise	turquoise
ARPIN	steelblue	magenta
ARPP19	pink	turquoise
ARPP21	brown	turquoise
ARRB1	grey	grey
ARRB2	turquoise	turquoise
ARRDC2	blue	blue
ARRDC3	yellow	turquoise
ARRDC4	blue	blue
ARSB	midnightblue	midnightblue
ARSD	green	green
ARSF	midnightblue	midnightblue
ARSG	turquoise	turquoise
ART3	grey	grey
ART5	black	black
ASAH1	cyan	saddlebrown
ASAH2B	pink	turquoise
ASAP1	turquoise	turquoise
ASAP1-IT1	brown	turquoise
ASAP1-IT2	brown	turquoise
ASAP2	lightcyan	lightcyan
ASB12	green	green
ASB2	greenyellow	saddlebrown
ASB4	turquoise	turquoise
ASCC1	blue	blue
ASCC2	turquoise	turquoise
ASCL2	lightgreen	black
ASF1A	tan	tan
ASGR1	salmon	darkgrey
ASGR2	midnightblue	midnightblue
ASH1L	brown	turquoise
ASH1L-AS1	cyan	saddlebrown
ASH2L	brown	turquoise
ASIC1	yellow	turquoise
ASIC2	yellow	turquoise
ASL	brown	turquoise
ASMTL	brown	turquoise
ASMTL-AS1	black	black
ASNA1	brown	turquoise
ASNS	yellow	turquoise
ASPA	blue	blue
ASPDH	greenyellow	saddlebrown
ASPH	midnightblue	midnightblue
ASPHD1	brown	turquoise
ASPHD2	yellow	turquoise
ASPM	magenta	magenta
ASPN	darkred	darkred
ASPRV1	blue	blue
ASPSCR1	brown	turquoise
ASRGL1	tan	tan
ASS1	turquoise	turquoise
ASTE1	blue	blue
ASTN1	yellow	turquoise
ASTN2	turquoise	turquoise
ASUN	blue	blue
ASXL1	lightgreen	black
ASXL3	black	black
ATAD2	cyan	saddlebrown
ATAD2B	blue	blue
ATAD3C	black	black
ATAD5	midnightblue	midnightblue
ATCAY	yellow	turquoise
ATF3	blue	blue
ATF5	midnightblue	midnightblue
ATF6	brown	turquoise
ATF6B	grey	grey
ATF7	yellow	turquoise
ATF7IP	turquoise	turquoise
ATG10	grey	grey
ATG101	brown	turquoise
ATG16L1	turquoise	turquoise
ATG16L2	grey	grey
ATG4C	blue	blue
ATG5	turquoise	turquoise
ATG7	brown	turquoise
ATG9B	turquoise	turquoise
ATHL1	turquoise	turquoise
ATL1	turquoise	turquoise
ATL2	green	green
ATL3	darkorange	darkorange
ATM	blue	blue
ATMIN	blue	blue
ATN1	midnightblue	midnightblue
ATOH7	turquoise	turquoise
ATOH8	grey60	lightcyan
ATP10A	turquoise	turquoise
ATP10B	blue	blue
ATP10D	turquoise	turquoise
ATP11A	blue	blue
ATP11B	green	green
ATP11C	yellow	turquoise
ATP13A2	yellow	turquoise
ATP13A3	grey	grey
ATP13A4	magenta	magenta
ATP13A5	orange	orange
ATP1A1	yellow	turquoise
ATP1A1-AS1	blue	blue
ATP1A2	tan	tan
ATP1A4	green	green
ATP1B2	tan	tan
ATP1B3	brown	turquoise
ATP1B4	white	white
ATP2A2	brown	turquoise
ATP2B1	yellow	turquoise
ATP2B2	pink	turquoise
ATP2B3	red	green
ATP2B4	darkturquoise	darkturquoise
ATP2C2	cyan	saddlebrown
ATP5A1	turquoise	turquoise
ATP5B	turquoise	turquoise
ATP5C1	brown	turquoise
ATP5E	cyan	saddlebrown
ATP5F1	turquoise	turquoise
ATP5G1	turquoise	turquoise
ATP5G3	turquoise	turquoise
ATP5S	cyan	saddlebrown
ATP6AP1	turquoise	turquoise
ATP6AP1L	turquoise	turquoise
ATP6AP2	turquoise	turquoise
ATP6V0A1	brown	turquoise
ATP6V0A2	blue	blue
ATP6V0B	turquoise	turquoise
ATP6V0C	yellow	turquoise
ATP6V0D1	turquoise	turquoise
ATP6V0D2	green	green
ATP6V0E1	yellow	turquoise
ATP6V0E2	turquoise	turquoise
ATP6V0E2-AS1	red	green
ATP6V1A	turquoise	turquoise
ATP6V1B2	turquoise	turquoise
ATP6V1C1	turquoise	turquoise
ATP6V1C2	grey	grey
ATP6V1D	pink	turquoise
ATP6V1E1	turquoise	turquoise
ATP6V1G2	yellow	turquoise
ATP6V1H	brown	turquoise
ATP7A	blue	blue
ATP7B	grey	grey
ATP8A1	blue	blue
ATP8A2	turquoise	turquoise
ATP8B1	brown	turquoise
ATP8B4	lightcyan	lightcyan
ATP9A	turquoise	turquoise
ATP9B	brown	turquoise
ATR	turquoise	turquoise
ATRAID	blue	blue
ATRN	turquoise	turquoise
ATRNL1	purple	lightcyan
ATRX	pink	turquoise
ATXN10	turquoise	turquoise
ATXN2L	brown	turquoise
ATXN3	brown	turquoise
ATXN7L1	greenyellow	saddlebrown
ATXN7L2	green	green
ATXN7L3	yellow	turquoise
ATXN7L3B	pink	turquoise
AUH	turquoise	turquoise
AUNIP	grey	grey
AVEN	grey	grey
AVIL	black	black
AVL9	purple	lightcyan
AVP	red	green
AVPI1	turquoise	turquoise
AVPR1B	paleturquoise	paleturquoise
AX746627	turquoise	turquoise
AX746823	green	green
AX747261	midnightblue	midnightblue
AX747444	green	green
AX747507	brown	turquoise
AX747652	grey	grey
AX747730	green	green
AX748157	midnightblue	midnightblue
AX748273	blue	blue
AX748339	brown	turquoise
AXIN2	brown	turquoise
AXL	brown	turquoise
AZGP1	turquoise	turquoise
AZI2	brown	turquoise
AZIN1	brown	turquoise
AZIN2	brown	turquoise
AZU1	grey	grey
B2M	turquoise	turquoise
B3GALNT1	turquoise	turquoise
B3GALT2	turquoise	turquoise
B3GALT5	red	green
B3GALT6	turquoise	turquoise
B3GALTL	turquoise	turquoise
B3GAT2	purple	lightcyan
B3GNT2	pink	turquoise
B3GNT4	yellow	turquoise
B3GNT5	darkgrey	darkgrey
B3GNT6	black	black
B3GNT7	turquoise	turquoise
B3GNT8	black	black
B3GNT9	yellow	turquoise
B3GNTL1	turquoise	turquoise
B4GALNT1	yellow	turquoise
B4GALNT3	midnightblue	midnightblue
B4GALNT4	magenta	magenta
B4GALT1	green	green
B4GALT2	lightgreen	black
B4GALT5	turquoise	turquoise
B4GALT6	yellow	turquoise
B9D1	greenyellow	saddlebrown
B9D2	lightgreen	black
BAAT	darkorange	darkorange
BABAM1	turquoise	turquoise
BACE1	blue	blue
BACE2	turquoise	turquoise
BACH1	grey60	lightcyan
BAD	brown	turquoise
BAG1	red	green
BAG2	brown	turquoise
BAG3	darkgreen	lightcyan
BAG4	pink	turquoise
BAI2	blue	blue
BAI3	darkorange	darkorange
BAIAP2	blue	blue
BAIAP2-AS1	turquoise	turquoise
BAIAP3	darkturquoise	darkturquoise
BAMBI	blue	blue
BANK1	lightgreen	black
BANP	blue	blue
BAP1	blue	blue
BARD1	blue	blue
BARX2	paleturquoise	paleturquoise
BASP1	black	black
BATF	lightyellow	darkgrey
BATF2	midnightblue	midnightblue
BATF3	turquoise	turquoise
BAZ1A	blue	blue
BAZ1B	green	green
BAZ2B	blue	blue
BBIP1	blue	blue
BBOX1	tan	tan
BBS1	brown	turquoise
BBS12	turquoise	turquoise
BBS2	tan	tan
BBS5	brown	turquoise
BBS7	yellow	turquoise
BBS9	green	green
BBX	blue	blue
BC010186	paleturquoise	paleturquoise
BC012193	brown	turquoise
BC022047	yellow	turquoise
BC022892	magenta	magenta
BC023201	cyan	saddlebrown
BC032415	brown	turquoise
BC039319	turquoise	turquoise
BC040734	salmon	darkgrey
BC040833	red	green
BC041025	brown	turquoise
BC041998	salmon	darkgrey
BC042366	blue	blue
BC043540	blue	blue
BC044596	grey	grey
BC045560	grey	grey
BC045805	tan	tan
BC047651	brown	turquoise
BC053951	red	green
BC069776	red	green
BC113958	pink	turquoise
BC130595	green	green
BCAN	turquoise	turquoise
BCAP29	salmon	darkgrey
BCAR1	brown	turquoise
BCAR3	darkgreen	lightcyan
BCAS1	blue	blue
BCAS2	turquoise	turquoise
BCAS4	brown	turquoise
BCAT1	pink	turquoise
BCAT2	brown	turquoise
BCDIN3D	blue	blue
BCHE	blue	blue
BCKDHB	tan	tan
BCL10	grey	grey
BCL11A	yellow	turquoise
BCL11B	darkturquoise	darkturquoise
BCL2A1	green	green
BCL2L10	midnightblue	midnightblue
BCL2L11	paleturquoise	paleturquoise
BCL2L13	brown	turquoise
BCL2L2	pink	turquoise
BCL6	grey60	lightcyan
BCL6B	brown	turquoise
BCL7A	salmon	darkgrey
BCMO1	orange	orange
BCO2	blue	blue
BCOR	midnightblue	midnightblue
BCR	brown	turquoise
BDH1	yellow	turquoise
BDH2	tan	tan
BDKRB1	midnightblue	midnightblue
BDKRB2	magenta	magenta
BDNF	turquoise	turquoise
BDNF-AS	white	white
BDP1	pink	turquoise
BEAN1	turquoise	turquoise
BECN1	brown	turquoise
BEGAIN	blue	blue
BEND4	turquoise	turquoise
BEND5	turquoise	turquoise
BEND7	brown	turquoise
BEST1	blue	blue
BEST3	grey	grey
BET1L	brown	turquoise
BEX1	yellow	turquoise
BEX2	turquoise	turquoise
BEX4	turquoise	turquoise
BEX5	yellow	turquoise
BFSP1	turquoise	turquoise
BGN	turquoise	turquoise
BHLHB9	turquoise	turquoise
BHLHE22	darkturquoise	darkturquoise
BHLHE40	brown	turquoise
BHLHE41	yellow	turquoise
BHMT	grey	grey
BHMT2	turquoise	turquoise
BICC1	darkred	darkred
BICD1	brown	turquoise
BICD2	pink	turquoise
BID	turquoise	turquoise
BIN1	blue	blue
BIN2	green	green
BIRC3	green	green
BIRC5	black	black
BIVM	green	green
BLACAT1	lightyellow	darkgrey
BLID	magenta	magenta
BLM	turquoise	turquoise
BLNK	lightcyan	lightcyan
BLOC1S2	turquoise	turquoise
BLOC1S6	brown	turquoise
BLVRA	brown	turquoise
BMP1	magenta	magenta
BMP2	cyan	saddlebrown
BMP2K	red	green
BMP4	greenyellow	saddlebrown
BMP5	darkred	darkred
BMP6	darkred	darkred
BMP7	turquoise	turquoise
BMP8B	blue	blue
BMPER	skyblue	darkgrey
BMPR1B	tan	tan
BMPR2	pink	turquoise
BMS1P5	cyan	saddlebrown
BMS1P6	grey	grey
BNC2	turquoise	turquoise
BNIP2	purple	lightcyan
BOC	brown	turquoise
BOK	blue	blue
BOLA3-AS1	skyblue	darkgrey
BORA	cyan	saddlebrown
BPHL	turquoise	turquoise
BPIFA1	magenta	magenta
BPIFC	green	green
BPTF	blue	blue
BRAF	brown	turquoise
BRCA1	blue	blue
BRD7	magenta	magenta
BRD8	brown	turquoise
BRE-AS1	grey	grey
BRF1	brown	turquoise
BRF2	brown	turquoise
BRI3BP	turquoise	turquoise
BRICD5	brown	turquoise
BRINP2	yellow	turquoise
BRINP3	turquoise	turquoise
BRMS1L	brown	turquoise
BROX	cyan	saddlebrown
BRPF3	green	green
BRSK1	yellow	turquoise
BRSK2	yellow	turquoise
BSG	blue	blue
BSN	yellow	turquoise
BST2	turquoise	turquoise
BTBD10	turquoise	turquoise
BTBD11	brown	turquoise
BTBD16	red	green
BTBD17	lightgreen	black
BTBD18	brown	turquoise
BTBD19	red	green
BTBD3	turquoise	turquoise
BTBD7	turquoise	turquoise
BTBD8	green	green
BTBD9	pink	turquoise
BTD	blue	blue
BTF3L4	turquoise	turquoise
BTG1	grey60	lightcyan
BTG2	grey60	lightcyan
BTG3	blue	blue
BTK	greenyellow	saddlebrown
BTN3A1	turquoise	turquoise
BTN3A2	cyan	saddlebrown
BTN3A3	grey	grey
BTNL3	black	black
BTNL9	brown	turquoise
BTRC	pink	turquoise
BUB1B	orange	orange
BVES	blue	blue
BVES-AS1	red	green
BYSL	turquoise	turquoise
BZRAP1	blue	blue
BZRAP1-AS1	turquoise	turquoise
BZW2	yellow	turquoise
C10orf10	grey60	lightcyan
C10orf12	brown	turquoise
C10orf128	blue	blue
C10orf2	grey	grey
C10orf32	brown	turquoise
C10orf35	turquoise	turquoise
C10orf54	turquoise	turquoise
C10orf55	green	green
C10orf85	skyblue	darkgrey
C10orf90	blue	blue
C11orf1	brown	turquoise
C11orf24	brown	turquoise
C11orf45	greenyellow	saddlebrown
C11orf54	blue	blue
C11orf57	grey	grey
C11orf63	green	green
C11orf70	royalblue	royalblue
C11orf74	turquoise	turquoise
C11orf80	turquoise	turquoise
C11orf84	grey	grey
C11orf87	turquoise	turquoise
C11orf88	royalblue	royalblue
C11orf95	blue	blue
C11orf96	grey60	lightcyan
C11orf97	brown	turquoise
C12orf10	turquoise	turquoise
C12orf4	pink	turquoise
C12orf43	yellow	turquoise
C12orf5	turquoise	turquoise
C12orf57	brown	turquoise
C12orf60	yellow	turquoise
C12orf66	pink	turquoise
C12orf73	brown	turquoise
C12orf75	cyan	saddlebrown
C12orf76	blue	blue
C14orf132	blue	blue
C14orf142	brown	turquoise
C14orf178	darkorange	darkorange
C14orf180	orange	orange
C14orf23	grey	grey
C14orf28	brown	turquoise
C14orf37	grey	grey
C14orf79	midnightblue	midnightblue
C14orf80	midnightblue	midnightblue
C14orf93	turquoise	turquoise
C15orf27	yellow	turquoise
C15orf37	black	black
C15orf40	grey	grey
C15orf41	black	black
C15orf52	yellow	turquoise
C15orf59	blue	blue
C15orf62	white	white
C15orf65	turquoise	turquoise
C16orf13	black	black
C16orf70	turquoise	turquoise
C16orf71	black	black
C16orf74	green	green
C16orf80	brown	turquoise
C16orf87	yellow	turquoise
C16orf89	tan	tan
C16orf91	brown	turquoise
C16orf92	black	black
C16orf93	blue	blue
C17orf100	brown	turquoise
C17orf104	brown	turquoise
C17orf51	turquoise	turquoise
C17orf58	turquoise	turquoise
C17orf62	blue	blue
C17orf70	green	green
C17orf75	turquoise	turquoise
C17orf82	darkorange	darkorange
C17orf85	white	white
C17orf96	yellow	turquoise
C17orf97	turquoise	turquoise
C18orf25	pink	turquoise
C18orf42	red	green
C18orf54	blue	blue
C18orf61	greenyellow	saddlebrown
C18orf8	turquoise	turquoise
C19orf18	turquoise	turquoise
C19orf26	turquoise	turquoise
C19orf33	darkred	darkred
C19orf40	steelblue	magenta
C19orf52	black	black
C19orf54	blue	blue
C19orf73	midnightblue	midnightblue
C19orf84	paleturquoise	paleturquoise
C1D	turquoise	turquoise
C1GALT1	blue	blue
C1orf106	turquoise	turquoise
C1orf112	greenyellow	saddlebrown
C1orf115	yellow	turquoise
C1orf122	blue	blue
C1orf145	paleturquoise	paleturquoise
C1orf158	royalblue	royalblue
C1orf162	grey60	lightcyan
C1orf168	orange	orange
C1orf174	brown	turquoise
C1orf192	royalblue	royalblue
C1orf194	royalblue	royalblue
C1orf198	blue	blue
C1orf204	turquoise	turquoise
C1orf21	blue	blue
C1orf213	brown	turquoise
C1orf216	yellow	turquoise
C1orf220	midnightblue	midnightblue
C1orf226	purple	lightcyan
C1orf228	cyan	saddlebrown
C1orf233	yellow	turquoise
C1orf52	turquoise	turquoise
C1orf53	black	black
C1orf54	darkgreen	lightcyan
C1orf61	turquoise	turquoise
C1orf64	turquoise	turquoise
C1orf68	black	black
C1orf74	black	black
C1orf87	royalblue	royalblue
C1orf95	darkturquoise	darkturquoise
C1QA	lightcyan	lightcyan
C1QB	lightcyan	lightcyan
C1QC	lightcyan	lightcyan
C1QL1	grey	grey
C1QTNF1	midnightblue	midnightblue
C1QTNF1-AS1	black	black
C1QTNF2	brown	turquoise
C1QTNF3	salmon	darkgrey
C1QTNF4	turquoise	turquoise
C1QTNF6	cyan	saddlebrown
C1R	grey60	lightcyan
C1S	grey60	lightcyan
C20orf166-AS1	greenyellow	saddlebrown
C20orf196	brown	turquoise
C20orf27	yellow	turquoise
C20orf62	black	black
C21orf119	green	green
C21orf15	black	black
C21orf37	blue	blue
C21orf49	turquoise	turquoise
C21orf62	saddlebrown	saddlebrown
C21orf67	green	green
C21orf91	blue	blue
C21orf91-OT1	midnightblue	midnightblue
C22orf24	brown	turquoise
C22orf31	steelblue	magenta
C22orf34	midnightblue	midnightblue
C22orf46	turquoise	turquoise
C2CD2	brown	turquoise
C2CD2L	yellow	turquoise
C2CD4A	white	white
C2CD4B	steelblue	magenta
C2CD4C	black	black
C2orf15	green	green
C2orf27A	turquoise	turquoise
C2orf40	orange	orange
C2orf50	midnightblue	midnightblue
C2orf68	blue	blue
C2orf76	blue	blue
C2orf80	yellow	turquoise
C2orf82	turquoise	turquoise
C2orf83	magenta	magenta
C2orf88	blue	blue
C3	lightcyan	lightcyan
C3AR1	lightcyan	lightcyan
C3orf14	salmon	darkgrey
C3orf17	brown	turquoise
C3orf33	turquoise	turquoise
C3orf58	blue	blue
C3orf70	brown	turquoise
C3orf80	yellow	turquoise
C3P1	lightgreen	black
C4orf17	darkorange	darkorange
C4orf19	tan	tan
C4orf22	royalblue	royalblue
C4orf32	blue	blue
C4orf33	brown	turquoise
C4orf47	royalblue	royalblue
C5	yellow	turquoise
C5AR1	green	green
C5orf17	red	green
C5orf22	turquoise	turquoise
C5orf24	pink	turquoise
C5orf27	salmon	darkgrey
C5orf28	brown	turquoise
C5orf34	turquoise	turquoise
C5orf42	green	green
C5orf49	red	green
C5orf55	black	black
C5orf56	turquoise	turquoise
C5orf64	blue	blue
C6orf1	brown	turquoise
C6orf106	purple	lightcyan
C6orf118	royalblue	royalblue
C6orf132	green	green
C6orf141	red	green
C6orf15	green	green
C6orf165	paleturquoise	paleturquoise
C6orf211	turquoise	turquoise
C6orf48	blue	blue
C6orf57	turquoise	turquoise
C6orf62	grey	grey
C7	darkred	darkred
C7orf13	brown	turquoise
C7orf31	greenyellow	saddlebrown
C7orf57	royalblue	royalblue
C7orf60	yellow	turquoise
C7orf61	blue	blue
C7orf63	turquoise	turquoise
C7orf73	turquoise	turquoise
C8B	red	green
C8orf22	red	green
C8orf33	brown	turquoise
C8orf34	brown	turquoise
C8orf4	turquoise	turquoise
C8orf44	black	black
C8orf46	turquoise	turquoise
C8orf58	brown	turquoise
C8orf60	magenta	magenta
C8orf74	green	green
C8orf76	turquoise	turquoise
C8orf82	brown	turquoise
C8orf88	greenyellow	saddlebrown
C9orf114	blue	blue
C9orf116	cyan	saddlebrown
C9orf117	royalblue	royalblue
C9orf131	green	green
C9orf135	royalblue	royalblue
C9orf16	lightyellow	darkgrey
C9orf173	red	green
C9orf24	yellow	turquoise
C9orf3	blue	blue
C9orf37	black	black
C9orf38	red	green
C9orf40	brown	turquoise
C9orf41	pink	turquoise
C9orf53	green	green
C9orf72	turquoise	turquoise
C9orf85	blue	blue
C9orf91	yellow	turquoise
CA1	grey	grey
CA10	yellow	turquoise
CA11	yellow	turquoise
CA12	turquoise	turquoise
CA14	blue	blue
CA2	blue	blue
CA4	brown	turquoise
CA5B	tan	tan
CA5BP1	red	green
CA7	yellow	turquoise
CA8	green	green
CA9	lightgreen	black
CAB39	turquoise	turquoise
CAB39L	grey	grey
CABLES1	tan	tan
CABP1	yellow	turquoise
CABP4	red	green
CABP7	black	black
CABYR	brown	turquoise
CACHD1	tan	tan
CACNA1B	turquoise	turquoise
CACNA1C	brown	turquoise
CACNA1D	darkgrey	darkgrey
CACNA1E	paleturquoise	paleturquoise
CACNA1F	red	green
CACNA1G	yellow	turquoise
CACNA1G-AS1	darkorange	darkorange
CACNA1H	lightyellow	darkgrey
CACNA2D1	yellow	turquoise
CACNA2D2	salmon	darkgrey
CACNA2D3	yellow	turquoise
CACNB1	turquoise	turquoise
CACNB2	cyan	saddlebrown
CACNB3	yellow	turquoise
CACNB4	purple	lightcyan
CACNG2	salmon	darkgrey
CACNG3	yellow	turquoise
CACNG4	lightyellow	darkgrey
CACNG7	red	green
CACNG8	brown	turquoise
CACUL1	brown	turquoise
CADM1	tan	tan
CADM2	brown	turquoise
CADM3	yellow	turquoise
CADM4	blue	blue
CADPS	grey	grey
CADPS2	yellow	turquoise
CAHM	blue	blue
CALB1	yellow	turquoise
CALB2	turquoise	turquoise
CALCA	green	green
CALCB	black	black
CALCOCO2	brown	turquoise
CALD1	turquoise	turquoise
CALHM1	purple	lightcyan
CALM1	pink	turquoise
CALML4	brown	turquoise
CALN1	brown	turquoise
CALR	brown	turquoise
CALY	yellow	turquoise
CAMK1	yellow	turquoise
CAMK1D	blue	blue
CAMK1G	yellow	turquoise
CAMK2A	yellow	turquoise
CAMK2B	turquoise	turquoise
CAMK2D	darkturquoise	darkturquoise
CAMK2G	grey	grey
CAMK2N1	yellow	turquoise
CAMK2N2	brown	turquoise
CAMK4	brown	turquoise
CAMKK1	greenyellow	saddlebrown
CAMKK2	pink	turquoise
CAMKV	yellow	turquoise
CAMSAP1	pink	turquoise
CAMSAP2	pink	turquoise
CAMSAP3	yellow	turquoise
CAMTA2	yellow	turquoise
CANT1	brown	turquoise
CANX	blue	blue
CAP2	yellow	turquoise
CAPG	lightcyan	lightcyan
CAPN13	green	green
CAPN2	turquoise	turquoise
CAPN3	blue	blue
CAPN5	brown	turquoise
CAPN9	blue	blue
CAPRIN1	turquoise	turquoise
CAPS	royalblue	royalblue
CAPS2	salmon	darkgrey
CAPSL	royalblue	royalblue
CARD10	black	black
CARD16	turquoise	turquoise
CARD6	turquoise	turquoise
CARD8	yellow	turquoise
CARF	green	green
CARNS1	blue	blue
CARS2	red	green
CARTPT	turquoise	turquoise
CASC1	turquoise	turquoise
CASC10	magenta	magenta
CASC18	red	green
CASC2	magenta	magenta
CASC4	brown	turquoise
CASC7	grey	grey
CASD1	turquoise	turquoise
CASKIN1	blue	blue
CASKIN2	turquoise	turquoise
CASP1	lightcyan	lightcyan
CASP10	darkorange	darkorange
CASP4	magenta	magenta
CASP7	brown	turquoise
CASP8	cyan	saddlebrown
CASQ1	skyblue	darkgrey
CASQ2	darkred	darkred
CAT	blue	blue
CAV1	turquoise	turquoise
CAV2	brown	turquoise
CBFA2T3	yellow	turquoise
CBFB	blue	blue
CBLB	red	green
CBLN1	brown	turquoise
CBLN2	salmon	darkgrey
CBLN3	black	black
CBLN4	yellow	turquoise
CBR1	blue	blue
CBR3	tan	tan
CBR4	turquoise	turquoise
CBS	black	black
CBX4	brown	turquoise
CBX5	pink	turquoise
CBX6	yellow	turquoise
CBX7	salmon	darkgrey
CC2D1A	green	green
CC2D1B	blue	blue
CC2D2A	tan	tan
CC2D2B	green	green
CCBE1	greenyellow	saddlebrown
CCBL2	turquoise	turquoise
CCDC104	turquoise	turquoise
CCDC109B	grey	grey
CCDC11	royalblue	royalblue
CCDC113	turquoise	turquoise
CCDC114	royalblue	royalblue
CCDC115	brown	turquoise
CCDC117	grey	grey
CCDC122	red	green
CCDC124	midnightblue	midnightblue
CCDC125	green	green
CCDC126	turquoise	turquoise
CCDC13	brown	turquoise
CCDC13-AS1	blue	blue
CCDC132	pink	turquoise
CCDC134	blue	blue
CCDC140	green	green
CCDC142	turquoise	turquoise
CCDC144CP	steelblue	magenta
CCDC146	royalblue	royalblue
CCDC148	brown	turquoise
CCDC149	grey	grey
CCDC15	midnightblue	midnightblue
CCDC151	brown	turquoise
CCDC152	brown	turquoise
CCDC157	turquoise	turquoise
CCDC160	turquoise	turquoise
CCDC163P	blue	blue
CCDC170	midnightblue	midnightblue
CCDC172	green	green
CCDC173	royalblue	royalblue
CCDC176	turquoise	turquoise
CCDC177	yellow	turquoise
CCDC182	black	black
CCDC184	yellow	turquoise
CCDC186	darkorange	darkorange
CCDC19	greenyellow	saddlebrown
CCDC24	magenta	magenta
CCDC25	brown	turquoise
CCDC28A	darkturquoise	darkturquoise
CCDC3	yellow	turquoise
CCDC30	grey	grey
CCDC34	turquoise	turquoise
CCDC37	saddlebrown	saddlebrown
CCDC37-AS1	magenta	magenta
CCDC40	black	black
CCDC50	turquoise	turquoise
CCDC57	grey	grey
CCDC58	grey	grey
CCDC6	brown	turquoise
CCDC61	magenta	magenta
CCDC62	grey	grey
CCDC64	blue	blue
CCDC64B	turquoise	turquoise
CCDC65	grey	grey
CCDC68	lightgreen	black
CCDC69	brown	turquoise
CCDC7	darkorange	darkorange
CCDC71L	grey	grey
CCDC77	blue	blue
CCDC78	royalblue	royalblue
CCDC8	saddlebrown	saddlebrown
CCDC80	purple	lightcyan
CCDC81	greenyellow	saddlebrown
CCDC84	brown	turquoise
CCDC85A	purple	lightcyan
CCDC85B	black	black
CCDC88A	blue	blue
CCDC88B	green	green
CCDC88C	grey	grey
CCDC9	lightgreen	black
CCDC90B	blue	blue
CCDC91	grey	grey
CCDC93	brown	turquoise
CCDC96	red	green
CCHCR1	green	green
CCK	yellow	turquoise
CCKAR	black	black
CCKBR	yellow	turquoise
CCL19	darkred	darkred
CCL2	grey60	lightcyan
CCL20	grey	grey
CCL21	red	green
CCL22	paleturquoise	paleturquoise
CCL28	turquoise	turquoise
CCL4	red	green
CCL5	turquoise	turquoise
CCL8	grey	grey
CCM2L	grey	grey
CCNA1	yellow	turquoise
CCNA2	blue	blue
CCNB1	turquoise	turquoise
CCNB2	greenyellow	saddlebrown
CCNB3	green	green
CCND1	grey	grey
CCND2	pink	turquoise
CCNDBP1	brown	turquoise
CCNE2	blue	blue
CCNG1	yellow	turquoise
CCNH	turquoise	turquoise
CCNI	skyblue	darkgrey
CCNJL	green	green
CCNL1	turquoise	turquoise
CCNO	salmon	darkgrey
CCNT2	salmon	darkgrey
CCNY	brown	turquoise
CCNYL1	brown	turquoise
CCNYL2	cyan	saddlebrown
CCP110	blue	blue
CCR1	lightcyan	lightcyan
CCR10	darkgrey	darkgrey
CCR5	red	green
CCSAP	pink	turquoise
CCSER1	turquoise	turquoise
CCSER2	pink	turquoise
CCT2	turquoise	turquoise
CCT4	brown	turquoise
CCT5	brown	turquoise
CCT6B	black	black
CCZ1B	brown	turquoise
CD109	black	black
CD14	lightcyan	lightcyan
CD151	turquoise	turquoise
CD163	grey60	lightcyan
CD163L1	cyan	saddlebrown
CD177	darkred	darkred
CD1C	midnightblue	midnightblue
CD2	green	green
CD200	turquoise	turquoise
CD209	grey	grey
CD22	blue	blue
CD24	greenyellow	saddlebrown
CD244	white	white
CD248	black	black
CD274	turquoise	turquoise
CD276	darkgrey	darkgrey
CD300A	lightcyan	lightcyan
CD300C	green	green
CD300LF	greenyellow	saddlebrown
CD33	saddlebrown	saddlebrown
CD34	turquoise	turquoise
CD37	lightcyan	lightcyan
CD38	cyan	saddlebrown
CD4	lightcyan	lightcyan
CD40	greenyellow	saddlebrown
CD40LG	lightgreen	black
CD44	grey60	lightcyan
CD47	brown	turquoise
CD5	green	green
CD52	greenyellow	saddlebrown
CD53	lightcyan	lightcyan
CD55	blue	blue
CD58	grey60	lightcyan
CD6	lightgreen	black
CD69	grey	grey
CD74	lightcyan	lightcyan
CD80	green	green
CD83	turquoise	turquoise
CD84	lightcyan	lightcyan
CD86	lightcyan	lightcyan
CD8A	turquoise	turquoise
CD9	blue	blue
CD93	grey60	lightcyan
CD97	blue	blue
CD99	darkgreen	lightcyan
CD99L2	pink	turquoise
CDA	black	black
CDADC1	brown	turquoise
CDAN1	lightgreen	black
CDC14A	turquoise	turquoise
CDC14B	blue	blue
CDC20	blue	blue
CDC25A	lightgreen	black
CDC34	turquoise	turquoise
CDC37	turquoise	turquoise
CDC37L1	brown	turquoise
CDC40	pink	turquoise
CDC42	grey	grey
CDC42-IT1	magenta	magenta
CDC42BPA	turquoise	turquoise
CDC42BPB	turquoise	turquoise
CDC42BPG	green	green
CDC42EP1	blue	blue
CDC42EP2	blue	blue
CDC42EP3	turquoise	turquoise
CDC42EP4	grey	grey
CDC42EP5	brown	turquoise
CDC42SE1	blue	blue
CDC42SE2	pink	turquoise
CDC5L	brown	turquoise
CDC6	skyblue	darkgrey
CDC7	yellow	turquoise
CDCA4	green	green
CDCA5	turquoise	turquoise
CDCA7	greenyellow	saddlebrown
CDCA7L	blue	blue
CDCP1	green	green
CDH1	blue	blue
CDH10	turquoise	turquoise
CDH11	grey	grey
CDH12	yellow	turquoise
CDH13	yellow	turquoise
CDH18	yellow	turquoise
CDH19	blue	blue
CDH20	brown	turquoise
CDH22	yellow	turquoise
CDH3	steelblue	magenta
CDH4	blue	blue
CDH5	turquoise	turquoise
CDH6	brown	turquoise
CDH8	darkturquoise	darkturquoise
CDH9	blue	blue
CDHR1	grey	grey
CDHR3	greenyellow	saddlebrown
CDIP1	turquoise	turquoise
CDIPT-AS1	paleturquoise	paleturquoise
CDK1	red	green
CDK16	brown	turquoise
CDK18	blue	blue
CDK19	blue	blue
CDK2	grey60	lightcyan
CDK20	yellow	turquoise
CDK2AP1	turquoise	turquoise
CDK2AP2	turquoise	turquoise
CDK5	yellow	turquoise
CDK5R1	brown	turquoise
CDK5R2	yellow	turquoise
CDK5RAP2	midnightblue	midnightblue
CDK5RAP3	blue	blue
CDK6	blue	blue
CDK7	turquoise	turquoise
CDK8	turquoise	turquoise
CDKL1	blue	blue
CDKL2	pink	turquoise
CDKN1A	grey60	lightcyan
CDKN1B	blue	blue
CDKN1C	blue	blue
CDKN2AIPNL	brown	turquoise
CDKN2B	turquoise	turquoise
CDKN2C	turquoise	turquoise
CDKN2D	yellow	turquoise
CDKN3	turquoise	turquoise
CDO1	grey	grey
CDON	salmon	darkgrey
CDR1	lightyellow	darkgrey
CDR2L	blue	blue
CDRT15	midnightblue	midnightblue
CDS1	turquoise	turquoise
CDS2	turquoise	turquoise
CDX2	lightgreen	black
CDYL2	purple	lightcyan
CEACAM19	lightgreen	black
CEACAM4	steelblue	magenta
CEACAM6	darkgrey	darkgrey
CEBPA	lightcyan	lightcyan
CEBPB	grey60	lightcyan
CEBPD	grey60	lightcyan
CEBPZOS	turquoise	turquoise
CECR1	turquoise	turquoise
CECR2	greenyellow	saddlebrown
CECR6	yellow	turquoise
CECR7	pink	turquoise
CEL	red	green
CELA2B	green	green
CELF1	brown	turquoise
CELF2	grey	grey
CELF3	yellow	turquoise
CELF4	blue	blue
CELF5	turquoise	turquoise
CELF6	brown	turquoise
CELP	cyan	saddlebrown
CELSR3	blue	blue
CEMIP	darkred	darkred
CEND1	salmon	darkgrey
CENPB	blue	blue
CENPBD1	brown	turquoise
CENPBD1P1	blue	blue
CENPF	skyblue	darkgrey
CENPJ	grey	grey
CENPL	green	green
CENPN	tan	tan
CENPO	lightgreen	black
CENPQ	blue	blue
CENPT	yellow	turquoise
CENPU	blue	blue
CENPW	darkturquoise	darkturquoise
CEP104	blue	blue
CEP112	greenyellow	saddlebrown
CEP131	green	green
CEP135	red	green
CEP152	turquoise	turquoise
CEP164	brown	turquoise
CEP170B	yellow	turquoise
CEP19	brown	turquoise
CEP192	blue	blue
CEP290	magenta	magenta
CEP350	brown	turquoise
CEP41	magenta	magenta
CEP44	blue	blue
CEP63	brown	turquoise
CEP68	pink	turquoise
CEP72	turquoise	turquoise
CEP76	turquoise	turquoise
CEP78	blue	blue
CEP83	black	black
CEP83-AS1	cyan	saddlebrown
CEP85	blue	blue
CEP85L	brown	turquoise
CERCAM	blue	blue
CERK	salmon	darkgrey
CERS2	blue	blue
CERS4	blue	blue
CERS6	pink	turquoise
CES1P1	black	black
CES4A	blue	blue
CETN2	royalblue	royalblue
CETN3	blue	blue
CFB	turquoise	turquoise
CFC1	salmon	darkgrey
CFD	grey	grey
CFH	turquoise	turquoise
CFI	grey60	lightcyan
CFL2	blue	blue
CFLAR	turquoise	turquoise
CGN	blue	blue
CGREF1	yellow	turquoise
CH25H	red	green
CHAC1	turquoise	turquoise
CHAC2	turquoise	turquoise
CHAD	grey	grey
CHADL	blue	blue
CHAF1A	brown	turquoise
CHAF1B	turquoise	turquoise
CHCHD10	turquoise	turquoise
CHCHD5	midnightblue	midnightblue
CHCHD6	darkturquoise	darkturquoise
CHCHD7	brown	turquoise
CHD1L	blue	blue
CHD2	blue	blue
CHD3	yellow	turquoise
CHD4	turquoise	turquoise
CHD5	blue	blue
CHD6	salmon	darkgrey
CHD7	blue	blue
CHDH	brown	turquoise
CHEK1	blue	blue
CHGA	salmon	darkgrey
CHGB	yellow	turquoise
CHI3L1	grey60	lightcyan
CHI3L2	purple	lightcyan
CHIC1	pink	turquoise
CHIC2	cyan	saddlebrown
CHL1	black	black
CHML	turquoise	turquoise
CHMP1B	brown	turquoise
CHMP2B	red	green
CHMP4B	brown	turquoise
CHMP5	turquoise	turquoise
CHMP6	grey	grey
CHN1	yellow	turquoise
CHN2	blue	blue
CHODL	cyan	saddlebrown
CHORDC1	grey	grey
CHP1	brown	turquoise
CHPT1	grey	grey
CHRAC1	blue	blue
CHRD	yellow	turquoise
CHRDL1	blue	blue
CHRDL2	black	black
CHRM1	yellow	turquoise
CHRM2	cyan	saddlebrown
CHRM3	turquoise	turquoise
CHRM4	green	green
CHRM5	blue	blue
CHRNA1	black	black
CHRNA2	magenta	magenta
CHRNA3	lightgreen	black
CHRNA4	black	black
CHRNB1	cyan	saddlebrown
CHRNB3	red	green
CHRNE	black	black
CHRNG	midnightblue	midnightblue
CHST1	yellow	turquoise
CHST11	black	black
CHST12	brown	turquoise
CHST14	purple	lightcyan
CHST15	yellow	turquoise
CHST2	brown	turquoise
CHST3	turquoise	turquoise
CHST5	midnightblue	midnightblue
CHST6	blue	blue
CHST7	tan	tan
CHST8	grey	grey
CHSY1	grey60	lightcyan
CHSY3	blue	blue
CHTOP	brown	turquoise
CHURC1	grey	grey
CIAO1	brown	turquoise
CIART	grey	grey
CIB1	turquoise	turquoise
CIDEA	skyblue	darkgrey
CIDEB	turquoise	turquoise
CIDECP	cyan	saddlebrown
CIITA	greenyellow	saddlebrown
CIRBP	blue	blue
CISD1	turquoise	turquoise
CISD2	brown	turquoise
CISH	green	green
CITED1	turquoise	turquoise
CKAP2	turquoise	turquoise
CKAP4	brown	turquoise
CKMT2	turquoise	turquoise
CKMT2-AS1	blue	blue
CKS1B	blue	blue
CKS2	grey	grey
CLASP2	blue	blue
CLASRP	brown	turquoise
CLC	white	white
CLCA2	magenta	magenta
CLCA4	blue	blue
CLCC1	blue	blue
CLCN1	red	green
CLCN2	blue	blue
CLCN4	brown	turquoise
CLCN5	pink	turquoise
CLDN1	orange	orange
CLDN10	tan	tan
CLDN11	blue	blue
CLDN15	blue	blue
CLDN17	black	black
CLDN2	orange	orange
CLDN5	turquoise	turquoise
CLDN9	red	green
CLDND1	blue	blue
CLDND2	steelblue	magenta
CLEC11A	midnightblue	midnightblue
CLEC1A	brown	turquoise
CLEC2B	grey60	lightcyan
CLEC2L	salmon	darkgrey
CLEC4A	red	green
CLEC4E	turquoise	turquoise
CLEC4G	turquoise	turquoise
CLEC4GP1	grey	grey
CLEC4M	darkorange	darkorange
CLEC5A	green	green
CLEC7A	lightcyan	lightcyan
CLECL1	black	black
CLGN	turquoise	turquoise
CLHC1	grey	grey
CLIC1	grey60	lightcyan
CLIC2	grey	grey
CLIC4	blue	blue
CLIC5	red	green
CLIC6	orange	orange
CLIP1	magenta	magenta
CLIP3	pink	turquoise
CLK1	blue	blue
CLMN	blue	blue
CLMP	black	black
CLN5	blue	blue
CLN8	blue	blue
CLNS1A	brown	turquoise
CLPB	brown	turquoise
CLSTN1	yellow	turquoise
CLSTN2	yellow	turquoise
CLSTN3	yellow	turquoise
CLTA	cyan	saddlebrown
CLTB	turquoise	turquoise
CLTC	turquoise	turquoise
CLTC-IT1	brown	turquoise
CLTCL1	yellow	turquoise
CLU	yellow	turquoise
CLUAP1	cyan	saddlebrown
CLUL1	brown	turquoise
CLVS1	pink	turquoise
CLVS2	purple	lightcyan
CLYBL	brown	turquoise
CMAHP	brown	turquoise
CMBL	brown	turquoise
CMC1	brown	turquoise
CMIP	black	black
CMKLR1	cyan	saddlebrown
CMPK2	turquoise	turquoise
CMSS1	turquoise	turquoise
CMTM1	black	black
CMTM3	turquoise	turquoise
CMTM4	pink	turquoise
CMTM5	blue	blue
CMTM6	turquoise	turquoise
CMTM7	lightcyan	lightcyan
CMTM8	grey	grey
CMTR2	blue	blue
CMYA5	grey	grey
CNDP1	blue	blue
CNDP2	grey	grey
CNFN	black	black
CNGA3	orange	orange
CNGB1	lightyellow	darkgrey
CNIH2	darkturquoise	darkturquoise
CNKSR2	yellow	turquoise
CNKSR3	blue	blue
CNN1	darkred	darkred
CNN3	darkgreen	lightcyan
CNNM1	salmon	darkgrey
CNNM2	grey	grey
CNNM3	blue	blue
CNOT1	brown	turquoise
CNOT3	brown	turquoise
CNOT7	grey	grey
CNP	blue	blue
CNPPD1	red	green
CNPY4	black	black
CNR1	pink	turquoise
CNR2	green	green
CNRIP1	yellow	turquoise
CNST	pink	turquoise
CNTF	green	green
CNTFR	tan	tan
CNTFR-AS1	cyan	saddlebrown
CNTN1	tan	tan
CNTN2	blue	blue
CNTN3	yellow	turquoise
CNTN4	purple	lightcyan
CNTN5	brown	turquoise
CNTN6	skyblue	darkgrey
CNTNAP1	yellow	turquoise
CNTNAP2	pink	turquoise
CNTNAP3	grey	grey
CNTNAP3P2	grey	grey
CNTNAP4	blue	blue
CNTNAP5	pink	turquoise
CNTRL	turquoise	turquoise
COA1	brown	turquoise
COA6	turquoise	turquoise
COA7	brown	turquoise
COBL	brown	turquoise
COBLL1	grey	grey
COCH	brown	turquoise
COG1	turquoise	turquoise
COG2	brown	turquoise
COG8	turquoise	turquoise
COL11A2	blue	blue
COL12A1	purple	lightcyan
COL13A1	grey	grey
COL15A1	grey	grey
COL16A1	blue	blue
COL18A1	blue	blue
COL1A1	darkred	darkred
COL1A2	darkred	darkred
COL20A1	grey	grey
COL21A1	cyan	saddlebrown
COL23A1	purple	lightcyan
COL24A1	grey	grey
COL25A1	grey	grey
COL27A1	turquoise	turquoise
COL28A1	grey	grey
COL3A1	darkred	darkred
COL4A1	grey60	lightcyan
COL4A2	grey60	lightcyan
COL4A3	turquoise	turquoise
COL4A3BP	brown	turquoise
COL4A4	red	green
COL4A5	blue	blue
COL5A1	lightyellow	darkgrey
COL5A2	turquoise	turquoise
COL5A3	tan	tan
COL6A1	pink	turquoise
COL6A2	turquoise	turquoise
COL6A3	cyan	saddlebrown
COL8A1	turquoise	turquoise
COL8A2	turquoise	turquoise
COL9A1	orange	orange
COL9A2	blue	blue
COL9A3	blue	blue
COLCA2	tan	tan
COLEC11	lightgreen	black
COLEC12	turquoise	turquoise
COLGALT2	blue	blue
COLQ	midnightblue	midnightblue
COMMD10	brown	turquoise
COMMD2	brown	turquoise
COMT	blue	blue
COPB1	black	black
COPG1	turquoise	turquoise
COPG2	brown	turquoise
COPG2IT1	yellow	turquoise
COPRS	turquoise	turquoise
COPS3	turquoise	turquoise
COPS4	turquoise	turquoise
COPS5	brown	turquoise
COPS7A	brown	turquoise
COPS8	turquoise	turquoise
COPZ1	brown	turquoise
COPZ2	turquoise	turquoise
COQ2	brown	turquoise
COQ3	turquoise	turquoise
COQ7	brown	turquoise
COQ9	brown	turquoise
CORO1A	turquoise	turquoise
CORO2A	salmon	darkgrey
CORO6	salmon	darkgrey
CORT	turquoise	turquoise
COTL1	lightcyan	lightcyan
[truncated: 8,828 more rows]
