# Supplementary material for: Integrated bioinformatic analysis and experimental validation for exploring the key molecular of brain inflammaging
Source: Front Immunol. 2023 Jul 10;14:1213351. doi: 10.3389/fimmu.2023.1213351 (PMC10363601; doi:10.3389/fimmu.2023.1213351)
Supplement: Supplementary file 7 [file DataSheet_7.zip]

Archive with 6 entries (6 files):
- gse11882 gene expression.txt
- immune.gmt
- R.package.docx
- ssgsea.txt
- wgcna-4 brain regions.txt
- wgcna-aged.txt
