# Supplementary material for: Integrated bioinformatic analysis and experimental validation for exploring the key molecular of brain inflammaging
Source: Front Immunol. 2023 Jul 10;14:1213351. doi: 10.3389/fimmu.2023.1213351 (PMC10363601; doi:10.3389/fimmu.2023.1213351)
Supplement: Supplementary file 7 [file DataSheet_7.zip › ssgsea.txt]

Activated.B.cell	Activated.CD4.T.cell	Activated.CD8.T.cell	Activated.dendritic.cell	CD56bright.natural.killer.cell	CD56dim.natural.killer.cell	Eosinophil	Gamma.delta.T.cell	Immature.B.cell	Immature.dendritic.cell	MDSC	Macrophage	Mast.cell	Monocyte	Natural.killer.T.cell	Natural.killer.cell	Neutrophil	Plasmacytoid.dendritic.cell	Regulatory.T.cell	T.follicular.helper.cell	Type.1.T.helper.cell	Type.17.T.helper.cell	Type.2.T.helper.cell	Effector.memory.CD4.T.cell	Memory.B.cell	Central.memory.CD4.T.cell	Central.memory.CD8.T.cell	Effector.memory.CD8.T.cell
0.100915869	0.062072976	-0.244268258	-0.131569556	0.07168264	0.018981896	0.054132013	0.022408018	0.141026414	0.123032075	0.088336824	0.126730436	0.073407435	0.10778404	0.223566331	0.086627997	0.171393984	0.061350858	-0.006810981	0.078220311	0.007529771	0.09562358	0.210734835	-0.137626205	0.135722969	0.156705056	0.045414026	0.086176041
0.156467271	-0.132546492	-0.163617066	-0.103423356	0.244434938	0.065914558	-0.017052366	0.136608581	0.183314873	0.182348719	0.021207531	0.101847961	0.112413914	0.160630507	0.161334	0.13669022	0.053429525	0.198861786	0.071883753	0.050807934	0.07407414	0.101494735	0.112858908	-0.042938737	0.216882725	-0.193366498	0.101588802	-0.044844453
0.052816422	0.105013109	0.126152349	0.186913128	0.281760923	0.18632794	0.134658831	0.221690775	0.159875148	0.225032718	0.538250519	0.293027388	0.143493517	0.219354581	0.250837168	0.171933684	-0.193810302	0.125459457	0.251477708	0.250370198	0.21091728	0.127049638	0.023922015	-0.097358903	0.134228789	-0.045615235	0.213305204	0.325201942
0.023303351	0.02974045	0.0361779	0.147038311	0.264099653	0.215124833	0.120680491	0.189549733	0.103424207	0.209668185	0.459026872	0.248331602	0.18243131	0.167060383	0.227235074	0.184554195	-0.118093098	0.225311749	0.341917164	0.177271784	0.202127561	0.206816724	-0.008277118	-0.085428273	0.123396066	0.010265671	0.205866419	0.134859275
0.022600935	0.064100331	0.106305956	0.125026029	0.311665737	0.15735677	0.14841444	0.230635704	0.16563924	0.150405772	0.549107072	0.251556778	0.217130194	0.155627766	0.305182329	0.207611528	-0.155026161	0.194502684	0.276334055	0.224921717	0.202969785	0.122059187	0.013012889	-0.145541103	0.129387712	-0.042939921	0.258492602	0.214242557
0.026045417	0.159245522	0.068528335	0.21927107	0.242444408	0.225205099	0.261213863	0.183760101	0.128009049	0.218275196	0.486359199	0.223074831	0.210708618	0.15764387	0.256984051	0.14113291	-0.121810458	0.206968402	0.223607808	0.240975302	0.21929461	0.159350127	0.032068588	-0.130245185	0.116762579	-0.06127644	0.316114352	0.351625713
0.125735966	0.1178551	0.060114555	0.167361156	0.334740642	0.1851904	0.125241112	0.246556879	0.121146969	0.2158119	0.526089429	0.29479863	0.317885371	0.190407003	0.282418979	0.203048556	-0.03949422	0.198696534	0.341133665	0.185326855	0.200203718	0.224334281	-0.043435921	-0.092603496	0.234084289	0.007514823	0.20074176	0.303792673
-0.046481139	-0.03184343	-0.102686755	0.059813161	0.14940493	0.035304211	0.007057632	-0.08694358	0.03842542	0.021581197	-0.115905221	0.162280996	-0.084562808	-0.055306011	0.089169611	0.051754595	-0.129946095	0.139754606	0.028209256	0.111223095	0.066012297	-0.044490046	0.138263122	0.072441447	-0.07180403	-0.106246107	-0.053904512	0.239791401
-0.098100387	-0.023365311	0.041929595	0.069813345	0.25921055	0.098858886	0.194286158	0.066017435	0.01432112	0.044557855	0.043866233	-0.076806028	0.069550561	0.045145209	0.219147615	0.162364382	-0.025744941	0.094173758	0.006262741	0.059187095	0.06524892	0.115810576	0.14921663	-0.0252607	-0.042980012	0.14911263	0.011550536	0.220777016
-0.168941775	-0.067379712	-0.010902155	0.077790386	0.191402741	0.081096696	0.13369356	-0.002393204	-0.036481168	0.056909822	-0.177793597	-0.03194698	0.048106834	0.110393726	-0.087708146	-0.086231066	-0.135618672	0.123434953	-0.139244769	0.005803008	0.044228704	-0.053201703	0.109837084	-0.095147525	-0.07224168	0.203378827	0.113382176	0.482837175
0.06787515	-0.047398894	-0.083356572	0.062060414	0.02894264	-0.126816534	0.148362745	-0.002866526	0.035644574	0.088271629	-0.055342591	0.023393871	0.045013654	0.186594083	-0.031324929	-0.037084848	0.008910723	0.079775079	-0.07343461	0.042460653	0.041110939	-0.01568638	0.118763197	-0.05633171	-0.033114354	0.061930877	0.070750731	0.431043943
-0.138959492	0.017093499	-0.073478265	0.12367445	0.144572256	0.119457569	0.144840267	0.008081743	0.112065437	0.191559214	0.284242647	0.20458452	0.015188904	0.049865129	0.116482017	0.068667874	-0.108333431	0.206374414	0.100986585	0.188156001	0.07114281	0.021424904	0.09445267	-0.10784876	0.048086352	-0.138351805	0.024799006	0.269447033
0.030162732	0.070863011	0.097058673	0.143060541	0.244921702	0.183869132	0.09360416	0.193928495	0.252599956	0.276341808	0.459706181	0.161142167	0.175772375	0.180929718	0.373326735	0.297553798	-0.04300193	0.233946084	0.334986562	0.262205178	0.123469054	0.187388997	0.141440741	-0.251482589	0.077834965	0.056710077	0.189022579	0.103043459
-0.181085867	0.007307835	-0.171291019	0.069487376	0.017924907	0.101437292	0.25709818	-0.007215335	0.120999415	0.235864919	0.078184385	-0.075887561	0.008543568	0.058554264	0.031455967	0.100342277	-0.082186846	0.124295761	0.001964811	0.143553056	0.023236987	-0.016677443	0.217246165	-0.194875533	-0.226653111	0.300524172	0.22360647	0.271643802
0.009919668	0.069247126	-0.024642672	0.024266068	0.213556422	0.029063303	0.090381162	0.142778539	0.046212334	0.181483195	0.224153498	0.051914854	-0.078977005	0.219725596	0.178346563	0.118269852	-0.010130385	0.174727918	0.101941944	0.10697243	0.08511627	0.040741196	0.037228501	-0.075126556	-0.003396922	0.010808672	0.172326939	0.188523926
0.020261878	0.143518355	-0.041979653	-0.117178852	0.268672007	0.137576076	-0.059341595	0.045221089	0.119330019	0.17493905	0.171236269	0.128598606	-0.056801057	0.095625052	0.189754953	0.164025351	-0.084126855	0.175461981	-0.107949617	0.103390542	0.119088449	0.108916323	0.148551691	0.007624406	-0.004969125	-0.094643981	0.073197204	0.112204617
0.093387494	0.132810501	-0.06361692	-0.149250429	0.290796462	0.059387294	-0.029302417	0.06864882	0.173163252	0.188451038	0.094994316	0.088662912	0.107242465	0.153540855	0.14709372	0.236501268	-0.036838802	0.09716222	0.004101463	0.133382056	0.095463596	0.097428613	0.08726234	-0.044303721	0.209016762	0.137588403	-0.004139049	0.099689569
-0.092085697	-0.105786602	-0.22747718	-0.117420227	0.096077978	-0.006696846	0.125951745	-0.08261445	0.000647328	0.198260654	-0.23605178	-0.012882527	-0.148053596	0.165500764	0.013711375	0.067283281	0.06393912	0.121306684	-0.192201225	-0.042745285	-0.021424769	0.026471301	0.185334287	-0.141368443	-0.102567853	0.081604096	0.078273827	0.267914541
0.004200986	0.046681935	0.087486148	0.146080248	0.325126408	0.207426715	0.10875716	0.221843634	0.143156148	0.192009018	0.593776211	0.306167339	0.26069783	0.193490601	0.287125653	0.216438099	-0.036008771	0.248864118	0.360988208	0.241360184	0.254093381	0.099496694	-0.037694919	-0.081235179	0.082635638	-0.033956364	0.254718505	0.257909678
0.045857881	0.063785248	-0.008739965	-0.095243973	0.219702886	0.111070015	-0.064594532	0.176296644	0.146006489	0.157307952	0.10709064	0.107081926	-0.044302729	0.175780511	0.246757286	0.2872117	-0.031614479	0.206382167	0.099200187	0.093285415	0.070548609	0.166714118	0.119607202	-0.170214909	0.090586657	-0.017896742	0.00965814	-0.176317795
0.007358814	-0.013640898	0.058789651	0.05837731	0.22245722	0.17540584	-0.094660959	0.229641643	0.173996137	0.161197143	0.272082303	0.139147975	0.035758945	0.235978685	0.326094479	0.295134238	-0.079351096	0.194424901	0.093405233	0.164465246	0.132428374	0.114310097	0.099410529	-0.221558511	0.042055046	0.085162007	0.158962439	-0.008903519
0.010007553	-0.038417863	0.0719477	0.003526463	0.319133731	0.166982886	0.064222747	0.136042023	0.093168843	0.230189736	0.311292047	0.211652804	0.128133727	0.218231002	0.184083023	0.172753779	-0.065710445	0.165561568	0.26438807	0.136364192	0.145617374	0.071304661	0.024688275	-0.032542806	0.040410969	-0.077156732	0.11491078	0.127566381
0.078376573	0.075936656	-0.146464706	-0.011060487	0.099352092	0.159543922	-0.093394136	-0.00291746	0.341629032	0.022245252	0.374334843	0.140657878	0.108714444	0.135601031	0.416440691	0.319748942	0.098396687	0.199961486	0.171542561	0.174928842	0.10316201	0.1989574	0.241298595	-0.096551727	0.118462208	-0.226576421	0.175564561	0.005283417
0.104218249	0.076820176	0.02760256	0.048574791	0.169907018	0.098887441	0.037026941	0.085299689	0.351179918	0.069047491	0.456317484	0.112866214	0.158804831	0.184813315	0.364286051	0.361950563	0.075588279	0.191526041	0.194768455	0.191757397	0.145928101	0.154937189	0.164985019	-0.146877039	0.076934486	-0.08554506	0.279594874	0.033753155
0.099989003	-0.123674455	-0.141867241	-0.085441986	0.262061466	0.156818286	-0.017119088	0.109556568	0.045383462	-0.034987399	0.216912556	0.046158033	0.1117851	0.117559095	0.151303701	0.195963532	0.090576647	0.186937201	0.138881377	0.174203595	0.157244887	0.17557184	-0.011713657	0.195118708	0.092157074	-0.264565532	0.228564999	0.340162812
0.131931832	-0.078656209	-0.032067451	0.037582048	0.096815513	0.066931984	0.019762297	0.135677422	-0.029214156	0.133833439	0.160980331	0.208814999	0.111792437	0.089117306	0.16442676	0.241358549	0.001298885	0.157423757	0.179925147	0.135530615	0.157980735	0.029543258	0.113756786	0.008717023	-0.087206472	-0.281860467	0.082260896	0.283270785
0.046893572	0.003477403	0.099222593	0.110375759	0.222782852	0.136574994	0.209733424	0.291294604	0.188061878	0.215351394	0.440006899	0.215461371	0.147955997	0.170135772	0.355526534	0.350039303	0.027173097	0.239593242	0.420286692	0.204992857	0.217016335	0.240575904	0.072173593	-0.000231984	0.14997986	0.125858896	0.182367827	-0.172410769
-0.158218912	0.039240978	-0.076220114	0.017187635	0.119667841	0.048885472	0.227031009	0.086938981	-0.116501323	0.095555819	0.108372237	-0.041458933	-0.059239335	0.011658775	0.061736328	0.091436751	0.010522396	0.109033692	-0.001139041	0.011284821	-0.001099079	0.097378743	0.135433218	-0.222156628	-0.213485152	0.23683341	0.136133084	0.354443727
0.012496651	-0.06994783	-0.025494382	0.025497213	0.235559182	0.163776143	0.050267603	0.122287698	0.015061154	0.138943864	0.392564137	0.123630622	-0.05307118	0.188479077	0.128511271	0.166875035	0.008278744	0.159511966	0.177638706	0.0890462	0.179474607	0.092437357	-0.044542402	-0.024351365	-0.094744375	-0.105513267	0.16735439	0.141097726
0.114509238	0.202675816	-0.083784513	0.251261544	0.069977728	0.228579513	0.206839855	0.100710503	0.194564413	0.114736199	0.449481161	0.176941544	0.131765834	0.002071713	0.370234708	0.265553963	0.00667989	0.242050211	0.290344731	0.215904551	0.231871878	0.277404319	0.093440039	0.05779909	0.012661671	-0.232125833	0.196006867	0.300951528
0.102716892	0.171088825	-0.014882892	0.271908017	0.152454968	0.144692424	0.221467761	0.209571855	0.231308629	0.096885652	0.408798892	0.179849635	0.239630524	0.058828561	0.286343236	0.31606986	-0.066873016	0.242099057	0.237643063	0.289981154	0.262723252	0.329559683	0.084938313	0.081728653	0.01333444	-0.036303746	0.236880087	0.274258947
0.060461562	0.224527234	-0.164304591	0.154212409	0.028536343	0.131031589	0.219112064	0.069581129	0.171755366	0.077910916	0.255109841	0.069675054	0.189255633	0.066296179	0.178656922	0.181393649	0.056226691	0.219297355	0.209743202	0.209037106	0.168164839	0.126808568	0.146710835	-0.06927529	-0.076148546	0.033453786	0.168761227	0.271698112
0.13035032	0.046535165	-0.066678987	0.128030864	0.17093415	0.083239528	0.097623648	0.163057672	0.07272181	0.099225704	0.34583015	0.100552726	0.128890358	0.098554515	0.220216584	0.131856747	0.006114814	0.181506867	0.143720718	0.174454252	0.195645615	0.13633105	0.189282237	0.119503815	0.037008918	-0.151278197	0.251938425	0.308764722
-0.18119759	0.121642194	0.009232902	0.05939192	0.248852859	0.176809606	0.111366114	0.192816895	0.045929654	0.243958679	0.286389772	0.135031198	-0.117375876	0.207828492	0.061921564	0.147099598	-0.028737265	0.199510347	0.134190598	0.110077084	0.059962686	0.141273172	0.182262222	-0.119795227	-0.274153922	0.308881296	0.043476507	0.300935844
0.0373158	-0.118484909	0.064636881	0.020130865	0.269891024	0.197839273	-0.014003673	0.12964311	0.025587041	0.211879376	0.314479606	0.103345293	-0.01902312	0.251312029	0.200837103	0.170165173	0.047329501	0.196840944	0.192444163	0.209820325	0.177238453	0.111833507	0.07171687	0.079011594	-0.072159439	-0.000832697	0.163686773	0.267748506
0.133143666	0.107538511	-0.13201561	0.127976964	0.162588632	0.110614025	-0.013702332	0.164914149	0.255527947	0.229401131	0.517704899	0.247230174	0.203668043	0.161663512	0.348873253	0.329989682	0.275545817	0.185443177	0.286696724	0.251457296	0.212676749	0.296101607	0.135953987	0.15098333	0.145066333	0.238011457	0.120863726	0.110203327
0.13117489	-0.114802131	0.057161107	0.025370898	0.240520324	0.161073254	0.003609566	0.171476662	0.202422892	0.242572597	0.389937951	0.136075313	0.128351065	0.22199662	0.13972864	0.120544397	0.032212467	0.185016361	0.239000346	0.119827419	0.120030394	0.070790933	0.143951234	-0.036988642	-0.04038727	-0.04306833	0.084983749	0.194014974
0.016198745	0.046667713	-0.108976424	0.140822348	0.097651687	0.00877778	0.113593973	-0.082365796	0.170834452	0.069511017	0.208061707	0.231884446	0.073722933	-0.043706889	0.172875773	0.223686552	0.002970229	0.148054266	0.208311211	0.241118672	0.110694117	0.025086416	0.130690226	0.087036163	-0.014699057	-0.076492756	0.003780452	0.042515137
0.002994071	0.086553589	-0.040719387	0.206483171	0.184705498	-0.07615354	0.087529772	0.005200205	0.156791359	0.11105406	0.184802465	0.242463544	0.151561678	-0.015174095	0.222876826	0.18790709	-0.102609643	0.094810938	0.241820271	0.306906377	0.14090904	0.092719917	0.042370983	0.028876092	0.095895397	0.033502772	0.042055541	-0.010678987
-0.056548384	0.108848632	-0.130435185	0.113190052	0.043718387	-0.02272325	0.338627984	-0.025895942	0.158225271	0.04899883	0.165819955	0.1786888	0.046321957	-0.003482845	0.095985311	0.145197267	0.08313104	0.144789691	0.154541656	0.174668799	0.079097879	-0.073218445	0.233846504	-0.026738201	-0.010411467	0.222232069	0.112819128	0.199437274
-0.200793216	-0.062275244	0.031800114	0.197893232	0.16653202	0.185326241	0.19747251	0.064705663	-0.027195959	0.088711977	0.114334945	0.10360022	-0.095793355	0.095162031	0.059748536	0.200957932	-0.157313781	0.16186178	0.301355662	0.186973184	0.152964565	-0.096670348	0.130116649	0.090408594	-0.191171485	0.030778616	0.197411045	0.071115528
0.076200263	0.01728163	-0.019638091	0.02528621	0.108521186	0.0805698	0.017716317	0.026696031	0.191641045	0.048590254	-0.189604215	-0.014766943	-0.025749535	0.170805402	0.200619427	0.059286963	-0.045831132	0.131714484	0.00032875	0.065040992	0.029888569	0.085759329	0.224533446	-0.036705387	0.036273848	-0.101710188	-0.015813086	0.094591654
0.025246293	-0.011610267	-0.083708708	-0.027806373	0.161823244	0.097403359	0.1813388	0.054047071	0.070099506	0.083186994	-0.196098064	0.074271777	0.217106055	0.15319253	0.18893302	0.151416599	0.040950726	-0.013041146	0.037898807	-0.053643759	0.056892256	0.135812693	0.155330307	-0.139303236	0.230168824	0.097918364	0.014553778	0.159121678
-0.046839931	-0.022707371	-0.074666968	-0.001482692	-0.007103242	0.036595218	0.137297605	-0.116658827	-0.016375457	0.090598368	-0.231870245	-0.063530191	-0.119790587	0.185700271	-0.045452912	-0.099254281	-0.01852251	-0.012903533	-0.201865214	-0.028709447	-0.040449583	-0.055130217	0.171024084	-0.248500695	-0.015239179	0.295683473	0.01413815	0.297946837
-0.014970759	0.048133497	0.003362117	0.087796851	0.061960756	0.10025554	0.132788745	0.001732484	-0.034997937	0.037948917	-0.09829575	0.052802391	0.087113499	0.089974136	-0.007837024	0.015756168	-0.130161683	0.081722552	0.029397618	0.112233451	0.114009184	-0.143555082	0.115007114	-0.025069013	-0.124998701	-0.036015928	0.073281709	0.297762538
-0.025618614	0.038129406	0.068856194	0.09640793	0.134254577	0.115331138	-0.144173339	0.19644213	0.129832985	0.173563906	0.315422985	0.055825996	0.085153422	0.170700939	0.177485526	0.202892222	-0.034662152	0.193913357	0.127982639	0.052794714	0.043744276	-0.00489014	0.103396835	-0.240855227	0.042510321	0.124013157	0.166397534	-0.109311971
0.161846804	-0.032840467	-0.022569894	-0.102903766	0.253176189	0.139936963	-0.061421884	0.210994788	0.161948403	0.149826482	0.164127371	0.16932567	0.052075569	0.20717119	0.241874283	0.296219633	0.094694193	0.176717055	0.163069806	0.103266608	0.143544853	0.186467125	0.106809942	0.113409225	0.08659146	0.171491634	0.092875004	0.007015524
-0.00641486	-0.002216173	-0.172668835	-0.016561717	0.162390746	0.125008686	0.114119696	-0.03214329	0.191295201	0.168403132	0.293171011	0.122316661	0.020311632	0.076716022	0.280808772	0.167238632	-0.01163679	0.154241292	0.153288435	0.136538646	0.144525636	0.182895387	0.194987736	-0.052747587	-0.051485046	0.003530023	-0.095689816	0.045331958
0.049012262	0.001963925	0.00958744	0.114818097	0.203591248	0.054742291	0.02687606	0.21420147	0.248940923	0.215661725	0.387894393	0.196006256	0.091773329	0.182512401	0.32255111	0.253025698	-0.029519287	0.197352034	0.157035063	0.236797609	0.159388294	0.174907707	0.103673469	-0.009384351	0.131765619	0.16287669	0.096149589	0.071994705
0.02367133	0.057927691	-0.043420703	-0.013722297	0.061192123	0.092764992	0.06604864	0.07516305	0.179805862	0.272154334	0.250783054	0.165581864	-0.034231087	0.050127628	0.185186132	0.18128613	0.136344719	0.147477317	0.077997881	0.167619718	0.068875228	0.140951053	0.227978496	-0.124214267	-0.011806488	0.264536082	0.031565401	0.200387492
0.020211007	-0.066227692	-0.019601149	0.067766539	0.197342267	0.145672822	0.00631344	0.161827287	0.160274459	0.250278099	0.222925704	0.162528829	0.048186714	0.106619502	0.107942729	0.083594656	-0.035561255	0.190330292	0.183725388	0.091465208	0.175669044	0.125330001	0.122828719	0.006490532	0.009748773	-0.065958727	0.018635364	0.29667067
0.032373805	0.093381805	-0.152378886	-0.030098749	0.091113252	-0.186364858	0.285340001	0.027806213	0.153803112	0.096943913	0.217946228	0.12708098	0.089268873	0.023552662	0.136273649	0.063320112	0.06309591	0.129989126	0.021534617	0.192688567	0.094706546	0.003776171	0.252805737	0.057786515	0.047257975	-0.148477558	0.244842941	0.227871796
0.093890861	0.079486876	0.06152849	0.014258067	0.130751687	0.00011043	0.105418725	0.127289161	0.237778624	0.161696092	0.313000259	0.020999924	0.03349515	0.241659305	0.21329957	0.249792094	0.108047022	0.148155898	0.113095299	0.020033207	0.041535589	0.040667417	0.156423765	-0.307836497	0.041350219	0.092515023	0.19682298	0.12138436
-0.138385753	0.047630368	0.02116891	-0.028504193	0.060169277	0.056773106	0.147194145	0.043911024	-0.018269	0.168739957	0.10681699	0.022785876	0.003944946	0.116563988	0.101377932	0.096715169	-0.039438673	0.168797414	-0.069072173	0.072824191	0.026081399	-0.029711786	0.239869438	-0.166101322	-0.011970384	0.188788189	0.249075783	0.242682769
0.018404264	0.035358182	0.054360815	0.135953407	0.130998377	-0.023363069	0.177912513	0.139694101	0.017956744	0.072783337	0.153588446	0.052877149	0.131242763	0.056228093	0.019269072	0.046882509	-0.025815454	0.141624248	-0.005284542	0.140323912	0.144286893	0.006655326	0.103964103	0.122226646	0.064310583	-0.10750313	0.225246185	0.371150502
0.017324038	0.094679298	-0.021552288	0.269492881	0.152710529	0.102147923	0.074480011	0.030453136	0.155123955	0.257292091	0.327763335	0.186129214	-0.133928391	0.166026879	0.258464385	0.214790871	-0.024719042	0.209658917	0.211328199	0.283849228	0.135005761	0.008948934	0.180047634	0.141159846	-0.00745013	-0.058365378	-0.01316956	0.202142496
-0.048351191	0.019981485	0.11192735	0.159881661	0.204178207	0.053349482	-0.034425107	0.223354399	0.203742869	0.240712745	0.160763527	0.042291373	-0.012329835	0.200458923	0.23839381	0.2598949	-0.09358199	0.236335936	0.10410623	0.109606943	0.125540322	0.052920152	0.254631213	-0.393263011	-0.039785181	0.068799375	0.105829445	0.067489013
0.034742635	0.063548127	-0.064794209	0.062865869	0.011304344	-0.072934503	0.092545133	0.06738782	0.071935636	0.194292009	0.089507149	0.002338442	-0.119232122	0.076147791	0.135749587	-0.043152694	0.064008945	0.118545337	-0.106068245	0.103515756	-0.019753507	0.021411026	0.213820913	-0.243095714	0.081941802	0.283333288	0.067617471	0.235541315
-0.056892117	0.117505257	0.037967046	0.238957368	0.133081525	0.096400669	-0.033558693	0.172527093	0.172260874	0.257498013	0.232213102	0.11286841	-0.019107757	0.131354418	0.061051022	0.073114189	0.045043833	0.14430069	0.135496742	0.228055448	0.134724672	-0.047260902	0.217194621	-0.051197872	-0.141924015	-0.010994343	0.086959725	0.282806832
0.08509376	0.002291009	-0.130114389	0.080057855	0.173250506	0.125546763	0.023962843	0.139079093	0.225877728	0.165305515	0.475791141	0.171693496	0.161127968	0.066338745	0.212359585	0.311087431	0.120900633	0.27069878	0.180511945	0.257847064	0.151108751	0.203301773	0.031476874	0.087057115	0.088935813	0.074671691	0.155384892	0.137664349
0.014444045	0.22495559	0.105460105	0.104758814	0.304653798	0.213808886	0.201135868	0.265677588	0.162291597	0.213754248	0.478590671	0.237246105	0.19048533	0.206423271	0.310269758	0.206703827	-0.154783201	0.193666136	0.261521441	0.186640345	0.19884127	0.105444206	0.002397992	-0.147271358	0.109099685	0.066647266	0.21792028	0.237560332
0.266249379	0.177725325	-0.096397445	0.076582399	0.231887197	0.04459528	0.12687868	0.123172903	0.362901606	0.180315927	0.506728722	0.252731579	0.118015669	0.09617347	0.326629409	0.289620699	0.130625251	0.17847722	0.187091428	0.324288648	0.144316241	0.228301285	0.231960375	0.05251602	0.270004722	0.122999639	0.103552039	0.001684154
0.21770798	0.124516777	-0.109282845	0.097514732	0.201295983	0.036313476	0.173026041	0.117856957	0.19937948	0.122994045	0.391147944	0.092952036	0.285296127	-0.027577411	0.145425827	0.126109003	0.128584887	0.076469784	0.21525734	0.146507943	0.107341322	0.065232814	0.128869644	0.012925876	0.124213149	-0.00322287	0.12072418	0.1233347
0.031043953	0.149495962	-0.002901735	0.131342038	0.048632788	0.005256616	0.067980206	0.019170555	0.318452183	0.086439301	0.315365849	0.261852064	0.109635119	0.0311487	0.214475826	0.304102635	-0.012526478	0.219370026	0.332026624	0.264223636	0.219854956	0.102820092	0.199845181	-0.067324092	0.078561104	-0.038643667	0.220639497	0.040931256
0.077839556	0.047102405	0.126351001	0.112804034	0.138816814	0.023514073	0.081533823	0.21663536	0.21614199	0.101426887	0.259601031	0.236260372	0.127601034	0.197999781	0.303259363	0.25329371	-0.113747304	0.242965094	0.216580635	0.171551534	0.167834558	0.121413128	0.120990426	-0.045159065	0.048705404	0.062125883	0.288539628	0.212726252
-0.009977014	0.144874784	0.005808931	0.008977464	0.213550476	0.077679057	0.112232519	0.088044419	0.123969965	0.131881546	0.02734684	0.115402237	0.016072372	0.111307831	0.088161017	0.16513684	-0.05867945	0.248214017	0.082117436	0.130779081	0.136262588	0.111690894	0.144887866	-0.211912243	-0.026751259	-0.002189948	0.289550235	0.242592934
0.169394169	0.021790502	0.057785548	0.138070765	0.178714189	0.013369272	0.173886265	0.206336827	0.184380613	0.111718863	0.359144623	0.261549189	0.233053728	0.09761915	0.150879936	0.166514792	-0.058698321	0.296303357	0.24699558	0.225248621	0.232082811	0.071761576	0.178652777	0.103185301	0.093165687	0.146891186	0.257182232	0.273700741
0.087515881	0.093591515	-0.087043812	0.085460443	0.102499606	0.031910089	0.022939743	-0.110210475	0.321491675	0.25153939	0.484566099	0.113323441	-0.007566664	0.229055249	0.245677034	0.251350014	-0.067207649	0.226549575	0.155314352	0.227524456	0.143141282	0.225194343	0.139261051	0.049468051	0.097086609	-0.121178161	0.242492928	0.104039008
0.054182339	0.020973592	0.078192546	0.143023005	0.242291793	0.191192436	0.176096372	0.18574024	0.26863715	0.274038447	0.491873163	0.213947701	0.121233796	0.303888148	0.314090642	0.363878268	0.004683117	0.24668541	0.378807956	0.232057878	0.189921946	0.102806745	0.109213103	-0.036117723	0.054506883	0.120411393	0.143350196	0.000911487
-0.033141732	0.132661771	0.019469402	0.189922533	0.093614239	-0.009479324	0.062784632	0.117542772	0.218517791	0.327540158	0.304312761	0.178264703	-0.021464047	0.124144325	0.111733241	0.198431811	0.074401767	0.09785456	0.006733526	0.325482091	0.111651843	0.090969959	0.217177456	0.179677272	0.014433175	0.230480766	0.018772768	-0.012604887
0.110816033	-0.059122868	0.073768591	0.24673935	0.230241721	0.011554793	0.006496683	0.092175532	0.148670219	0.113070058	0.286575115	0.163850656	0.077819298	0.156183472	0.0624528	0.159249287	-0.040182471	0.083674883	0.213537324	0.266631361	0.106490568	0.067688971	0.051116928	0.096362136	0.090267044	-0.118801472	0.20671818	0.134327938
-0.112088756	0.108242174	0.172273461	0.124672482	0.266742	0.205648744	-0.005646081	0.174450898	0.24469531	0.311756625	0.457689017	0.212586348	-0.112147001	0.22915401	0.24521999	0.344928938	-0.152405452	0.2135325	0.247533885	0.27813789	0.164428194	-0.068209828	0.190722558	0.024735372	-0.032075786	-0.104265416	0.216293656	0.142351136
0.029378631	0.189200146	0.177081698	0.19352707	0.264853408	0.086453558	0.200458103	0.233084171	0.253534791	0.269958728	0.514253177	0.205479852	0.242458171	0.176651737	0.354881736	0.398152878	-0.030210141	0.257152562	0.336519415	0.292413018	0.190128478	0.069446078	0.152369557	-0.014084413	0.020608209	0.05011255	0.189971777	0.204590537
0.008622349	0.110315607	0.073126812	0.091268518	0.154427697	-0.071142093	0.03720029	0.060446925	0.197161285	0.301503803	0.242730471	0.16532572	-0.009679203	0.028330743	0.083376346	0.275798764	0.013763253	0.126082686	-0.065734815	0.236158874	0.076979069	-0.119028917	0.28300994	-0.137045697	-0.015771769	0.059158543	0.193169593	0.2714279
0.02984845	0.115553539	0.149027522	0.143404752	0.181490368	-0.00924373	0.13150665	0.171190473	0.11797776	0.290400836	0.327374643	0.119427985	0.076856631	0.097728336	0.126828958	0.242173349	-0.009385703	0.138918295	0.219539018	0.236297156	0.117356024	-0.009608068	0.186014616	-0.076662971	0.094763034	-0.094994706	0.210686213	0.365216719
0.054230659	0.09849328	-0.095084138	0.034622205	0.073511601	0.04267029	0.356995167	-0.120316821	0.10693889	0.063104266	-0.098001929	0.06504118	0.005154413	0.063134625	0.078037925	0.179648943	-0.009086337	0.128833121	-0.003941403	0.101270733	0.048050312	-0.024221277	0.311887553	-0.037028652	-0.059780069	0.064568094	0.124180083	0.283026908
-0.002754734	-0.009453219	0.103635469	0.0176823	0.070031191	0.08235606	0.066220178	0.134448884	0.223895051	0.087197404	0.138393425	0.014779408	-0.004773956	0.214658796	0.241773552	0.19859546	-0.117262326	0.153616897	0.157985794	0.11160628	0.005448894	-0.031148682	0.09158991	-0.298642328	-0.01352201	0.051752024	0.196011553	0.061684314
-0.071516489	-0.055668697	-0.013687161	0.036468534	0.06026536	0.103214967	0.191892261	-0.098031341	-0.064776921	0.091974351	-0.167121711	-0.023771591	0.063424675	0.012140878	-0.074290311	0.037823104	-0.052093512	0.135407175	-0.040411337	0.068405677	0.019798433	-0.133661872	0.186700189	-0.2314126	-0.122292819	0.128521602	0.16260493	0.384384835
0.109661635	0.071369767	0.041908717	0.13152362	0.123023455	0.243509458	0.21648985	0.184884399	0.186796163	0.148801	0.361684373	0.206747028	0.311543664	0.033431591	0.141242075	0.302168362	0.086774149	0.181555517	0.297284319	0.178055498	0.216668306	-0.009784804	0.160230107	0.131113045	0.114366557	0.217823307	0.184069873	0.33015384
-0.168942801	0.020358226	-0.033597269	0.106962415	-0.033904024	0.0471691	0.188718961	-0.024458845	-0.167635481	0.056081989	-0.182160086	0.005818409	0.013950421	0.074955217	-0.114700088	0.036201625	-0.1464617	0.083618632	-0.151118169	0.0448984	0.048259776	-0.160462106	0.262261247	-0.285200694	-0.216349571	0.223035455	0.188549853	0.418947592
0.123274506	0.055418898	-0.009615174	0.063618563	0.045094207	0.083652046	0.284996855	0.182514357	0.044765979	0.079315548	0.163778329	0.07523988	0.239355571	0.072946553	0.059233037	0.140759025	0.059544954	0.157607285	0.224646888	0.081473244	0.184126108	-0.014170816	0.144696336	0.037426151	0.060020859	0.145967416	0.132573162	0.449384895
0.105747778	0.012917471	0.124212982	0.131186522	0.284770506	0.094905226	0.177967756	0.285142452	0.259352444	0.276869924	0.371162426	0.199579735	0.124888351	0.098886703	0.307845558	0.27523164	-0.049176317	0.239903683	0.32708624	0.181932477	0.193698895	0.106975088	0.097240346	-0.031698506	0.019019327	0.037425933	0.152185809	-0.030775964
0.033145164	-0.068390942	-0.06445514	0.007326001	0.181251505	0.163900895	0.016130956	0.127689554	0.192277084	0.204325437	0.24282664	0.136833084	0.082620336	0.194256561	0.137266668	0.238858615	0.089367672	0.185319376	0.075625603	0.168670071	0.083817751	0.149033892	0.128111937	-0.089272122	-0.029575303	0.319745915	0.148382105	0.125636156
0.234811351	0.054814857	-0.037471619	-0.102559723	0.221756397	0.134196404	0.068649385	0.139100183	0.266967048	0.101963664	0.053809381	0.234249047	0.175815239	0.163170152	0.140514599	0.222040715	0.108040038	0.131600782	0.063235258	0.131498118	0.167951346	0.266216363	0.148147588	0.104958474	0.205606013	0.132067398	0.053450602	-0.048906335
0.169485272	-0.002520346	-0.057373134	-0.101659686	0.184376017	0.165948042	-0.006464962	0.167884819	0.196075169	0.073452453	0.15327181	0.015993281	0.077203888	0.219993875	0.174927421	0.27342578	0.13312265	0.136801423	0.180690982	0.056552482	0.092979649	0.098180156	0.193735246	0.022058438	0.0736631	0.108232465	0.032262889	0.084217831
0.135370637	0.174717654	0.124816688	0.126533808	0.227171698	0.188478918	0.080665226	0.292454792	0.277322354	0.212022615	0.606736989	0.321559663	0.072549252	0.179195246	0.369365744	0.389556078	0.148215641	0.288539605	0.359676061	0.255004234	0.177433884	0.235703536	0.094241499	0.092327516	0.131036429	0.120254377	0.230658155	0.042487468
0.005167069	-0.051991324	0.025433998	0.11218315	0.058535994	0.079391225	0.25504209	-0.0260848	-0.108609594	0.109330806	-0.217960827	0.001585793	0.005093511	0.148275357	-0.096361039	0.058548503	-0.034961551	0.112535272	0.03325307	0.10283355	0.130838792	-0.16416693	0.161207097	-0.06015563	-0.153087159	0.248341019	0.216296491	0.352487383
0.113396918	-0.028708926	0.036663811	0.147546379	0.085887528	-0.041930558	0.297937988	0.068211264	0.05419331	0.043661511	-0.130709621	0.094309581	0.079532654	0.054494888	-0.064195539	0.058625406	0.019373232	0.032503831	0.051476539	0.040062724	0.142731508	-0.053711301	0.192108233	0.011682448	-0.030137979	0.167764653	0.1530227	0.4554227
0.166256758	0.019870194	-0.084035046	-0.019199704	0.192094718	0.124995874	-0.005624619	0.145250377	0.239654292	0.222472197	0.147436636	0.097958298	0.12372313	0.172970836	0.188963066	0.21099156	0.229665534	0.174822459	-0.002877416	0.134657128	0.156093546	0.276991246	0.005435261	0.035904313	0.143223171	0.06062274	0.172037603	0.224604816
0.101149254	-0.102884999	-0.081135281	-0.083194892	0.188025995	0.137007912	0.033418256	0.057419249	0.188358984	0.188300521	0.129822367	0.107685097	9.59E-06	0.159871532	0.084233948	0.250665489	0.286052224	0.105972388	0.0088716	0.0732015	0.074916465	0.135787237	0.185594764	-0.213676597	0.039794842	0.128449494	0.102883004	0.163547051
0.07981642	0.097107439	-0.05302948	0.142412883	0.097338432	0.00558093	0.285049653	-0.100745402	0.124366518	0.099295859	-0.067552229	0.039031593	0.129106513	0.031107434	0.004690638	0.04743742	-0.059309418	0.133266367	0.005791576	0.093525032	0.033090533	-0.019405389	0.225271671	-0.057957593	-0.107266806	-0.024425603	0.114062519	0.296188338
-0.002781983	-0.025614957	-0.016902035	0.095884153	0.078006046	0.072221603	0.242584305	-0.061730107	-0.023254951	0.087847827	-0.225137373	0.029189856	0.064522593	0.095358267	-0.138813815	0.034371257	0.000929993	0.190556901	-0.036256948	0.094480424	0.032855836	-0.1297925	0.233754703	-0.077602257	-0.112707159	0.197331216	0.240613454	0.361045888
0.186793987	-0.002276405	-0.039041514	0.139221587	0.040043837	0.060537453	0.260615954	-0.055956765	0.096778615	0.075984148	-0.112152469	0.066674734	0.138631848	0.152267899	-0.033361352	0.033890371	0.034314147	0.135675237	0.079903109	0.154813758	0.085549739	0.001337024	0.163391829	0.022552061	0.193502501	0.104290886	0.097255684	0.292390363
0.131983704	0.083512728	-0.079446884	-0.058152071	0.205713665	0.133334329	0.044730476	0.144710772	0.137788451	0.175288782	0.20074767	0.156912237	-0.10691808	0.102874894	0.288022244	0.257798858	0.055269533	0.167450039	0.133092734	0.119727189	0.076861104	0.169781386	0.207356885	0.094881949	0.136597329	0.161978305	0.018742587	-0.088222416
0.087198138	0.209017482	-0.026633984	0.127831645	0.209307391	-0.03684433	0.032140802	0.179900983	0.162151153	0.268171301	0.384801977	0.092428944	0.098357678	0.178164079	0.297245705	0.188195196	0.136240665	0.189109023	0.161424589	0.138996164	0.221158469	0.249995898	0.053401687	-0.125696521	0.014142991	-0.004048517	0.26821591	0.075694329
-0.118602778	0.018120532	-0.131414654	-0.017029999	-0.024461939	0.102488948	0.223865661	-0.006280034	-0.070811498	0.076019439	-0.114452285	0.045337369	-0.100872309	0.107260356	-0.05556717	0.03022859	-0.119385806	0.198010813	-0.11885424	0.045060702	0.045207626	-0.110036921	0.161707676	-0.163501938	-0.260635823	0.335145566	0.153654183	0.383953551
0.07989519	0.01173299	-0.125827853	0.009761429	0.050665869	0.048640147	0.187891806	0.008942991	0.054392236	-0.007280759	-0.012082009	0.00633635	0.032818153	0.136495274	-0.005988789	-0.007001169	0.023520842	0.084014636	-0.010418855	0.117985394	0.055105611	0.013626281	0.182713965	0.04253452	0.132702717	0.108981848	0.121077647	0.253356972
-0.081422628	-0.067530664	-0.104902879	0.049440826	0.001515624	0.100512559	0.183886595	-0.060307723	-0.065331743	0.174501159	-0.227050586	-0.034092653	-0.188972424	0.186848284	-0.043655488	0.081580149	-0.096757646	0.207237061	-0.08358148	0.074685764	0.035365076	-0.085791047	0.167801884	-0.160101057	-0.175467762	0.266156159	0.232563762	0.197388609
0.116506528	-0.083236445	-0.053784567	0.128512781	0.059317798	0.024765506	0.253170814	0.025021007	0.021122498	0.107847514	-0.12206517	0.076541159	0.028307729	0.049282155	-0.042834115	0.034190413	-0.015692226	0.080429556	0.000240993	0.113981434	0.07088341	-0.018928285	0.13653522	-0.066837654	0.021208899	0.017826294	0.13436238	0.389827327
0.131325493	0.108303892	-0.02109884	0.042457402	0.250122403	0.132579659	0.019187113	0.229362921	0.337810462	0.250459891	0.431997182	0.27260768	0.06838956	0.138398357	0.337276885	0.277920264	0.047219745	0.187099625	0.19976475	0.211465341	0.152959854	0.183025304	0.139131605	0.17458161	0.111030244	0.024811492	0.009407028	-0.02566641
0.073242639	0.175460357	0.090548108	0.083417402	0.144909997	0.039430182	0.313172742	0.157548222	0.311100054	0.09338159	0.308252369	0.11497657	0.20975099	0.244016832	0.263351073	0.361708767	-0.042489372	0.134405721	0.193988801	0.15969924	0.099054097	0.066687778	0.143913935	0.042718411	0.20140739	0.259758319	0.156579008	0.005707016
-0.149636566	0.015813569	0.038264096	0.152393617	0.083762784	0.097671694	0.179104118	0.04842411	0.13032786	0.169648966	0.042205205	0.017275029	-0.017218016	0.138375171	-0.015534444	0.23998318	-0.045567721	0.205544705	-0.059527542	0.184729114	0.160609685	-0.121610763	0.266265877	-0.159654864	-0.314199592	0.269285317	0.17609565	0.212247005
0.15846179	-0.047387265	-0.061194634	0.047627017	0.108710733	0.113414125	0.193210987	0.023158446	0.105428732	0.023905184	-0.082887285	0.093970363	0.057311674	0.026560438	0.006164455	0.004261958	0.152071157	0.098476584	0.062714318	0.073840356	0.095031337	0.004439779	0.193482205	0.030835227	0.227632555	-0.075636817	-0.011542847	0.157614325
0.014826501	0.080015626	-0.110642511	0.028285628	0.089737813	-0.070034878	0.178372781	-0.112679955	0.090099187	0.12293568	-0.093394824	0.140699185	0.009279635	-0.05087224	0.012899892	0.116686694	-0.154916796	0.166928272	-0.080380365	0.128370315	0.05983442	0.044452859	0.169677821	-0.036254696	-0.092692934	-0.079297023	0.097688357	0.216127128
-0.027747357	-0.039284193	-0.063212277	-0.114556957	0.244861562	0.15391221	0.031449482	0.213484657	0.146287627	0.189809756	0.021045543	0.135790712	-0.036254146	0.255571979	0.290233006	0.304074538	-0.008248321	0.119989431	0.095358658	0.059280382	0.097880666	0.222988418	0.072016322	-0.073535302	0.076827845	0.280228732	0.077478602	-0.074674023
-0.077828168	-0.082770274	-0.107225889	-0.18330848	0.101027262	0.240007139	0.015416506	-0.000484861	-0.022420777	0.07908	-0.31287327	-0.053799967	-0.044113335	0.178764441	-0.060664455	0.096893909	-0.077583062	0.104701742	-0.192235778	0.013189722	0.013280158	-0.091981147	0.122054483	-0.169395767	-0.232893827	0.207451493	0.310440795	0.123056159
0.095459224	0.009828676	-0.12434585	0.058343047	0.064461805	0.14263486	0.215430748	0.036425542	0.078978483	0.007216309	-0.081882849	0.078533996	0.019043149	0.067046838	0.011647455	0.061591791	0.018264119	0.070010549	0.03906569	0.096467615	0.033926951	0.019688604	0.071770784	0.011756765	0.159695244	0.003897848	0.058936439	0.288886556
-0.012527087	0.016907734	0.057503996	0.115239771	0.158219159	0.024673139	0.147572488	-0.056412505	0.060525791	0.124474192	0.020240535	0.171844785	-0.062122563	-0.01006276	0.052117763	0.118427486	-0.234430404	0.16121059	0.113353488	0.207418023	0.126537588	0.011307821	0.145747876	0.144536281	-0.230008775	-0.104614559	0.034415489	0.140470414
-0.012625476	-0.026346262	0.101002319	0.055708136	0.096847066	0.096236557	0.063627894	0.196823675	0.198267999	0.12147866	0.133818112	0.092596264	-0.069162223	0.268172859	0.246661283	0.287658059	-0.182267559	0.196985186	0.263009781	0.117569571	0.133240255	0.019071063	0.155090996	-0.238393626	-0.102806777	0.27724263	0.158056123	0.215794855
-0.028234779	0.055502812	-0.070826342	0.068963444	0.004989753	0.09749616	0.252963247	-0.122642017	-0.001472165	0.084836526	-0.256589692	0.03467418	0.088091111	0.042632554	-0.1637286	-0.023904468	-0.153371163	0.167712471	-0.066218819	0.101153148	0.037275896	-0.194933062	0.190103583	-0.171780867	-0.234382778	0.143558228	0.166255758	0.35088018
0.150876669	0.009910284	-0.044281061	0.123204057	0.068198856	0.011494199	0.222997568	-0.000370162	0.08885057	-0.008767241	-0.108775292	0.114652476	0.124774782	0.067900199	0.022473724	0.046624753	-0.038356482	0.071026234	0.130577063	0.100686994	0.074931406	-0.099527506	0.161499712	-0.065026115	-0.028403585	0.058729793	0.094230604	0.334375059
0.086606067	0.180165373	-0.113416978	0.089643519	0.075171079	0.067463437	0.157695013	-0.018503221	0.189367131	0.054603476	0.09826152	0.206573676	0.067364539	-0.063545221	0.132651965	0.212284707	-0.120231624	0.079807706	0.265055422	0.20593705	0.082339737	0.056704833	0.172552902	0.030581467	-0.023061027	-0.162695536	0.140876459	0.248879672
0.08314277	0.162048167	0.208650392	0.141531724	0.154732152	0.019793262	0.253640223	0.137441282	0.23379321	0.09469457	0.159068278	0.119061847	0.060531716	0.26994515	0.228992588	0.216833338	-0.085231284	0.085687963	0.243767543	0.163245826	0.121117298	0.035361918	0.106650712	-0.029262776	0.03752474	0.290208998	0.209299403	0.146523981
0.004049593	0.06250281	0.034345521	0.059537258	0.085252299	0.038820341	0.319979769	-0.024612966	0.008945734	0.117562845	-0.282306361	0.05296437	0.057553625	0.146685821	-0.01641783	0.164080462	0.004889693	0.178727192	0.016842432	0.141973007	0.048974484	-0.083075524	0.277451892	-0.120599854	-0.248444427	0.257559942	0.205581608	0.389245415
0.165500613	0.04367275	-0.023356207	0.07737527	0.07767809	0.095443539	0.341387659	0.03042757	0.099922863	-0.020628481	0.033122021	0.073950228	0.135313619	0.087922672	0.050768228	0.080482749	-0.003031273	0.105513695	0.120357913	0.076728649	0.087901336	0.00800178	0.165848248	-0.06946384	0.064699633	0.003221155	0.098895296	0.296613513
0.205084751	0.086530331	-0.0045747	0.030926992	0.080913506	0.122820968	0.010438496	0.090774325	0.13544781	0.216606824	0.24033537	0.145610005	0.114777114	0.204488425	0.151811304	0.26130551	0.244213161	0.183960279	0.098048079	0.159676049	0.111231774	0.211016732	0.197103208	-0.067320714	0.079730748	0.178032674	0.148769724	0.372029557
0.332520813	0.012412291	-0.118232857	0.059214414	0.22880714	0.155711595	0.056073602	0.157857297	0.211887854	0.097563796	0.300705588	0.080578184	0.165336069	0.254824491	0.187498366	0.225050666	0.162800331	0.112496777	0.088169633	0.198280316	0.099912727	0.169765435	0.191446604	-0.023095434	0.278546413	0.087272073	0.135664158	0.182101536
-0.140226945	0.061688143	-0.078476646	0.08401734	0.218098227	0.068782087	-0.163727143	0.045173028	0.149695614	0.204709107	0.325639302	0.175149145	-0.204570349	0.099268492	0.261626116	0.114624102	-0.082360553	0.194944091	0.223322991	0.262865276	0.105257196	0.125030929	0.16291374	0.109690029	0.03122295	-0.094763119	0.211654277	0.167633481
-0.045681516	-0.042263086	-0.05744763	0.044188857	0.211283243	0.105618817	0.052611971	0.157666393	0.218467755	0.219618144	0.336217242	0.18567913	0.076209225	0.210415884	0.358403542	0.268818994	-0.059616109	0.26659039	0.280661145	0.24329629	0.104189154	0.165360002	0.018836858	-0.022299844	0.075184555	0.102836193	0.224636078	0.068191345
0.160481479	0.033673198	-0.127835491	0.031186376	0.137776059	0.172912924	0.0346189	0.0492379	0.210137122	0.105079239	0.393644454	0.070182913	0.192987039	0.219694956	0.221241786	0.126970327	0.32181058	0.246051536	0.024923179	0.146588396	0.143260589	0.137947589	0.107932914	0.03432739	0.157945801	0.15379757	0.186939119	0.14404785
0.130700277	0.119743558	-0.022550304	0.073244042	0.122763798	-0.025206412	0.094327704	0.170738953	0.225419542	0.100248915	0.378135602	0.203364235	0.052209715	0.208516138	0.277462472	0.151701306	0.156386059	0.161264186	0.257047633	0.169500173	0.086273476	0.181854165	0.178844877	-0.016521884	0.165527656	0.043503699	0.331238338	-0.013697943
0.03833251	0.120149754	-0.080707138	0.128015893	0.070557985	0.016665637	0.16812085	-0.164262192	0.068085734	0.080274674	-0.053122091	0.034629	0.09727941	0.021684734	0.061176933	0.150393758	-0.056055592	0.058804962	0.02922047	0.098868469	0.078637267	-0.025759715	0.166813893	-0.067440722	-0.085548503	-0.112014093	0.014302982	0.270336575
0.061756996	0.053269783	0.090672902	0.083411979	0.059787531	0.006137539	0.264556333	0.098786898	0.175758188	0.051640914	0.104628254	0.06938828	0.095685076	0.240220879	0.229096589	0.316112666	-0.069889023	0.167896508	0.071614584	0.221327549	0.063487715	-0.01463356	0.083446245	-0.259423691	-0.03570246	0.148014558	0.151969687	0.08508399
-0.119907151	0.012273822	-0.089977462	0.11024578	0.063437449	0.038757427	0.283048379	-0.089891615	-0.116182178	0.04367309	-0.205237077	0.0116519	0.014298944	0.043250465	-0.058182002	0.090764849	-0.066691381	0.134658471	-0.143232228	0.013408196	-0.000833943	-0.111442877	0.167153905	-0.180369844	-0.233429263	0.181069788	0.174330531	0.349650328
0.089964576	-0.014511222	-0.089003497	0.109370888	0.094034567	0.06330156	0.249339581	-0.01517631	0.012037476	0.014606251	-0.092721436	0.037207192	0.058031291	0.062055351	-0.059483537	0.105524312	-0.051203747	0.097940745	-0.030075807	0.09201436	0.097476454	-0.071223486	0.189684963	0.005251348	-0.065810979	0.00742961	0.135216648	0.338922545
0.011032501	-0.065872579	0.010436409	0.139260896	0.189863715	0.123249411	0.050855749	-0.074339187	0.112011236	0.197989536	0.058799831	0.076141034	-0.09809247	0.028625378	0.066660533	0.207764349	-0.181474635	0.148021686	0.140408977	0.222743328	0.163075501	0.005940336	0.13738403	-0.014075061	-0.155902443	-0.191541411	0.063960463	0.198047465
-0.026949276	-0.039359432	0.080591077	0.16757593	0.13311234	0.081118801	0.342078131	-0.009901076	0.005780982	0.033877446	-0.05356446	0.057372189	0.184475699	0.04783361	0.0170442	0.135424969	-0.150137356	0.17008473	0.104485074	0.078081099	0.042267823	-0.069663234	0.211367433	-0.351571838	-0.065215429	0.008963011	0.065736241	0.361549829
-0.138269308	-0.055747334	-0.027652313	0.062081401	-0.005267844	0.054725004	0.264028598	-0.137671751	-0.029470727	0.079389333	-0.234071039	-0.011540852	-0.136111184	0.159844313	-0.090430103	0.06361462	-0.052647846	0.136658501	-0.185277642	0.057677602	-0.008792358	-0.129078064	0.245746853	-0.309745732	-0.260215156	0.245536907	0.13332803	0.367282071
0.165139193	0.025399518	-0.080401064	0.124126224	0.067338012	0.093137074	0.287594461	0.015993266	0.09896827	0.071824436	-0.090351555	0.078803946	0.060276317	0.08374702	-0.078538291	0.051962357	0.049085028	0.091144979	-0.058441817	0.090750694	0.086735408	-0.085230233	0.166463662	0.003720203	0.028155912	0.160618077	0.098446616	0.272228011
0.068822375	0.109500221	-0.09192882	0.098460115	0.018288818	0.063047076	0.180025678	-0.074390195	0.046400347	0.100671506	0.027829368	0.109685018	0.059465871	0.040279232	0.067753573	0.095736743	-0.050457973	0.105773222	0.104102796	0.119376939	0.088460116	0.003658476	0.190409794	-0.099970646	-0.044786702	-0.138253134	0.085881149	0.300920929
-0.008898671	0.014818225	0.007469684	0.146957592	0.151983064	0.079901432	0.260357637	-0.013885475	-0.151738043	0.048538424	-0.215558676	0.04271438	-0.041134276	0.137151698	0.082862099	0.134955633	-0.139040129	0.110329218	0.046054329	0.081577056	0.060643934	-0.109337023	0.176821906	-0.18478404	-0.04285465	0.006722193	0.1755557	0.23421851
-0.008810283	-0.052267134	-0.018715364	0.088805067	0.062133322	0.001107075	0.2894	0.051307959	-0.049037944	0.054567899	-0.253443874	-0.001954267	0.032192873	0.045649075	-0.108958299	0.02002039	-0.124017652	0.098483354	0.155064191	0.015443304	0.092696845	-0.171671988	0.200397694	-0.049872366	-0.125663706	-0.009080964	0.218311667	0.3730275
0.003417588	0.022357443	-0.001780708	0.018071279	0.252496354	0.109023413	0.022308248	0.158959494	0.201737454	0.269373877	0.547488283	0.236034658	0.103833799	0.148171024	0.283526611	0.371691226	-0.027009943	0.206334779	0.333395228	0.212676378	0.192152021	0.168000678	0.047730989	-0.103525014	-0.062410508	-0.103641629	0.178224157	-0.104357609
-0.034401531	0.059682247	-0.009246149	0.057451644	0.338407087	0.1074758	0.149353778	0.220872932	0.101602072	0.291065455	0.166600086	0.106541684	-0.005039205	0.180164857	0.265297714	0.126579113	0.045886598	0.202315199	0.239397971	0.100246688	0.126300494	0.171016134	-0.021787209	-0.112279371	0.155595128	0.120276151	0.136637206	0.075775367
0.052251152	-0.078973503	-0.245390477	-0.078053433	0.144255203	0.054547074	0.101604905	0.065576108	-0.152599452	0.031366199	-0.232510133	0.030414782	0.103934689	0.15539078	0.112476946	0.021094323	0.061433713	-0.008813852	-0.184170619	0.006406919	0.036534884	0.069041621	-0.018191147	-0.164175588	0.090910745	0.070607666	0.133000052	0.189145229
0.114744923	-0.063959189	-0.009287349	0.071507327	0.131485937	0.096599503	0.187253399	0.131714449	-0.073440245	0.003232282	-0.15098732	0.026559304	-0.009258123	0.147208346	0.031502505	0.01933099	-0.040962601	0.080209249	0.015516152	0.086018066	0.080870967	-0.061772978	0.069837184	0.088119749	0.092400593	-0.014080646	0.295126845	0.353165278
0.049753816	0.106412631	-0.000121896	0.09834348	0.059849138	0.009047777	0.198050194	-0.07164867	0.140648328	0.103115107	0.100936772	0.152524037	0.133129246	0.009474255	0.114003192	0.188562034	-0.119161796	0.151401658	0.202726485	0.189774734	0.106335185	-0.088965447	0.197551868	-0.056686141	-0.043547039	-0.160616659	-0.027045622	0.242398665
0.055728432	-0.037615227	0.0722888	-0.063514147	0.180697006	0.09263632	-0.049117224	0.110856775	0.145518374	0.175919712	-0.054457376	-0.005371793	0.034840127	0.236974629	0.216666174	0.239249094	-0.083537865	0.118443631	-0.015794699	-0.047267092	0.019941615	0.090710088	0.113046378	-0.354876812	-0.008909881	0.090758685	0.12537085	0.083425403
-0.046358218	0.047450401	0.017853588	0.056030251	0.06657551	0.081854693	0.261808187	0.023467145	0.027761113	0.189699555	-0.038408409	0.010885616	0.057399004	0.026959953	-0.019167968	0.071742378	-0.168531747	0.179831202	0.036615668	-0.00353889	0.077741644	-0.205726845	0.225563071	-0.202703549	-0.227411142	0.208324691	0.133375473	0.362495896
0.078435515	-0.043588578	-0.024668153	0.122978637	0.084229825	0.071352666	0.279334112	-0.006470631	-0.029894573	0.139123721	-0.170840326	-0.039315765	-0.033052713	0.140577592	-0.063182534	-0.019207541	-0.145871767	0.13363835	0.042040404	0.093448601	0.061531268	-0.141602326	0.179860064	-0.128249094	-2.83E-05	0.094217977	0.160383683	0.421698715
0.034919549	0.148377507	0.102741308	0.097516347	0.201395091	0.051084845	0.080314864	0.238221905	0.158857407	0.212363446	0.265380449	0.330579428	0.133367023	0.121925957	0.298794239	0.313354902	-0.117932056	0.164921399	0.282007566	0.225101574	0.135005589	0.124271724	0.113146925	0.142212686	0.042373802	-0.061542015	0.005497694	0.156267566
-0.019850627	-0.093164216	0.047852047	0.091348051	0.117064166	0.19280472	0.116026103	0.153436001	0.120785726	0.10683478	0.075433117	0.104860822	0.087272851	0.105400252	0.149798072	0.235048202	-0.086432729	0.184147764	0.217543157	0.175907951	0.062133349	0.048356907	0.065966415	-0.069822104	-0.034398206	-0.009712044	0.167888294	0.216632183
-0.072234896	-0.020410076	0.025267568	0.057341166	-0.038512965	0.078260016	0.318138179	0.003360196	-0.027768089	0.043773799	-0.216905054	-0.092531348	-0.075582002	0.127076215	-0.083239814	0.011195352	-0.03006096	0.125374341	-0.149376223	0.014110774	0.034906732	-0.154569779	0.1641113	-0.270206132	-0.176261512	0.223064244	0.205737122	0.334172729
0.023102087	-0.068535658	0.150923272	0.079629782	0.053632077	0.073544116	0.166125594	0.096033092	0.11154414	-0.045145369	-0.108978254	0.03932612	-0.052590655	0.178966394	0.047797999	0.081345989	-0.086743284	0.074912594	-0.019419089	0.054328297	0.032422251	-0.045651882	0.114344691	0.018034819	-0.02746521	0.079615871	0.184632167	0.217139764
0.2140851	0.097676944	0.097859913	0.124912861	0.183449882	0.081551432	0.097071925	0.115994544	0.179424037	0.194872689	0.290368652	0.339883349	-0.049423471	0.154799223	0.194878115	0.242764152	-0.127102079	0.198177875	0.168615549	0.233054176	0.128212401	0.108558917	0.19420138	0.201626688	-0.015603522	0.042486933	0.038958128	0.120772567
0.019656823	-0.04086497	0.048222901	0.044249865	0.147158418	0.187201636	0.129505389	0.139736287	0.095731107	0.101268262	0.090077711	0.132251169	0.021697746	0.01825303	0.185735244	0.146641713	-0.164266502	0.201747593	0.181865494	0.201733754	0.09861793	0.103936823	0.051249365	0.076312157	0.001461764	-0.008839738	0.217839777	0.175729787
-0.029391447	0.039596905	0.049631995	0.039312443	0.02554821	0.021470732	0.236985848	-0.02946393	-0.040984232	0.013464699	-0.123667128	0.022782782	-0.041759527	0.102689235	-0.070242153	0.085510081	-0.093661973	0.195168102	-0.021536956	0.066793757	0.070901392	-0.131160378	0.229307625	-0.107429259	-0.135285116	0.278721161	0.22814688	0.31465908
0.070301153	-0.002070957	-0.016231158	0.083595795	0.036483999	0.13130442	0.282021656	0.007426297	-0.028671259	0.012248959	-0.045978691	0.018285129	0.047484871	0.105956326	-0.011994795	0.080289361	0.002552425	0.164845784	0.073506659	0.073762488	0.07247465	0.016247253	0.17905297	0.060643407	0.010244273	0.07251732	0.112878411	0.372124024
0.094407697	0.082782067	-0.083190557	0.120462394	0.022338515	-0.030099587	0.113799356	-0.103772023	0.193265786	0.023635414	0.099412897	0.187318836	0.076995351	0.01202243	0.122792174	0.20102134	-0.082182409	0.07832758	0.236102531	0.190605043	0.080577695	0.002803405	0.166499679	0.065781788	-0.025002875	-0.032701887	-0.015089966	0.201374462
-0.113649182	-0.030857113	0.095694053	0.112668087	0.155775677	0.226352325	0.142127342	0.130357657	0.099045147	0.126994353	0.117516961	0.068492139	-0.035621576	0.120179583	0.125389853	0.202223577	-0.204408576	0.149010724	0.309727045	0.202082801	0.09768353	-0.000648495	0.064406661	-0.001090731	-0.053385145	-0.037425699	0.164308922	0.159690594
-0.085028668	0.022807841	-0.022879261	0.089626986	-0.009369478	0.050555749	0.250572409	-0.04791466	-0.096065903	0.03999495	-0.246815906	-0.017985433	-0.03173825	0.037050298	-0.07360669	0.110032634	-0.114665347	0.15661483	-0.083973067	0.047715089	0.033447053	-0.121844791	0.166712199	-0.068729021	-0.136328987	0.269780931	0.18227101	0.358602248
0.116735646	-0.022295638	0.007074465	0.081680066	0.039065816	0.015636132	0.264350272	-0.01250874	-0.014009236	0.013726971	-0.150922458	-0.011478481	0.056863896	0.119753806	-0.069223705	-0.022671038	-0.074400754	0.020225374	-0.038357225	0.056285275	0.074780612	-0.064258612	0.138246184	0.09835446	-0.007126416	0.056497999	0.140047882	0.210520472
-0.003602926	0.028434491	0.027317772	0.160176263	0.188883504	-0.014243708	0.101699088	0.002820562	0.094614505	0.16059042	-0.054889453	0.079457299	-0.254411035	0.011907357	0.066316766	0.125150111	-0.083652848	0.123075671	0.129293312	0.174144332	0.063096789	0.061373608	0.10877424	0.045083303	-0.152322173	-0.165669591	0.014071931	0.279024066
0.058330768	0.000915621	0.014534977	0.023651058	0.121847928	-0.046466597	0.181903944	0.049928426	0.265035658	0.012791431	-0.036048002	0.142985447	-0.010588037	0.261527546	0.198509572	0.237754645	0.010722583	0.17275566	0.093593994	0.180486463	0.08763332	0.062045557	0.23755113	-0.193522734	-0.139162252	0.156753875	0.041186075	0.158843537
-0.127739187	-0.026331868	-0.013762771	0.058472569	0.007687583	0.082214871	0.211232092	-0.115593697	-0.081421373	0.022596941	-0.282712749	-0.056401822	-0.14837226	0.098973436	-0.13169699	0.040452594	-0.138506805	0.086210425	-0.201288633	0.046666927	0.019270123	-0.174183071	0.147198065	-0.247417825	-0.219291884	0.226439831	0.17066495	0.436876312
0.054245666	-0.104009343	0.0109921	0.05900966	0.053478291	0.148924218	0.152378722	-0.074385868	0.085964546	-0.012612051	-0.144579485	-0.066892693	-0.058144082	0.206144873	-0.051039095	0.109998403	-0.009699201	0.132506504	0.104973701	0.103345814	0.049680012	-0.039385173	0.273044366	-0.113204111	0.022110711	0.137950946	0.120364254	0.288530748
-0.006819847	-0.032827941	-0.052537461	0.071892924	0.249145244	-0.042059708	-0.098652426	0.098787506	0.2329277	0.234135008	0.350738004	0.272435293	-0.080555117	0.156524073	0.240438128	0.106232534	-0.006549079	0.137531364	0.272297439	0.281459061	0.178602081	0.223182685	0.129595991	0.135090568	-0.02862685	-0.125885375	0.206213197	-0.013836577
0.159292237	0.043612205	0.015495435	0.04805121	0.269680727	0.040272385	0.018767644	0.136348531	0.29274201	0.203399097	0.385758642	0.220349896	0.12179261	0.204155874	0.369079021	0.296105047	0.026047247	0.18311524	0.246688398	0.245401237	0.089669561	0.310966124	0.121709159	0.118330419	0.275614264	0.155998859	0.07639816	-0.002286676
0.015925074	0.111668535	0.064268153	0.113673011	0.110691966	0.133577607	0.141597991	0.220477875	0.234192904	0.145169483	0.417924755	0.217147233	0.105278785	0.161736883	0.332079048	0.220207723	0.039492291	0.239311873	0.248504728	0.289104403	0.112697664	0.056194474	0.168313343	-0.179271311	-0.005292073	0.221345156	0.30178242	0.109888715
0.034607978	-0.023212118	0.012235577	0.078614808	0.251320336	0.146065357	-0.00666778	0.157035218	0.089509003	0.198644618	0.310756499	0.172029377	0.034020975	0.140921676	0.147539357	0.084240642	0.055030997	0.173818814	0.11592061	0.207176813	0.155922082	0.192269279	0.094289371	-0.024111776	0.095006286	-0.076546926	0.281766228	0.1859464
0.014080354	0.146973325	-0.04771907	0.133738527	0.238400479	0.109985644	0.054535741	0.136761541	0.278247015	0.20486392	0.481503251	0.243136022	0.06651977	0.18773226	0.213593005	0.38112257	-0.026124425	0.174561829	0.223257872	0.286895062	0.209177488	0.134330459	0.125298672	0.174974084	0.117445863	-0.236157113	-0.004140973	0.015459521
0.059712361	-0.034696176	0.085693615	0.165614292	0.244802352	0.065458388	-0.000935955	0.229649611	0.271914164	0.246101097	0.412033603	0.255353926	0.085843124	0.15921751	0.267396569	0.358499055	-0.045064694	0.245989725	0.312701977	0.287567327	0.185377209	0.045048741	0.09909121	0.002252459	0.03700435	-0.089940315	0.019821153	0.063682424
-0.046945553	0.079852418	-0.127995436	0.033240313	0.088214279	0.094475285	0.225358286	-0.029918925	0.100087722	0.146346592	0.233045855	0.028119205	0.011860735	0.109418727	-0.053741198	0.088117667	0.080044652	0.175319662	-0.019176995	0.189605463	0.07776621	-0.085895031	0.159619471	-0.061656473	-0.235245701	0.052036532	0.090948933	0.267365556
0.003560063	-0.162728384	0.029641435	0.136614667	0.146780781	0.174011546	0.176546069	0.027476766	-0.053346089	0.056782187	0.244537148	0.058136862	-0.041327292	0.235788991	0.073473287	0.196073051	0.098133106	0.203141876	0.009305364	0.202951641	0.183014751	-0.041358916	0.174645232	0.104700735	-0.178832354	-0.034245298	0.176167696	0.273957215
0.139533913	0.099163554	-0.089298186	0.075971674	0.224176366	-0.031024104	0.039978902	0.107067737	0.303150236	0.115116225	0.503650445	0.209807616	0.109876497	0.113478482	0.332661281	0.313555295	0.170943405	0.187180252	0.202507405	0.233596571	0.155273054	0.236652575	0.103301666	0.040250348	0.07566616	-0.068726657	0.085498501	-0.038769366
0.078191361	0.018467001	-0.024918305	0.113471926	0.335308639	0.162667212	0.04628315	0.232585883	0.300561962	0.243018557	0.517061084	0.287978273	0.150508172	0.149648154	0.337248267	0.336841737	0.020213807	0.202229222	0.25990536	0.263789396	0.204114052	0.171663719	0.080050882	0.016143626	0.094275562	-0.063853848	0.07186507	-0.010890661
-0.032362072	0.040894117	0.002980479	0.082295202	0.239910058	0.027547283	0.114845502	0.061938532	0.066979762	0.116946709	0.225386557	0.06766517	-0.050898798	0.090010002	-0.010029394	0.071261531	0.034250138	0.184231786	0.12891038	0.068374755	0.107711373	0.064877602	0.091950198	-0.004393624	-0.155275657	-0.106115699	0.194057935	0.150642151
0.041454028	0.096849173	0.01461282	0.149215128	0.227929899	0.074812378	-0.074746521	0.001772712	0.26201102	0.22490529	0.357067583	0.216701104	-0.059676717	0.105723698	0.161973755	0.178663581	0.039571233	0.208610305	0.028549937	0.34833772	0.115987758	0.071258765	0.142067514	0.171357792	0.094250593	0.029990247	0.047312177	0.250224001
0.075938864	0.068776345	0.05671227	0.122716913	0.251137307	0.064036596	0.012072775	0.175174627	0.316029562	0.263803403	0.417879944	0.255267328	0.166395246	0.13099253	0.299836418	0.208901816	-0.130689808	0.204637648	0.204551865	0.307619599	0.094196911	0.130343326	0.129142068	0.003565694	0.10120575	0.049080611	0.128957157	0.226046966
-0.03741695	0.09038324	-0.062186065	0.095400649	0.079993843	0.132312242	0.067355264	0.050376712	0.031897166	0.173148071	-0.019042349	-0.033514645	-0.173026451	0.287769248	-0.018687417	0.126044356	-0.08192713	0.204545553	-0.187586497	0.135652709	0.000550784	-0.19054458	0.176970057	-0.353170834	0.039760966	0.268801309	0.229873499	0.371857088
0.133696678	0.016542627	-0.053764452	0.138858976	0.209802683	0.27433914	0.067879928	0.041391345	0.172440445	0.132417798	0.154918008	0.043322807	0.035058054	0.229094716	0.019968241	0.094950715	-0.017281326	0.228516354	-0.017010813	0.228646552	0.063633359	-0.072371006	0.189217658	0.000135576	0.146991209	0.020864398	0.107115183	0.43255262
0.054005517	-0.056223309	-0.042154892	0.012556703	0.251547569	0.171573799	0.011431577	0.212049786	0.16225853	0.181536651	0.33050311	0.101948226	0.041798082	0.143406224	0.267148912	0.261189404	0.042877391	0.217150122	0.277405005	0.129234791	0.184648064	0.14049607	0.124862623	0.005641562	0.032587541	-0.034956146	0.183732297	0.114395064
0.085671238	-0.134158422	-0.013217333	-0.104957958	0.271786992	0.077435409	-0.012757297	0.029625167	-0.139266111	0.093995105	-0.138921026	-0.026592942	-0.082201306	0.168951398	-0.049832617	0.028555813	-0.08156668	0.043004575	-0.161612731	-0.013106632	0.077368861	0.009411219	-0.003287825	0.008648736	-0.028099214	-0.014335438	0.025206694	0.180571368
