# Supplementary material for: Integrated bioinformatic analysis and experimental validation for exploring the key molecular of brain inflammaging
Source: Front Immunol. 2023 Jul 10;14:1213351. doi: 10.3389/fimmu.2023.1213351 (PMC10363601; doi:10.3389/fimmu.2023.1213351)
Supplement: Supplementary file 8 [file DataSheet_8.zip]

Archive with 6 entries (6 files):
- EC Gene expression.txt
- HALLMARK_INFLAMMATORY_RESPONSE.v2023.1.Hs (1).gmt
- HC Gene expression.txt
- PCG Gene expression.txt
- R.package.docx
- SG Gene expression.txt
