# Supplementary material for: Integrated bioinformatic analysis and experimental validation for exploring the key molecular of brain inflammaging
Source: Front Immunol. 2023 Jul 10;14:1213351. doi: 10.3389/fimmu.2023.1213351 (PMC10363601; doi:10.3389/fimmu.2023.1213351)
Supplement: Supplementary file 8 [file DataSheet_8.zip › EC Gene expression.txt]

Gene.Symbol	id	GSM300173	GSM300177	GSM300181	GSM300186	GSM300189	GSM300192	GSM300196	GSM300204	GSM300208	GSM300214	GSM300218	GSM300222	GSM300228	GSM300230	GSM300234	GSM300238	GSM300242	GSM300248	GSM300252	GSM300258	GSM300261	GSM300267	GSM300271	GSM300275	GSM300279	GSM300285	GSM300289	GSM300293	GSM300297	GSM300300	GSM300304	GSM300308	GSM300312	GSM300316	GSM300320	GSM300324	GSM300328	GSM300332	GSM300338
RAE1	211318_s_at	2.490012711	2.440511617	2.136705657	2.348580018	2.514490609	2.414672722	2.915939728	2.927634242	2.341781422	2.040694577	2.843047597	2.767708183	1.748855473	3.030988587	2.251755141	2.947489881	2.724189889	2.392641924	1.9093265	3.391638922	1.943325189	1.768439064	3.004606377	3.210498122	2.937970378	2.552840843	3.381304556	2.94232112	3.177044418	2.045590797	3.171877409	2.489468513	2.578950665	3.166435554	3.354649622	2.376051035	2.341237457	1.942237594	2.617845268
XIST	214218_s_at	-1.001982008	-1.195905921	-1.320746939	7.167054993	7.526891521	-0.887749057	6.759351527	-0.82655297	-1.477137251	-1.138518219	6.799061007	6.695163496	7.227980915	6.719642836	-0.780314758	6.875489382	6.960892536	7.195341397	-0.825192853	-0.606789713	-1.413221924	-0.941600651	6.967419604	-0.883397138	-1.361000169	-1.052026839	6.598610408	6.273044438	6.333153847	6.604048485	-1.099351422	-1.214673166	-1.301980214	-1.298172766	6.312482211	-1.542414197	6.709035632	-1.344409775	6.700876067
RAB3B	242629_at	2.037230564	0.536695403	3.813285691	0.859539935	-1.0119809	0.482026306	3.08518447	0.480393976	2.363610969	0.581028684	2.116106106	3.827701267	2.369323645	1.656453032	0.452380675	4.302312177	2.324717704	0.547030632	-0.751421058	3.219544463	1.059448039	1.892263402	2.916554414	3.995515362	1.614023783	4.104580975	2.452006667	3.682460596	1.522636829	1.636598405	1.920278168	1.618919334	2.213204172	2.809392835	3.562244623	3.214920556	2.478388916	0.631617832	3.858707334
FAM150B	238018_at	2.942983223	0.980891535	3.188040364	-0.180752344	-0.08691766	2.629929621	2.217602046	1.861029917	1.085332598	0.297939135	0.529941553	2.563837941	3.024850485	0.73066543	0.210360808	1.321142824	0.354784106	0.007732429	1.072005615	1.845799853	0.628671332	2.807534959	1.019240819	4.24905048	3.375437769	0.932205736	2.489314285	4.298006756	2.110984558	1.369283549	3.255221533	3.794020852	3.791029386	2.538270955	3.856305103	2.608170531	1.966833354	2.002462381	3.239174532
GABRQ	238123_at	1.544384488	0.785277429	4.096954187	1.658073709	-0.012995288	1.235138651	4.760866022	1.604219952	5.649982265	0.747743571	0.805404482	1.66106589	1.584093833	1.027343048	0.454545155	1.547919628	1.045565986	0.85952928	1.531056813	2.308115114	3.105572151	4.939016365	1.651274007	2.109295227	1.404585237	1.489987287	3.145283065	1.536496933	1.699415618	1.917546173	3.070214992	1.182645775	1.687719966	1.643930054	3.598679153	1.796240981	1.698327621	0.975665987	1.843295044
LOC101927263	236396_at	1.664103503	0.179886675	3.472795773	5.503972114	-0.227544891	1.274349577	1.278158158	1.090488308	0.234827837	0.540265582	-0.422013708	1.812606367	3.275063532	0.336277217	0.676801775	1.754945209	0.367011689	4.133445159	3.07297973	0.873717619	3.961007412	4.395909997	0.474172998	3.031638683	0.929203122	0.931378452	0.986863788	2.069630683	0.850055445	0.925938672	2.175161351	4.879497237	3.409967899	0.869637714	3.002807816	1.651591758	1.880602076	0.870181937	2.560290397
CNGB1	207342_at	2.830903296	0.921847905	2.342419259	-0.371435792	-0.450854681	2.256472465	-0.051854264	2.298358104	2.039701672	0.996643925	0.412965962	2.448494059	2.446317642	3.157012009	0.216049643	1.639613836	1.102444482	-0.25448241	0.180419312	2.420751055	0.510336413	2.548856055	1.861552068	3.202705762	3.657462801	1.007522619	2.129185735	2.868708097	2.922834549	2.063908083	3.761632393	2.355747494	2.083219156	2.55402345	2.731901216	2.727821281	1.120397065	0.692293993	2.388657132
PDYN	206803_at	2.007426171	-0.461372447	3.893635287	-2.039966994	-2.005425605	0.362466634	7.116915207	1.109605412	2.727912245	-0.667808121	-0.166813305	1.859738858	3.065442891	2.639516274	-1.123925296	2.873150942	-0.460284125	-1.074696037	-2.255107045	1.435171873	3.292550163	3.536518716	1.164819482	4.054648812	3.994811949	2.021023998	3.575957889	3.606418775	1.486848881	1.639703243	3.577588951	3.460092091	2.602525293	2.302800113	3.964350388	0.727469349	1.931542865	-0.239977361	2.176055786
SEMA3D	215643_at	1.964470091	0.778348212	2.106173618	1.83391794	1.685958622	1.338091366	1.40391131	1.680790445	1.264655925	1.357674284	1.371545481	1.695206216	2.115149233	1.624218271	1.633194036	1.109080753	1.055771784	1.439813268	2.28486745	1.252688137	1.618506493	1.938903129	1.498834109	1.639722041	1.765106117	1.44389304	1.812703659	1.553501915	1.528752532	1.573629157	1.76483436	3.036358617	1.765377866	1.910617011	2.097741712	1.51025675	1.586413122	2.170634312	1.950599053
NR2F2-AS1	232878_at	2.12600479	0.334175113	1.78792817	1.740875678	1.33480371	1.81512714	1.252120417	1.703612996	1.216763145	1.589380379	1.598084072	1.623379016	2.615303194	1.654656557	0.726104282	1.472427099	0.502260528	1.546406793	1.630721842	1.327459561	1.951118731	2.125733648	1.725372617	1.854292696	2.202160349	1.024741999	1.844229845	1.862996031	1.789561209	1.456652569	1.739516417	3.272417561	2.19073716	1.724284335	1.916576732	0.972792261	1.213498403	1.643505745	1.691918683
HTR2C	211479_s_at	1.635272732	0.004729473	1.712244473	-0.087745177	-0.283029644	1.171540108	0.636547969	0.968911334	0.314519738	-0.255015899	1.301820566	3.097186353	0.027575189	0.822313287	-0.06109006	1.306715745	2.596736418	-0.293636989	-0.367888833	4.049130268	3.053397066	-0.027364584	2.408795133	3.917762077	2.116412668	0.709439751	2.949227686	3.371617684	1.805807812	-0.238425025	3.13200113	2.168361331	1.876794585	3.255752239	4.329545577	1.553405479	2.80915593	-0.075233625	2.249684708
IL13RA2	206172_at	1.272569577	-0.081909816	1.848088114	-1.364041905	-0.863319309	1.728414828	4.762396763	1.436032332	0.114190825	-0.104484806	0.006756597	1.663410342	0.015460031	2.50465766	-0.543193851	0.521349299	0.762055697	2.739379928	-0.070759073	3.221878009	2.145366549	1.242651891	1.326422641	4.141456089	2.638473704	1.125970549	2.94826312	2.23539272	1.984080973	0.125885537	2.892235304	2.500849768	1.739021815	2.752977671	4.040550736	1.61146174	1.957153762	0.565683735	1.544009669
GRAMD2	229616_s_at	1.854268995	0.974401336	1.832238356	1.221362382	0.237596512	1.538223617	1.466692004	1.503953573	0.983920835	1.308397108	0.686641888	1.480291339	1.361705935	2.340304612	0.402419419	2.063968464	-0.160043959	1.401143734	1.190356321	0.912659828	3.445103202	2.58427393	1.528704131	2.791525712	1.58799719	2.402045141	1.749556149	1.819998862	1.749283507	1.481378928	1.68237625	1.436773655	1.391896094	1.432421342	2.153995857	1.462339782	1.271951799	1.094073952	1.397608308
SLC7A11	207528_s_at	2.200137261	1.820991505	1.486179151	2.529509066	1.030606369	3.328598388	-1.074549426	1.342027178	-0.507191066	1.91264998	1.366506476	1.684184351	-0.740553538	1.587629069	-0.316529976	2.737848542	-0.453066534	1.980373663	2.337216695	-0.623872501	2.268676499	2.441930747	1.992885437	1.4366781	1.131240259	0.934051896	1.300143058	2.670396449	-0.389965791	2.622799542	2.523526428	3.504027812	2.139756499	2.65299022	2.071760713	1.81555137	1.586813445	-0.542005076	2.132141336
PTHLH	211756_at	1.29940967	0.803311363	1.757431241	0.662967351	0.193523358	2.618803757	3.956149235	0.513103617	0.157893421	0.096696755	0.514736433	3.067305021	1.344830939	1.081550971	0.28953374	2.022887267	1.164777591	-0.201125632	-0.018080802	1.944283502	-0.347724802	0.225617113	1.903486439	2.318805901	2.890515898	2.403936552	1.681276087	3.667300965	2.122161308	0.35072987	2.103939126	1.41500273	1.898318152	1.729959865	2.396321262	1.66631531	1.296690099	0.149462161	2.914178982
LOC101927151	1569478_s_at	1.518759205	1.425196201	1.114862321	1.521478254	2.303704397	0.486035413	1.711323006	1.162458651	1.066448898	1.420300164	1.37814269	1.797542381	2.115762532	1.361008078	1.71785077	1.123565754	1.754296282	1.503527598	1.440426781	1.734440834	1.432267122	1.432811657	1.684396682	1.791830488	1.801349899	1.713770675	1.418125275	1.197816462	2.129634398	1.251670017	1.139885282	1.056114229	0.608155956	1.395276939	1.629184069	1.590289855	1.211961006	0.899179266	0.899179266
CA12	203963_at	-0.094472337	2.247582045	1.778409194	4.729434163	1.618754926	1.744411543	2.672964481	-0.037084048	-1.132906704	0.475605924	1.320115913	1.994908773	4.1816594	0.444600072	0.703800698	1.637521591	-1.636892992	1.623106461	1.117487599	-0.007709695	3.804961671	1.187932083	0.943962723	1.268711168	-0.477969167	3.188917787	0.147322331	1.109056542	0.394011388	0.80470659	1.316581092	3.301519607	2.005243169	1.291285871	1.51404124	2.856824983	0.858287411	1.150670474	3.463077028
WASL	230340_s_at	1.58187462	1.169547286	1.32349038	1.432555663	1.31641867	1.393661992	1.369727667	1.380877921	1.823396876	1.320498542	1.536997606	1.424124651	1.370815439	1.353136604	1.359936265	1.342800881	1.597650351	1.046882361	1.242983028	2.077429409	1.325666003	1.296564067	1.430651976	1.461658155	2.071990174	1.078704577	1.774712559	1.390126051	1.520678856	1.113790831	1.496200887	1.101279607	1.179610857	1.405357162	1.436364101	1.333009243	1.158939963	1.291668384	1.358848074
ARHGAP6	206167_s_at	1.75963668	-0.127115779	2.368608373	0.621383027	0.54142087	1.493092691	0.674420968	0.858825351	0.095910921	0.27623651	-1.04478958	1.145225829	2.739050232	1.85483129	-0.07516599	1.084572453	0.329545347	2.246488231	0.991825949	0.282762766	2.378128259	3.387188673	0.719569948	2.828262128	1.401977993	1.704967861	1.697080412	1.798801641	0.775327462	1.511315109	1.834977121	3.200336107	1.890460585	1.566255937	2.66915075	2.238055546	1.388107024	1.521922776	1.427816662
P2RY1	207455_at	1.154192445	1.544490332	1.508859013	2.863339449	0.741864738	2.179298802	0.558275766	1.421007966	1.843399816	1.70387222	1.434063982	0.50768678	1.415569125	1.542313032	1.012489153	0.842499234	0.752200349	0.787013889	1.232795075	0.200888736	2.631881428	2.130887259	1.427536664	1.653555265	0.831347724	1.904052429	0.774503288	2.56578871	0.2085044	0.869153235	0.736969605	2.011757891	1.642403299	1.050294394	1.624180925	2.854091265	0.864529993	0.903967159	1.722094986
KCTD4	240512_x_at	2.574994225	0.5302195	1.015710575	0.618342695	0.387972028	1.701382089	3.428752767	1.771010106	1.200388717	1.147623406	0.073014978	0.071926559	1.41906329	1.855325586	-0.414380107	-0.286548584	1.313532853	-0.375759078	0.168752287	1.815343226	1.222146606	1.244177286	1.706550488	2.486327715	3.052054306	1.123416567	2.0171564	1.644809392	2.295123903	0.785884373	2.714795539	2.438458938	1.570830019	2.165658581	2.340544609	1.319789128	0.074646411	1.102202578	0.814170659
NR2F2	215073_s_at	1.88496561	0.684701253	1.285512895	1.62141285	-0.198430245	1.567016849	2.424037932	1.456862227	-1.321996625	0.701291944	-0.377940025	1.362756912	1.217517551	1.235467903	0.277813517	0.808996764	0.877265156	1.076901361	1.022232149	1.330934255	1.220780959	2.044348652	1.733198868	2.36556153	2.318508465	1.50745231	1.51153281	2.056859209	2.002463281	1.084244726	1.904821018	3.278067737	2.034828801	1.579255468	1.921956034	1.308631493	0.944989894	1.237100795	0.893584559
ATP13A4	1559571_a_at	1.514408018	1.960461222	0.653035704	1.731995181	1.043059648	2.600440326	0.501540035	1.2941003	0.421304855	1.914768132	1.286213688	1.309604449	0.600813421	1.097184667	1.198363079	1.321299347	0.774611659	1.810598779	1.951485594	1.149677348	0.973431933	0.936986273	1.372160571	1.504073717	0.815137882	1.063458971	0.555665204	1.457291171	1.149949587	1.477690071	1.431998359	2.515036708	1.743690528	1.170620277	1.587028259	1.995547725	1.632177416	0.362556967	1.788024383
INO80D	243070_at	1.500927302	1.229215912	1.301563299	1.512894645	2.180071459	1.232207004	1.098663108	1.487055432	1.9238628	1.300747537	1.329849441	1.332569543	1.302922619	1.30863458	1.3975737	1.280347998	1.287420166	0.536200247	1.28660358	1.190865327	1.615432165	1.626312174	1.421508241	1.144356548	1.379078713	1.260765186	1.406821589	1.341272305	1.262125823	1.134836665	1.326042214	1.077720513	0.601476316	1.329033156	1.047258477	1.410900434	1.290412018	1.265933112	1.382614247
SUSD3	227182_at	1.167460698	1.035004966	1.117688128	1.142438076	1.076074285	1.172084221	0.884053638	1.123670699	0.900916257	1.016237853	0.928114529	1.179156352	1.633368572	0.876165333	1.104904903	1.382055188	1.18649929	2.106349325	1.712788435	1.187859005	1.886313912	1.921672444	0.946881297	1.194115553	1.179972129	0.746429639	1.223489895	1.347241572	1.228385894	1.543070188	1.051324765	2.098462174	2.152315024	1.22104122	1.13047111	1.049963177	2.281507579	1.583052696	1.134550849
LOC100507311	244655_at	2.00173632	0.18787566	1.834465852	1.248612373	0.985060195	1.420234453	0.656775318	1.079710017	0.871914914	1.080798515	0.935286765	0.885786282	2.041445107	1.246436302	0.877898286	0.742449777	0.716067713	0.985604184	1.408267138	0.851243802	1.968009996	2.862021445	1.748519026	1.288322886	1.645165194	0.653783431	1.215702574	1.539635089	1.141179022	1.13301896	1.508629602	3.215872548	1.669371928	1.406634515	1.524404445	0.91053612	1.016338706	1.024498055	1.092766002
DOCK8	239027_at	1.173027433	0.81292056	1.186898448	1.443107085	1.244558915	1.384086509	1.401765447	1.075928112	1.168675471	0.964143231	1.128421694	0.957343944	1.543468959	1.497775696	0.844198986	1.469217077	1.191250075	1.7267858	2.101035691	1.344104469	1.310106711	2.329503097	0.624979209	1.237487238	1.525518679	0.902402959	1.358520945	1.569035074	1.108023232	1.29269966	0.970943452	1.483632287	1.440658847	1.413188403	0.932321559	1.610920512	1.407205238	0.933137045	1.111014815
SLC9A7	1552671_a_at	1.586472693	0.729451664	0.519479908	0.594275367	0.512408344	1.447216666	0.572244652	1.71484863	0.695725643	0.495273138	1.637605517	1.52119701	0.524103204	1.332167699	0.932351345	1.730896195	1.269883727	-0.043798937	0.463450662	2.257183942	1.003339146	0.432989223	1.863624432	2.304238656	1.884023659	0.972877087	2.147032691	2.808223719	1.970242404	0.950030351	2.26208101	1.172784857	1.352294574	2.19762032	1.886470938	1.441232367	0.702253798	0.098176842	2.153558825
COCH	1554242_a_at	0.437964774	0.346578208	1.345575381	-0.272184948	-0.542264182	1.166882518	0.075411049	1.35264611	0.081122798	0.007686508	0.756186241	3.264966173	0.291093574	1.939044678	0.169789061	2.666056976	1.625719642	-0.745708918	-0.263209329	1.073319967	3.27502985	0.100433289	0.96996524	2.140584844	1.450289603	3.073490021	2.37285949	2.43650264	2.142489247	0.225001792	1.274316177	0.901153976	1.531883961	2.323084961	3.371855735	2.018462906	2.3899935	-0.123409331	2.84801464
NHS	242800_at	1.567574652	1.103570687	1.557783748	1.825415729	0.831314399	1.806105213	0.279731106	1.409823911	0.294418662	1.748444316	2.247262506	0.578097238	0.736119667	0.987977334	0.578097914	1.06277216	1.401936611	-0.160882741	0.302577821	1.760411646	0.947452065	2.975636239	2.187426032	1.628227484	1.389969829	0.809827807	1.349172981	2.065849382	0.685803204	2.040827569	1.531946425	1.919250333	1.006743961	1.454429185	1.370930519	1.593684824	0.298226733	0.684443453	1.253977592
DRAXIN	1558368_s_at	1.864011059	0.556856875	1.288765295	1.497105194	-0.25147924	1.957574142	3.42166402	0.969999193	-0.217481056	0.645795161	0.761116736	1.212337991	1.639352854	1.123670699	1.303452989	0.70671982	1.087225541	-0.52618317	1.032012233	1.423669382	1.354041354	1.859659713	1.369544654	1.795471855	1.759569447	0.442895418	1.398919783	1.354585309	1.865643232	1.258846923	1.732100278	1.798463247	2.020673796	1.284413094	1.083145752	1.268094491	1.279518067	1.546334579	0.572088423
CNTN5	207452_s_at	0.011066631	-0.519302362	1.622027213	0.163105544	-1.200350086	1.74714009	-0.46544908	0.606439101	-0.617759948	-0.89708795	2.339520988	3.408146083	-0.690380476	1.996005676	0.031193318	2.965083015	0.686674514	-1.204974036	-1.233260411	2.343056245	-1.066262254	-1.191101972	1.044877035	3.985840025	1.408792063	2.63598279	1.60380554	4.564893508	2.641151315	0.017050043	3.420929613	1.632090986	1.987845453	2.63679916	3.523739459	2.154843379	2.315586604	-0.544868348	4.076954688
DIO2	210819_x_at	2.681947837	0.738351157	0.527291378	0.818042458	-0.003620944	3.839511295	-0.620208653	0.91296412	1.5135054	0.785675838	2.149132002	0.936627537	0.659203761	0.846328507	0.377428863	0.083141462	0.961922059	-0.371887588	-0.830452842	1.356842165	0.848776713	1.51894533	2.358830777	2.46816872	2.161099224	0.394563969	1.465364774	2.403436254	1.797728543	1.167813275	2.066721047	2.471976629	2.280227658	1.840430079	1.214323598	1.861099971	0.633909534	0.488126365	0.673891687
DST	1553191_at	1.541574856	0.997879123	1.558438445	2.557707103	1.820358468	1.205403274	0.50314028	0.671497193	1.762154884	1.851092772	0.729431216	1.016646786	0.547201939	0.976664462	2.055624858	2.610743994	0.597518589	-0.573915842	2.901494571	0.75989255	1.448829079	2.720353772	-0.017436328	0.834417065	1.174940635	-0.094680758	-0.49177556	2.124164863	0.59044767	2.618087799	0.822178984	0.298336195	1.29270973	0.388090433	0.756901082	2.340935214	2.631142707	1.399055455	0.468326398
ZNF770	238687_x_at	1.24289251	0.950781704	1.343798534	1.251595493	1.166736844	1.644612656	1.224396828	1.17652748	1.124035331	1.302184851	1.460207632	1.210254252	1.178975912	1.52412367	0.978252384	1.087861106	1.554042268	-0.007146098	0.71333888	1.644612195	1.118323442	1.283146182	1.109348122	1.229837435	1.213246048	1.144706333	1.2809708	1.464558493	1.285322077	0.889313104	1.874167038	1.124034934	0.857762724	2.247056561	1.230653339	1.092484717	1.133283048	1.123491394	0.828116717
RP6-24A23.7	1560652_at	0.351661909	0.670971912	2.003965455	-0.052234363	2.958085113	0.430265359	1.109681628	0.42319315	0.941323901	0.522740766	1.190188467	1.28483965	1.816295531	0.386747831	0.548578964	1.700702575	0.771061719	2.231071874	0.877679082	1.115120495	1.739867972	1.57368635	0.848577074	2.117654487	0.085934337	2.169602443	1.59082197	1.976221302	0.020386418	0.745766718	0.067439507	0.32963145	1.066979855	1.255192402	2.458449544	1.100705023	1.898162836	1.165982537	2.267245732
LOXL1	203570_at	1.894128131	0.270928237	1.665933635	1.12522881	0.542367319	1.498391657	1.072192257	0.355242295	0.148535365	0.794225366	0.428678839	1.398845815	1.438282843	0.701206673	0.235026555	0.257600493	0.737107923	1.386878252	1.793221705	1.112173795	1.49458304	1.971099848	1.009635754	1.871554095	0.301662559	1.130125437	1.912623233	1.29657922	0.652521372	0.9598625	1.31997082	2.06357404	2.359764036	1.462489669	3.624216961	0.916345401	0.610636476	0.679176046	0.83094324
SOX11	204913_s_at	1.646862632	0.282046532	1.785030125	1.296274493	-1.043059113	1.333808287	-0.998997675	0.106344567	1.808149546	0.529279941	0.646505084	0.970709967	2.443230653	0.547502837	-0.17379835	0.989476638	-0.490660075	2.625461043	1.073791311	0.314684462	3.649479805	2.30261493	1.199992646	2.482940752	0.907338416	2.12283404	-0.23608174	1.492374629	1.262820931	0.28802988	0.831998649	3.806142136	3.29617163	0.537711245	1.028370627	1.965354247	0.775153392	0.714773651	1.128460562
RAPGEF5	1561269_at	1.12058339	0.034824365	1.45267608	1.392295549	0.880966162	0.734910224	-0.624737431	1.865546199	3.532265336	2.025745498	1.127654672	1.398279602	0.425936508	1.310428541	1.584588794	1.468178889	1.346057558	0.109619319	0.634275887	2.404619241	2.415499358	1.32783519	0.540985936	0.363380358	1.089578012	-0.055203011	1.121400267	1.206530142	0.558665263	1.219313766	1.334907629	0.164016335	1.106168524	1.208433855	1.340346575	1.313692118	2.020034319	0.849687636	0.923939375
CTD-2554C21.3	236158_at	0.961119945	0.955409154	1.336186024	0.977439225	0.652146587	1.492848149	1.092760658	0.947791889	0.673089621	1.039451541	0.736189475	1.151237064	0.905363147	1.012796912	0.655410818	0.828391194	0.921410661	1.054409873	1.076169125	0.931200969	1.255678076	1.16130062	1.251870852	1.648695704	1.160756682	1.198017577	1.203186494	1.257309569	1.229568851	1.038091411	1.175716266	1.87444147	1.331017809	1.233647162	1.650600156	1.318234573	1.470001804	0.754956579	1.483601179
TMPRSS3	220177_s_at	1.091848547	0.940353659	0.448878756	1.518591335	0.719230675	1.252863162	0.350420754	1.272445243	0.241083073	1.600730086	0.555495979	1.981508411	0.942257153	0.984142638	0.999918413	1.654311339	0.608533165	0.80164135	1.622761012	0.476076784	0.848150706	1.629289001	0.950144901	1.038539779	0.934097729	1.661111098	0.885413648	1.098103521	1.171268134	0.885412711	1.36818417	2.892109746	1.048058977	0.895748237	1.441348393	2.249684102	0.966736398	0.483148353	1.516687407
RAB12	235059_at	1.323814829	0.349296878	0.742857775	2.812654623	0.569602692	2.725348533	0.421371864	0.985738237	1.158721113	1.416832826	1.272681601	0.558996391	1.499787987	0.836963733	1.126354095	0.802421134	3.385180304	-1.806176289	0.464617249	2.102503743	1.206317581	1.957536775	1.42553611	1.580839452	1.346389965	0.597889342	1.224540807	1.544121477	2.297516904	0.926173746	1.023273452	-0.269739161	0.54403683	1.132337503	0.631344129	1.604773423	0.358815618	0.84784245	0.608496925
RAB27B	207018_s_at	1.033460357	0.796018483	0.290399867	0.089675494	-0.324011768	1.361744221	0.103818807	1.94922989	0.03147114	-0.05801136	1.64107185	1.9492306	0.067917042	1.783591467	-0.032173054	1.467274419	2.686034531	-0.632169224	-0.548126673	2.758925879	-0.45592379	-0.172788823	1.353313748	2.395283301	2.711601222	0.167191681	2.981137338	2.015593372	3.054572585	-0.211682731	2.564186447	0.46392582	1.557301513	3.151125596	2.654484921	0.700007378	0.35431663	-0.264991566	1.857298767
LOC400043	226582_at	0.71596715	0.911252092	1.34017068	1.103000374	0.86882218	1.04098814	1.060843034	1.030380365	0.687136853	0.911795797	0.712975431	1.076346335	1.145701581	0.984143367	0.657219528	1.403541945	1.058667064	3.144511906	1.961109126	0.78695444	0.969456361	1.710340641	0.735278155	1.028748771	1.0738985	0.928114529	0.781787905	0.867733845	0.784779179	0.920770892	0.813338009	1.577340989	1.816686245	1.070361848	0.737182011	1.318139628	1.177796633	1.56482898	0.683873833
ASPH	207284_s_at	0.873217733	0.743481706	1.038311995	1.239307725	1.339126094	1.479469714	0.179658688	1.12860969	1.560793102	1.660883267	1.183823766	1.120995303	2.61690625	0.889808536	1.454175893	1.191982576	0.84765134	0.913199019	1.66713864	1.031239837	1.074213854	1.448735798	1.103316347	0.791350418	0.563427896	0.68418893	1.21319826	0.821813057	1.008937741	1.413105465	0.854452049	0.982826856	0.797334196	1.054902642	1.225437085	1.207757944	0.43613966	1.09406868	1.135682218
PCOLCE2	219295_s_at	0.8242754	-0.01452309	2.609033742	0.166346016	0.554195206	0.862625159	0.693451005	0.403787435	1.21266869	0.97849029	-0.121412803	0.849842055	1.10197105	1.310582566	-0.07381523	1.243130224	0.918381731	-0.155410914	0.659996417	1.034790213	0.437786276	1.428351891	0.781301879	3.630333591	1.07966872	2.426260729	1.548569297	2.003325184	0.049121483	1.543672757	0.928445824	0.732617141	2.066697733	1.246393858	3.724983625	1.836055285	1.260538008	0.571602453	0.682027936
NRP2	222877_at	1.278031924	0.400067884	1.968055832	2.11683033	0.318201016	0.22055891	1.657177629	0.892085783	1.309310786	0.136787113	-0.026402683	1.413208392	2.629248195	1.751555585	0.360086668	0.576313543	0.106052915	2.317826459	1.14285523	0.404419455	0.042681595	3.554537773	0.453921135	2.250918716	0.806412246	0.980481697	0.911670723	1.609308187	0.491454986	0.404963487	1.129801305	2.407036983	1.266880429	0.523004441	1.459717768	0.994896684	0.856456784	-0.020690922	1.560080323
GLRA2	207462_at	0.853533512	0.328332582	0.312013607	0.331867991	0.372393739	0.447460708	0.558974259	1.187800426	0.339211856	0.2592485	1.076832012	1.088799549	0.42434253	1.747816299	0.358794692	0.360154445	1.350719575	0.369673848	-0.023343235	2.58525404	0.318812783	0.284543034	1.581090695	3.084617759	1.576466703	0.871756453	3.192595191	1.293059073	2.481901652	-0.16042314	2.903204093	0.839117904	1.369486585	2.735661458	3.09685723	0.751266864	0.379193302	0.396328086	1.249813932
RBM33	1554096_a_at	0.764752679	0.857227493	1.715336255	1.947338722	1.055503878	0.745713805	1.157769598	1.049791198	0.886058201	0.898296827	0.858043637	1.218694015	2.124128262	0.969828535	1.082973938	0.915703688	1.093037426	0.440004118	1.072910466	1.368012922	1.055231478	1.730295276	1.03972869	1.431657509	1.092765596	0.903464612	1.130571667	0.915703382	1.028577639	0.944261984	1.091134153	0.91135212	1.059311664	0.949157635	1.093309542	1.116427707	0.798206994	0.889049667	1.059039567
SCN9A	206950_at	0.999794906	0.295356516	1.352014617	0.57087625	0.287741423	0.893993053	0.877130925	1.030800774	0.52219097	0.707684601	0.632888906	1.322096015	1.213574175	1.325903297	0.093272961	2.255001036	0.930439421	1.900605742	0.8137578	1.280482106	1.157001787	0.911672026	0.623641218	1.576673728	1.735784091	1.47957479	1.165161896	1.364796971	1.09090985	0.399797812	2.27023215	1.652557028	1.132794958	1.962073364	2.086643497	0.395446626	0.677766743	0.645944162	0.810766774
XYLB	1569683_at	1.049764786	0.957834533	0.992104131	1.095729888	0.894733963	1.072611221	1.081315082	1.044052519	1.021206513	1.302437796	1.188748421	1.692462997	1.070163288	1.00379938	1.026374375	0.772068745	1.713133582	1.025013907	0.995911602	1.394911665	0.98938399	0.955114503	1.010326983	0.960826014	1.079411018	0.885485965	1.121025351	1.03997309	1.158830639	0.943690477	1.096002307	1.440062022	1.050852499	1.096001362	1.093010441	0.982312489	1.00597537	0.994552065	1.054388547
CD24	208651_x_at	1.007168801	1.264738064	1.557120223	0.485231638	-0.53389191	0.692755338	0.325577303	1.400185137	0.871177569	0.910070712	1.214148809	-0.330991563	-0.019027447	1.140440679	0.446066364	-0.406603391	1.074893117	2.826196706	0.852953737	1.722486572	2.020037378	2.502535737	0.933461675	1.827745059	1.643612273	0.472448363	1.788851475	1.35286003	1.342253603	0.883688219	1.830737062	1.607165716	1.791842821	1.753492436	1.845966729	0.853769747	0.633191617	0.499103261	0.01877986
TTR	209660_at	1.938826141	-0.151098407	0.174465992	1.655146035	0.549260082	4.002912024	0.149171032	-0.346656151	0.794861406	1.021695902	0.167122684	-0.020817816	4.621674941	-0.047200731	0.50492644	-0.153546544	0.014267443	1.054062089	1.873820796	-0.223719193	5.272532971	4.288766431	1.624140068	-0.019730578	3.599560127	-0.236773544	0.001485499	0.045545857	0.029771321	3.194303629	1.654603998	2.722411376	-0.078206772	0.031946195	2.563573303	-0.150555098	-0.155993973	-0.088270535	-0.065423414
OGN	222722_at	0.342394197	-0.120250091	0.304588373	0.754993424	-0.058782185	4.12650658	-0.140649314	1.964778433	0.093801507	-0.101483751	0.015197381	0.411478312	-0.184439244	4.351165541	-0.038110974	-0.227684322	0.089993518	1.379740609	5.538918963	-0.196134747	0.016013582	0.265422853	-0.152344572	1.036225072	4.490149197	-0.164040041	1.147467177	1.883183406	4.679722902	2.349091123	4.679995043	2.914818676	0.938038828	0.323355656	0.433508916	-0.387882315	-0.619884858	-0.177638838	-0.160776213
MDFIC	217599_s_at	0.481568853	0.725266679	1.16642482	2.403951272	0.385287119	0.984738807	0.757632635	0.764431936	0.368967994	1.215109792	1.417738202	1.061711024	1.245844277	1.506675969	1.00078692	0.29498768	1.334510498	1.639404952	2.085185524	0.971955644	1.73650227	1.816466346	0.471777635	0.487280941	0.813934004	0.181298884	1.063071105	0.831340021	0.900425167	1.433512067	0.650471763	1.669866551	0.838683891	0.44049886	1.285825525	1.137050053	1.243939987	0.899880948	2.004407007
EPCAM	201839_s_at	-0.077952291	-0.568338747	1.344795951	0.102373394	-0.500886939	0.136643027	2.765368403	0.686322037	1.711974991	1.117145916	1.494115007	1.678248624	0.215790529	0.875079773	0.105093909	1.397832965	-0.00560391	1.044525897	0.298745696	0.770093242	1.583054189	1.197652996	0.35531842	2.884769354	1.300734888	1.388856963	1.047518706	2.28531601	0.896566442	0.7755332	2.15911666	1.68586401	2.184137764	2.222487739	2.153404049	0.832378288	1.322221394	-0.70705079	1.454406232
ARHGAP18	225173_at	0.592704161	-0.398132937	1.585717314	0.806211442	-0.230319479	0.770308948	1.58082209	0.448551914	0.835313972	0.919356636	-0.068761036	2.385894392	2.3339453	1.036309625	0.616366637	2.352439532	0.279922903	0.586720363	1.219355032	0.375932333	1.579734041	2.221343727	0.528243437	1.780457553	0.920988752	1.188349331	0.25625998	2.261325002	0.568497779	0.795059638	0.758886619	1.450541414	1.47801131	0.412650607	1.767674797	1.614003516	1.626787304	0.583456985	1.691247473
ARHGAP36	238047_at	2.606864907	-0.519862006	2.360991228	0.069526751	-0.702907213	3.382291661	2.415932693	-0.330017924	-0.036274647	-0.096655016	0.844137188	0.178592529	0.269706806	0.199807257	0.111140579	0.092917243	0.245500531	2.793446466	1.556190422	0.420114129	2.572594892	3.165519987	1.582029504	2.516839064	1.542592072	-0.025123675	0.220750566	1.819470852	1.115305504	0.35103021	1.051389853	3.575672112	1.328812113	0.364901385	2.057185936	0.26943477	0.594999918	0.269707284	0.604247474
LINC00674	225054_x_at	1.067937825	0.470389009	1.229768048	1.925231625	1.075009675	1.343729813	1.002933981	0.709462425	1.031764293	1.155245173	0.821248315	0.939017249	1.215353495	0.927594082	0.673288935	1.056514374	1.008373365	0.845999155	1.713898921	0.659961812	0.97165479	1.357872881	0.942281478	1.193050815	1.001302022	0.900939822	0.608557577	1.60510656	0.613453198	1.048355475	1.038292186	0.907739497	0.976007226	0.763315618	1.480264864	1.024148305	1.150893213	0.915355225	1.170476134
HNRNPC	1568941_a_at	0.885957262	0.980607966	0.989039142	1.218593342	1.466643093	0.947153016	0.868006026	1.028747851	1.010526217	0.73310214	1.561293188	1.178339922	1.144885957	1.412517779	0.902276681	0.553592397	1.064106608	0.298744171	0.931922642	1.213697406	1.306171988	1.550141992	0.956128934	1.1992828	1.500640952	0.736637603	1.236001054	1.292572691	1.137542345	0.5658314	1.06655505	0.781515327	1.282237072	1.267006683	0.984415597	0.710799074	0.861479256	0.701008072	1.011613926
PSPH	205048_s_at	3.45078091	-0.246839293	-0.172315742	-0.26343149	-0.630065006	-0.025717942	-1.004042782	3.569094029	-0.050468055	2.75667747	3.750508214	2.824403112	-1.609751428	-0.065970847	1.157957559	4.241438888	-0.378479964	-0.055363409	-0.323267898	0.116530577	2.585600416	2.406363874	-1.317640795	0.149984694	-0.179388905	-0.340130411	3.90825964	3.000375953	2.788501134	-0.481018314	0.045271291	3.279431179	3.024310458	0.057781439	2.867104701	-0.596340136	2.60409631	-0.067602935	-0.314563033
ANKRD18B	233592_at	1.608485049	0.625807904	0.808852486	1.133872811	0.448201524	1.755356954	1.07485271	1.012023815	0.970955302	1.162431903	1.030791594	1.403681981	1.26388138	1.016647784	0.991354187	0.82653116	0.980202582	-0.173553774	1.114562059	1.574758675	0.974490326	1.364515564	1.036231121	0.945117059	1.214652661	0.780566023	1.128434298	1.115106042	0.559443258	2.22480033	1.264154644	0.552643254	0.869232769	1.292167443	0.634239079	1.14094418	0.660893487	0.959803237	1.042214476
RTP5	1560035_at	1.248707512	-0.297248567	1.693128957	-1.911202214	-1.40803169	2.389680516	1.984695284	1.619421181	0.688963969	-0.886910842	-0.993798937	1.970280658	1.46248679	2.052691573	-0.501780796	1.015616742	-1.411839648	0.15968356	-1.705310962	0.888056942	1.824769604	1.821233986	0.841819706	2.80663092	1.885421575	1.380619857	0.691956906	2.363025454	1.878078406	0.815980474	2.54063116	2.043716506	1.8435367	2.05160375	2.27571886	1.221508521	1.919147837	0.833932185	1.243268019
FAM132B	229622_at	1.689423384	0.290882266	1.193596465	-0.639847241	-0.366231473	2.251341989	0.324879713	0.743734253	0.819347077	-0.440483224	0.426874128	2.14880411	-0.065689495	1.880900278	0.432585647	0.994504058	1.048629246	-1.130506215	-0.410565351	2.193952865	-0.416548754	-0.165507045	1.5061062	2.492592208	2.461041476	1.453069385	2.226320166	2.721330001	2.736289894	-0.24247876	2.312267129	0.322431796	1.480267449	1.834118566	2.70256402	1.672831548	0.49759009	-0.362695546	1.522697284
CYP2A7P1	216340_s_at	0.798922299	0.96728055	0.971087926	1.263470755	1.257214633	1.029292299	1.060843034	1.033371407	0.778523748	0.879701297	1.275166212	1.071994498	1.095656644	0.873717698	1.228657715	0.921586839	1.124486955	0.924578652	0.964560028	1.101367896	0.97489563	0.936002024	1.054587275	1.033100295	1.059754871	0.854678561	0.90907668	0.898467879	1.134822671	0.91913914	1.129111136	0.96320043	1.123126624	1.104903762	1.126935071	0.902275678	0.961024791	1.102999904	1.051595328
HNRNPA2B1	244131_at	1.039924887	0.948810359	0.984440389	1.068755134	1.177004891	1.233305283	1.050260537	0.964585089	0.9357558	0.772836979	0.96621737	1.017078843	1.368753824	0.916444542	1.002935133	0.587072005	1.064947675	0.899308987	0.964585237	1.135935183	0.955881362	1.213451059	1.058148004	1.045636995	1.007287013	0.740742296	1.086162948	1.337474648	1.128048003	1.145998366	1.017622794	0.894685699	0.986071858	1.060595158	1.26975192	0.627596847	1.110912753	0.965401386	1.03557352
PURA	241685_x_at	1.135338382	0.385480074	0.993634078	0.436339579	1.275683048	0.626184172	-0.417145181	1.674138179	2.046757677	1.734518093	1.945849855	1.813938722	0.611225459	1.200342762	1.371420636	1.341229201	2.29970096	0.833164718	0.242687373	2.206140068	0.666167125	1.419833926	2.295077634	0.89028107	1.173687768	0.00252611	1.187288817	1.133433848	0.971876207	0.459459003	0.859818514	-0.098651459	0.119750316	1.340413976	1.061086995	1.813666407	0.294364077	-0.034736653	0.462450772
ADAM28	208268_at	-0.887148194	-0.258864931	1.56641918	0.456724263	-0.342908094	0.126536018	0.213843204	0.169237089	0.009583087	1.02653118	-0.475636379	-0.124776681	3.781999971	1.646654611	0.696614929	1.523989131	-0.125593045	1.853362119	2.703040217	0.234785294	1.829155438	3.203218544	-0.789777834	1.404860407	1.666781038	0.816015548	-0.024414038	0.558990319	0.520912996	1.631966893	0.084651295	2.291528651	2.667137549	0.806767419	0.839406018	1.617007563	2.193070344	1.618640393	2.794154858
GPR98	234871_at	2.016434417	0.962224431	1.238833135	2.188328123	-0.218185411	2.389052967	-0.355537239	1.141461043	-0.185274782	1.52822423	1.224962045	1.074554895	1.413717768	0.997038355	0.668210822	1.8540593	-0.250007644	-0.748554053	0.620068636	0.043735051	0.716895311	1.603291298	1.134934946	0.762860823	0.323062415	0.564856142	0.432944873	1.982708338	-0.202138344	1.716707813	1.396040539	2.126043657	1.461042865	1.345450312	1.747986912	1.446899767	1.052252417	0.915988224	1.35823319
KLHDC10	209254_at	0.884014552	0.898701049	1.475307186	0.170871868	0.128714269	0.039775566	1.956719025	0.804593849	0.721095513	1.601507314	1.418734965	1.109488139	0.910124376	1.039589034	1.034150201	1.437229124	0.528259743	-0.212897236	-0.24689488	1.293077913	0.890813439	1.517192632	2.220543247	1.139135207	1.354818627	1.519640932	1.326804406	1.168780458	1.262615603	0.731430912	0.84403271	0.864974758	1.01864571	1.41873421	1.322996621	1.060258756	0.921820186	0.792355548	1.102417606
DGKH	235952_at	1.053229876	0.484511353	1.472084904	0.527484963	0.560395081	0.343623741	0.717057948	1.500371219	0.714609877	1.072540362	1.239266965	1.905355675	1.493571509	0.820955164	0.889495115	1.889035917	1.676072749	-0.243862106	0.759487296	1.294751008	1.786770437	1.018143817	1.607804967	1.108442827	0.918597662	1.622220305	1.295024485	1.179158136	0.815788457	0.426578758	1.022224051	-0.14893918	0.221231203	1.244161572	1.474261066	0.991488577	0.848698206	0.71624221	0.970818396
RSPO4	237423_at	0.485443006	0.808016267	1.629407542	0.711189684	0.564590155	0.385624635	1.489607671	0.823246367	0.86948453	0.63748162	0.615451705	2.349892518	0.969302512	0.846909667	0.568670642	0.980181447	0.922521372	0.940743563	1.301666071	0.203394756	0.92986491	0.795504812	0.621978514	1.653614052	0.900218403	2.209004828	0.58961365	2.125505073	0.706566445	0.788976642	0.882811664	0.825695034	0.892874447	0.886618818	0.992420982	1.229318	1.54237247	0.723972723	1.793141989
DLK1	235600_at	0.898779202	0.808208745	0.847102078	1.216456355	0.885180273	0.92597755	0.946104696	1.086991597	0.889259907	0.78400203	0.924345826	1.370127166	1.405756609	0.869948532	1.453354903	0.786449409	0.95426392	1.21400839	0.852541764	1.017091674	2.09931618	1.351088348	0.959159569	0.926793442	0.945016721	0.791889568	0.992342157	0.873756434	1.023348335	0.660248946	0.940121486	0.849822283	0.993429309	0.93767237	0.959975827	0.813919806	0.844110587	0.912106405	0.921082088
WWC1	237238_at	2.007292754	0.942476221	1.455437226	1.128240932	0.943019993	0.65553291	2.009740581	1.048276996	0.923709108	1.649090245	0.828786322	0.974298169	1.098866608	0.304673759	0.603040188	0.917180661	0.396332142	0.880735201	1.176653916	0.967769544	0.980553643	1.279736335	0.9808256	0.49479079	1.371666859	0.630510035	0.786357566	0.709929339	0.796692851	0.426522404	1.009112796	1.22969103	0.969130003	0.610111149	0.962330613	1.38852902	0.784181319	1.521257324	0.969402501
ZNF483	1559988_at	0.819236945	0.739001934	0.943261604	-0.308952682	0.956317058	0.841811254	-0.422641598	1.794570827	1.120594802	1.921587905	1.727663469	1.240812118	1.105907872	1.774988406	1.145617986	1.859302734	1.907172721	-0.423729728	0.737641425	1.555496862	-0.05029589	1.042535921	0.991674685	0.974540105	1.161936685	1.127938755	2.220498982	1.706992318	1.172000348	0.209992911	1.33845431	-0.580664341	-0.293449697	2.123399482	0.892400508	1.902276758	0.281524849	0.302195499	0.793126878
SLC25A28	1560705_at	0.641816509	0.430484613	0.358952301	1.579344591	3.528926448	0.390230629	0.628760719	0.999746496	0.797119339	1.274994707	1.838272865	0.758225049	1.523043998	2.074355062	1.171368897	0.982883866	0.700564095	0.317882767	1.063663079	0.859674143	1.483334588	1.897021971	0.421509211	0.617881744	1.028849673	0.865930768	0.943446762	1.113707966	0.606730075	0.439187577	0.460402776	0.275453856	0.393494182	0.483520593	0.630393076	2.548151757	0.685878	0.945350452	0.417972704
PRRG3	220433_at	1.373623881	0.46492542	0.760300159	0.67380876	0.398289399	1.204449636	0.37109088	0.808168785	0.782603064	1.251775497	0.820136718	1.058122922	0.851414527	0.508443054	0.998830438	1.611881464	1.46528217	0.062933345	0.647970194	2.577967978	0.613699958	0.668913432	1.928742637	0.937905766	1.312427376	0.710527294	2.177881127	1.725570771	1.697556865	0.176078643	1.466643302	-0.006150808	0.529929263	1.03010756	1.335818222	0.956944157	0.7670999	0.596021926	0.827480216
TMEM200A	234994_at	1.914762852	0.124020107	2.292819553	-1.066181686	-1.741517353	0.780861536	1.517394027	1.008239678	1.420024472	-0.939436798	-0.050865379	2.813126097	0.501262317	1.265808624	-0.438714027	2.205512628	0.280139387	0.061463781	-0.60435357	1.16408664	-2.080137568	-0.018499919	1.380042454	2.636607917	2.459818471	2.430715876	1.405881295	2.613760462	2.042323547	-0.625295897	2.215305839	1.1284568	1.078955712	1.987653903	1.749396535	1.672152754	1.69663202	-0.769174905	2.603970237
FZD7	203705_s_at	-0.236865688	0.549439898	2.10491597	2.72884701	-0.729428002	0.427319	0.586429937	0.266304413	0.260593587	0.34953162	0.480900905	1.723866507	0.955783779	1.462489669	0.059053277	2.031208001	-1.011204286	2.05949466	2.301831977	-0.713926041	1.312082518	2.668738946	-0.191444151	1.532390177	-1.014195616	2.702736657	-0.071498689	1.828308036	-0.917913037	1.76357602	0.196677163	2.532747085	2.091588577	0.312813966	1.504919323	2.874358741	1.6022903	0.677544504	1.005013157
IL33	209821_at	0.65362359	0.633497147	1.569665342	2.046997015	-0.147912686	0.791247048	3.424867012	-0.052992019	0.06831434	1.229413497	0.831772764	0.814366419	0.393062266	-0.051358563	0.190707139	0.924246391	0.308475746	1.991240468	1.212550103	-0.292065252	0.427332947	2.396496745	0.861418828	1.000130847	1.119260348	0.792607179	0.784992783	0.785534566	0.939479055	1.213637503	1.085806831	3.136564483	1.992600227	1.07846262	1.115179903	0.840747857	0.709380548	0.719171522	0.51708769
MIER1	1555105_a_at	1.012559949	1.24891404	0.829787468	0.914101715	1.388985983	0.501501922	0.799324917	0.943203531	1.0133765	1.1123778	1.666409758	0.716913393	0.761246546	1.078108356	0.942116895	0.981825844	0.931781149	1.242386962	0.89315886	1.140120493	0.915733819	1.430055762	0.991345914	0.767230867	0.653542058	1.134680951	1.06750215	1.056349071	0.986721687	0.84828141	0.7160981	0.681283554	0.672035954	1.049005813	1.313374498	1.034862951	1.132777391	0.725889279	0.672036316
PLIN1	205913_at	0.281227491	1.484212855	2.673598031	2.828628799	0.71830577	0.331816868	-0.313056811	0.913589514	0.464273563	0.689747512	0.335624683	0.785213807	1.192917794	0.891287355	1.356380258	1.000080644	0.342423896	3.868696049	4.074588238	0.36581424	0.862457184	1.11866644	-0.09682981	0.348407731	0.314409988	0.65710938	0.280140456	0.320664895	0.39464529	1.36073166	0.342696619	0.845322317	1.197540969	0.336711962	0.090023202	0.270891888	0.875240701	0.3348092	3.77676516
GPR135	211659_at	1.621860064	0.690859112	0.300290218	0.987593297	1.922402476	0.924765007	0.801828557	1.502458672	0.861393258	0.718601863	0.964746612	0.955771804	0.583969392	1.517961976	1.03111157	0.858129038	1.241354649	-0.254285248	0.821411034	1.475260435	1.06075714	1.412160586	0.713433467	0.923133432	1.250602431	0.25214846	1.499196251	1.084963219	1.300919463	0.738728413	1.755404941	0.161306232	0.92340502	1.068372405	0.935644854	1.603636741	0.828483649	-0.164802386	1.028119301
CACNG4	221585_at	1.021520023	0.609465354	0.725601046	0.769934784	0.627143981	2.111087583	1.160232163	0.728592583	0.697043927	0.552891883	0.651893646	0.808556722	0.91191005	0.721249713	0.558603652	0.348087689	0.798221429	0.760143262	0.707378217	0.840922326	2.330850925	1.292959926	1.198581404	1.286704348	1.641915256	0.67147654	0.641831303	1.115625985	1.607373875	0.988066072	1.926410528	1.215172742	1.16458318	0.898855262	0.871385146	0.607287982	0.671477174	0.695139699	0.765855583
PPP4R4	220673_s_at	-0.415596796	-0.056305623	-0.584498814	-1.392563228	-1.503260418	3.700880561	-0.028563894	2.300705665	-1.080053141	-1.308519721	2.065440788	2.026274929	-1.362917019	2.247942001	0.171345197	0.518395647	1.957463152	-1.074069832	-1.170896208	2.995081955	-1.121123237	-1.151857132	2.755192039	2.941228728	2.826723319	-0.965004257	3.520283316	2.836514569	4.075945871	0.282314064	4.072954699	1.732532747	1.470883747	3.480300672	2.649118535	-0.929918865	0.028009363	-0.459657892	1.642777574
PIK3C3	241304_at	0.746700758	0.694751759	1.264830104	1.039083353	0.950144901	0.853590359	0.993934005	0.894387383	0.851414767	1.239807694	0.963199986	0.886772768	1.422580551	0.809801224	0.956944232	0.279704485	0.995022493	0.676256755	1.106535462	1.125029988	0.910978897	1.798462832	1.735634123	0.937362247	1.035548043	0.633827531	1.052683679	0.758939904	0.359123953	1.111975034	1.009165552	0.905267478	1.070089972	1.05730629	0.934369753	0.78722641	0.91342714	0.935185893	0.916147099
SECISBP2L	212451_at	0.496363763	0.227916382	1.092552304	1.415669982	0.96363296	-0.156396692	0.286937435	0.870884213	2.387467871	1.091465261	0.711504334	1.776864014	1.41866206	0.809417819	1.047131766	1.014221445	0.943777406	1.304157158	0.114769457	1.328363146	1.70043559	1.394183749	2.450569918	0.57904746	0.940513707	0.841784289	1.022109756	0.752028691	0.585030787	0.1683509	0.532810858	0.185486512	1.038156255	1.095000935	0.901076492	0.930721368	0.992735517	1.188019532	0.660642805
ST8SIA3	208064_s_at	1.397755985	1.161129544	0.125143226	-0.378844318	0.060138855	1.12495524	0.403111172	1.682249666	0.244816566	0.88506654	1.756773869	1.12359555	0.462402189	1.217158983	1.071102736	0.208914118	1.763844955	-0.234692657	0.059050507	2.613522931	1.196487444	0.399031494	2.144079858	1.607726863	1.739639415	0.390326505	1.706729543	1.459494676	2.181885784	-0.162073062	2.019239146	0.30791587	0.943270083	1.313983789	1.400747488	0.367751484	0.249984211	0.322603926	0.743634394
CAPSL	236085_at	0.926482868	0.517690726	0.623492424	1.21206588	0.913971787	0.927298474	0.203821711	1.325482668	-0.095360595	0.980879255	-0.061362704	0.934098786	0.806265482	0.882149299	0.465470203	-0.092369242	0.964560545	0.902548056	0.858214991	1.455762669	3.739884494	2.852128854	1.239535766	0.94008216	1.35703378	0.055861445	1.094025631	0.759756313	1.135366425	0.78777053	1.365193862	-0.315667957	1.077705339	1.263742115	2.073438982	0.8285683	1.117959756	0.402369863	0.415697129
LILRA2	211101_x_at	0.848150866	0.766828009	0.810073282	0.8954762	0.833736066	0.852502294	0.920770892	0.841078733	0.789402663	0.738269432	0.850055205	0.916691256	0.878340755	0.821496754	0.744797033	0.738540878	0.897651758	1.584683553	2.101996826	0.966191746	0.856854338	0.778523075	0.858486427	0.885412711	0.885413101	0.726302248	0.906628348	0.758395544	0.970271969	0.774987479	0.903908485	0.788314278	1.076074011	0.909891049	0.851687565	0.783690568	1.218593714	1.701364833	0.857126667
VCAM1	203868_s_at	-0.190851316	-0.350504468	2.214847526	4.409485574	0.566625022	2.474048417	2.237965849	-0.083416902	0.512772201	-0.226752214	0.07433444	0.177144237	0.584847658	0.947673562	-0.035275343	-0.023852693	0.233716669	4.468233483	3.349292235	-0.61949719	1.783208955	3.211940454	-0.142164675	-0.127205842	1.617571196	0.182311554	0.746678404	0.90850843	-0.078520313	0.461911027	0.306064578	1.939872129	1.302340344	-0.134005827	1.241689074	0.647676002	1.349666581	0.333806684	-0.025755731
PTGER4	204897_at	0.563492328	-0.439312882	0.987242853	1.146625377	0.069297	2.070282839	2.163845517	0.879264579	1.235564097	-0.439585157	0.218344605	1.017977834	1.378627478	1.356052963	-0.274762468	0.242823199	0.211816762	0.662765603	1.071285719	1.067477988	-0.092532903	0.262133402	0.838739632	1.393043149	1.057687323	0.417164339	0.425868959	2.377080148	2.240273414	0.223784074	1.937555696	1.559225031	1.457775504	1.610901288	1.92694711	-0.156450075	1.892134213	0.555060652	0.930670357
PTGER3	213933_at	1.544477176	-0.267208199	0.848469712	-2.083788943	-0.618611406	2.283457191	2.50376436	1.729425212	2.20294972	-0.877539762	-0.744811829	0.791081559	-0.101568822	3.059427964	-0.896034597	-0.166301785	1.53795004	0.588181791	-1.014620382	2.310384332	-1.867561294	1.097063143	1.519182973	1.424532965	1.78926259	1.465329612	2.249459996	0.877843802	2.669674699	-0.403472017	2.609566813	0.042310518	0.001511585	3.225881222	1.992978621	1.00486061	1.612744792	1.330425368	0.704319209
FUT9	207696_at	0.880170647	1.059135464	1.365661522	1.221237391	0.589963246	1.241908504	-0.182742763	1.433384512	0.473826387	0.775456167	1.38905203	0.581532025	0.796942564	0.92994306	0.83012533	0.306011715	1.571281683	0.24155186	0.634024535	1.744534425	0.763488658	0.675094448	1.365117864	0.814350093	0.914440531	0.680805925	1.421690542	0.667750459	0.82414185	0.751249551	1.043089543	0.473009959	0.789599309	1.806003391	0.902744918	1.263667249	1.01262638	0.674005896	0.869291212
FYB	205285_s_at	-0.008855595	0.350163069	0.554150599	0.92268889	0.960494807	0.31317328	0.577813866	0.763033577	0.275367319	0.586516504	0.553606945	1.083430973	2.296206702	1.182705453	1.098662637	1.341816029	0.491050196	1.124773184	2.458309736	0.396399991	0.825590515	1.829483706	0.543543791	1.131572825	0.793768812	0.161405951	0.368114924	0.120608205	0.698846725	1.244989749	0.641730516	0.952606944	1.950788422	0.922960486	0.775274274	1.245532232	1.420963409	1.704914802	0.888419153
DACT1	219179_at	2.100425013	0.714666404	1.001880985	-0.574809493	0.156283734	2.424900864	-1.27788796	0.676044396	-0.262843694	-0.435281966	1.057909782	1.233611763	0.115213335	1.822184737	-0.170368707	1.790634558	0.139420378	0.072240148	0.036882095	1.525722724	-1.014607703	-0.352598724	2.350922185	2.166245609	2.75481761	1.307863134	1.957633274	1.054918266	2.236416877	0.002884236	2.778480833	2.709125268	1.260266165	2.792079815	1.072325362	0.249845539	-0.447248752	0.556643554	-0.102645015
B3GNT5	1554835_a_at	0.815838861	0.845485635	0.757362453	0.894714332	0.873227735	0.896074179	0.988004901	0.955366373	0.50360163	0.708677426	0.893898724	0.864524446	0.885466754	0.779121181	0.852557264	0.797071764	0.859084265	1.105773807	0.735603365	0.926264243	0.789456501	0.924360954	0.885466754	0.923000966	0.905322092	0.688006643	0.897434837	0.844940769	0.926264926	1.00323594	0.930072996	1.647021796	1.256180739	0.868331341	0.873227893	1.025810049	1.459353081	0.765522271	0.911305636
TP53I11	214667_s_at	2.113979278	-0.050468742	-0.085554647	-0.780201501	-0.42662208	2.711800241	4.458752736	1.213712086	-0.278119269	-0.153551038	0.517161583	1.474817441	-0.002600203	1.015708791	-0.129071768	-0.29688661	1.245535213	-0.222634305	0.094498772	1.936645024	-0.078211265	-0.368146223	1.261853738	2.055775601	2.512708649	-0.553639053	2.093037257	1.520237773	3.030021724	0.143999889	3.334916322	0.951520433	0.623779511	2.492852762	0.690416023	0.190780832	-0.021910123	0.656417289	0.562583574
TNK2	216439_at	0.953804812	0.493336014	1.035671764	1.448270572	-0.219806329	0.575203301	0.722345533	0.54854809	1.125970549	1.622885102	0.698139606	0.622800784	1.206749984	0.735672504	0.721530243	0.454985576	0.836851223	0.488983937	0.865409408	0.655166327	1.243738838	1.501036026	0.61273682	0.919262501	0.9320462	0.466953546	1.042472114	1.683264726	1.013368995	1.89541303	0.636127888	1.161872208	0.842018431	0.82161961	0.865953724	1.179006688	1.004121657	1.093604119	0.905663437
PHACTR2	244774_at	0.489296608	2.833799445	0.758560818	2.235161725	-0.14877715	0.663366573	-0.928827433	2.585204973	-0.028288153	2.220203079	1.181496272	0.943239096	0.002716776	1.327280018	0.863546809	1.875326506	0.25049535	-0.814050079	0.900265015	1.078685588	-0.413961842	0.328826356	-0.326654523	1.748310601	0.620937025	0.586395443	0.765905302	3.476768169	0.795007338	0.848315707	0.679414339	-0.002721902	0.04188287	0.585307071	3.356823436	1.127099153	0.292653491	-1.012870216	3.51403096
LINC00282	1557465_at	1.504720806	-0.007781493	1.128295183	1.451411486	-1.288826037	1.106264221	2.843153352	-0.321652278	-0.143230183	-0.004518086	-0.78755928	1.321676178	0.649058966	1.021677285	-1.169153114	0.076261085	-0.532439	0.831560543	-0.012134324	-0.426365463	4.475057378	0.674898094	1.004270183	2.588848691	2.162106569	0.794842862	1.217234563	2.185496153	0.914243574	0.64742725	1.927112256	2.134636271	1.234912672	0.828840741	0.867462879	1.87978574	0.592486602	0.134465421	1.778881018
BARX2	210419_at	0.784895321	0.777007569	0.805838141	0.302667888	0.722339062	0.823788891	1.339742392	0.791966312	1.039200172	0.721794884	0.991330674	1.455607768	1.686793855	0.713635379	1.116715805	0.735121806	1.778996502	0.993779123	0.675013488	1.158056928	0.732946076	0.697316301	0.843371915	0.857515118	1.094685364	0.723426976	0.8768266	1.07564592	1.431945531	0.755520781	0.938566888	0.851531584	0.535757963	0.45633863	1.248084652	0.482448919	0.643191982	0.745457646	0.840380003
STON2	242583_at	0.993881197	1.250634384	1.930322463	1.778827415	-0.521068979	1.232411118	-1.129769066	1.308294465	-1.078907916	0.884543924	1.293879782	0.653629735	-0.422611161	1.444831044	1.036311806	0.733864335	0.260884632	1.975471345	2.777823161	-0.653253426	1.056165919	2.01137362	1.169039107	0.165146585	0.60086498	0.834226596	-0.052984147	2.617896504	-0.808011678	1.031414959	1.042023004	1.804937951	1.862598103	1.125793248	0.779558358	1.063509155	1.309655085	0.529060902	1.291160132
USP12	215886_x_at	0.839467698	0.061593456	0.581626984	0.664038404	0.758415927	1.04699122	0.670565364	0.803837138	1.406553704	1.22106121	1.067390216	0.863674064	0.657510225	0.926774773	0.464401448	1.161223858	1.172919555	-0.529971865	0.271564799	1.827040857	0.618615963	0.836203857	0.990147015	1.315167681	1.682889802	0.584346242	1.522419642	1.751429014	1.25206766	0.725233518	0.977363313	0.560955644	0.804109084	1.32794944	1.263762483	1.182982905	0.754336736	0.299307382	0.657782576
GPR6	214655_at	1.693164873	1.222633208	1.586818728	-1.319057465	0.105050986	0.535329879	2.382371906	2.202046538	-1.16212207	0.461621593	0.660169704	1.993163668	-0.349434565	2.820538156	-0.116615664	2.997055342	0.580206761	-1.122685254	-1.147435833	0.439862459	1.144301593	-0.334475082	0.756452202	1.429884957	-0.095400915	3.451540437	0.708583498	0.562799731	1.188090892	1.150285278	2.546923591	0.526082337	0.454822013	1.338497553	-0.014894106	2.239307909	1.658351209	-0.243632859	2.047288042
NCAM1	209968_s_at	1.316094349	-0.061504322	0.488175015	0.654085365	0.112293519	0.865960294	-0.460232975	0.914373784	1.550272734	1.179558502	1.176022712	0.941028313	1.328605741	1.208932217	0.372038622	1.377834063	0.853177609	-0.531492795	0.404403541	1.782002666	0.377477839	1.403128955	1.27584047	1.572303063	1.066412594	0.178113667	1.3917068	1.851085894	1.240211123	1.165414827	0.978018907	0.507758011	0.660340689	1.158071087	1.38816997	1.492067343	0.755535736	0.111476876	0.895334733
CDCA7	224428_s_at	0.390658002	0.409697556	1.682853719	1.298812253	0.441247083	0.522842286	0.253850374	0.690111941	0.431183586	0.267177642	0.73607766	1.320299239	0.105890444	0.762187888	0.563096027	1.064089841	0.795914202	3.771418264	1.707331962	0.31776575	1.335802105	0.581047008	0.393922016	0.809513886	0.987118838	2.033984816	0.309335585	1.241151063	0.592742618	0.849766729	0.421121159	1.708964294	1.496272432	0.488028133	0.584854583	0.436623257	0.623204718	0.68385677	1.71902766
CCDC7	1553215_s_at	0.893578191	0.617786791	0.788320376	1.881152049	1.270819426	0.690677852	0.421957786	0.721955832	1.11606088	1.122588374	0.89004272	0.815519195	1.183785154	0.713524793	0.893034023	0.83428518	0.803007432	0.614250935	1.263203552	1.134827401	1.223223092	1.450058131	1.022770255	0.863388457	0.941175664	0.478802864	0.657224742	0.525583323	0.867739933	0.589771923	0.65559299	0.97762144	1.020322478	1.080159148	0.844349414	0.96619758	0.480434823	0.845164763	0.621322537
IQCA1	1557642_at	0.566140034	0.942294017	1.148729478	2.341922973	0.229695952	-0.510100134	2.256792779	0.7418411	0.331961978	1.394602545	1.027425009	0.68146141	-0.226965117	0.947461266	0.65589537	1.399226394	0.834044113	0.40920539	2.501032815	0.513918993	0.969492463	1.027968894	1.021169124	0.412741319	0.964052788	1.349997083	1.426154059	0.848187169	-0.837840891	0.358344045	0.795151178	0.924071146	1.1362181	0.507934958	1.089165506	1.734310845	0.928967025	0.101047729	1.809922365
CNR1	208243_s_at	0.63677383	0.180656853	-0.313537841	-1.406097617	-0.903199228	3.087893209	0.008490188	1.61183497	-0.425323176	-0.457689326	2.633408122	1.62461947	-0.559411524	2.059794008	0.458624743	-0.104111267	2.36985517	-0.368750873	-0.422060214	2.093247468	-0.419611932	-0.544724203	2.125614075	1.028975242	2.427788402	-0.251798475	3.009562342	2.054897434	3.241564124	-0.118798057	3.384356554	1.189445313	0.299785171	2.478376749	2.311379301	0.071046223	0.266875873	-0.393229188	0.779293008
HECTD4	1557529_at	1.697002634	0.646874058	0.714053893	0.988757388	0.025662732	0.398279985	-0.038526023	0.776881275	2.502076058	2.428096284	0.944968236	0.45757265	0.811967791	0.892202774	0.750771816	1.698363096	0.810063573	-1.401437672	0.395288018	1.871888781	1.316497798	1.661918117	0.161382215	1.161466838	0.823662551	0.547056403	0.646058761	1.588481459	0.897099209	1.033090566	0.863917285	-0.092650677	0.792656734	0.573981242	0.85276538	1.5960968	0.722757507	0.29574324	1.803620933
DIRAS3	215506_s_at	0.843389765	0.445205777	1.047378057	-0.138744126	-0.338924229	0.106857361	3.769665331	0.211842797	-1.047985935	0.161254628	0.648648403	1.297875236	0.002959537	0.097610662	-0.053068651	0.440309192	1.005219523	2.203309863	-0.477907983	1.473032617	3.723700203	2.126609957	1.095519531	1.51927065	0.909754367	1.181194295	1.495064383	1.907662904	0.61492436	0.156630769	0.858349959	0.86106971	1.520357775	0.996516305	2.155168735	0.613019452	0.806944314	-0.756963041	0.898059644
PRKCD	202545_at	1.343650004	-0.202849775	1.032500086	-1.334575828	-0.63557728	1.476105825	2.246636407	1.036307585	-0.570028396	-0.301580937	0.342205407	1.864499486	0.322350339	0.855982524	-0.468850637	1.839476002	0.703943473	-0.133494822	0.2121964	2.057879395	-0.043196017	0.06505373	1.323522949	1.98662027	1.745098758	0.803489261	2.026058518	2.124515607	2.323608289	0.384906546	1.433133055	0.535313753	1.363776517	1.645007486	1.077921385	0.879372889	1.308564455	0.50974752	1.159517072
BAI3	211568_at	1.529266445	1.261634974	1.041327943	-0.359117856	0.943957098	0.144324829	-1.372529799	1.041599336	0.867529933	1.673691009	1.359820811	0.772879872	1.777587916	0.827820244	1.274418105	1.317934791	0.975779473	-2.320121746	-0.469270884	1.829537531	0.720659076	1.595358906	1.332079054	0.678772975	1.124555375	0.659462457	1.123739356	1.387290956	0.755744486	0.645318826	1.784660389	0.614584907	0.881401191	1.002161557	1.720743993	1.499348022	0.490833283	0.830812496	1.244228382
INHBA-AS1	1559163_at	2.047303679	0.812769611	0.338156817	-0.096200882	-1.128924606	2.012761592	-0.476979294	0.946855851	0.592733912	0.03543867	0.82120055	0.490739958	0.83969472	0.709414164	-0.038268668	-0.685046613	1.296084388	-1.063648795	-1.15449084	1.774231271	0.282671567	1.17314765	1.171787632	2.498525847	3.031885922	0.044413985	1.956461071	1.390190065	1.985019452	-0.987765169	2.451744167	1.99236228	1.357552399	2.001610591	1.955101332	1.136700965	0.214948523	0.641690754	1.60995391
BCL2L11	1553096_s_at	0.653392005	0.830725462	0.764361613	1.562090434	1.381493697	0.804071241	0.884578698	0.688205429	1.043417023	0.599811463	0.92129632	0.816582669	0.886210103	0.814950672	0.62293007	0.78068049	0.662095094	1.356742911	0.807063303	0.894641079	0.773064853	0.761098434	0.885122939	0.865268208	0.89436992	0.640880941	0.619394416	0.508967496	0.959646501	0.705068706	0.826102294	1.172064886	1.482398939	0.900624946	0.906337572	0.710780298	0.764361613	0.974332535	0.849764647
KCNA3	207237_at	1.040432869	0.839165484	0.606890744	0.664278937	0.494561332	1.396460001	0.631369462	1.382860005	0.599547178	0.72357123	1.663276753	0.699365065	0.637352703	1.584944611	0.59546776	0.10779913	1.412507157	0.203538216	0.241344031	1.098909446	0.619401929	0.566365206	1.324112297	1.069263105	1.307793262	0.330555302	1.432362703	1.317855684	1.911325963	0.560109091	1.547683465	0.738530416	0.480689388	0.764640847	0.786399807	0.70861263	0.532094989	0.549774332	0.647960066
PHEX	210617_at	0.772763771	0.675393492	0.696879908	1.880825851	0.739309886	0.763516363	0.719998481	0.754540017	0.622084815	0.655810487	0.754813121	0.959616977	0.724622509	0.841302925	0.683553098	0.75399639	0.820360838	2.122619979	1.195698275	0.805945256	1.304764046	1.00694211	0.731965822	0.775483728	0.770859654	0.5992378	0.806762801	0.62534793	0.920995076	0.831784192	0.789083347	0.984366595	1.755169687	0.746108668	0.73794984	0.531513016	0.671857748	0.567959798	0.684368852
ADAMTS18	230040_at	0.567354731	0.32556107	0.553483385	0.153667349	2.823733609	-0.160474495	-0.069903532	-0.099822644	4.30495831	2.880578568	-0.031825473	0.402804786	-0.220310692	-0.174617488	2.106511979	0.919845138	1.195365238	-0.197192092	2.997531422	0.548315581	4.541311938	2.773960953	-0.113692722	-0.024753997	0.244781501	2.13697422	0.002989051	-0.010883233	0.5262853	1.600893613	-0.031553015	-0.002995112	-0.179241175	0.594280623	-0.136267505	1.22283559	2.122559286	-0.233910127	-0.079694655
SYNDIG1L	237053_at	0.37924111	0.077611352	3.392279637	2.721022498	0.145335341	0.911241352	0.359658349	0.264190743	-0.100266274	0.004718976	0.253584771	1.821300366	0.543791222	-0.023023149	0.6531291	3.563628394	0.154310483	0.237265359	0.916953133	0.309068709	4.877583434	0.026477993	0.158390158	0.976789892	0.347418932	3.405334559	0.194564677	1.303986436	-0.148678949	0.465731706	0.597916318	0.426294494	0.328107696	0.356122282	0.167637961	1.095102575	0.981413057	0.412966937	1.119853945
SLC1A2	208389_s_at	1.701853931	1.190796442	1.160333377	1.268040758	-0.040474582	2.32578618	-1.358236954	0.822801353	0.471942928	1.617267917	0.951178128	0.495061568	1.206571588	1.183452023	0.703401614	0.22715809	0.115643628	-2.026501691	0.649547588	-0.121525441	0.874479479	1.740476316	0.770853313	1.744282406	0.989257834	1.166318312	0.640030496	2.007837035	0.506756084	1.119808538	0.928877835	1.834039986	1.244650121	1.319443771	1.029238718	1.551446963	0.539667841	-0.047002276	1.170398192
IFI16	208965_s_at	-0.317999939	-0.125978187	1.174648019	2.125503816	1.402570915	0.311643309	0.690244632	0.306202734	1.048719352	1.710729084	1.088157747	0.639384067	2.594404559	1.325871645	0.905112793	1.690057886	-0.148009475	0.834939796	2.303381267	-0.465687263	1.351710298	3.007547699	-0.283457971	0.556700443	0.477553204	0.286620493	0.07365793	0.961140621	-0.950633681	1.530131036	-0.405850377	1.110460533	1.393594947	-0.410746004	0.524334933	1.90084498	1.433849329	1.253796289	0.663046804
IGFN1	229275_at	1.130742714	0.474173725	0.794842862	0.855767138	0.854407285	0.862566604	1.254495663	0.830199903	0.834280487	0.539721334	0.879429746	1.363832911	0.706991611	0.628388016	0.875350335	0.413792493	0.920499341	0.619956836	0.79185057	0.711343008	0.962928386	0.979791524	0.884869595	0.866102613	0.918051475	0.681697527	0.958849504	0.977343602	1.002094714	0.72630251	0.932738958	1.258847225	0.813608991	0.901460164	1.144614197	0.729838301	0.793482674	0.814425897	0.780155363
CCDC88C	227228_s_at	2.132390613	1.277273755	1.181535517	0.870385317	-0.082646158	0.830675657	-0.032329142	1.257962242	-0.797691868	0.653886039	0.703387526	1.46031863	0.523606114	1.017800788	-0.367685061	0.313090021	-0.061431607	0.389518354	0.761591484	0.404204924	3.738455705	1.402930054	0.909551164	1.3599565	0.807013086	0.716714397	0.485256682	1.365395626	0.923422515	0.719705827	0.855698977	1.483981038	1.136385002	0.85868995	1.176367649	0.725961677	0.757784601	0.731945409	0.809189029
STYX	242408_at	0.710476423	0.705581012	0.787175833	0.974572923	0.838852559	0.844836751	0.797783649	0.853267371	1.042297278	0.867955198	0.85326833	1.345831446	0.927247645	0.811926702	0.816006615	0.728699234	0.864419771	0.863603579	0.774392463	0.987355723	1.26559544	0.756169926	1.83295501	0.644384512	0.706668815	0.706940704	0.858708408	0.610930667	0.72434782	0.424349195	0.883458944	0.769768778	0.855715559	0.927791196	0.876386654	0.73305067	0.783368812	0.791799571	0.784728431
CHI3L2	213060_s_at	-0.533284559	-0.624671141	1.16008743	4.544655327	0.0985345	0.225278756	8.825411456	0.219566301	-0.030113717	0.020747249	-0.464200539	1.558000331	0.581849945	0.008235589	0.823099594	3.104500044	-0.023586503	1.581390586	5.445466436	-0.712794164	0.259548494	5.072303922	-0.004003257	-0.217783528	-0.060032515	-0.05649645	0.171154551	0.03924159	-0.23382942	1.135880891	-0.125851773	-0.366558504	1.037151091	-0.095119097	0.165170774	-0.040449819	0.44531375	0.171153911	0.199168762
RFX3	238810_at	0.880991936	-0.020362601	0.032402472	0.146363004	-0.466144455	1.31888617	0.021522794	1.576182285	0.447449811	-0.277931287	1.928674503	0.118621793	0.069663813	2.470194378	0.531493154	1.366755496	0.876368107	0.089790728	0.28235499	1.825047772	0.101486167	0.491239776	0.939196708	1.845447256	1.811993266	-0.228974549	1.588967149	1.681440359	2.483522063	0.522516815	2.178899893	1.094227285	1.236747184	1.572918522	0.740920741	0.779541717	0.168394548	-0.377749056	1.442367364
SLC15A2	240159_at	0.913580017	0.158824953	0.615213816	1.127359439	0.689193941	1.225546104	-1.490213896	0.886925141	0.027456858	1.99254059	0.694089268	0.872782593	2.246845542	0.46235863	0.85319989	0.670153986	0.047311532	-0.162388144	2.255276441	0.760453377	0.952745663	0.734070694	1.201883238	1.111312878	0.86652727	1.629714154	0.49363801	0.774596142	0.367980559	1.332707074	0.737063261	1.035429379	0.712040076	0.759364828	1.251112503	1.512216973	1.189372755	0.836065023	0.870062832
KLF12	239019_at	0.32574077	0.604796475	0.140791611	0.589021051	0.261824921	1.72836171	0.234898206	1.040241862	0.170438125	0.90941829	1.979131467	0.935800825	0.241697432	0.534352304	1.552932301	1.45692177	1.804245575	0.231090373	0.51041744	2.146400415	0.210963459	0.475332092	1.809140862	0.682855786	0.657560986	0.490835233	0.623563873	1.860545518	0.865629455	0.490018618	0.863997346	1.870337335	1.282851708	0.870252022	0.801169088	0.911049866	0.202260482	0.26916843	0.551215561
TSIX	231592_at	-0.922990696	-1.139761905	-0.957804789	3.898739759	4.200914294	-0.938766427	2.963115625	-0.868866666	-0.941213605	-1.343477709	3.637907657	2.883696468	2.036194084	3.231563277	-0.916734611	3.125217798	3.681424808	2.42975467	-0.961884703	-0.829429329	-0.873217666	-0.983642779	3.0814286	-0.887632676	-0.835955465	-1.384003728	2.782790577	2.43519492	3.422496349	2.986506287	-0.830787674	-1.158529131	-0.854995033	-0.811205885	1.992404884	-1.314375911	2.382974018	-0.925710367	2.554323961
APOC1	213553_x_at	0.692414342	0.44436514	1.021786356	2.194308988	0.946447308	1.565754548	1.822235693	0.535206536	0.75524234	0.416350115	0.024149723	0.397039747	1.669380364	0.280902167	0.490058473	0.419614071	-0.439582809	2.0936751	1.704465917	0.225416601	1.587785016	2.01751918	0.321700016	1.038105813	0.754698208	0.491146169	0.070930993	1.394948147	0.365217719	0.816438656	0.034484928	1.774093894	0.982348709	0.293957332	0.558870354	1.101477695	0.858868467	0.641825385	0.594772293
SOX1	230982_at	0.849372822	0.760434556	0.781648937	0.891530476	0.810207564	0.960886199	0.864059885	0.827341353	0.807759562	0.721268528	0.838493661	0.990804958	0.833597642	0.787360412	1.153179168	0.411750544	0.867051786	0.81999878	0.772945053	0.929335928	0.799599206	0.735139661	0.865148222	0.848829182	0.859708806	0.716644606	0.900778722	1.035681405	0.958438478	0.729427735	0.874668327	0.768593749	1.295154297	0.876026755	0.877931808	0.732419605	0.765330378	0.775393207	0.836317953
MAN1A1	208116_s_at	0.802471098	-0.009672585	-0.525626053	-1.010029542	-1.115559309	1.545260039	1.810715165	1.804458878	-0.312390296	-1.128614082	1.386421173	1.318968864	-0.846568114	2.053052585	0.352610181	0.824501729	1.776445772	0.330579395	-0.865334555	2.316060858	-0.265882296	-1.303772632	1.821322533	1.586329239	3.026756158	-0.464973271	2.319870788	1.934740371	3.6898541	-0.209852542	3.340353327	1.315704871	0.575364809	2.627211233	1.531932156	-0.362436622	0.386880018	-0.299334795	1.156594658
LOC100129034	244823_at	0.80072276	0.915771902	0.716407994	0.843968252	0.484677462	2.262636107	0.438169232	0.80425805	0.459111672	0.652764383	1.035173296	0.811058221	0.744694148	0.737894304	0.766997322	0.708791739	0.675611004	0.732455034	0.71531978	0.87252589	0.700360701	0.406890036	0.805890874	1.081139163	0.50806806	0.69274552	0.839617249	1.276967244	0.946506748	1.160285353	0.856479971	1.021574601	0.839616524	1.027829086	0.815137964	0.657930618	0.943515402	0.712872364	1.429006355
ST6GAL2	1555123_at	1.401709753	0.760915232	1.360095829	-0.965094774	-1.769351234	2.092004283	3.008590509	1.816756234	-1.021938891	0.397816759	1.393277801	0.426919523	0.072795659	2.124642615	-1.584945549	-0.200004248	1.712858809	-1.996186174	-1.140797677	1.840963483	0.02411014	0.208515137	1.368798962	1.195818382	1.095456067	1.329634148	1.985387852	2.510860016	1.846674752	-0.360475455	2.81629844	1.925549569	1.787382521	2.057734797	1.977499013	1.214039982	-0.488578375	-0.388216802	1.051122315
LMO7	241140_at	1.040815298	0.862938205	1.220596798	0.497663252	0.772366847	0.437282825	0.493855936	0.846889935	0.499295664	1.392218107	1.244259442	0.992402128	0.926854152	0.802557123	0.471009487	0.510446203	0.453057845	0.33229719	0.360855299	0.96873922	1.290223852	0.767743603	1.633196128	0.42993952	0.969011128	1.121866705	1.774628737	0.454689275	0.529213963	1.091403717	0.973635593	0.686148276	0.518877719	0.74897596	1.184422875	0.739185002	1.177895474	0.787870055	0.829211955
C11orf45	1553787_at	0.785938845	1.094368778	0.889564579	0.153304164	0.274337052	0.393465626	2.56444207	0.700534977	0.311598904	0.696999965	0.747589427	1.236888345	0.897724006	0.885212923	0.462278105	0.660282083	1.026372463	1.438972142	0.169623094	1.002981348	0.676873339	0.633627896	0.620572711	0.821024823	0.87242991	0.636891664	0.849039758	1.098175697	1.171884133	0.529457966	0.995367	1.461002723	0.895004201	0.991557799	0.882765346	0.755204305	0.71631123	0.900171945	0.872974105
SPEN	201996_s_at	0.691935562	0.686224041	0.906802877	1.378150904	2.059742552	-0.176781519	0.298918329	0.860020499	1.577514825	1.316954584	1.034363218	1.041162784	1.522574012	0.823303034	0.827383875	0.955487345	0.756667309	0.701182448	0.570086032	1.021307518	1.037626809	1.135269355	1.860650197	0.46754848	0.758843735	1.011788585	0.687856102	0.390032694	0.443614289	0.681871824	0.152048004	0.177069717	0.53989629	0.772714373	0.605716766	0.93128071	0.6307388	0.966095005	0.348963668
SLC9A1	244561_at	0.296558194	0.137175864	-0.162278631	-0.170166284	-0.073339523	2.178686918	-0.016223089	1.657021183	-0.287934753	-0.422839628	1.118765697	1.783493952	-0.090746859	1.334992556	0.684407724	0.3267481	2.163728322	-0.141607627	-0.164726861	2.059285703	0.279423037	-0.148407253	1.175338468	2.290744197	0.698822461	0.367274212	2.131634918	1.414683707	2.385123275	0.044428953	2.911956592	1.36708742	0.72547654	1.543332451	1.672798018	-0.191381336	0.073531528	0.270992085	1.211512096
GRP	206326_at	2.585968189	-1.257708953	-0.343842685	-0.560613968	-0.296789312	3.693214618	-0.12897553	1.079447816	1.277996943	-1.197872112	0.574103349	0.727501936	1.398758055	1.610089882	-0.878563248	-1.209023831	-0.081378114	-1.015099972	-1.090983016	1.515167188	-0.415918389	0.290967288	0.551800271	3.364114059	3.505817142	-1.041481445	1.617978007	2.28569712	2.49866176	0.472924517	3.682879557	2.460311394	1.766479826	3.015430664	1.745265648	-0.386000537	-1.093973988	0.263768791	1.436563883
CMYA5	237981_at	1.643217846	0.326543906	0.678218872	2.203504075	0.868879612	0.450568018	-0.087959836	0.684745502	1.831430869	1.676128052	0.122011346	0.679035033	2.09987846	0.955097685	0.819922778	0.939594822	0.884110702	0.55990584	0.758997363	0.756277804	0.812578152	1.89752274	0.674682824	0.854192463	0.883294707	0.207142455	0.317568268	1.160717577	0.370060916	0.688282071	0.707321845	1.160990192	0.266162262	0.314575653	0.409770427	0.817473782	0.681482909	0.735606917	0.549298039
CPLX3	222927_s_at	1.352033324	-0.612778713	2.254475527	-1.974874793	0.234179637	1.624833032	-0.565997463	0.100906352	1.152669537	-0.805615687	0.236899118	0.867085481	1.107791633	1.055570512	-0.490657359	-0.023661589	0.760196415	-1.866625076	0.859742038	1.211689011	-0.328555707	0.643787585	1.536982293	3.583117557	0.726742735	1.45239512	2.400532192	2.463631088	0.674249294	-0.357386402	0.746869354	0.290479964	2.163088536	1.622656775	3.152567492	1.400717763	1.190203325	1.428460274	0.952760943
HEYL	226828_s_at	0.81562666	0.490333427	0.631492675	1.468659581	0.738383586	0.560505039	1.635386463	0.554521172	0.800939979	1.548079187	-0.094703713	1.053068576	1.285342083	0.781356776	0.695681997	0.434304868	-0.059345609	2.285427965	1.999028487	-0.149644773	0.479181919	1.161590602	0.106021146	0.541739428	0.567849141	1.540191771	-0.028066642	0.994591454	0.351894683	0.552345885	0.383444854	1.821422994	1.388152277	0.167761132	1.740644648	0.816713889	0.900485915	0.976640783	0.274650264
NCAM2	232390_at	1.111273545	0.639925231	0.218622354	-0.483912155	-0.378382349	1.480083714	0.562410176	1.308188902	0.258876223	-0.312290406	1.394136874	0.58933675	0.457695878	1.663400777	0.308649432	-0.091983849	1.663400322	0.132130772	-0.532325489	1.46784356	-0.173850526	0.304569449	2.020787707	1.491779741	2.180170654	0.380996688	2.064033329	1.227409686	2.141005674	-0.263605607	2.157052347	1.094138558	0.64454944	2.015075568	1.863581815	0.641828714	0.041017097	0.232493394	0.666307673
EDNRB	206701_x_at	1.987971042	0.967488179	0.247273749	0.906834887	-0.558070395	2.728039567	-0.709565451	0.45289322	-0.186268136	0.664769348	0.298679193	1.005293048	-0.159886528	0.660417365	0.31581429	0.795321522	0.302213752	0.724605572	0.648450073	-1.734945457	0.932945798	0.929682242	1.50248016	1.206288758	0.87093336	0.67728055	0.838839412	1.780175105	0.283719722	1.606377317	1.589786973	2.651068228	1.951253042	1.668661146	1.271566054	1.065401494	1.501392571	-0.064692126	0.48825205
LINC00460	1558930_at	1.679131176	0.295549421	0.246320033	-0.931370294	-0.536449439	2.193453022	-0.73390991	1.210502517	-0.992022641	-0.140984822	0.810415216	1.180041151	-0.031919425	0.194643089	-0.060205334	-1.039348416	1.61711884	-0.88703677	-0.543793632	2.707774281	-0.093931767	-1.071713825	1.508869913	3.098887926	2.441774645	-0.550320859	2.268792777	2.358274719	1.663900821	-0.075165078	1.444409829	1.452025149	2.04141332	2.436606682	2.514394055	1.384028139	0.663815314	0.699173675	1.665804508
MET	213816_s_at	2.754214814	0.917507831	0.427392702	-0.944494623	1.555037675	1.933095488	-1.109044915	2.67017094	0.674354163	0.315062909	1.290125335	0.548153286	-0.65319988	2.321488439	0.217420953	0.777707374	1.333098805	-1.153106247	0.333285755	3.725469276	-1.153922288	-0.043683686	2.488758951	0.061030157	2.806436148	0.583511285	2.472168108	0.668641632	3.092563162	0.526666404	2.687307001	-1.152834133	-0.892817879	2.29619366	-0.735882873	-0.280310169	0.139905185	0.297656057	0.248970736
DKFZp451B082	1563511_at	0.535290657	0.410722299	1.071915167	3.481148696	0.626133323	0.051974532	0.513259795	0.50156388	2.146251485	1.384968528	0.656323466	0.702833138	1.113800164	0.610901761	0.629397563	1.029484549	0.674818298	2.179977701	1.625945475	0.609813955	1.14344658	0.791499373	0.504556429	0.513531878	0.487421416	0.405282161	0.533931375	0.47082993	0.639732921	0.429216158	0.677538641	0.618517675	0.658227389	0.67454571	0.558952813	0.410449547	0.589959412	0.620150111	0.759405652
CTA-250D10.23	243780_at	0.104059636	-0.010172879	0.869150313	0.544674205	0.032800081	0.981207935	0.184567852	0.648571283	0.398890568	0.635244913	0.056190895	0.389643019	1.561621611	0.44458364	0.194630987	0.247394924	0.367068068	2.275851403	1.290181614	0.425272484	1.080209574	1.715292584	0.473142373	1.281478083	1.162893446	0.18375086	0.514484069	0.872957641	0.791907484	0.397802524	0.300704787	1.982924962	2.532604323	0.78619486	0.683658102	0.520194819	2.579930029	0.864255333	1.622002606
RP11-435O5.5	238754_at	0.793101651	0.408788585	0.510509804	1.027279556	0.780318499	1.28865658	0.814044376	0.809963675	0.767263502	0.613048316	0.814044376	1.165447887	1.003617059	0.75366392	0.951940444	0.462912861	0.743328485	0.839066855	0.742784323	0.622295332	1.055565931	0.707426723	0.82437977	0.606792412	0.756111585	0.402804677	1.15076112	0.911686214	0.913047021	1.365899885	0.852666638	0.709602612	0.855929677	0.854841461	0.848858659	0.695730898	0.656838001	1.041695068	0.812956775
TGFBI	201506_at	-0.985521583	-0.434753676	2.189619484	-0.630310542	0.006404314	0.456809828	5.213264295	-0.76358267	-1.669288516	-1.054877471	-0.330855519	4.090786967	1.183279044	0.061345018	1.019272564	4.33774748	-0.252524602	1.99052667	2.668038317	-0.417891085	-0.410003879	0.456810249	-1.508818132	1.343477582	-0.112996221	3.87999947	-1.210179521	2.344921644	0.396429914	0.690171761	-1.255872427	0.638767647	1.685089122	-0.212543129	1.31437495	2.443107085	2.056347129	-1.223779253	3.933580664
FLJ38379	1556474_a_at	0.370144189	1.077574781	1.827706043	1.174400474	-0.49286109	0.94620608	-1.07517818	1.181199575	-0.277177805	0.243399525	1.346294586	1.173312957	-0.096036542	0.913296155	0.600514781	0.432971697	0.774856118	0.225176567	-0.305736499	0.645119576	0.484377091	1.301145113	1.152641633	1.534235801	1.734687382	1.715920599	0.940494839	1.237772154	0.152285199	-0.306551974	1.263339864	1.65254863	1.480926645	1.394707238	1.835321937	1.184735663	0.866242702	0.008949212	1.585912347
DDX6	204909_at	1.351374139	0.760353392	1.184919954	1.960346673	0.874585788	0.698612065	0.034700008	0.688004673	0.959717935	1.219462219	0.694260915	0.525087546	2.461068097	0.894985271	0.762800796	0.307499172	0.66434266	0.06896998	0.977667668	0.163075523	1.195255175	1.712297262	0.875673842	0.697252505	0.672774353	0.614841365	0.073050362	1.091901543	0.889545656	1.173768347	-0.061309595	-0.351788972	0.849563384	0.555548496	0.882201664	1.440856228	0.527535107	0.943126472	0.808222422
LINC00643	231186_at	0.848152148	-0.249575462	0.062661792	-0.193275055	-0.152204844	2.830914367	0.642803955	-0.000438935	-0.116847178	-0.278677673	0.913699566	1.045340077	0.066469771	2.096013847	-0.242503473	-0.263719052	-0.011045466	-0.664894789	-0.362449104	1.73291474	-0.076050208	-0.121742831	1.174259904	3.206251868	2.870352586	-0.007509985	1.922216881	1.900184855	2.446329819	-0.240327957	2.667725099	2.219222742	1.33554654	2.080510487	2.043521243	-0.216122144	-0.150845074	-0.119294808	1.162837968
LINC01314	214896_at	1.609469042	-0.241653325	2.079184885	0.641477499	-0.606111802	2.687885231	0.503582397	0.259339987	2.256246995	0.499502431	0.036586042	0.098869841	0.612375525	0.593064199	0.011835949	-0.306658552	-0.160874031	0.401860231	1.31001443	-0.174474203	0.612647378	1.682632892	1.197141661	1.697048287	1.4438311	0.701586759	0.296058772	1.385897594	0.843834423	1.59450995	1.03531162	2.529862416	1.475108755	0.168769742	1.033679043	0.778285378	0.50331067	-0.190248898	0.820171772
CASC2	1562336_at	0.998890141	0.740233	0.745400506	0.933613199	0.777766531	0.807412381	0.812036818	0.782389525	0.78538265	0.646942331	0.813396626	0.847667133	0.789189626	0.756823731	0.771239157	0.718201943	0.833251361	0.741864652	0.733704797	1.054101624	1.157183121	1.079125206	0.989097143	0.812580698	0.824820225	0.487832164	0.781303054	0.778038051	0.917566948	0.642318496	0.799254616	0.733161245	0.811764472	0.945308347	0.838147344	0.713033959	0.73588155	0.72364191	0.800885325
GNG2	1555766_a_at	0.477187505	-0.066508427	-0.149191858	-1.57737916	-1.385086549	2.031031442	0.444821292	1.985881638	-1.125341571	-0.603132931	1.947804492	2.447710713	-0.47856418	1.85859404	1.221335899	0.384440553	2.368562949	-1.647279119	-1.860514683	2.389233522	-1.823524437	-1.606481348	2.473820674	2.425136865	2.163759746	-0.994245904	2.354965081	2.828216503	2.891589403	-0.20875637	3.058859006	1.958683608	1.928764956	3.052603349	2.903283527	-0.743749442	-0.726069533	-0.62217171	1.635295627
FAM171B	242762_s_at	1.298885376	-0.111078097	-0.068376845	0.34286248	-0.381702886	1.917105713	-1.035551683	1.015749177	1.163981568	1.764793775	1.415023235	0.938506894	0.058367067	1.291270368	0.184296546	1.159085522	0.944762962	-2.217322045	0.407322836	1.68129417	-0.394485754	0.778308847	1.797432648	1.699790892	1.217563149	0.038240484	1.381297495	2.340855905	1.043222	1.689997971	1.357091113	0.650747651	0.535427232	1.703870139	1.716925505	1.154734197	0.823730043	-0.649334618	0.906141046
KCNG1	214595_at	1.280932744	-0.344715041	1.370687407	-0.816879254	-0.741267506	1.452554478	2.593799133	0.828622646	-0.337371736	-0.286782359	-0.247073159	0.24413045	0.891996072	0.553103794	-0.814430674	-0.408904097	0.262896742	-0.523136613	-0.192404539	1.415563987	-0.564478079	1.223816256	1.218104384	2.881558126	2.346293735	0.986101719	1.862978461	2.032424478	1.805589798	0.378217838	1.753097964	1.250198198	1.337233254	1.544212648	2.248379598	1.125085153	0.52073884	0.695623474	0.70650235
CDC42BPB	1557963_at	0.991211075	-0.184303423	0.612881351	2.856748646	2.161830296	-0.297720842	0.493753073	1.026297029	2.21785947	1.717680722	0.75676166	-0.076325496	1.647236075	0.913151828	0.907712505	1.651043882	0.788855149	-0.124194936	1.053495216	0.128477917	1.246604062	1.73590312	-0.59690312	0.445883781	0.504632188	-0.095908253	0.644432691	0.95177308	0.355041418	0.983324036	-0.085572528	0.563108526	0.3887665	0.209256834	0.473082195	1.845240049	1.074438575	0.92484708	0.640351982
DDX17	230180_at	1.120661549	0.174973925	0.737708045	1.818028301	2.024464722	-0.187581377	-0.575702086	1.137522607	1.683124517	1.267532382	1.383669626	0.396911665	0.805703452	0.947407776	1.498175386	0.707790159	0.788841789	-0.332819904	1.06490423	0.790744184	1.498447622	1.609145517	0.326740393	0.422206946	0.789384883	0.253576179	0.43526246	1.030089687	0.146686891	0.712958092	0.370801828	0.486395684	0.292198076	0.684942764	1.227823619	1.686114562	1.198721258	0.355842954	0.633266587
GRIN2C	1569268_at	0.85715932	0.671122594	0.699952404	1.242560497	1.224065719	1.079642304	0.802490537	0.767403777	0.630596513	1.035580769	0.79378712	0.810378279	0.922979052	0.653987448	0.459246837	0.33821365	0.754349651	0.616725147	0.838663804	0.838391679	0.798410905	0.677649765	0.510380067	1.185443948	0.832137227	0.699952493	1.024702077	0.85688652	0.834312852	0.541929499	0.881366653	0.829688846	0.773387987	0.998319292	0.86341518	0.825064955	0.616997498	0.876469797	0.709472307
CCND2	231259_s_at	0.931355833	0.922652435	0.191831583	0.046591218	-0.154403971	2.027179288	0.825826568	0.482853961	-0.342888882	0.147226844	1.58683717	1.374417889	-0.279244889	0.746678747	0.530724203	1.207418495	2.073687403	0.447495833	0.012322232	1.843316916	-0.083688524	-0.127749774	2.450658515	1.775866356	0.978137774	0.692009506	2.101431571	1.795719744	2.20152095	0.442600339	1.996717853	0.047951804	0.261187536	1.418479052	1.147311779	-0.141893247	-0.231646945	0.033809337	-0.012428298
PRKAA2	207709_at	1.189536402	0.602867025	0.685822307	0.70866851	0.751369967	0.967869049	0.46007497	0.809845501	0.40078273	0.6012344	0.92707155	1.257532309	1.261067514	0.715740441	0.729340195	0.463882411	0.8218142	0.046659801	0.667870604	1.103588949	-0.113538879	0.664607899	1.697874102	0.824534315	0.791351835	0.614562387	1.32960872	0.901232692	1.02879353	0.531878772	1.099781834	0.272950039	0.745658396	1.242844962	0.869683508	1.253724173	0.649104505	0.665423517	0.853363916
TPGS2	244233_at	0.763344431	0.312667381	0.744849721	1.16234463	0.875401375	1.010305426	0.500607506	0.825900062	0.742129988	0.594442111	0.863434846	0.821548755	1.064430111	1.000514157	0.811213789	0.279756657	0.958085187	0.645031381	0.582202873	1.122635284	0.826172438	0.953189461	0.844667736	0.757904899	1.024177389	0.532429777	1.088365313	0.89824783	0.592538555	0.574587218	0.959989844	0.742401744	0.485376641	1.094348238	0.830524689	0.632247552	0.754913321	0.826989013	0.910760288
MED13	223780_s_at	0.870437873	0.436895476	0.76082839	0.965904016	1.113047672	0.802441815	0.497820191	1.024652298	1.023837565	0.637347509	0.562007715	1.135350466	1.011597254	0.918306617	0.618581102	0.873973165	1.128550371	0.307974722	0.644690911	1.406518167	0.480140704	0.543513107	2.011410477	0.702080084	1.041515933	0.456749807	0.08358905	0.805977191	1.440244386	0.002537199	1.136439209	0.494556212	0.621028394	1.358104374	0.241067449	0.776059085	0.653938945	0.265545754	0.998542214
CAMK2D	224994_at	0.908557618	0.625968519	1.081540336	-1.374203334	-0.204670847	0.462232029	1.191693776	1.337476246	-0.295242305	0.205207566	0.720075029	1.438654279	0.361870299	1.481628368	-0.075750264	1.134304739	1.130768936	-1.179189491	-1.337757779	1.575734523	-0.196512558	-0.01074766	0.987705194	1.862677761	1.281447756	1.111187262	1.790058687	1.881716414	1.52868218	-0.062696441	1.895588689	1.137298122	0.99695436	1.621429261	2.041915592	1.147631806	0.844914102	0.093694975	1.685888134
SNTB1	214708_at	0.570452244	0.732011684	1.097829881	2.082411705	0.659663754	0.703180453	0.710524561	0.736362248	0.512520504	0.382511992	0.763561318	0.378704044	0.749146093	0.705900602	0.621314002	0.638448403	0.755401908	1.985040953	1.555306558	0.035460489	0.68958132	1.778061187	0.669998851	0.652592315	0.743163095	0.835908556	-0.014584239	0.702908652	0.858211967	0.643888136	0.751050778	1.30344995	0.768728899	0.553317738	0.764921301	0.463834608	0.695293669	0.688222173	0.870451446
PTPRR	206084_at	1.523319764	0.569200482	1.282070618	-1.540850569	-0.327258843	0.852878892	1.993852473	0.884700908	0.018433208	0.006194742	0.771556361	1.154781824	0.566480751	1.313892046	-0.366151903	0.741365849	1.14254218	-2.546375933	-1.364333784	1.52114373	-0.31801163	0.184070779	1.207274734	2.31098535	1.804823989	1.595395574	1.60763531	1.718332251	1.517337432	0.141097518	1.774362015	0.67581846	1.016341416	1.463483098	2.391493065	1.202922804	0.833025186	0.15197711	1.266023457
SYT16	1554797_at	1.440497638	0.777129054	0.907953028	0.213849299	0.47604266	0.695805449	0.524727985	0.952285699	0.131711427	1.042856524	0.879394299	0.185291763	0.787191967	0.917743825	0.620194319	0.38655968	1.292809602	-0.546345256	0.022916732	1.219373434	0.15183778	1.785373442	1.338231225	1.628166159	1.630342655	0.681933786	1.409220111	0.900064876	1.558266899	-0.192494633	1.809036619	0.33189103	0.499432933	1.63224611	0.947390644	0.657183301	-0.124769602	0.435789015	0.685742036
EFCAB1	239500_at	2.377968124	-0.172968943	0.129205324	0.403364153	-0.478135411	1.000641352	0.151235505	1.121130016	0.532285437	-0.386204726	1.766276144	0.738992772	-0.089470358	0.878520466	0.578522964	0.404996284	0.372086444	0.812700127	-0.015763137	1.514146707	0.704994633	0.27526051	0.370726627	0.543164446	1.54705739	-0.123468249	2.701900894	2.117950749	2.924383645	0.436002633	3.103350257	0.577706186	1.196741362	0.93808476	0.830107639	0.867641025	0.126757493	0.474624496	-0.586928935
FLJ10038	205511_at	1.116231128	0.789307167	1.041435539	0.925026182	1.581868066	0.150688084	-0.147406144	0.205356852	1.28268651	1.194290516	1.006349518	-0.374783946	1.722211344	0.747421001	0.791754737	0.714783935	0.867909666	-0.197994273	0.490396278	0.526570061	1.204082106	1.018589525	1.386583628	1.003086012	0.717231272	0.947328846	0.867911009	0.633731762	0.890756951	0.741981195	0.872261891	0.068277464	0.644339377	0.774619418	0.322311108	1.442067982	0.687313093	1.508432202	0.475981877
SMAD9	206320_s_at	0.622070567	0.121892691	0.882087461	2.7389215	0.512461239	1.340380703	0.240204894	0.704209766	0.712369774	0.635941848	0.133043431	0.815179617	1.200308671	0.347910752	1.071932873	1.639017943	0.241564673	2.062497296	1.192148705	0.205662883	0.641653302	0.966674391	0.712641295	0.749903293	0.458607946	0.448544937	0.706930275	0.710192854	0.027514043	0.898134426	0.240205627	0.288890415	0.703937805	0.802395904	0.77111819	0.662052151	1.575646823	0.675379851	1.166311177
ERBB4	206794_at	1.379358791	0.390425345	0.674104544	1.157963378	-0.589260554	1.633935426	-0.909658336	0.457060714	0.404296387	0.727957039	1.888784506	0.149719419	0.121161189	0.767394624	1.00891688	0.33602728	1.088063556	-0.467684637	0.39205678	1.473736527	0.470388072	1.031762881	0.637386186	1.370111092	1.464217773	0.13992836	1.114990614	1.91979069	1.447626589	0.41136756	1.271925035	1.142461146	1.074464059	1.53058114	0.965127319	1.352432272	0.785617757	-0.138311688	0.497043094
LOC101929224	1561741_at	0.900382657	1.222684022	0.494583552	0.945260396	0.271828427	0.731753167	0.264212727	0.698570373	0.658861412	1.247162774	0.714618141	0.746984549	0.97925778	0.615344161	0.675452841	0.96565915	0.15378731	1.851511236	1.801737853	0.641726447	1.345620626	0.613440468	-0.263436166	1.128577622	0.729849523	0.532660771	0.817972736	1.68614442	0.842722964	0.460584999	0.746440819	0.651517596	1.321142016	0.326768575	0.742904499	0.210359935	0.65342209	0.644718318	0.716522398
LOC100507006	243699_at	0.701772774	0.1186392	0.990348039	0.786631906	0.698780953	0.800774935	0.625345311	0.592978693	1.131235714	0.697692877	0.795879218	0.618545489	2.125064979	0.087088846	0.758345737	0.696876793	0.818182055	1.046104334	0.72597886	0.863331043	0.743658433	1.137219416	0.802406741	0.811382493	0.813014423	0.533958478	0.718092495	0.748825983	0.864691309	0.698237062	0.808391064	0.728699408	1.063239368	0.55490098	0.808662895	0.701500353	0.732779057	0.727883521	0.800231059
PRKG2	207505_at	0.505433462	0.338707249	0.442604691	0.487754283	0.432270169	2.619564574	-0.14705604	0.598179187	0.136895496	0.340067253	0.600627813	0.742603954	1.393460519	1.195728319	0.568806233	0.905521425	0.730636044	0.218762448	0.404255616	0.687934464	0.109696603	0.484762622	1.227278994	0.647408921	1.618936338	1.410323736	0.70534249	1.388292603	2.037247154	-0.051861637	2.107419188	0.583220886	0.619122705	0.747770721	1.105974162	0.552486364	0.587844721	0.607699786	0.721661301
MS4A6A	232724_at	0.455979608	-0.09614757	0.764681267	1.06903125	2.851885595	0.684446236	-0.011288559	0.892785017	0.00176694	0.929231836	0.073026498	0.326243487	2.128137046	1.382900721	0.885986459	0.662142868	-0.008841181	2.897579138	2.341372116	0.101584192	0.721163514	1.716353115	0.090161177	-0.018088384	0.095873393	0.640384655	0.137759514	0.358608937	0.176924366	1.723152671	1.137571722	-0.001769251	0.145645764	0.56341296	0.113552355	1.828954121	1.49849465	0.78290428	0.167404818
HSPA6	213418_at	-0.382088455	0.480645654	0.423800488	-0.066859177	6.578253119	-0.326331783	0.171127644	-0.101673063	0.31963065	-0.521072292	3.888875508	0.015280606	3.604108696	-0.250719926	-0.094872585	0.965863615	-0.14437429	4.53891797	3.017710475	-0.107384922	0.291071997	1.671934493	-0.301853014	-0.171844034	-0.227873302	0.205125346	-0.425332863	-0.456884385	-0.10575211	1.382271599	-0.043195125	3.418887374	1.256614396	-0.454708137	-0.229777161	0.644106666	0.484452782	1.504120663	-0.268671106
TPR	215220_s_at	0.92650564	0.737748967	0.353435202	1.070113128	0.673016963	0.77827419	0.227234997	0.582444726	1.777271488	1.256965948	0.998853251	0.311005817	1.115262151	0.711637627	0.471476543	1.418795564	0.817983375	0.189156575	1.041826392	1.507734521	0.49187464	1.195498097	0.096138767	1.091600187	0.631131669	0.047997438	0.757060124	1.511814629	0.64799404	1.345632888	0.726597665	0.889244017	0.698038764	0.786705166	0.710278389	0.796767844	0.445910047	-0.355898707	0.67655294
THRAP3	242163_at	1.594493994	1.020879925	1.077180777	1.266209047	0.781261922	0.516621254	0.5476277	0.564218256	1.005921779	1.869197465	0.936837137	0.51852537	0.868568564	0.599576694	0.646630604	0.765486627	0.473648011	-0.55662666	0.729312696	0.335751921	0.456513061	1.514531334	1.604829773	0.667028747	1.035566905	1.54336111	0.549260378	0.704290255	-0.293346107	0.648261565	0.45243392	0.487519381	0.583801049	0.361862665	0.562314725	1.6230526	0.499759265	0.995585025	0.516621557
EFNA2	238956_at	0.505133621	0.876664121	1.139400207	0.228525905	0.60685541	1.540304569	0.361254174	0.254092096	0.353366656	0.471951665	0.584825246	1.108938355	1.411383941	0.614471267	0.797245451	0.924804676	0.484735301	0.532604223	0.987632949	0.485822174	1.481555937	1.152999341	0.907126332	1.234866822	1.204676931	0.864696855	0.702866996	1.226706424	0.84674643	0.419458853	0.502414727	0.664244617	1.127976977	0.57503335	1.158711549	0.702865578	0.430066309	0.084918468	0.46678434
GIMAP2	232024_at	0.301984055	0.244052002	0.361820789	1.207962362	0.953114572	0.662363846	0.609326533	0.088748405	0.028912812	0.773604635	0.006066025	0.303888972	1.634433518	1.225642036	0.719208241	0.953657405	-0.115510466	2.345399782	2.196080415	0.519843999	0.603342674	1.537608232	0.359373857	0.401258878	0.499445078	0.860095689	0.062366839	0.132266622	0.117579755	0.886477494	0.35094266	1.962445671	2.062264731	0.5111406	0.490470114	1.143502613	0.723559959	1.41875083	0.764085043
EEA1	204840_s_at	0.722948241	0.232017233	0.75613089	1.069455808	0.719412939	0.253776082	0.971269473	0.305995611	1.259845112	1.577521496	0.814607269	0.869275969	1.24543025	0.530383725	0.861932424	1.168185923	0.794751801	0.317148096	0.374808804	1.431466354	0.088953512	1.2356378	1.14234769	1.200280669	0.962566124	0.387592052	0.895658597	0.715876155	0.84071773	0.719956439	0.722948766	0.469187897	0.402822791	1.00445163	1.003907653	1.322944548	0.167285727	-0.235250463	0.56111807
GUCA1A	1255_g_at	0.508375102	-0.289387456	0.081224535	0.063953076	-0.316415822	0.60411337	0.259612004	0.033558604	-0.197626762	-0.287314003	0.35671052	0.180566984	0.441365233	0.084794138	-0.078191694	-0.073806909	0.692338098	0.030737364	-0.481068716	2.348618087	0.680235047	0.91896892	0.884563147	2.809087383	1.759093522	0.231495448	1.484764272	2.004116263	2.216332242	-0.319000053	2.31863297	2.879803184	2.109850725	1.743215627	3.002604237	1.042619265	-0.234106831	-0.092301168	0.463702174
TET2	1569385_s_at	0.991841401	-0.017491088	0.906166142	1.462917467	1.034542539	0.758478866	0.932820655	0.593928057	1.812144542	1.032366782	0.797644719	0.923573501	1.096554816	0.749775204	0.859113136	0.695922122	-0.136620282	0.074167261	0.840617516	1.328828711	0.879511538	1.442790768	1.127017246	0.912421851	0.490846834	0.29474648	0.264556608	1.165094668	0.706258321	1.189845428	0.807980586	-0.112413436	0.951587347	-0.001988538	0.451137349	0.74188734	0.831642906	0.344247553	0.613239313
ITGB4	211905_s_at	-0.317399683	1.745054773	0.620129367	3.027457354	-0.265178874	-0.26109929	-0.227916843	0.186041687	-0.488750077	1.783675106	0.427835591	3.064447805	0.069632883	-0.043784362	2.206067594	3.440329553	-0.229276988	2.522927834	4.374594039	-0.376965048	0.976155594	1.86799073	-0.248860247	-0.364181041	-0.214045927	-0.021752581	-0.341878293	0.386493353	-0.560009366	3.003794883	-0.5145876	-0.336710584	1.057206596	-1.089834705	-0.193375019	1.232364698	2.560734345	-0.307336419	1.621029332
SMCHD1	1558747_at	0.766739064	0.38922515	0.854589524	1.262837224	1.102911379	0.475716521	0.232834484	0.636729662	1.225031478	1.296835968	0.796384781	0.388409549	1.437179044	0.903002472	0.771907208	1.016691709	0.66964037	-0.776770556	0.838542068	1.138813028	1.156763295	1.177978815	1.260389507	0.602188898	1.054226543	0.401736399	0.878252539	0.879068174	0.538817041	0.669367891	0.792849856	0.689496248	0.385417342	0.552687416	0.792305566	0.928841384	0.75259618	0.301374475	0.325852999
DGKG	242319_at	0.98226013	0.865579177	0.670294238	0.84762769	0.925959023	0.685253141	-0.340125919	0.682260814	0.978452289	1.635021042	1.149257609	-0.329246736	1.780804479	2.116432964	0.723059855	0.545181293	0.72849881	-0.417097599	0.727682635	-0.120363281	0.639016136	1.569473447	0.788063401	0.433124293	0.726051166	0.88162539	0.490785851	-0.093709136	1.233029364	0.574555734	0.784800365	1.049983801	0.647447328	-0.173128345	1.241732694	1.748709604	0.288701106	1.42885761	0.441283634
ZNF77	229000_at	1.114593374	0.834994307	0.097373744	2.422836518	-0.028010979	1.032998633	1.082771657	0.642156733	1.203261056	0.368269842	0.146058472	1.670528881	-0.036986428	-0.102262443	0.4106994	0.246420371	0.811603292	1.018855404	-0.313594318	0.496645698	0.434905946	0.820851035	0.995192658	0.772437626	0.619854509	0.739255439	1.498363623	1.941696042	0.24098212	0.910061576	1.226107294	1.742604557	1.210875957	0.165097434	1.022119346	0.574976986	0.144699025	0.02284985	1.318581781
KLHL41	222827_s_at	0.855516878	0.989877827	0.683079545	0.777729674	0.717621724	0.757058844	0.760867044	0.73040415	0.715445692	0.651529444	0.779905164	0.783441735	0.711637539	0.689335127	0.703478427	0.669479828	0.920521293	0.730676645	0.670023877	0.95914317	0.660776684	1.096494636	0.984436889	0.822335479	0.745635853	0.627050756	0.794049651	0.727412362	0.827775134	0.619163376	0.791873486	0.670024239	0.851437076	0.759506556	0.767394708	0.662952408	0.663769053	0.464132698	0.726597403
EVI5	208297_s_at	0.791054128	0.556060902	0.784798439	1.757957622	1.116890366	0.827772045	-0.534595394	0.403476175	1.491957069	1.484341306	0.449443049	0.726049509	1.664666147	0.771471003	0.796765685	0.986338262	0.577273643	-0.09289367	0.365671151	1.609180984	1.012448748	1.696488119	1.206101612	0.925958111	0.618072572	0.578362776	-0.00259419	0.688787483	0.680356947	1.00728163	0.225055609	-0.263971712	0.860681261	0.663765046	0.592777725	0.784526011	0.560139424	0.747537011	0.347719848
AKAP5	207800_at	1.00503731	-0.191691401	0.940577301	-1.538284541	-1.630486926	0.630243485	2.535219005	0.704766724	-0.585252007	0.777386974	1.734498541	0.267416902	0.172222378	0.54620096	-0.463131382	2.096780435	0.057717402	-1.993585229	-1.686516138	1.689348368	0.639218732	0.675393221	-0.646449058	3.728684608	1.16442041	0.008488323	0.708032251	1.938757691	2.827602055	0.153727396	0.628340885	2.223797417	0.131968447	0.561974977	2.667947516	1.865050007	1.582188177	0.784458503	2.695145981
GNAL	214071_at	1.432172283	-0.338443745	0.804705599	-0.887035436	-1.206887792	1.219752018	1.055202458	0.816943619	-0.005536073	-0.043341497	0.918938933	1.438970386	1.10633465	1.264085627	0.574063133	0.824016112	0.294191368	-1.140797231	-1.262100765	0.893098579	2.10070758	0.192469545	1.784391034	1.805061606	1.687565095	0.882492806	1.554837048	1.547220796	1.204249666	-0.32348434	1.68076619	1.617665411	0.654568805	1.162091418	1.303524181	1.212408346	0.308878768	0.346956209	0.923834132
NECAB2	215005_at	2.112575038	0.807868183	1.020014968	-1.529289142	-1.172719465	1.704870637	1.813664766	1.524001673	-2.197825448	0.268252683	0.249485633	0.940324715	0.960994925	1.210132785	-0.333647328	-0.21261518	0.270971759	-0.540356032	-0.758215451	1.731525059	0.731984497	-1.31278996	0.925637712	2.050018849	2.159356314	0.578313981	1.482117356	0.901158456	1.921370555	0.660723663	2.280662402	1.763075955	1.317293937	1.698071178	1.237059238	1.164165953	0.149395433	0.959091595	0.833707087
ITPRIPL2	227514_at	0.603218173	0.546101071	0.504488294	1.609558635	1.08354167	0.826789101	0.961421226	0.583634225	-0.102579568	0.592883235	0.984539552	0.863235481	0.687260501	0.945373902	0.321987071	0.661421992	0.275477456	1.269578574	1.99251155	0.669853583	0.669582323	1.481726519	0.946461532	0.305124203	0.691613221	0.686445127	0.88825813	0.700860125	0.596690841	1.177376066	0.386991782	0.52026272	0.849091817	0.485721107	0.020356689	1.115091189	0.808565865	0.828148897	0.231959867
WDR52	230152_at	1.111261724	0.771553742	0.211267057	-0.699879556	0.254240521	1.101741704	2.229115663	1.881791735	-0.173861983	-0.009583846	1.106366412	0.661944743	0.060587411	1.207816031	0.105193165	0.38071183	0.785969134	0.459859957	-0.140952641	1.376989887	1.659853426	0.84879738	1.072367212	0.633386104	0.95024742	0.395671784	1.533653296	0.667383153	1.503734064	0.092681447	1.128397145	0.946439148	0.538735112	1.583153237	0.746803328	0.555869642	0.206371537	0.704101731	0.820238773
NFAT5	208003_s_at	1.314195686	0.626076396	0.98400727	0.630699293	1.185547088	0.432423159	0.714470615	1.027523385	0.600509739	1.160252239	0.86596631	0.622268246	1.203769977	0.913834726	0.940490254	0.384826332	0.321454121	-1.409451824	0.523265558	0.729701459	0.820272109	1.628065113	1.134142066	0.723990541	0.87929352	0.99325437	0.764516353	0.647018341	0.801233749	0.772402913	0.623900471	0.096523377	0.339132709	0.98074263	0.571407805	1.369951405	0.868958529	0.826256248	0.64375499
ITGB8	205816_at	0.805137899	0.58047934	0.808401856	2.035048934	0.102603849	0.800242161	0.014208731	0.213028563	1.427709678	1.055635061	0.715111864	-0.299660431	0.256546225	1.095345201	0.758085157	0.806225468	0.439319621	1.142397753	1.478841788	-0.294221104	1.048019486	0.890813439	-0.357321345	0.799698912	0.479845594	1.156269688	0.588639856	-0.014349814	0.055550938	1.31102832	0.888365844	1.066242633	0.477669039	0.821184464	0.899788549	0.971047816	1.351553818	1.387456125	1.480202087
SDCBP2-AS1	236669_at	1.156695869	0.74436857	0.574106353	0.851529825	0.757151803	0.782445974	0.886888083	0.780813338	1.065037319	0.786253754	0.788701829	0.818348147	0.784077854	0.735120766	0.876552936	0.663316744	0.805836408	0.213183388	0.710098054	0.862136652	1.262769887	1.005473288	0.796045072	0.37093381	0.810732313	0.392421073	0.582538662	0.727776809	0.884712551	0.499038236	0.808557216	0.654885419	0.742736474	0.577098133	0.74137655	0.505293917	0.709010805	0.714178245	0.76775894
PRKG1	211380_s_at	0.351525098	0.411633415	0.440735592	1.787600045	0.422512684	0.981983622	-0.320002715	0.783162679	0.33221434	0.223148566	0.449439034	0.544633753	0.23810741	0.750797622	0.761677259	1.056778626	0.612900972	0.504651305	1.163668754	0.886516904	0.391778716	0.712447696	0.656690852	0.815529606	0.794586879	-0.196250216	1.094857477	1.166388311	0.885157855	1.032300479	1.325499822	1.301293166	0.774459769	1.332571204	1.747890655	1.223505217	0.735022736	0.072741201	0.932210726
CCDC148	231504_at	0.884024089	0.574506714	0.456193307	0.32700103	-0.506629551	0.91557398	-0.175353513	1.062716977	0.561995206	-0.343439379	0.668613224	0.910678713	0.269068106	1.159543681	0.306602659	1.055917724	0.680579833	0.786925928	-0.198744312	0.951747497	0.81766001	0.447761988	1.649658544	1.636059983	1.886557483	0.215759472	1.813122115	1.351836182	1.795170549	-0.371181937	1.934426295	0.350663685	0.681939541	2.159083874	1.093179914	0.27777151	0.391189316	-0.183241112	0.863081378
NRXN1	237535_x_at	1.046148628	0.256579435	0.678426043	0.681961933	0.053951262	1.441885158	0.452680086	0.71079211	0.619950265	0.848144535	0.774980818	0.689577652	0.639532805	0.605534822	0.622398142	0.628924831	0.792387619	0.313423957	0.282417979	0.791027281	0.563649295	0.538082687	0.838352707	1.072530895	0.689850098	0.225029564	1.27624753	1.126655481	1.025206302	0.91858774	1.234905562	0.577520771	0.928922772	0.974888583	0.959929993	1.26536698	0.580241018	0.600366913	0.77579663
PLXNC1	206471_s_at	0.589396488	0.419950014	0.323124343	-0.977775295	-0.6707053	0.926655316	0.275526443	1.282955109	-0.19826895	-0.162639281	1.16137841	1.098006203	0.323395666	0.967453798	0.308437068	1.096646161	1.569354496	-0.457197965	0.176524098	1.746687431	0.088673247	0.011430516	1.233182243	1.814140135	1.151043093	0.195835134	1.9506762	1.83045865	2.168535338	-0.396002237	2.015136636	0.26138362	1.170080932	1.947138911	1.924021343	0.508072626	0.648416294	-0.153391698	0.934544204
MALAT1	231735_s_at	0.620221163	1.118767025	0.98495079	1.424205506	1.298276596	-0.252847748	1.16038069	0.459205596	1.04941135	1.114959308	0.661018218	0.876429955	1.106256515	0.452678715	0.874254324	0.875613377	0.691753098	0.773891536	0.465733586	0.556304135	0.618044748	1.136175108	1.558293548	0.367276784	1.166908541	1.115504073	0.467366509	-0.030365349	0.619405028	0.369995389	0.366732336	0.664554291	0.531009987	0.484500732	0.303631957	1.002902234	0.637084075	1.00834145	0.402090723
FBXL21	1555412_at	0.252860922	0.129652168	1.512418559	0.390484558	-0.004707873	0.547691459	0.359478777	0.009706475	0.235182225	0.118228808	0.128564623	1.419128245	0.439985401	0.2642842	0.284139316	2.575331211	0.148691152	0.209071508	-0.125469136	0.416050745	2.013140847	0.212879446	0.362742327	2.803526706	1.301359314	0.669812231	0.412244336	2.060465705	0.480783675	0.140259323	0.373894388	1.628283905	0.59528872	0.359205947	1.776787306	1.41314382	0.875976209	0.165010451	2.056114229
TSGA10	1555931_at	0.70835174	0.515243149	0.547336995	1.124214568	0.61424528	0.604997483	0.496475951	0.784778927	2.734904459	1.565916629	0.693120347	0.670818224	0.670545514	0.471181632	0.63845211	0.746428607	0.998285782	0.494572289	0.386322499	1.017596855	0.46954969	0.531833769	1.597739108	0.632468317	1.165828349	0.552232647	0.679249835	0.736093683	0.551960779	0.495115922	0.657218979	0.449150891	0.51578682	0.693664029	0.561480211	0.877797403	0.453775042	0.318326676	0.54135376
TMEM159	213272_s_at	0.95661793	-0.317898995	0.467591152	1.251448189	0.190439261	1.346371582	-0.292060395	0.5584334	0.323167357	-0.012460923	0.673210498	0.336495006	1.098864857	0.713464349	0.102317084	0.172487772	0.509748533	-0.10683968	-0.265950036	1.644737465	1.446188673	0.445560922	0.502132899	1.851172748	1.163054133	0.41917739	1.513370373	1.34528259	1.414367428	1.118448106	1.912914354	0.840752691	1.117360126	1.017269876	1.171757663	0.593518901	0.402043012	0.139577939	1.168765442
HDGFRP3	221976_s_at	0.687515469	0.566754767	0.855601393	0.737288289	0.656781449	0.653245056	1.394401696	0.682074965	0.60782409	0.603200128	0.676091981	0.692955167	0.664668513	0.634750307	0.575458142	0.791412936	0.820515161	-0.546747938	-0.920454083	1.501291008	0.609183916	0.558323185	1.241002811	0.826771207	1.541273065	0.374189834	1.567928363	0.842817884	1.309271083	0.351887109	1.179263127	0.579537977	0.698122888	1.163487139	0.977450362	0.626590524	0.606192708	0.850705667	0.691595087
EZR	217230_at	0.665544219	0.668263932	0.766450143	1.356655594	0.452580886	0.76672185	0.725924519	0.698725578	0.002447475	0.674247576	0.74169987	0.777057831	0.695190311	-0.228195029	0.70878962	0.994644599	0.753123044	0.776513276	0.686486543	0.801536067	0.674519316	0.780049592	0.926376976	0.78603289	0.762370759	0.629914238	0.396824664	0.968262206	0.430006878	1.662093088	0.761554977	1.037073828	0.763458063	0.776513192	0.786033225	0.651128587	1.128733072	0.773521761	0.739523849
KMT2C	232940_s_at	0.971660602	-0.347733431	0.699677419	1.879270618	1.401939231	1.095956952	0.278917646	0.751081208	1.848265223	1.239837138	0.571572554	0.257975392	1.166129058	0.772568279	0.540566542	0.896048829	0.539750412	-0.146737181	1.251259902	1.061687041	0.933038893	1.628502058	1.17156957	0.772297163	0.772840525	-0.243291791	0.786440208	1.138114245	-0.28109702	1.312456479	0.512280294	0.206298136	0.51744795	0.659966834	0.243831862	1.091061015	0.682814086	0.203306919	-0.001225946
TLR10	223751_x_at	0.102933947	0.222607491	0.585433896	0.415443813	0.060504407	0.25497323	1.689688166	0.179905015	0.166306806	0.085799355	0.110277842	0.616712257	0.867752583	1.183526023	0.160867022	1.957047979	-0.1902647	0.925413338	1.509090467	0.173921177	0.475279997	0.454065212	0.104022051	1.451158297	0.773918704	1.235475255	0.146724162	0.527500377	-0.035777053	0.95261179	0.228591165	2.554597692	2.118334706	0.913445676	0.568298821	2.078625204	1.53792182	1.060589901	0.570474978
SLC7A14	232904_at	0.918030555	0.225559985	0.084128368	-1.777058321	-1.191204586	1.215581565	1.061094255	2.169700404	0.991738965	-0.21532612	3.137964129	0.770615955	-1.14850342	1.763084753	0.692556106	0.228823246	2.021469422	-0.946690941	-1.375337956	2.286381439	-0.248236031	0.072704575	2.008958209	1.427728823	1.213949495	-0.573528908	2.583389346	1.102707306	2.11829573	0.20352932	2.107416811	0.377871035	0.337072797	2.321195684	1.602614605	1.015400511	-0.106532366	-0.250139568	0.557924286
PGAP1	244321_at	0.657534554	-0.343638364	-0.326231574	-0.777996846	0.752457026	1.543386254	1.381011866	0.357263268	0.414380635	-0.507916912	1.71990371	1.04103175	0.24085491	0.52616619	0.000965561	0.650190123	1.003497682	-0.09014957	0.203320326	0.975210999	0.607489022	0.198697688	-0.139106548	1.363060761	1.383731163	0.161435105	2.810832157	1.697328935	2.142838276	-0.39585996	2.770306199	1.027432441	0.793253922	2.329691662	1.726431914	-0.169841237	0.184826669	-0.406466739	1.237948325
TROVE2	207520_at	0.140016345	0.818071999	1.087880585	0.980174353	0.671744727	0.524057155	0.738108737	0.837926535	0.862405685	1.557052662	0.757691768	0.614628156	0.954335696	0.709278547	1.077817091	1.276092714	0.766123161	0.65678575	1.00682868	0.850709987	0.684255909	0.648082238	0.782986282	0.733757371	0.785162489	0.927953781	0.434847567	0.60891614	0.230859149	0.41199963	0.372834895	0.388065518	0.764491046	0.790601656	0.683712172	0.602388274	0.536296944	0.681536342	0.70955065
CNTNAP5	1553418_a_at	0.046925026	0.422806519	-0.638202765	-1.54798931	-1.090783978	1.769398621	-1.425324261	1.553171294	0.038221096	-0.356699389	2.647363558	2.097955924	-1.095408283	2.057974365	0.74456353	3.022156143	2.056885908	-1.691324593	-0.751076709	2.11400234	-1.453338908	-1.170475264	1.505030695	1.968763988	1.849362612	1.525973631	2.289977252	2.467580771	2.232044349	-0.558239779	2.244827493	-0.080363971	0.255808032	1.931772603	1.536852628	0.621898361	0.166053774	-0.411096251	1.72343401
OPRK1	207553_at	0.732943472	0.445184797	0.377188843	-1.65997159	-1.873478519	1.300573892	-1.861239781	1.914985025	-1.371668168	0.129683157	0.032856349	1.561405913	0.397042814	2.308002196	0.243100055	1.84617335	1.776817114	-0.674845494	-1.897413888	1.783345174	-0.738218397	-0.278565215	0.466671386	2.329488832	1.550254508	1.779537515	2.368111683	2.705098485	0.849625191	-0.273941333	2.920782704	0.755790539	1.988421261	1.819247084	2.777446859	1.051163253	0.404386645	-0.384366656	0.987791984
DGCR11	215725_at	0.941390764	0.47711423	0.418093963	0.90331359	0.884817952	-0.328502083	0.343571214	0.994427446	0.829334237	0.866051006	0.796423657	1.348278884	1.274299536	0.703677308	0.971309871	0.646560012	0.730331626	0.037316851	0.038404293	0.726251146	1.210926938	0.980285218	0.601683302	0.61664282	0.881554367	0.255991921	0.787448262	0.488264906	0.949550695	1.401587327	0.431421423	-0.017624419	0.858435502	0.847283799	0.912560656	0.923439478	0.863875668	0.82552596	1.14728273
EP400	230628_at	1.133315603	0.168317008	0.627697972	0.603490712	0.397055743	0.736219008	0.733227118	0.447099364	1.28181912	1.260876204	0.74057117	0.770217594	0.70602902	0.578468185	0.423437471	0.880098612	0.406302315	0.415550466	0.962781242	0.531143572	0.939119058	1.180369023	1.274203505	0.764505738	0.573029033	0.192523454	0.541751222	1.542923592	1.397955929	1.599495858	0.192251746	0.203674521	0.435404572	0.29125345	0.839573071	0.958429421	0.558614427	0.670943641	0.549366949
PAX8-AS1	227474_at	0.938146428	0.239964376	0.816298153	0.372964241	0.577768436	0.28103373	1.195987723	0.331621874	0.27450631	0.851384782	0.318023847	0.332439159	0.459727682	1.357546093	0.25247573	1.055916197	0.72572842	2.163163138	2.249653159	0.293816938	0.003337562	1.882203229	0.607687478	0.590551338	-0.29937918	0.963985043	0.306328627	0.514124685	0.585655982	0.128994647	0.142866533	1.455460952	0.882391069	0.925363733	0.463263255	1.546030621	0.951202602	1.440774388	0.317752091
CBL	229010_at	0.384070038	-0.558897217	0.744177547	-0.213477573	-0.230068854	1.201382308	0.677541798	1.321055116	0.597579037	0.349801304	1.137466341	1.08062267	0.303292005	1.227493295	1.015890018	0.669109423	1.087149895	-0.607311009	0.833116373	1.090140509	0.691412848	0.713987755	1.747798815	0.818157917	1.011810264	0.251887511	1.242997535	1.028400828	1.103469373	0.570652169	0.933478898	0.566572907	0.712084023	1.068382243	0.892137012	0.946532948	0.792591271	0.556508286	0.629672381
CACNA1E	244256_at	1.364959527	0.577566015	0.856349051	0.388809253	0.574302381	0.979829783	0.711925669	0.974661462	0.687447386	0.215283471	1.415004515	0.930601254	0.768226679	1.1786504	0.61237996	1.003491998	1.316817685	0.17448555	0.162518397	0.903673996	0.19461233	0.042573602	0.788353038	1.091343525	1.179737978	0.537583931	1.857250747	0.760610496	0.949640185	-0.210916152	1.081553357	0.528336668	0.507665572	0.709477689	0.631146759	0.193795835	0.548191666	0.621083081	0.556078957
PON2	242700_at	0.420906835	0.352094868	0.931148764	1.61437265	1.797145575	0.29035445	0.398060379	0.383644469	0.830515197	0.798420196	0.576754111	1.086451446	1.206396294	0.834866599	1.013288447	0.949099949	0.440761952	1.355443708	1.638851038	-0.306922664	1.444926909	0.798420776	1.374482214	0.48618394	-0.135027777	0.961883323	0.408668607	0.022177738	0.782645919	0.279203473	-0.096133783	-0.083895179	0.812563859	0.020817357	0.394524459	1.159342879	0.586273219	1.626884283	0.843842381
EPB41L5	220977_x_at	0.502342722	0.771606814	0.689194656	0.741687963	0.544772215	1.424911557	-0.096294079	0.555650579	0.648670397	1.402609169	0.684027304	0.636702475	1.137424436	0.806148325	0.474600097	0.80506045	0.087022973	0.500982404	0.770246608	0.320112504	0.345407276	1.060725464	1.397712893	0.747399517	0.66009338	0.573329926	-0.007627168	1.168974754	-0.295386505	0.869791987	0.746856373	1.692815629	0.919565327	0.360094536	0.622287365	1.501067219	1.050118692	0.603791774	0.863808919
MGST1	240688_at	0.529533128	0.313305881	0.473232166	1.620731939	1.305230866	0.489007066	1.070781001	0.584201038	0.469424657	0.492543168	0.607320465	0.609224584	2.912656187	0.60378437	0.609768292	0.67558752	0.644853959	0.775678573	0.79906865	0.811307434	0.573049884	0.80994878	0.620647495	0.619559409	0.651109662	0.152291171	0.836603557	0.403331865	0.706594735	0.587193298	0.650022069	0.407956137	0.692723206	0.650565141	0.71176254	0.80151645	0.933157369	0.481392052	0.592632985
RGR	1559714_at	0.436911782	0.585414859	0.300376328	1.448692036	0.120050629	1.765825208	1.161205086	1.090216608	0.149697051	0.689857074	0.145889231	0.546793533	0.088228455	0.800553964	2.178697115	1.910248472	0.090948659	0.417872709	2.223302217	0.521226464	0.256858131	0.949873595	0.524218471	0.178527134	0.278617134	0.670002024	0.488045311	0.101555417	0.401282583	1.590395834	0.658035583	1.745154533	0.425216293	0.466285479	0.455134914	0.481517396	0.526938575	0.928930804	0.438815747
TRPC4	220818_s_at	0.478020529	0.401593225	1.32307412	0.810385025	0.468500845	0.643930331	0.806577141	0.620539117	0.455717805	0.256081441	0.631147784	0.892795895	0.799504881	0.586269856	0.695336079	1.256709734	0.662697254	0.402408831	0.568862644	0.774210773	0.567502711	0.822352775	0.671944771	0.684456291	0.690168095	0.52915338	1.03232425	1.424251899	0.771763314	0.526433347	1.326882564	0.578654251	0.668952905	0.729877098	1.31301117	0.535136249	0.585998369	0.419816186	0.768771575
LINC00663	1569318_at	1.088123614	0.098645391	0.697826207	1.512146316	0.572170033	0.363285815	-0.020483408	0.385860054	0.544427618	1.188213027	0.775885609	0.599912366	0.559930208	0.35077467	0.328744455	0.605623189	0.895286721	0.533003903	0.332279773	0.735087657	0.855032658	1.61740433	0.482686816	1.539344854	0.759294854	0.036361677	0.631190725	1.116680811	0.306441559	1.040798048	0.302634318	0.339351321	1.590205191	1.213235346	1.685671762	0.81260304	0.750047497	0.527020076	0.41061149
YWHAH	242325_at	0.914561615	0.311573679	0.680655171	0.129071824	1.610024662	0.739403736	0.869955873	0.907488709	0.252008663	1.358710875	-0.14971151	0.290358697	0.48809057	0.986093198	0.879204029	0.297972814	0.917552818	-0.432575074	0.846564963	0.982012984	0.310212483	2.124889453	1.505582241	0.642033873	1.364423001	1.007580169	0.976302627	1.319000726	0.492987109	1.491166595	0.336052652	0.703501816	0.072771105	0.391807855	0.742395966	0.863155854	0.059172506	0.790809064	0.083922847
IRAK4	219618_at	0.603241345	0.429715898	0.611672679	0.730530057	0.694084007	0.463713786	0.677221095	0.638054555	0.899159772	0.907319185	0.732705524	0.69272392	0.977762756	1.080572941	0.749024804	1.136873519	0.773503362	1.255186358	0.615480238	0.271421015	0.795261833	1.118923138	0.541772628	0.583930509	0.648662667	0.580938604	0.571420038	0.553740027	0.530893863	0.894263895	0.653286702	0.607864985	0.714482397	0.68782798	0.688100488	0.566794895	0.590186168	1.121371156	0.731889815
AQP4	210068_s_at	0.234598192	1.092437764	1.063606481	2.205123562	-0.098308617	1.358437111	-0.051527521	0.910751616	-0.690689773	1.068773498	0.383102513	1.561065316	-1.05134019	0.568323047	1.287178584	1.678561887	-0.650435975	1.798507002	1.920355809	-2.085695721	1.065781429	1.71990406	0.990713556	0.339313007	-0.238924533	0.274853589	-0.159232407	1.086723924	-0.851976105	1.76913275	0.407582259	1.933411251	1.305127823	0.542213369	0.481017403	1.048375007	1.96931246	0.446747774	1.362789112
GOLT1A	229372_at	0.218236839	-0.479674513	1.485137486	0.247339017	-0.141054135	0.194302053	-0.648848042	-0.076323519	1.594203265	0.004185673	-0.116031571	3.362914762	1.494113266	0.133921722	-0.156013102	2.420490352	-0.018390134	0.160848052	-0.000711496	0.393394123	1.823485983	0.093396157	0.208173119	2.108524925	0.338182153	3.323749357	0.295208381	1.938534821	0.246795389	0.078164662	0.327845765	0.115154595	0.592758402	0.232379312	0.304182981	1.119047019	1.779152749	0.1303861	2.728649
SCIN	1552367_a_at	-0.522121818	1.063816505	0.279958907	0.215770529	-0.131280952	-0.441886784	2.468341153	0.301717103	-0.342612614	0.19591587	-0.451677809	0.229369502	1.906694299	2.391098036	0.250312821	3.577219494	0.085218095	3.299796042	3.910944638	-0.301815062	1.288746989	2.714759191	-0.45575787	-0.473980221	-0.267000715	0.970253781	-1.018763301	-0.462558006	-0.747052391	1.446497629	-0.01976685	-0.656209617	1.391828747	-0.366275305	-0.398097195	0.644144977	2.548033107	2.672329385	1.049945408
KIAA1656	232933_at	0.991235605	0.326235547	0.404838722	0.871290588	0.753521874	0.745361952	0.756241333	0.673285498	0.710548893	0.65207149	0.698852769	0.938742789	0.7355707	0.687701694	1.016258466	0.606921815	0.759777444	0.720883526	0.668662598	0.27374181	0.667302577	0.639288666	0.72142761	0.592235327	0.751074265	0.611546063	0.796223867	0.775551909	1.23112651	0.64962392	0.75515413	0.626505207	0.726867044	0.766032645	0.768208975	0.672742044	0.673014701	0.671654794	0.717891908
DCLK2	216724_at	1.844332339	1.636535765	1.923207496	1.355848817	1.579691857	0.078612294	-0.900529542	0.555399971	0.802361821	0.618772401	1.020220907	0.366915818	0.521674027	0.068276638	0.184414368	0.667729299	-0.491466078	1.021036404	1.406164765	0.175710327	1.102087995	1.416229574	0.246426451	0.291848112	0.524394013	0.804537681	0.285864872	0.429471138	0.661474349	0.728381608	0.339989977	1.386583518	0.801817633	0.688944371	0.382690491	0.745516248	1.400999245	0.538537369	0.572263088
CALB2	205428_s_at	1.572204189	0.2936085	1.925511857	-2.090331027	-1.001307674	2.455608531	-0.486441422	0.549544485	-1.013274382	-0.597955023	0.795418448	0.869126065	0.917539147	0.973567342	-0.389614587	0.366227305	0.047462588	0.972479671	0.260698476	0.767947714	-0.105392305	0.921347207	0.932497921	1.955974699	1.599402924	0.822616849	0.968673022	1.593146735	1.241200742	0.606933087	1.909465373	1.48299332	1.043195538	1.157428852	2.265219845	0.693968166	0.010745042	0.798682631	0.692064336
SMAD5	205187_at	0.421406983	0.590037717	1.103814578	1.637447212	1.262925659	0.312885394	0.414607729	0.737181146	1.048330362	0.989854	0.36021143	0.687951748	1.21723264	0.659665033	0.825847973	0.992573618	0.44343808	0.591125304	1.292572278	-0.261000486	1.156036448	1.417412546	0.652594059	0.399920936	0.507626707	1.146517071	0.200829491	0.267464246	-0.277047214	0.424943581	0.544616444	0.817144654	0.630291207	0.606628227	0.473628791	0.876981127	0.748604293	1.094567818	0.748604465
PTAR1	243995_at	0.3985487	0.405076257	0.56772261	0.782861852	0.592473207	1.547136874	0.605528564	0.789388556	0.616952627	1.155751952	0.608520675	0.946324828	1.167175235	0.759743106	0.545148073	0.740704395	0.677059951	0.483135451	1.163911258	-0.031458349	0.517133256	1.004529437	1.302079659	0.449137787	0.52094145	0.549227547	0.592202215	0.553035356	0.642791018	1.031998969	0.696371892	1.340156947	0.761647391	0.660196636	0.432274873	0.545691562	0.692019776	0.435266622	0.513054283
MAPK1	229847_at	0.543888401	0.511794494	0.394025112	0.476164217	0.203636562	1.535813692	0.750051957	0.760930557	0.379882309	0.364107109	0.540080749	0.460117863	0.099738483	0.906987003	0.457125977	0.393753028	1.294563819	0.370090721	0.261568845	1.172442711	0.015967782	-0.099625597	1.564100383	1.155308846	1.111246832	0.317053949	1.07180982	1.229559192	2.492109655	0.197108627	2.173616459	0.598013446	0.431558779	0.997557326	1.624480696	0.170454149	0.334461299	0.031742982	0.411432212
BTK	205504_at	0.483749131	0.408138038	0.554192946	0.772052355	0.574864057	0.551200596	0.590910477	0.603149888	-0.149156661	-0.018604918	0.457911109	0.710583893	1.354913445	0.921643275	0.637148733	0.994262477	0.565887635	1.822181799	1.468874954	0.238691492	0.975496438	1.340227149	0.278673388	0.560720432	0.650203545	0.453286413	0.403515005	0.524274145	-0.01670041	0.838960074	0.573504247	0.817201479	1.03288413	0.740502091	0.703784046	0.83052842	1.095985839	1.475130654	0.850112029
MAN1A2	217282_at	1.301204652	0.500484115	0.625597526	0.943274209	0.62042923	0.691144808	0.719159516	0.694952203	1.09531333	1.161405306	0.824961448	0.622333476	0.952793292	0.636475489	0.616621838	0.416440703	1.208730433	-0.314379679	0.142009361	1.03602028	0.734662976	1.235929513	0.846720278	0.649532413	0.830128981	0.334573996	0.533395697	0.573103608	0.774644633	0.592687133	0.752070237	0.252978966	0.597038536	0.646811494	0.615533629	1.199482768	0.471925973	0.629133046	0.901660803
ADCYAP1R1	207151_at	1.014245587	0.755861281	0.359580316	0.737638829	-1.153737774	2.026298516	-1.496981672	0.696296569	-1.115660471	0.524674635	0.89511661	1.459755533	-0.40333444	0.739542081	0.681065905	0.83391964	0.56220852	0.734646243	1.20789816	-0.100344732	0.338637886	0.106363463	0.657946711	1.317779987	0.332926033	0.280705512	0.623405332	1.570996532	0.287233383	1.402095309	1.85549224	2.196832054	1.606354574	1.189403056	1.279430882	0.632652107	1.130111265	0.401193442	1.46709925
HBP1	236645_at	0.542984836	0.423856303	0.467373396	1.004269536	2.586944364	0.115970091	0.269641704	0.485596437	1.654856189	1.98178048	0.232923488	0.417057264	1.822941796	0.484236422	1.091305269	1.240079998	0.541897393	0.383331044	0.249242288	0.644162701	1.662470949	0.72331041	0.47879717	0.735006441	0.211709255	1.732643448	0.256042783	0.176894248	0.374355675	0.412432852	0.256042903	0.014520836	0.526122611	0.276440684	0.542169776	0.81252139	0.43881596	1.074714085	0.229931668
FILIP1	1570515_a_at	0.120457451	-1.262852107	0.58745371	-0.498305893	-0.867659798	-0.136023707	0.057629519	0.135143838	0.743573045	0.176758324	0.810480533	-0.19857924	0.425079728	1.512199271	-0.380808259	2.161425172	0.754996245	-1.186969138	-0.861132856	1.508391076	0.549104105	0.756084506	0.26216095	2.712736192	1.617728876	1.359616354	2.20521545	1.983819148	0.668505486	0.525169452	1.097152365	0.390265634	1.913919031	1.607121106	3.003487284	1.883728604	0.603773452	-0.498305282	1.318275361
SIAH3	1560676_at	1.90993685	-0.072553753	0.084108498	-0.43130115	-0.994035434	2.434865897	-0.212081899	0.927801889	0.008225118	0.020736299	1.587635597	0.323998665	-0.046715687	2.118004325	0.423545041	0.011216662	1.182651813	-0.82894155	-0.379624356	2.246652337	-0.239008743	0.130618054	2.366326131	1.720636008	2.059256141	-0.426133218	2.177297412	1.409758047	2.313289393	0.414024985	1.73369135	0.182839229	0.44883912	1.232696547	1.796519263	0.216292939	-0.021420972	-0.288509569	-0.011085736
WDR96	231084_at	0.21098739	0.408720229	0.497115058	0.92766568	0.436190309	0.381521937	2.509523823	0.416607271	0.603188352	0.186237476	0.21125958	0.479980278	0.635554466	0.497930835	0.404096775	0.23057022	0.508266372	0.883331388	0.771546474	0.591221262	3.703804927	2.502996848	0.360579021	0.552055835	0.735372788	0.340724275	0.499291582	0.432654592	0.496027354	0.382065373	0.472365072	0.808808179	1.067737142	0.63337857	0.466652385	0.240089954	1.0693696	0.502282732	0.436462503
SYTL1	227134_at	0.624580262	0.508171835	1.277614061	2.234997472	-0.477770133	0.30091958	2.301361421	-0.149758404	0.254410581	-0.814486467	-0.746762317	-0.133710288	0.92349105	1.345882075	-0.223737135	0.152143821	-0.731531591	0.156496288	-0.577860778	0.408624916	1.83599649	2.607887445	-0.120383464	1.697285115	-0.046403827	0.197293734	-0.136701947	1.697013047	0.407809555	1.038268162	0.371363925	4.318394217	1.750049899	0.374626991	2.90081446	0.502186783	0.749421422	0.259033922	0.412977339
DSP	200606_at	1.687114542	-0.137353419	-0.455031587	-0.488213095	-0.0024499	2.874596627	3.071241125	1.989016537	0.015501709	-0.071261531	-0.357931921	0.18385882	0.787935648	2.398080716	-0.623116433	-0.114506929	-1.030549445	0.046235955	3.978852016	-0.117498899	-0.096011808	1.886478508	0.511057083	0.043787675	2.220203636	0.535263182	0.28367836	0.002445746	1.455113077	1.096365632	2.599894471	2.847669959	0.448228171	0.208880915	0.793920264	-0.053855169	-0.990838749	0.051947394	-0.033727396
MILR1	217513_at	0.644687404	0.357472957	0.639791811	0.732809875	-0.195471008	0.297091848	0.759736972	0.3215698	0.304707515	0.675149564	0.72981838	0.741241747	0.84704313	0.62020868	0.657198944	1.141329784	0.744777576	0.674061957	0.774967497	0.907967483	0.798630131	1.041784277	0.514135292	0.702892079	1.269434651	0.510327601	0.822837566	0.729545636	0.424108792	0.675149293	0.766264735	0.750761013	1.246043795	0.817940984	0.713771466	0.650942817	0.858738878	1.005882339	0.75320941
PTPRC	212587_s_at	-0.823144933	-0.176094707	0.379568066	0.326259022	0.858531621	0.051011609	1.171313488	0.651823035	-0.00882427	1.000507018	-0.477725352	0.752186559	2.92832933	2.151543688	0.995068384	2.019358117	-0.97627199	1.794972042	3.108926181	-1.007006352	1.938035364	2.771394451	-0.828584343	0.651824505	0.182652893	-0.446719523	-0.981438746	0.21746612	-0.927585451	1.563242346	-0.053429174	0.974941284	1.482735341	0.055907245	-0.075733311	1.455807795	2.08381902	1.81510004	0.820997466
ECSCR	227780_s_at	0.407275624	0.573458875	0.265301022	1.762028644	0.612896161	0.650157764	2.232560686	0.322416451	0.392317423	0.819332033	0.007460043	0.662940927	1.619237106	0.87508874	0.300658755	0.894943144	0.305555012	1.226491698	2.426213058	0.443993475	1.10953842	1.370643499	0.350431278	0.068384238	0.711898276	0.97681071	-0.537866976	0.281075287	0.525589136	0.749432492	-0.007498819	1.327942543	0.687419257	0.734744039	0.723593422	0.690138766	0.264485148	0.123597337	0.340640198
RAI1	1552558_a_at	0.708208606	0.577928497	0.316279461	0.994879672	0.720719569	0.936403056	0.703856676	0.658162756	0.580376201	0.492797349	0.706848518	0.784364271	0.703856764	0.630149156	0.646196489	0.566504813	0.777836204	0.583639905	0.602950427	0.975840504	0.663058922	0.54583437	0.9214441	0.705489005	0.777292616	0.386723444	0.837129938	0.676658093	1.257616423	0.266506518	1.049004628	0.568408762	0.669858843	1.097689131	0.775932624	0.513467905	0.611110515	0.612470269	0.686449968
ADAMTSL1	239909_at	0.60082693	0.274446314	0.805086294	0.721043613	0.412070108	0.737362454	0.663926863	0.909527508	0.407174341	0.560300866	0.698197227	0.929111446	0.704996314	0.627753155	0.639448621	0.750145626	0.697652938	0.479521762	0.559756883	0.707172158	0.584507595	0.536094688	0.696293008	0.72403526	0.843436641	1.157577797	0.902457449	0.962020783	0.970181393	0.518143418	0.706901108	0.603546638	0.538813963	0.700916661	1.207622711	0.550781305	0.739811214	0.609530221	0.807262339
NKAIN4	230771_at	0.108686899	0.701884619	1.685105408	1.583655789	-0.25141987	1.276585934	-2.005443794	0.392637803	0.467706017	0.587922757	0.875681862	0.793543102	0.77287109	0.812036736	0.063809948	0.434251483	-0.207358624	1.849111759	1.925811666	-0.151330265	0.570243547	1.732430894	0.428812276	1.22926108	1.123459345	1.352741522	0.4619944	0.87948864	-0.226941411	0.554468618	0.197354635	1.553737324	1.368788069	0.487016316	0.907776408	2.004958847	0.683933284	-0.202190127	0.317842605
MESDC1	1556321_a_at	1.190061252	1.409280459	1.069300301	-0.783182506	1.694047534	0.538387281	0.918621397	0.725511441	0.556610694	0.832674232	1.088339869	1.217803461	0.579456783	0.626510908	0.524788353	0.372748881	0.803299955	-0.685540821	-0.117093592	1.146543986	0.896046736	0.590608534	1.463405356	0.711641327	0.693418799	1.272744655	0.704027342	0.949898838	0.030865311	0.376285159	0.828867138	0.626510721	0.256340062	0.623518832	0.846545788	0.497589579	0.629502666	0.414090384	1.019799893
RP11-124L9.5	243332_at	-0.430874975	0.211007333	1.458325986	1.559775136	2.080896558	-0.727065149	0.163138271	1.106649358	3.00672996	1.087883707	-0.193160418	0.275467444	1.65959334	0.382628743	1.14527214	1.709638252	0.51807713	0.697586933	1.174917695	-0.367502945	1.71099849	1.541008891	0.956515044	-0.091167175	-0.50213506	1.073468735	-0.409387442	-0.438490657	-1.085811989	0.941828004	-0.137675639	-0.156171027	0.750351042	-0.074032321	1.022879599	1.666120939	1.521970451	1.069116447	1.230947906
PALMD	222725_s_at	0.851480173	0.192735406	-0.081696589	0.614310404	0.482942016	0.595543379	0.501981216	1.007326415	0.561001802	0.380131748	-0.126301702	0.71086527	0.701616566	1.168613797	-0.115422162	0.9504823	0.50850867	0.626277639	1.14848623	0.973873012	0.302888938	1.16453401	0.695633807	0.660275693	1.459091994	0.724191854	1.082123215	1.451204042	0.671427444	0.172336581	0.862087919	1.228178377	1.315756568	0.603702725	1.197443779	0.512860168	0.522108292	0.259099745	0.568073366
LMBRD2	236138_at	0.790883613	0.265683285	0.328239046	0.589343271	0.350813926	0.630413207	0.426697364	0.678009597	0.524883612	0.195510885	1.315812667	0.664683256	0.710920445	0.820529702	0.799859439	0.276289879	1.088161955	0.038575668	0.207749949	1.713452296	0.005121842	0.338030704	1.851077616	0.73458321	1.224698292	0.936122745	1.364226312	0.437032205	0.939658757	-0.026427956	0.862960019	0.444648304	0.598318798	1.485801879	1.10148973	0.740294319	0.645644669	0.339118795	0.655707833
C1orf220	1563876_at	1.264415966	0.540666418	0.556441384	1.14610267	0.687810247	0.596151057	0.536042851	0.417185407	0.611926729	1.023165913	0.679922417	0.507484329	1.251904352	0.63069305	0.637493305	0.374483995	0.747918317	0.159344493	0.647828031	0.898325157	0.611110232	1.550543049	0.793611851	0.604038958	0.944018365	-0.230408165	1.073483268	0.864599085	0.823530087	0.82434604	0.835769532	0.514555976	0.593974701	0.717183533	0.748734632	0.561880963	0.196335097	0.672851004	0.447376491
IL6ST	204863_s_at	0.521903635	0.464515312	0.548014359	1.647101118	1.254628568	1.065327729	-0.136568802	1.050367817	0.782192396	1.251093107	1.2820985	0.011933533	1.070222653	1.233957494	1.164602358	0.98481958	0.393526801	-0.581535413	1.33295942	-0.060414129	0.942934294	1.355806654	-0.414809187	0.150101841	0.858075872	0.329883187	0.660343975	0.769137237	0.282830244	0.993252341	0.540671377	0.340761982	0.92743138	0.827069523	0.569773673	1.238581139	0.557262051	0.326619145	0.514016387
ALMS1P	1552576_at	0.705289312	0.628589964	0.685434724	0.63729325	0.671835199	0.468663074	0.466215198	0.676730387	1.006919928	1.009639838	0.864944261	0.583984407	0.6582358	0.44200968	0.660140125	0.288881323	0.718344352	0.440920846	0.815714036	0.781988529	1.3262287	1.395857051	0.94681117	0.627502251	0.592144604	0.520068063	0.753975516	0.671834927	0.780629095	0.593503603	0.505381121	0.582624403	0.529587398	0.725687853	0.507557093	0.929947754	0.634573661	0.657421046	0.509189201
MAP7D3	219576_at	0.675108273	0.408020288	0.613367855	0.801036777	0.728961433	0.337848306	0.698498987	0.662052333	0.681908066	0.993329378	0.681363893	0.758335758	1.070027922	0.679187849	0.799676949	0.664228503	0.341384186	0.679188029	1.002576731	0.784717712	0.606840158	0.914182254	0.749903893	0.744192361	0.72161782	0.152626967	0.210016484	0.776557829	0.794237595	0.628326792	0.708018827	0.625879239	0.814092051	0.767854686	0.713458366	0.978369841	0.65198987	0.645190147	0.720801156
LINC01094	229635_at	-1.04445439	0.704946664	3.386162967	2.274564126	-0.403660315	0.246925115	1.37865006	0.922804871	-1.044454777	0.81537106	-0.72052181	-0.204568169	1.254081209	0.039945375	1.674025427	1.558158975	-1.406464674	5.436650919	4.031036948	-2.49657701	0.957618305	3.546633856	-0.99821695	-0.205928167	0.107125544	0.322265184	-1.084435595	-0.183082342	-1.726862609	2.310738552	-0.532581401	1.580189295	1.174661952	-0.436843295	-0.007923547	0.411746423	2.099135607	2.065681216	1.0987783
HS2ST1	203283_s_at	0.973443395	0.397653483	0.765103231	1.251682923	0.042713809	1.143433322	0.738992858	0.632375716	0.255406222	0.456130316	0.52385448	0.540717693	0.876073604	0.404996829	0.52956671	0.99357068	0.234463551	0.672629636	0.96066042	0.35223219	0.538541243	1.215509874	0.913334456	1.001458044	0.710435161	0.583962848	0.541806124	0.868185527	0.559756687	0.632647362	0.570363931	1.14724202	0.848059342	0.895656271	0.85975436	0.929381835	0.558396467	0.207265549	0.496111745
PLXDC2	236297_at	-0.160600029	-0.458694319	0.414373599	1.067135131	1.432137639	0.001230527	-0.484261191	0.961876509	1.284723001	1.33259154	0.568588542	-0.111099226	0.762784386	1.103036575	0.775025165	1.00240225	1.014913836	0.643111798	1.57003273	0.323531019	1.2202611	2.332947909	-0.800578671	0.627065516	0.814190105	0.116551603	0.905849171	0.730418497	-0.488340086	0.874842203	-0.091787901	0.618633439	0.607209945	0.85553131	0.585179754	1.472934964	1.43023356	0.887625944	0.951814028
AHNAK	235281_x_at	-0.39805309	1.038838942	1.246905541	1.226235378	-0.585992881	0.238118052	-0.348007008	1.236025737	-0.732048382	1.182718228	0.927869306	0.727417852	-0.207664195	1.245546044	1.310279037	1.649985753	-0.778286638	1.240106811	2.09794369	-1.700855848	0.634398666	1.213452427	0.568306118	0.603664085	0.003396431	0.643373764	-0.772573616	1.113906022	-0.361335022	1.457421725	-0.239212904	1.952704891	1.288248104	-0.003404547	1.049173703	1.20121247	2.107191544	1.225691696	2.390598796
SLAIN2	224853_at	0.844312211	0.311223385	-0.069554372	0.766524181	1.115752413	1.025997025	0.053927914	1.097528547	0.5916394	0.832072883	1.226177535	0.408322525	1.121736038	1.264799065	0.819833124	0.378131812	1.106776441	-0.281701158	0.504875809	1.379847939	0.503516251	0.874230634	0.636244476	0.533162527	0.752653636	0.016936264	0.864167282	1.178035945	0.796987071	0.895444634	0.924820483	0.272874337	0.648483298	1.118743574	0.551929683	0.573143366	0.426816926	0.105604064	0.517115816
KCNN3	244040_at	0.114347034	0.064301795	1.843348919	2.208351069	0.426584018	0.609901493	0.944713944	0.064301519	0.002017496	1.026581249	0.056414279	0.429575903	1.425853065	0.48778093	0.522050726	1.04697921	-0.036059998	1.009173938	2.102549295	-0.847116987	0.774995741	2.009803273	0.167111634	0.274273829	-0.304236039	1.114431195	-0.110311218	1.209353418	-0.225633346	1.322771363	-0.507679982	1.103280287	1.161484381	-0.33170729	0.238915963	1.494120794	1.364657031	1.377168182	1.042083959
LOC389831	236181_at	1.144699678	0.103273237	0.518592443	0.80689533	2.415952779	0.388311892	1.403355754	0.414421445	0.147878453	-0.11023435	0.396744013	0.190036276	2.457565742	1.260020596	0.369273609	1.594832475	0.21777803	0.553678304	0.349417594	0.511248506	0.222945857	0.296926042	0.9238482	0.423397991	0.186771957	1.510245659	0.47915532	0.364376885	0.382056627	0.244432386	1.133820479	0.432917515	0.410070452	0.63092104	0.463651436	1.344878877	0.805535733	0.353498211	0.910521153
F5	204713_s_at	-0.009933097	-0.470673477	1.929312065	-1.097868737	0.178551482	-0.629784062	-1.281186007	0.193509985	0.565040949	0.030592597	0.168488131	2.571738448	0.703208455	0.213093781	0.34011079	2.108820961	-0.620537399	4.403550166	2.165938526	-0.554445541	1.108192557	0.143466564	-0.538397684	0.723607663	0.78099613	2.146083635	-0.064601054	3.020784152	0.327055199	0.859599408	-0.049642377	-1.120715499	0.772564478	-0.319178865	0.330863313	1.838740963	2.536652738	0.192966384	3.049614215
NPNT	225911_at	-0.16269241	0.042927806	0.472389509	0.871390508	1.18716312	0.410921214	1.502665291	-0.221442022	-0.268766352	-0.826334615	-0.376743862	1.288613765	-0.094696703	0.36849213	0.281457192	1.409373719	-0.050635399	0.446278466	2.976001248	0.182726363	1.994683877	1.815174738	-0.040299927	1.501577739	0.588799483	1.215178396	0.753349689	0.992150477	0.549905108	1.230952762	0.976376321	2.396404211	0.727782472	0.582814942	0.685352369	0.911371527	0.367947246	-0.566589046	0.524066886
DNAJC13	1560020_at	1.404884816	0.442606178	-0.029014301	0.164094108	0.36481837	0.534808562	-0.258024722	0.705341428	0.349043863	0.631634873	1.344777718	0.724925951	0.337347904	1.165539603	0.437438694	0.662096826	0.587573242	-0.743516092	0.256296579	1.497087254	0.501626448	0.833991428	0.792921053	1.27841303	0.61966786	0.114593707	0.822840094	1.750032314	1.548221067	1.012412275	0.816584225	0.241609578	0.650401726	1.041242351	1.069529432	1.028459178	0.729277365	0.47225245	0.728732926
CTC-471C19.1	233397_at	2.177336644	0.542713201	-0.28901347	-0.227273299	-0.359729359	2.741975265	-0.074146225	2.472438381	-0.406782401	0.226395823	-0.053475735	0.682241035	0.259849871	1.909159804	0.337093469	-0.473147136	0.923490822	-0.230809348	-0.444044607	1.17371482	-0.407598861	-0.323283422	1.528383031	1.072265946	2.379692485	-0.344770371	2.49175086	0.453773462	2.815411354	-0.599075218	2.484679111	1.145429649	-0.047764331	2.239348545	0.927570493	-0.076050467	-0.36707267	0.381426804	-0.194091251
PPP1R1C	228646_at	0.236694413	0.42409105	0.522004812	1.877572922	0.511398003	0.570690053	1.540040267	0.507589363	0.513029818	0.476039859	0.516837652	0.493174794	0.851105848	0.483111299	0.480119914	-0.145987751	0.471687959	3.335407077	0.622910865	0.670507898	0.72572083	1.611573634	0.535332268	0.556275291	0.540772337	0.247573569	0.156187155	0.478487185	0.552739642	0.788005333	0.555731848	0.731977027	0.756727506	0.613119625	0.429802759	0.425178795	0.631886642	0.54947578	0.518197514
CAPS	231729_s_at	0.000272355	-0.152854374	1.437435391	2.735070669	0.556479936	0.002448339	0.023119346	-0.014687365	-0.019854023	-0.069083412	-1.319393452	0.034542539	-0.039709441	-0.041885183	1.561732893	-0.06908376	0.020943343	4.458089157	3.100345111	-0.417767158	3.85102039	3.134071897	-0.120216299	0.0084321	-0.011151087	-0.08241075	0.031551174	-0.010879264	0.079964048	1.741785239	0.003808301	0.126745072	1.497271545	-0.00027219	0.029374856	-0.066364066	3.00215936	1.140973423	0.151495565
FERMT1	229545_at	0.616032513	0.369343525	0.769431714	1.72219123	1.912580392	0.703611578	0.092463744	-0.045704808	2.252832136	0.628543959	0.289651653	0.613857024	0.985658681	0.607057078	0.587202421	0.303794773	0.35220823	0.846403131	0.548851864	0.708778763	0.760455677	1.220380975	0.810773025	0.645135074	0.427275656	0.123197758	0.6100499	0.288291343	0.580674987	0.828179938	0.49527191	0.72183451	0.759639918	0.667981295	0.252933928	0.742776909	0.511590797	0.573330993	0.401436929
GRIA2	241172_at	1.958571108	1.195927962	0.50481684	0.162660824	0.568461006	0.480609776	-0.522466151	1.65911624	1.160570247	0.979699862	1.575346171	0.23092959	1.479335086	1.802995815	0.853772701	0.707444747	1.57616148	-2.020826189	-0.070974099	1.279425652	-0.059006254	0.439268337	1.587312275	0.257039351	1.644157947	1.060208251	1.216598584	0.746337879	0.866011746	0.0807934	0.80563214	-0.181398743	0.160756811	0.839084356	0.258943982	0.652503474	-0.124009987	-0.041055199	0.486594113
GPR114	1555447_at	0.676356874	0.592313795	0.611624621	0.84525896	0.650790105	0.68098033	0.699203798	0.663029037	0.651878404	0.565659171	0.678532773	0.721778438	1.259490404	0.629031368	0.643991174	0.575722424	0.696211626	0.719874016	0.600744927	0.760671976	0.545532827	0.587145954	0.703011016	0.534109625	0.696211982	0.567834931	0.734833939	0.845530034	0.76638365	0.410084567	0.492224738	0.609720738	0.662213522	0.92087011	0.75822411	0.58225009	0.613256949	0.616792604	0.676357145
CCDC88A	219387_at	0.567776046	-0.005838743	0.783458498	1.596145856	2.001402699	-0.004478664	-0.399127219	0.162246393	2.255979719	1.667406771	0.437222624	0.29987178	1.358160089	0.39370504	0.652906978	1.172394832	0.707302848	-0.401847308	1.011108292	0.902043316	1.199865351	1.7723932	0.253361724	0.665145782	0.740484994	-0.046635964	0.451911086	0.908570991	-0.089881765	1.109839127	0.231331515	-0.180179953	0.427159136	0.379018142	0.456806465	1.224615138	0.683096797	0.399144947	0.472581557
LTBP2	223690_at	0.28158823	0.585123016	0.929454254	0.515222658	0.826643908	0.485032402	1.150577028	0.716218412	0.207336901	0.261461853	0.631903866	1.575144378	0.372974602	0.652574327	0.789654559	1.568343966	0.408060953	0.781767178	0.843234975	0.736889014	0.371615064	0.748856804	0.426556324	-0.021945864	0.488840427	0.677597631	0.499448241	1.046135145	0.814949196	0.569619704	0.510599428	0.879137201	0.66236576	0.500806947	0.739065725	0.631087235	0.797270274	0.418396364	1.128002523
GNG4	205184_at	0.861040878	0.120700826	0.686427466	-0.018011411	0.002388135	1.452605871	1.992222061	0.081533792	0.530308707	0.298034186	1.148800401	0.842818367	0.817523145	0.62305438	-0.194528488	1.017159251	0.917885403	0.358142812	-0.572314519	0.644812991	1.085155673	1.431119707	0.375277696	1.322054239	0.382621661	0.497398481	0.91163069	1.589413315	1.357411472	0.618975323	1.543993391	0.668747818	0.689690715	0.954602888	0.919518115	0.443273414	-0.878567969	-0.028618534	0.614351776
FAM129A	217966_s_at	0.464434699	0.287373354	0.387191128	1.034240793	0.126086754	0.716563574	2.649825744	0.592810823	-0.311807016	0.234336134	0.109224141	0.386103825	1.865424255	1.505045639	0.544126572	1.441672356	-0.075725253	1.428889707	1.959257889	0.528350472	0.376583561	1.113660164	0.479393657	0.464706738	0.930343584	0.538414399	0.983380954	-0.158681051	0.709219955	0.795982837	0.535151382	0.503600002	0.586283212	0.899880174	0.51475158	0.29770817	0.390455172	0.50795251	-0.265569832
C2orf50	1563814_at	1.289037547	0.378707705	0.390130784	0.164111747	1.225121396	1.179155588	0.159488268	0.322134097	0.483148766	0.500556111	0.728206309	0.782059592	1.258031251	0.529930462	0.463022552	0.48967641	0.517146966	0.225852263	0.199741436	1.409253952	0.567192129	0.170639504	1.732371455	1.61487462	0.303639788	0.119234647	0.706448331	0.908259468	0.755948935	0.703727799	0.675442453	0.54407344	0.466557692	0.722222669	0.811978145	1.176435375	0.448063311	0.568823837	0.359940537
LYVE1	220037_s_at	-0.303356835	0.926827212	-0.628921725	0.297455568	0.435352295	0.487300907	0.651035062	1.599170184	-1.128555789	-0.673254661	-0.567453156	1.440332636	1.219753009	1.883938018	-0.517135922	0.825648392	-0.118679413	1.4041587	3.753010885	-0.482866361	-0.141798315	0.05756603	-0.493201758	1.11068783	0.987479063	0.56128038	-0.508160118	1.088112621	1.120207199	1.228728571	1.46426755	2.211950793	0.192469672	1.717484069	-0.536175015	1.083760927	0.31921501	1.995995405	2.077319063
PRR14L	216555_at	1.267642101	0.34969681	0.527030188	0.984235113	0.830836018	0.673902358	0.171274989	0.860753954	1.031016616	1.024216829	0.617872343	0.072545575	1.13001806	0.739177569	0.445435381	0.336640675	0.724762453	-0.484750249	0.544436719	1.255402234	1.028568091	0.927661584	0.395660818	0.875441324	0.622768273	0.259398324	0.979883693	1.025576206	0.818868881	0.716873104	0.38913515	0.148428634	0.826484056	0.805269092	0.618688593	0.924126344	0.516150835	0.742713109	0.277621083
TRIP13	204033_at	1.601407949	0.876027698	1.425978657	-0.896219965	0.463155781	1.127884491	0.296973367	0.732146657	-0.01580739	-0.263585447	0.840669316	0.46070776	-0.337565511	1.485815066	-0.675097021	0.419365866	1.288899036	-0.669657533	-0.708551469	1.718360837	-1.004470126	-0.739557559	1.297330543	2.892244709	0.777841336	0.909753369	1.619088186	1.454536522	0.333147305	0.523264053	1.329969155	0.989172367	0.591260142	1.995240895	2.921346445	0.770225292	-0.162407083	-0.24019449	0.543663058
AMER3	1553350_at	1.163151349	0.657533182	0.111934317	0.014835445	0.023267561	0.665420788	0.478296233	0.742663447	0.12498977	0.234598928	0.962428124	0.638767462	0.300146808	0.73613673	0.597969315	0.852545918	1.434048231	-0.105109536	-0.65723683	2.598954455	-0.160594159	-0.287066376	1.225708475	1.27792924	1.507484126	0.364878419	1.691889256	1.848280128	1.790891285	-0.178545126	1.741662942	0.063792971	0.22480749	1.638851918	0.758440148	0.166329946	0.109758642	0.053185729	0.525077219
KDM6A	238220_at	0.148337125	0.832104975	0.643891645	1.219681711	2.566818222	-0.130990758	-0.246583557	-0.062451008	1.82702203	1.001822559	0.571816098	0.727391014	1.673894536	0.816329614	0.683329593	1.7122439	0.87399009	1.401095118	-0.122559474	0.210077224	0.187230468	1.374984365	1.090761109	0.28704894	0.024040618	1.093753109	1.196563989	0.30119148	0.050967046	-0.174508069	-0.010772951	-0.132894365	-0.046675601	0.003096881	0.169823817	0.523402373	1.551230428	1.033644442	1.027117524
GPR88	220313_at	1.578487846	0.087201299	1.214302644	0.274870879	-1.676614112	1.248029015	0.544678557	0.291188252	-1.67579844	-0.282969435	0.1301752	2.210036471	0.15710077	0.659728046	-0.607989352	0.713851336	-0.291672718	0.42990011	-0.869910091	0.680670202	4.3149198	-1.406806118	1.153921655	2.335692648	1.245580421	1.048937132	0.935519642	2.386281962	1.665252952	-0.151328166	1.362806277	-0.019144122	0.686109451	0.769335649	0.383936156	1.778669114	1.042952803	-0.66809776	2.191269218
ZNF33B	215022_x_at	0.428051784	0.085351228	0.45932921	0.265404609	-0.847281536	0.855337228	-0.370765693	0.303753749	0.021707129	0.080726829	1.191237755	0.202576323	0.277371605	1.33647741	0.234126404	1.34817258	0.71717037	0.23086296	-0.037042142	1.434118975	0.215631634	0.507741979	1.26004963	1.908188053	1.065581617	0.673107898	1.057422129	1.366939143	0.781630558	0.593417071	1.148808729	1.143097143	0.964130882	1.075644209	1.905740097	0.508557653	0.327689433	0.381269638	0.763951666
MOB1A	201299_s_at	-0.24208546	0.667429481	0.412036279	0.354919931	0.170787155	0.767790884	0.926629359	0.605960397	-0.04027257	0.640230728	0.814300047	1.356908912	0.401156626	1.369419245	0.694084007	1.155096181	0.242862579	0.45827301	1.556543846	0.279851606	1.039775005	1.128713741	1.095532089	0.46806474	0.612488103	0.792269495	0.076136828	0.328264442	0.314122001	0.842042415	0.223279571	0.874680602	0.813483891	0.810764307	0.241774422	1.045486586	1.060989568	0.692179348	0.773503025
SCUBE2	219197_s_at	0.811785019	-0.172796483	0.689663792	0.506075116	0.14161655	1.540701577	-0.587573196	0.536264314	0.300727509	0.538441319	0.178334886	0.602629237	1.523566472	0.471804162	-0.103168777	0.701087143	-0.462187886	0.98585443	1.505615826	-0.512233783	0.524025752	1.754753486	0.66328149	0.727469436	0.73780546	0.4000013	-0.325651984	1.20425718	0.213963986	0.985854721	1.104440262	2.434712552	1.55457235	0.325477372	1.057386498	0.927105693	0.900996068	0.354035823	1.078328851
TBL1X	201867_s_at	0.234458156	0.304629607	0.928288753	2.664906416	1.540252983	0.140079319	-0.205884453	0.450956146	1.384134487	1.134452673	-0.020663115	0.235001548	1.272076177	-0.032629946	0.680239638	0.978333375	-0.193645088	0.969902487	2.046143004	0.068547686	1.579145867	1.413780039	1.298730449	0.616595397	-0.197724646	0.571718646	0.190669217	0.983229022	-0.287478454	1.117861375	-0.186572736	0.615507075	0.73490797	0.119680473	0.123216699	0.544247473	1.017227823	0.93345616	0.0193189
DAB1	220611_at	0.806036356	-0.260140321	0.857985851	-0.009915156	-0.092598035	1.703583939	-0.504109974	0.563425944	0.584369912	0.194888761	0.462520817	1.188446693	0.823443835	0.712202204	0.219366805	0.554722924	0.500326242	-0.532940306	-0.668116077	0.494614783	0.167960959	0.906398995	0.506582546	1.442207089	1.573031603	0.365422783	1.316006797	1.467228659	1.684817391	0.794885022	1.521899013	0.877568132	1.151727916	0.95181992	1.10086734	0.604495907	0.546020246	0.412203465	0.779110757
SSFA2	236207_at	0.243730126	0.711542746	1.016981178	1.33085081	1.43746863	0.524689577	-0.075306994	0.798305469	1.56638893	1.508728317	-0.055450811	0.319613657	0.973191281	0.424599877	1.139374731	1.258502764	0.202933332	1.402381652	1.704283393	0.031039702	0.857598879	1.703740776	0.493955718	-0.156357782	0.152071634	0.104202315	-0.148196999	0.186069586	-0.411477956	1.435291908	0.728950813	0.296496642	0.805649308	-0.072315526	-0.092984607	0.814080728	1.35315332	0.810274125	0.435479143
LINC01088	230781_at	-0.799181555	-0.29845946	2.750208305	2.269613101	0.832721781	0.36654111	-1.01785685	-0.293020002	-0.487488092	-0.339528326	-0.716498478	-0.502990967	-0.436083373	0.963001953	2.042778691	0.606158873	-0.879688673	6.781010355	4.072050819	-0.346872955	2.950932354	2.705603394	-0.726561788	-0.177698462	-0.417859861	0.581408713	-0.611784139	-0.502447801	-0.34524021	1.84368571	-0.174161793	-0.667541477	1.914130234	-0.420035814	-0.399909243	-0.310155	4.019013401	0.78294872	1.128912518
HIST1H4J	214463_x_at	0.649058966	0.481245201	0.584055049	0.790218704	0.619412917	0.654226637	0.668097788	0.61914027	0.622405077	0.549784779	0.65395499	0.67870565	0.749421165	0.609349419	0.611253698	0.55631218	0.674353621	0.632196172	1.269181898	0.715966887	0.570183692	0.633828275	0.674897371	0.666738143	0.649331444	0.478253047	0.696928946	0.615060571	0.721951109	1.189491175	0.678161981	0.579703344	0.631108102	0.677617024	0.666194308	0.557671818	0.579159579	0.571543625	0.487228658
BHLHE41	223185_s_at	-0.202926077	0.245575614	0.503416721	1.328071438	1.106405276	0.18737111	-0.14363286	0.969868384	1.55137131	1.288905413	0.173772312	0.5659733	1.111299989	0.47512889	0.843668426	1.313656134	0.445211923	0.799334865	1.56524143	0.035875832	1.21139061	1.237501188	-0.393042947	0.0070462	0.002693448	0.27603767	-0.081348304	0.815925732	-0.577991604	1.106675686	0.070963544	0.63097731	1.022089368	0.910304548	0.490633484	0.928799173	1.568505659	1.210847038	0.938047337
ARPP21	1552722_at	0.577804877	-0.12826619	-0.932250607	-1.843124713	-1.902689909	2.144975662	3.093112053	2.105265289	-1.603778332	-0.896620614	1.561026739	1.897742551	-0.517746818	2.465917226	0.095032542	-0.044222692	1.445977458	-2.709937271	-2.523356603	2.254313458	2.384865998	-1.82544565	2.082420221	2.106898523	2.862741488	-0.440503488	2.095747742	1.545250153	3.145333613	-1.16615717	2.945153381	0.752146387	0.212528999	1.927116695	1.624399372	0.224768108	-0.513122881	-0.427993192	1.456584551
TFAP2D	233987_at	0.587317941	0.077892681	0.296295758	0.458942278	0.325942085	0.362931814	2.121308553	0.369458666	0.323494357	0.161391503	0.373810998	0.424128468	2.197191494	0.337092898	0.348516737	0.227483684	0.384146647	0.316694557	0.316966281	0.569367135	0.695840541	0.951505289	0.384146425	1.544157936	0.403457415	0.226940287	0.522859356	0.983326809	0.470093564	0.239994794	0.513339747	2.384588257	1.592842964	0.635459276	1.416869784	0.301463212	0.656947071	0.317782649	0.682785326
CPNE6	210408_s_at	1.178606296	0.125484739	0.843250817	0.278067083	-1.876316854	1.110882627	0.500278918	0.453768301	-0.244141572	-0.203072283	-0.313497985	0.995561726	-0.731536956	0.952044253	-0.503069969	0.509797473	0.115420707	-0.545771876	0.062655852	1.385585818	0.251685407	0.481783961	1.01160813	1.973886675	1.474797561	0.884863735	1.757661007	1.888484344	1.705439814	0.445336954	1.816137642	0.976250342	1.083683125	1.431823399	1.755483992	0.736360083	0.718953993	-0.205519685	1.193293604
LPAR4	206960_at	0.521925439	0.346224396	1.830712889	1.636787237	0.848034817	0.606784833	0.431083326	0.673147799	0.575779146	0.129453558	0.097903351	0.293187884	0.169978989	0.120477756	0.625008395	0.797717505	0.067985032	1.086020784	2.300700687	0.005700066	1.270425782	2.126903263	0.191193592	0.314674138	0.754200488	0.297811217	0.124558551	0.445497888	0.367711569	0.771879749	0.384302395	0.767256127	1.598438577	0.185209541	0.44604296	-0.005722618	0.586930052	0.962539473	0.706875476
CD84	205988_at	-0.110210415	0.566757396	0.615714693	0.567573386	0.963310461	-0.156991571	1.335656008	0.479449743	-0.245930214	0.437564826	0.335571063	0.297221591	1.272283508	0.815350564	0.019254414	0.651344277	-0.044934388	1.830395165	2.287327486	0.099760697	0.704653508	0.527319707	0.216714232	0.671199424	0.735387346	0.39812771	-0.012839822	0.234936332	0.012726414	0.865396025	0.248264731	1.753967603	1.321784395	0.737835046	0.460139887	0.619794048	0.908913259	2.088235919	0.944271281
LRRC36	220003_at	0.573145597	0.49209509	0.557914584	0.67377973	1.290911511	0.63950956	0.661812249	0.573144627	0.600344361	0.542411599	0.5339801	0.655285234	0.696353997	0.589464756	0.607960215	0.544586772	0.679491179	0.594904307	0.565529914	0.956371259	0.808411412	0.564714425	0.647669095	0.737968092	0.676499683	0.71729735	0.718385476	0.842409363	0.71376135	0.490734208	0.650661821	0.552474756	0.656644454	0.702338032	0.687651087	0.496989631	0.562266655	0.563354382	0.624006818
TEAD1	214600_at	0.806643209	0.567841257	0.657595832	1.313621658	0.771013868	0.719336268	-0.779566769	0.241187804	1.229306431	1.375089546	0.623597958	-0.770863475	1.931024524	0.673642531	0.893678443	0.59585546	0.128859017	0.097037919	1.307637191	0.695945277	0.739191052	1.8029204	0.710088618	0.690234082	0.7565984	0.642637533	-0.139860613	0.941546792	-0.441490876	0.772645128	0.77563728	0.610542462	0.481350716	0.333119018	0.459591723	1.012806922	0.614350362	0.787604809	0.80174795
PRSS35	235874_at	0.143948185	-0.187327848	1.560439887	0.872592631	-1.32449278	2.358985542	-0.449249029	-0.253421097	-0.373092997	0.786374212	-0.044264495	1.167968278	0.516294478	1.039862719	-0.030120936	0.023731558	0.573138906	-0.124227878	0.467881165	-0.25369291	0.013123763	1.662434535	1.10840355	1.408946314	0.948477727	0.196441364	0.400702409	1.210940898	0.526902028	0.563619817	1.08147789	4.090163244	1.142673328	0.85355451	1.866150735	0.189913094	0.397437834	0.211672379	1.068965991
KLK7	205778_at	1.382314379	0.412692441	-0.223750023	-3.081756741	-2.01585284	1.011056896	1.077692968	1.602077414	-1.431086763	0.358295765	0.733905453	1.404890155	-0.225653927	1.277057198	0.104806969	-0.822387626	1.713319169	-2.873961975	-1.668256817	2.235800112	-2.519294628	-0.231637798	0.979779089	1.855023326	1.280865356	-0.071438702	2.54803883	2.725099598	2.475962169	0.448050409	2.811046935	-0.076335079	1.868078272	2.583395845	2.519479933	1.660553957	1.298272255	0.879688203	1.398362411
MKL2	1570202_a_at	0.513186408	0.130777238	-0.443924693	-0.344106626	-0.062332089	1.643823735	-0.055531472	1.927230347	0.314094615	0.295327596	2.078726298	0.890156296	1.713451768	1.279908525	0.764771613	0.442742473	1.305204128	-1.754887338	-0.692790431	1.753704392	-0.313100974	-0.284814229	1.162140543	0.679096125	0.94482412	0.029054919	1.681086511	0.862685616	1.961229543	0.641834724	2.572105793	-0.70312563	0.07175608	1.992506692	1.421885205	0.391337266	0.26731274	-0.360426262	0.682088542
AK9	1564002_a_at	0.269994583	0.663555941	0.745422364	1.112601259	1.206707606	0.22266931	-0.00661301	0.710336233	0.918133015	0.911061068	0.68531415	0.48595043	0.552042059	0.511787816	0.441888822	0.960289506	0.469359739	0.517228317	0.406530466	0.928739454	0.664915675	1.021486834	1.317132521	0.480238647	0.37851695	0.558025809	0.703538139	0.767452764	0.524027859	1.131640646	0.84632939	0.299641711	0.804170969	0.7168638	0.516140646	0.654035582	0.651860958	0.566729247	0.055944162
TMTC3	1560017_at	1.162201205	0.41207	0.876890629	0.694117089	0.516511631	0.607626316	0.27961428	0.911159652	0.455587464	1.415146148	0.551869948	0.367192899	2.111153536	0.516511228	0.576348472	1.340894578	0.255951207	-1.311492181	0.430563935	1.269362714	0.527934892	1.856033376	0.261390841	0.969909337	0.641896487	0.343802228	0.498833548	1.365917126	-0.005424968	1.550050849	-0.004880863	-0.762628531	0.423493086	0.412069349	0.605450431	1.530739832	0.539630523	0.358489213	0.797471329
LOC101929118	1562785_at	0.471051744	0.414478816	0.927440558	1.673219907	0.435965201	0.470779025	0.049475896	0.20722631	0.41502318	0.506408988	0.958718941	0.398703339	0.978572585	0.406863158	1.066968493	0.184924269	0.128623348	1.978657658	1.617735363	0.139230183	0.372048989	1.209215777	0.472138987	0.255640071	0.462619859	0.108496088	-0.001112169	1.421634697	0.534967884	0.432973407	1.64983018	0.477306686	2.172310592	0.120192001	0.426174245	0.069330276	0.707405784	0.162621513	0.759082696
ELFN2	1561369_at	1.045514265	0.541256013	0.520313618	0.643522185	0.533368783	0.626931648	0.57715809	0.456940164	0.548327913	0.245337816	0.595653174	1.867450424	0.613875973	0.682688169	0.552136028	0.476251852	0.907346569	0.184685144	0.168094118	0.731916744	0.488491255	0.447694079	0.585589744	0.657121365	0.620131996	0.30462984	1.438260005	0.907074864	1.132549601	0.2464256	0.602181295	0.511882116	0.653586081	1.071080488	0.67044916	0.486858918	0.471628865	0.490939331	0.909522747
ATP8A2	219660_s_at	0.85704495	0.072643392	0.274999536	-2.416281215	-1.513838533	0.757499001	2.705448042	1.445345907	-0.259992087	-0.319557532	0.784969088	1.814701473	-0.21729152	0.758042334	0.746620709	1.1725464	1.844891251	-1.556812343	-1.781743368	1.96619529	-1.333241372	-0.263800045	1.258765715	1.934917947	1.146435804	0.279351477	2.461479185	1.584057936	2.095388414	-0.134608426	2.357037553	0.557319014	0.85106162	1.889495971	2.136457978	0.61307567	0.220875104	-0.58256558	0.999293123
MIR194-2	1556718_s_at	0.545403532	0.336791813	0.398260172	0.895446496	0.568250171	0.62047099	0.719473221	0.567705673	0.445857726	0.409139661	0.675140077	0.854921548	0.75102309	0.563626552	0.598984745	0.357734406	1.034158373	1.034158373	0.513037097	0.766253878	0.629446525	0.47767971	0.665348471	1.092907435	0.751839621	0.528268646	0.811404279	0.565258103	1.157911654	0.543771627	0.632166944	0.532348581	0.559546436	0.693090364	0.630262779	0.505149885	0.562266753	0.590552871	0.593000787
PGM2L1	235149_at	1.643580089	0.496624634	1.008769692	-1.009894471	0.070969175	0.521646693	0.745217278	0.689731949	0.647303732	0.555644886	0.730258491	0.76752031	0.888281045	0.81430177	0.278221032	0.636695886	0.75800096	-1.94633522	-0.713160715	0.854826624	-0.567649004	0.882569494	0.963892519	1.400699295	0.808861463	1.110491938	1.276403163	0.991362242	1.185287893	0.404965776	1.250020181	0.462354337	0.706596149	0.970147518	1.437688816	1.310943832	0.622825424	0.655190787	0.788462879
LOC100132005	1557669_at	0.632740225	0.446703528	0.495660169	0.747244906	0.483965358	0.564200302	0.596022785	0.912610703	0.470366204	0.498108072	0.720047178	1.396743684	1.087497126	0.644979439	0.733374473	0.429295978	1.063834793	0.519050892	0.495116229	0.595478167	0.525034109	0.55168886	0.840263811	0.719503186	0.641715998	0.44099152	0.644164363	0.311798716	0.7331024	0.404817364	0.549513829	0.492396627	0.493212411	0.556312475	1.052955587	0.925938368	0.445343629	0.532922241	0.642531904
RP11-295G20.2	237563_s_at	0.251690617	0.565560328	0.600917964	1.155221076	1.009982019	0.681969306	0.944433594	0.661025608	0.630564644	0.558488455	0.679249565	0.724399164	0.843527655	0.620773034	0.59711064	0.554680395	0.697200452	0.657490744	0.616692781	0.76166024	0.605269497	0.506811929	0.710527382	0.721951109	0.694208576	0.534826387	0.730927097	0.494300088	0.76873254	0.560663995	0.121139036	0.247339017	0.632468131	0.712702917	0.514427208	0.567191837	0.608261955	0.801642344	0.659666859
PPP2R2B	205643_s_at	0.076478784	0.099870148	0.102045587	0.476295305	-0.414723603	0.747463367	-0.130501098	0.775477069	0.572850097	0.636765757	1.690431578	0.97919382	0.350910195	0.818450902	0.879103629	1.651265556	1.599044941	-0.209920222	0.322080435	1.699406689	0.145562426	-0.047545357	1.808472578	1.254985199	0.905486228	-0.078008331	0.836402711	1.329780167	1.235131174	0.061791402	1.065141645	0.324256341	0.218726	1.154350539	0.369949953	0.825522215	-0.020347179	-0.218079937	1.098866877
DCBLD1	1553768_a_at	1.434443337	0.019583078	1.007700572	-0.435718148	-0.347595193	0.088123003	-1.179049998	0.64432987	1.061825888	0.85022223	0.645418717	1.211416901	1.696908121	0.961191307	0.03046279	0.719941461	0.604348446	-0.585309475	-0.028558096	0.964726949	-0.919033231	1.962364487	0.790657702	1.417036735	1.09364806	0.733268427	0.669625586	1.918030097	0.854574046	1.071072935	0.708247106	-0.132727389	0.463733035	0.62311536	1.247862636	1.622656119	0.497731302	0.077787838	0.927193552
CD44	1557905_s_at	-0.030081014	-0.113035758	0.999650681	1.531650847	0.644439336	-0.008866438	3.229646368	0.00881228	0.268285745	-0.493269504	0.381974925	2.254040682	0.119237967	0.724674367	1.242532023	2.104176411	0.321866	4.596093961	3.875064238	-0.140506182	0.330025508	1.81941011	-1.675583614	-0.123099237	-0.380123899	-0.37958006	-0.581391745	-0.400523871	-0.264258792	1.619773581	-0.324094954	0.189409635	0.697203834	-0.033616713	-0.318383783	0.319962152	2.543703166	0.364023712	0.049882625
ACSF3	235823_at	0.917620029	0.582807333	0.48951663	0.622516688	0.409281328	0.86050281	0.458782732	0.735933698	0.911364163	0.851799084	0.590422567	0.546905421	1.356329038	0.419072623	0.605382346	0.80012211	0.486524712	0.51154718	0.453614818	0.599941589	0.915987612	0.532490322	0.562952867	0.955969344	0.772380615	0.373923557	0.499853029	0.66413027	1.048444064	0.382899061	0.689425933	0.384803239	0.632308145	0.465310019	0.83248896	0.332853871	0.561592726	0.648899521	0.496588641
FAM110C	226863_at	1.42438107	0.394923021	0.639979763	-1.274786973	-0.465634647	1.509784656	1.973245514	0.892108094	-0.384310822	-0.587483792	1.038164474	0.897277064	-0.147685803	1.312596173	-0.164004561	0.997094446	0.519218306	-0.950038356	-0.535534895	1.638160883	-0.419942064	-0.361192584	1.087937325	1.854932277	1.035716802	0.757749192	1.80379966	1.188299002	2.08775108	0.208613769	1.319396658	-0.176787504	0.532546176	0.978055967	2.07904671	0.501268126	0.549137629	0.117227055	1.029733234
FGD2	1565754_x_at	-0.0911164	0.291292827	0.104711846	0.082409116	0.096280207	0.44496342	0.681045479	0.240429985	-0.005713406	0.353033142	-0.048959101	-0.004081671	0.614409261	0.604345789	-0.066365727	0.918486304	-0.008161574	1.1572894	2.637969774	0.066361477	0.461010479	1.326192164	-0.00217766	1.084940844	0.566540955	1.008786469	0.002174522	0.270348691	0.233904744	1.643052812	0.061466546	0.842875879	1.719752388	0.176787041	0.636440779	2.203067062	1.740966147	2.007782509	0.823293168
KLF8	219930_at	0.680931376	0.567514491	0.527804712	0.977121777	0.563162524	0.584649017	0.712210042	0.664340111	0.553643214	0.475855637	0.852281434	0.628710988	0.60967148	0.708673895	0.55745097	0.547386947	0.701330008	0.548203308	0.519100826	0.687186672	0.512029422	0.500334095	0.607767667	0.899062686	0.814475939	0.472047877	0.960531134	0.552010965	1.1887257	0.239773912	0.729889277	0.513933542	0.691538363	0.74457481	0.656724987	0.528075767	0.519101632	0.480478873	0.595528962
CALN1	1555168_a_at	0.214638363	0.058792212	0.066950795	-1.14310569	-0.691611863	1.643641639	-0.143292577	0.41590574	0.70257847	-0.329329318	1.461956747	1.822607794	-0.241206876	1.118168461	0.684627472	1.896314557	1.5185296	0.118355739	-1.168943805	1.417895279	0.037576068	-0.30811445	0.852984728	2.111726444	0.121075761	-0.204760863	1.903116189	2.141371871	1.653977775	-0.082368439	2.01517247	0.04872793	0.799947526	1.476099187	2.010004585	-0.126973354	0.272571249	-0.657341721	1.372746207
ABCA8	1565778_at	-0.280740915	-0.225256198	1.366393728	2.176361872	4.382151705	-1.573752424	0.376916453	0.3333982	3.120146703	1.535840012	-0.573123726	-0.199961326	0.480814069	0.801483588	0.489246351	0.200126775	0.586072372	1.031309648	1.155062041	-0.092799862	1.258688239	1.885339688	0.537387124	0.524059562	-0.881552665	0.607015307	0.521884243	0.713360525	-0.7901662	1.151526478	-0.500231552	-0.287268351	0.420705843	-0.001141912	0.422881852	2.038193839	0.644277072	1.303021903	0.182175758
SAMSN1	1555638_a_at	0.324249312	0.501583853	0.447186455	0.458066131	0.637303545	0.274748293	1.685257806	0.307657939	0.405301334	0.486080529	-0.054623626	0.684084773	1.022432302	0.612009042	0.619352625	0.451266088	0.442290653	0.775742785	1.227508144	0.150995149	0.619624575	1.268305989	0.271485558	0.980547721	0.801581757	0.451810674	-0.064415035	0.189073435	0.191249443	0.982994451	0.702852549	1.417897439	1.154888863	1.035759446	0.708019445	0.588889745	0.574747536	1.565040949	-0.077470408
BTBD9	1553375_at	0.472581557	0.541393809	-0.314540068	-0.260415235	-0.706196831	3.208739796	-0.065674487	1.508295533	-0.285981656	0.042575002	1.557797175	0.669497969	-0.229953185	2.372389504	-0.281629448	1.323619096	0.191078344	-0.314812034	-0.335482845	3.013455292	-0.544638635	-0.768480688	0.487268591	2.584808365	-0.03303641	0.464694089	1.782184804	0.572671429	1.586084433	-0.355065401	1.698141695	0.665962368	-0.149989855	1.987531961	0.437767956	0.69588053	0.588174881	-0.309916102	1.321715772
AQP4-AS1	1560751_at	0.713504469	0.147233357	2.104973788	0.709968323	0.277241613	0.97705655	0.329734882	0.368899512	0.209789966	0.182319691	0.336534309	1.510689452	0.1031717	0.342246376	0.525835257	1.616490385	0.133090265	0.16736024	0.69310482	0.544601806	0.044423917	0.584039843	0.321575457	1.229457982	0.357749493	1.47832264	0.848408978	1.609690389	0.521483581	-0.126925934	1.067899562	0.591655484	0.54161019	0.245419236	0.84949637	0.828824416	0.494013187	0.077061933	1.245776934
PIRT	232887_at	0.036505725	-0.321969032	2.485448983	-0.346719738	1.687448417	0.099334125	4.067851647	-0.347807971	-0.221335554	-0.326593009	0.261708682	-0.124780613	0.671588042	-0.698122556	1.080380353	2.00213325	-0.309729993	4.446997042	4.396135508	-0.578178549	1.933865302	3.143922658	-0.289602999	0.21166316	-0.647533546	0.000875594	-0.601839557	-0.215895973	0.185281105	0.809755958	-0.622510766	0.450193196	1.172582113	-0.635839089	0.120548887	0.009578644	1.62625203	0.947107671	-0.76611881
HIF3A	232669_at	-0.453723955	0.133489877	0.431039988	2.319423915	1.820062848	1.265214113	-0.903041206	1.147716978	-0.548645912	1.24427223	-0.452908011	1.396039223	2.496214081	0.921155229	1.966933551	0.693232151	-0.872034958	1.094952644	2.665931566	-0.76378563	0.450894509	1.106376865	-0.201322842	0.531946325	-0.810022557	0.522970907	-0.793431038	0.029047143	-0.351457873	2.033297889	0.658418896	-0.204042589	-0.052003866	-0.817094428	0.494684513	1.911176069	1.856235732	1.545358207	1.254335471
HBS1L	240602_at	1.024900754	0.554640812	0.63025206	0.849471309	1.971677742	0.132793445	1.272134538	0.131160892	1.376848069	0.369148064	0.641403602	0.349293254	1.103504555	0.493172745	0.736598382	0.434695581	0.619645138	-1.487142744	0.302239492	0.376219247	1.036323975	1.508216467	0.796162222	0.295168171	1.090449555	0.731702518	0.968328865	0.524722069	0.88727734	0.091996026	0.300064551	-1.057407877	0.269873137	0.69851979	0.931611053	1.547381715	0.280481037	1.091537092	0.865790015
FUT10	223976_at	0.59413479	0.550344948	0.634932227	0.770652318	0.595494781	0.630308543	0.309911204	0.787514627	0.547897721	0.867750606	0.588423315	0.665666821	0.727406873	0.689057215	0.548169664	0.463581969	0.509275968	0.032487673	0.561224454	0.665394226	0.554153055	0.523147002	0.652883488	0.572920122	0.614533177	0.233211577	0.636020853	1.11607153	0.727951638	0.563400463	0.658867534	1.657048173	0.671922042	0.718703207	0.865302896	0.494860614	0.560953004	0.526954995	0.600934515
IGFBP7-AS1	1557395_at	-0.12364747	0.104819312	0.785866801	0.516602598	0.249786814	0.015064182	0.469005507	0.352595379	0.24461907	0.024855803	-0.17314819	0.280792799	0.624308216	0.317782417	-0.173964419	-0.268614969	0.221772176	0.514427309	1.181331073	0.534009194	4.132084729	3.106978398	-0.05592292	2.072350986	1.092664873	0.702096046	0.557401071	0.324853567	0.444798928	0.265833523	0.465742361	0.325942085	2.115052392	0.538360957	1.533278868	0.160847406	0.384418891	0.361572544	0.422768313
PIK3AP1	1554508_at	0.500283915	0.5642004	0.417056832	0.643075492	0.370004096	0.541081718	0.64117162	0.565559451	0.370275785	0.355588491	0.505451755	1.325211565	0.604181515	0.514970883	0.502188108	2.067998657	0.557128509	0.62186058	0.773355998	0.647426881	0.497836129	0.47716543	0.587590619	0.561480407	0.552776917	0.414065048	0.512795659	0.333012965	0.656403193	0.824488858	0.61642169	0.846791593	0.626756191	0.625124202	0.558488945	0.67000139	0.862566763	0.74914944	0.578071338
ELOVL2-AS1	237365_at	0.681881177	0.392490646	0.959033117	2.852312519	0.373179235	1.967005253	0.285872564	0.084875621	0.443079653	0.815969247	0.513523288	0.533106098	0.587502773	0.444167178	0.231747948	0.275536932	0.840175653	0.430839975	0.304639302	0.366107092	0.858670697	0.925579077	0.653050843	1.577252225	0.044622974	0.44579873	0.44987996	0.406360772	0.563840308	0.270097235	0.432200457	1.888945626	0.389497979	0.602733363	0.538818034	0.360395855	-0.042411781	0.375627013	0.50889967
DAW1	242162_at	0.917508137	0.373267562	0.173359526	-0.201706793	-0.13289427	0.687408685	1.512608335	0.382242377	1.124215362	0.107267251	0.389586635	0.273177839	0.194846285	0.932738504	-0.067618114	1.019228789	0.195662311	-0.047219901	-0.175868368	1.572172168	2.343246999	2.213239515	0.131745795	0.577799754	1.43998923	0.187774587	0.653411817	1.020045345	0.685505324	-0.371696653	1.286318032	0.731470275	0.248698769	0.148336344	2.02747434	0.191853687	1.343434999	0.050694764	0.476350163
PER2	208518_s_at	0.764924018	0.535369597	0.211708881	0.62430831	0.571271585	0.976799495	1.84442864	0.911794877	0.580246904	0.588950364	1.530014892	-0.169068699	-0.172060948	0.54788055	0.622404796	0.273992631	0.831832582	-0.640417322	0.234283152	1.880330028	0.22394825	0.599558318	1.034188101	0.613701089	0.952049697	-0.49218527	1.421765503	1.700276174	0.740989712	0.543529043	0.742077977	0.48994897	0.002008852	1.163108186	0.627572288	0.51768992	0.38360311	0.095844504	0.62213262
TTTY15	214983_at	1.138143414	2.160802755	1.69734188	-0.708627952	-0.095031508	1.508585236	-0.407269436	1.528711181	0.637148918	1.11230473	0.121195544	0.163624834	-0.088776537	-0.466017788	1.124272345	-0.116247197	0.139962272	-0.576443428	0.732343102	2.067240131	1.05274036	0.900973353	0.143497911	2.040857581	0.732071616	1.205051068	-0.188593584	0.084204717	0.203606495	-0.183426735	1.408223273	1.274135683	1.214570604	1.118288287	0.150297628	1.05681975	-0.515246656	1.002151113	0.113307505
P2RX2	221356_x_at	0.382242709	0.47009398	0.007448704	-0.597171535	0.257945954	0.583238701	0.599014082	0.346884065	0.554952733	0.22911597	0.372179632	1.421765664	1.858571245	0.433647035	0.320230949	0.286776135	0.39475415	1.02766018	0.507627214	0.10862642	0.291943918	1.344250394	0.69447997	0.853318958	1.785407761	0.156224052	0.447247616	1.252862617	1.486497631	-0.32872317	1.360297408	1.355129284	0.853046868	0.6259401	0.617237068	0.292215748	0.676529381	0.536729913	0.613157635
KLF5	209212_s_at	0.560490366	-0.992809465	1.732469491	-0.645758555	-0.770054555	0.000202684	2.121950826	0.784332441	-0.822548026	0.080438412	1.189860922	1.559487408	1.047613348	1.324493291	0.324680438	1.598924927	0.29503401	-1.290632493	1.066380284	-0.318833661	1.509170347	1.109082358	0.377173069	1.814608581	0.357590851	1.500195025	-0.350383437	1.196932558	-0.091998226	0.087510365	1.160487315	0.994304916	0.941267403	0.738367241	1.444438242	1.066924626	0.806636363	-0.417835384	1.377802031
GPR183	205419_at	0.082824239	-0.053167605	0.33930434	0.211200012	-0.293874232	0.548731841	0.643382723	-0.510102394	-0.19378369	0.378741992	0.318634185	0.502222536	3.246540493	0.551724095	1.340477955	1.491156331	0.331688823	1.933674341	1.814816995	0.450817986	0.563691268	1.500948099	-0.343374491	0.889799893	1.32225428	0.302043267	-0.230500799	0.150274749	-0.130683674	0.528332967	0.30884278	1.582270856	1.001585372	0.396965025	0.455985708	0.516637692	0.720626246	0.551996303	1.212373854
IGSF6	206420_at	0.184510345	-0.016485589	0.860662352	0.853863703	0.320231296	0.109442672	1.113879158	0.522041282	0.297928104	0.82176882	0.028936286	0.452959199	0.335189839	0.664290043	0.006361799	1.606986749	0.079252483	1.408438185	2.338622941	0.109986316	0.801097801	2.510517653	0.072724877	0.540265582	0.773355998	-0.039876417	0.192942531	0.360755872	0.155680463	0.667281774	0.434736034	0.65368265	1.955669415	0.545160827	0.196750299	0.624307842	0.761388599	1.054858963	0.040086821
LINC01122	1557472_a_at	1.137240405	0.232621711	0.313944911	0.681939271	0.640597145	0.718384863	0.377317243	0.568248712	0.261452225	1.001520016	0.550027003	0.430354328	0.656100279	0.402883462	0.419203069	0.170608997	1.142135917	0.127091887	0.327271969	1.23923427	0.405603378	0.347398861	1.059453231	0.654468721	0.950115405	0.097717849	1.56126371	0.337607317	0.622374619	0.733072022	1.114121979	0.301161506	1.112489434	1.221010895	0.94603543	0.362085942	0.325096695	0.438513445	0.388196372
HINT3	226537_at	-0.214741072	-0.098603849	-0.605582312	1.114444189	0.521791499	1.369021001	-0.526434795	0.8421884	1.960042424	0.726323264	0.823965585	-0.046655187	0.505472386	0.815533951	0.36866455	1.967385364	1.385068123	-0.179110988	-0.078748931	2.042997054	0.180179567	0.49486563	-0.51555557	1.573008571	1.129947526	-1.106032877	1.493046257	1.48651735	0.662135939	0.72904299	1.270563088	0.309915743	0.608554171	1.029584622	1.227317569	0.96566868	0.124967279	-0.35290921	0.361321223
NTS	206291_at	-0.600706954	-0.68066994	2.223302217	-0.352385607	-0.637968836	-0.60777887	-0.40542254	-0.561813752	5.725639466	-0.765529434	-0.503064857	-0.414125927	0.912611776	-0.609682521	-0.568340587	-0.008870299	-0.515032023	0.104819312	-0.608866898	-0.322739947	3.84759039	3.541608753	-0.580307948	5.450390966	-0.468250654	-0.271334458	-0.474233585	4.033627123	-0.434796305	-0.725819794	-0.500615992	1.640168893	3.491018785	-0.578404725	3.113778499	0.328933981	1.943975096	-0.613490092	0.810346277
SSSCA1-AS1	1557131_at	0.191037778	-0.438332692	0.611525195	1.598282539	2.036176813	-0.337154551	0.063205951	0.640354759	0.841079699	1.989667438	-0.028452944	0.355860203	0.769547998	0.466013946	0.963200726	0.987134996	0.711615427	-0.33824274	0.650962755	0.737181319	1.400822014	1.874346877	-0.824278075	0.493212513	0.664562209	0.190221913	0.624852632	0.532377309	-0.001254536	1.348873613	-0.145949759	0.560936477	0.557671818	0.689584272	0.712703269	1.030924055	0.602006128	1.432644972	0.133921196
ZNF562	241089_at	0.482493114	0.418577494	0.745501877	0.649219773	2.14213948	0.459918695	0.571432174	0.535257308	0.796363183	0.667986289	0.555113185	0.500444751	0.487389103	0.505067952	0.611686275	0.523290854	0.577415872	0.478685774	1.231808701	0.570071942	0.511051617	0.670162237	0.526283096	0.542602175	0.543690077	0.60407009	0.571704669	0.508059843	0.601078616	0.410961363	0.591015739	0.464814829	0.543689583	0.595365973	0.590199393	0.663633904	0.802075066	0.487661582	0.551033702
SETD2	220946_s_at	0.496720442	-0.229748401	0.385751404	0.878313207	0.457011108	0.77223964	0.156468847	0.646855077	1.315664532	1.237604894	0.663174902	1.197351489	1.225092946	0.343049364	0.650663843	0.653654496	0.439603671	-0.164200156	0.905512491	1.152745328	0.746945607	1.175864357	1.281121947	0.600074463	0.718115648	-0.00835377	0.385479964	0.700708079	0.451299537	0.972147892	0.26798253	-0.192215136	0.493456533	0.739057773	0.530446553	0.905784259	0.601162311	0.354472811	0.366168207
CTSS	202902_s_at	-0.110961395	0.767274521	-0.132447927	0.270360055	0.412063928	-0.643506153	0.886403432	0.902993908	-0.561910226	0.022038646	-0.59318864	0.365555147	0.503994165	1.361831511	0.554311435	2.185126618	-0.165630121	2.460918271	2.369531533	-0.953295949	0.368274089	2.11903483	-0.570885996	0.538808402	0.443070209	0.323669242	0.226571662	0.366098137	0.368274536	1.408068455	0.32638962	1.147780333	1.683316656	0.582598007	0.137904275	1.463281359	1.683317329	1.309066904	0.442797879
WDFY4	229597_s_at	-0.555758278	0.249042119	0.637434692	0.655113467	0.209604084	0.719301743	0.764451385	0.705430082	0.453030023	0.244418137	0.719301918	0.733989421	1.813221137	0.668440676	0.605068811	0.996181186	0.438070627	1.596178161	0.690743727	0.669256399	0.653210013	1.195002318	0.630091362	0.747588654	0.56291146	0.592285375	0.772339481	0.672792181	0.317854179	0.65456963	-0.060203228	0.720662228	0.95429616	0.707062577	-0.222034221	0.660281262	0.810960942	0.699447513	0.166086949
MPEG1	226818_at	0.070933327	-0.083009427	0.453887115	0.486253152	0.18897523	0.521067225	0.565128614	0.220524489	0.12505843	0.318439368	0.14844933	0.50801196	0.51562708	0.352709267	0.081541427	-0.018821049	0.554792951	2.703738384	1.607370845	0.220796743	0.790330572	1.744994732	0.141649506	0.846632273	0.983167792	0.323606646	0.243371982	0.429952264	0.373924113	0.114995277	0.600486903	2.162762545	2.099661471	0.613541271	0.541466567	0.521066521	0.602390174	1.311453126	0.208557962
INPP4B	235046_at	0.432071075	-0.058316351	0.968966981	0.769058846	0.785377795	1.549925753	0.523185853	0.259904332	0.534608687	0.56017553	0.486195888	-0.076810953	0.351563203	0.445126409	0.169878834	0.295806939	-0.186963751	0.692631536	0.916201837	-0.003919495	0.443765976	2.003322305	0.902603004	0.4424067	0.81393663	0.266704998	0.237875718	0.968695949	0.407593352	0.833791351	0.60505373	2.192895138	1.073136762	0.657817599	0.84412682	0.334156688	0.673592875	1.170779337	-0.130391974
CCNC	1569126_at	0.757752861	0.518679351	0.686493176	1.358021191	0.576611914	0.763736452	0.611697699	0.730281884	0.445515792	0.832004809	0.558932737	0.767816303	0.97153215	0.489304933	0.557300974	0.386766368	0.660110636	0.31441927	0.510791216	0.728922524	0.532006291	0.555125263	0.639712086	0.583139514	1.050407871	0.392478666	0.680510342	0.418860369	0.693565014	0.203177346	0.751226066	0.509159906	0.619856856	0.680237297	0.515959557	0.447962736	0.456394883	0.425932642	0.772712515
LMO1	206718_at	0.596960228	0.309201688	0.313009079	0.650813261	0.394060574	0.457161392	0.898862458	0.580912563	0.559155023	0.5398432	0.593696726	0.627422778	0.670667873	0.614638991	0.359246774	0.46450402	0.621439014	0.691610988	0.477015349	0.68943479	0.5186291	0.228421852	0.907022317	0.653261201	0.618719411	0.78054931	0.886079902	1.04845348	0.689707531	0.446553209	0.983450056	0.472663588	0.593152377	0.760966994	1.463501565	0.397867676	0.523796983	0.470487928	0.595872546
ZNF554	232214_x_at	0.564766705	0.445909942	0.709733965	0.83158308	0.439654092	0.536208205	0.483988155	0.719252583	0.401576515	0.109193913	0.535664415	0.984982862	0.51907294	0.775826037	0.47093267	0.391512807	0.796225114	0.466852505	0.430950633	1.459049332	0.064859956	0.401576187	0.882172077	0.955335869	1.080720759	0.358603086	0.593869559	0.68552775	1.188698106	0.067035632	0.64364187	0.767395386	0.526144451	0.96131883	0.973830629	0.436661951	0.254433197	0.410551903	0.820431997
AFF4	1555436_a_at	0.914609373	0.101105702	0.784056992	1.075624221	0.620595512	0.306996993	0.658128655	0.87653117	1.309257926	1.252685655	0.847973663	-0.075683897	0.703549478	0.729931987	0.533560857	0.818054896	0.166926082	-0.932705313	1.057944776	1.025034466	1.508894297	1.19012935	-0.338692396	0.799016579	0.659216551	0.526760739	0.474268439	0.845524976	0.777530056	0.664655953	0.494938521	-0.199980384	0.114160568	0.463387464	0.561846464	0.723948353	0.872452605	0.392128898	0.819414934
NCOA2	205731_s_at	0.545329687	0.621757825	0.848320034	0.37778732	0.338893988	1.236440083	0.148777303	0.558928036	0.740886297	0.869262069	0.758292942	0.571711755	0.902988894	0.610062188	0.950586512	1.198091149	0.834448376	-0.136806236	0.140616777	0.614141793	0.051950734	1.214954738	0.495828682	0.810514671	0.350316984	0.910604732	0.380780086	0.794466856	1.160558179	0.308431942	0.789843911	0.013601324	0.407977775	0.411785248	0.509700098	1.163276708	0.610334571	0.326926846	0.676426475
HES5	239230_at	2.215046405	0.085956764	0.978879832	3.314950099	-0.412861633	2.999720324	-0.402526511	0.442527197	0.093028025	0.113427001	-0.860003451	-0.084849027	-0.318756123	0.079156889	-0.324738748	-0.567621207	-0.084577554	0.265466422	-0.279318074	-0.245592091	1.437444127	2.40162861	1.415685827	1.26255902	0.396018501	0.150144615	0.344070031	1.004718185	0.12838619	0.441167816	0.972352395	2.684762644	1.764641229	0.820584923	1.115144138	0.073172691	0.141985696	0.488492592	0.037543317
GPR160	223423_at	0.561071329	1.02834	-0.437925347	0.135144495	-0.625866601	1.091167877	-0.504289633	0.45064561	-0.233665713	0.275488303	0.373674713	-0.078634968	1.036499465	1.294068413	-0.152342327	2.232684546	0.309486351	0.210212039	0.219459369	1.111566346	-0.201027617	0.333693126	0.577662686	0.819456137	1.275845713	0.4620696	0.890716723	0.51510566	0.782195164	0.761523745	1.470586008	1.591618912	0.798241589	0.934777352	1.856259002	0.59697301	0.463701337	1.472762091	0.373674824
HIST1H4E	206951_at	0.488878054	0.263403448	0.6781783	0.592775908	3.54815336	0.315080304	1.027406395	0.524507352	0.571561099	0.42904161	0.544090656	0.36730139	0.740735044	0.607462698	0.79350032	0.473102359	0.227229574	0.875367165	0.585703855	0.61942982	0.600663015	0.348262565	0.565305488	0.548714286	0.541642897	0.574009153	0.380084746	0.449711909	0.621334354	0.916980258	0.426050119	0.432033007	0.526411511	0.397762883	0.574825024	0.445088154	0.481806792	0.447808528	0.516620548
LILRA6	208594_x_at	0.507355132	0.562296162	0.133921065	0.220412304	0.750509179	0.661569936	0.673809665	0.632195055	0.015880458	0.534281477	0.137185178	0.686048924	0.621044434	0.36320338	0.337365489	1.948325775	0.421680149	1.05159498	1.818045977	0.651506391	0.586774541	0.557128509	0.105635038	0.716783131	0.673265504	0.420048572	0.467646238	0.541624462	0.740445445	0.546520835	0.539450076	0.711887354	0.901459623	0.684688418	0.402641637	0.603909011	0.834552256	0.891940563	0.409985218
DDHD1	243705_at	0.627647177	0.310786124	0.483767702	0.349678582	0.58168174	0.567538633	0.646957902	0.655660395	1.016584747	0.563186447	0.767990668	0.540068148	0.595280794	0.616223585	0.51939798	0.498182434	0.679052244	0.272707276	0.225109918	0.890111147	0.528644527	0.347231932	1.169983093	0.575698127	0.836258644	0.175608909	1.207789299	1.16481472	1.102802763	0.520213027	0.696460031	0.224022117	0.291202754	1.106610031	0.68313202	0.440793945	0.387485407	0.566179303	0.61350393
PCYT1A	204210_s_at	0.786191849	0.365432974	0.40133458	0.570508203	0.484833448	1.370957294	2.958255328	0.144852878	0.482657907	0.428804989	0.843036579	0.78184035	0.568060715	0.495712659	0.515840298	0.112758573	0.67576635	0.365704742	1.133514799	0.621369241	0.421461491	0.449203832	0.52209493	0.548206071	0.56370913	0.298252662	0.841676903	0.502240259	0.645032211	0.853643611	0.578124779	0.472322437	0.563165063	0.560172888	0.811758554	-0.176631659	0.42880456	0.479938074	0.558541451
CDC14A	210742_at	0.26110363	0.105801426	1.383581933	2.548488585	1.316401986	0.474339056	0.067451622	0.217857795	0.566542221	0.767538276	0.039164931	0.521936792	1.389564609	-0.001088722	0.6307306	1.440969999	0.020125802	1.82854726	1.373518091	-0.161831433	0.426741906	1.605520978	0.336987137	0.463188118	0.307341203	0.642697783	0.001087959	0.342426854	0.123480137	0.679143339	-0.274159919	0.876875466	0.641337008	0.496913265	0.476515244	0.768081315	0.387304744	0.436805524	0.486306912
MED13L	242911_at	0.660417547	0.718894128	0.475196869	0.898131097	0.526602009	0.634034296	0.105841914	0.408831836	0.738749336	1.296315495	0.81028046	0.706382993	1.51499052	0.370482699	0.064500749	0.934032943	0.36096292	0.062868293	0.648721562	0.89921864	0.722157342	0.508106711	1.27809296	0.638386677	0.536392441	0.831767009	0.622884072	0.644098173	0.497499449	0.684080194	0.339477091	0.026694411	0.466220524	0.693870956	0.559784091	0.59894855	0.605477076	0.600037057	0.32478987
SPTBN1	213914_s_at	0.636647727	0.552876738	0.978803484	0.692948474	0.440819241	0.629575963	0.651334633	0.611624244	0.29612422	0.521326582	0.633655793	0.661942281	0.596121758	0.566475588	0.594490363	0.510446709	0.652694549	0.358679822	-0.019377997	0.988322436	0.552060558	0.524862455	0.736193806	0.641815492	0.987779181	0.496031957	0.691045084	0.570555125	1.018241047	0.5305736	0.646983607	0.548252836	0.627400177	0.667381609	0.800654266	0.637191217	0.568379769	0.563755883	0.629032301
IL16	209827_s_at	0.601194172	0.37707876	0.235919896	0.649335032	0.918327838	0.139093677	0.977348219	0.540268757	0.490769014	0.449970685	0.613161691	0.646887602	1.531106783	0.552236877	0.603914232	0.538637287	0.629480378	0.623224668	1.08369354	0.490768398	0.635736378	1.030657003	0.47308999	0.663206059	0.636552145	0.353960872	0.228305107	0.557404404	0.616697486	0.492944259	0.380343792	0.547341043	0.745617697	0.38007111	0.59031544	0.632743854	0.89085701	0.717059352	0.6844211
SLA	203760_s_at	0.268084966	-0.004986555	-0.360469788	-0.606887286	0.297731291	0.807973252	0.752760664	0.642061978	0.425019877	-0.575337567	0.111421989	0.531909805	1.591558166	1.103891436	0.485128158	1.176511077	0.234902742	0.787845989	1.933986202	1.026103928	-0.166273728	0.778326931	0.626559874	1.060918273	0.328737678	0.250949692	1.302712686	0.285763099	0.608337286	0.878416409	1.223292794	0.469897122	0.728826074	1.045143217	0.813956982	1.136528851	0.757112452	1.076421249	0.094287425
DNAJB5	207453_s_at	0.973621267	-0.272064494	0.252048277	-0.154567919	-0.877772581	1.304081966	4.963354311	-0.135529214	1.321489103	0.250960725	0.613786789	0.359754704	-0.602797127	0.19656336	-0.697175151	-0.553296577	0.874075733	-0.19726927	0.249600555	1.431370071	0.480514754	0.468276135	1.229015161	2.306343035	1.495287211	0.216962505	1.01768379	1.771622574	2.110243526	-0.052845458	1.432459079	0.306173797	0.341259266	0.956486199	0.390488961	0.231649042	-0.023198863	-0.388473105	0.335547626
SLX4IP	236390_at	0.683517167	0.207001853	0.550517142	2.159302056	0.861395244	0.657678781	0.349249201	0.571187497	1.193487591	1.122499784	0.744441683	-0.021465194	1.105907872	0.742809411	0.211625162	0.865746393	-0.159361136	0.463754271	0.591314724	0.974539738	1.049335229	1.635461412	0.774903672	0.644079525	0.486601115	0.496664512	0.464843262	0.575811378	0.141997725	1.334646758	-0.025544182	0.207001478	-0.204782245	0.33347354	0.443899616	0.79775037	0.382431533	0.256230748	0.20781778
PID1	237867_s_at	0.188954474	0.244711125	0.007540846	0.383694451	-0.159184721	1.701185155	0.664654497	0.478072629	0.042083678	0.292580347	0.259670691	1.001370198	0.407357755	0.516422172	0.143261095	0.099199448	1.195022798	-0.352837482	0.088591843	1.360932533	0.131837836	0.026308149	1.006537885	1.11560408	1.069094856	-0.066710792	1.654676581	1.237451994	2.085770841	0.750057533	1.905445869	0.239815452	0.434283941	2.113512617	0.840356073	0.203913274	0.145165362	0.166379698	0.254502859
PARD3	210094_s_at	0.611665598	-0.453966691	0.460987107	2.466052538	0.502328667	0.789543389	0.555093351	0.361168028	0.953821571	1.000874441	0.355729314	-0.316614887	1.947378524	0.904592303	0.294805167	0.341857123	-0.549433882	1.012569961	1.867959151	-0.260586845	1.187183711	2.345563488	0.159628798	0.677486142	0.360352814	0.08564859	0.253735305	0.318194768	-0.188782413	1.283738091	-0.205373365	0.678573786	0.417196859	0.011668952	0.288821568	1.092804693	0.731067213	0.790087304	0.730251012
USP25	1555559_s_at	0.68574948	0.557645843	0.006062577	-0.079068853	-0.918139024	0.394998398	0.075417896	1.207143205	0.325099229	0.384935383	0.907417333	0.409414399	0.021837017	1.151930236	0.187203858	1.169880694	1.387468368	-0.457670424	-0.005906001	1.816387413	0.007149421	0.272878397	1.072511414	1.018658385	0.961269852	-0.096204013	1.914846223	1.187287867	1.917293036	0.241327799	1.694266577	0.320476013	0.202434272	1.522372233	1.085022794	0.185571254	0.37215288	0.217666127	0.474962716
CYBB	203922_s_at	-0.106365198	0.494175542	0.049209328	-0.31606483	0.224911063	-0.378893469	1.30332743	0.815659939	0.212672176	0.956547754	-0.101469511	0.842042978	0.712034176	0.925269534	0.263533372	1.135513265	-0.142811371	1.105595416	2.242487269	-0.279890833	0.015755599	2.004774409	-0.091678192	0.350568079	0.958180461	0.652469974	-0.313616372	0.847482013	-0.031569531	1.152648122	1.032159961	1.588094796	1.021552074	0.623095783	-0.085422159	0.869512879	1.325902146	1.493716598	0.307322432
LOC101927406	1563027_at	1.108005629	0.692958558	0.320340257	0.439469313	0.485162893	0.963310387	0.435661874	0.422605685	0.394320306	0.291782234	0.862676492	0.164494106	0.406831492	0.375281033	0.39676834	0.126415752	0.789512758	0.32061245	0.321155989	1.828490798	0.055972334	0.299126001	0.849621428	0.412815228	1.813260711	0.19522802	1.907367183	0.37636874	1.155874977	-0.011207935	1.01063635	0.314357083	0.432941774	1.853241497	0.457964675	0.375008394	0.257240827	0.344003426	0.418798963
ASXL2	237095_at	0.667772982	0.523349074	0.575842351	0.779285779	0.62153579	1.133408595	-0.032042	0.622894752	0.697691009	0.492343093	0.729513268	0.732776887	0.604400543	0.95525938	0.620991903	0.48472695	0.70149849	0.368862421	0.64492565	0.162969733	0.809748798	0.554355546	0.378109721	0.676748437	0.640303204	0.341663822	0.702315245	0.597872756	0.726249489	0.553267499	0.671037243	0.582914152	0.598960933	0.7314164	0.606032909	0.572305974	0.54374837	0.599504713	0.673756488
RNF130	1563975_at	0.620036721	-0.158381864	0.442974698	1.630184903	1.887481404	-0.084130829	0.070629482	0.556934938	1.668806125	0.830280397	0.208797282	0.297463199	1.679142348	0.721213746	0.761740395	0.531098147	0.935537519	-0.004166353	0.499547127	0.249865922	0.963007947	1.796911591	0.720126175	-0.050132977	0.656754271	0.064373405	0.428015969	0.334724893	0.203085109	0.628195468	0.167183329	0.081779869	0.394833157	0.474796523	0.302359063	1.168898977	1.001086517	0.678241141	0.268361089
ADRBK1	201402_at	0.613723339	0.533215864	0.553614513	0.65016898	0.563134305	0.621066666	0.639017619	0.589787548	0.575101527	0.524512166	0.616715174	0.656696984	0.704021674	0.570477698	0.574829576	0.519888271	0.632217767	0.616714892	0.544910565	0.831310264	0.540015065	0.517712795	0.639017711	0.641465569	0.761410302	0.529408189	0.6781838	0.579452438	0.720884751	0.525328439	0.648809716	0.546271106	0.593867838	0.627321726	0.640377713	0.548446588	0.545727142	0.545999397	0.629226416
PSD4	215923_s_at	0.15356852	1.236064691	0.104339075	0.82101731	0.562089017	0.938785614	0.049670633	0.623283955	-0.31369975	-0.522855713	-0.203274178	0.827273136	0.300439706	0.377411093	0.324375138	0.835159931	0.381763231	0.85175112	2.26497998	0.73262183	0.634980073	0.748941965	1.001614338	-0.115423553	0.837608659	0.54631329	0.283305696	0.896627973	1.520287666	0.9659843	0.840872629	0.751933431	1.562445151	0.695903865	-0.018596661	0.901523957	0.366532157	0.581670943	0.212316946
WDR37	1554869_at	0.78160194	0.476708402	0.560206939	1.094655505	0.478883921	0.200916224	0.57516602	0.793568571	0.575166311	0.674984031	1.235814844	0.456037348	0.651865457	0.568366343	0.561295144	0.379609208	0.796016822	0.362202787	0.694294797	0.530560316	0.586317036	0.47126853	0.39810461	0.525936659	0.636363004	0.334460384	0.689943912	0.589852922	0.82919945	0.278975434	0.618955971	0.531648851	0.709525948	0.705174191	0.621675598	0.908074197	0.347787983	0.711701847	0.599917411
C6orf141	1552575_a_at	1.061354351	0.0468545	0.078132683	0.21466845	0.114306517	1.244399382	0.774139659	0.614484366	0.152112402	-0.021141176	0.287288711	0.323462883	0.959904627	1.215026084	0.204333689	0.091731243	0.173055265	0.072965055	0.05501416	0.927266915	2.585552683	0.147760995	0.767611835	0.926722255	1.767425771	0.021015858	1.117111863	0.439326537	1.847389364	0.18203054	1.350474277	0.793994403	0.678400802	0.367251843	0.532074037	0.72980594	0.217932843	0.099075669	0.363988064
PCM1	209996_x_at	0.249926827	0.173499479	0.390542228	1.055270981	0.228983895	0.348112624	-0.079989961	0.22490378	1.356085481	1.184191286	0.566788272	0.284740825	1.142305599	0.718010843	0.316562731	1.08736521	0.662798045	-0.226045083	0.97802733	1.062342314	1.069142094	1.208670448	0.66579014	1.004138201	0.27522129	0.334241258	0.56787649	0.986186203	0.512663801	1.271770591	0.28909316	0.132701333	0.249110342	0.357904289	0.553188844	1.225804767	0.257542446	0.428892226	0.388094843
RGS9	206518_s_at	0.033679959	0.304848137	1.421885743	1.938655142	0.416905337	0.444375424	0.640476466	0.117449963	0.371756227	0.268402174	0.072030044	0.462870888	0.440295795	-0.030236434	0.406297961	0.583086644	0.060606363	2.050712244	1.346546212	0.541745375	4.097663717	1.058515861	0.447639283	0.427784648	0.469398607	0.251810816	0.289616717	0.598590073	0.329598847	0.385627065	0.481366321	0.014369006	0.710375558	0.48762094	0.259426889	0.21971671	0.216453375	0.394602709	0.441383932
MGC12916	238664_s_at	0.331880599	0.520909979	0.507582666	1.05291011	0.586730065	0.490991069	0.631879287	0.600056759	0.529885698	0.420003607	0.611208648	0.63623111	1.531058011	0.545388507	0.572587228	0.084103326	0.604408514	0.509486579	0.533692712	0.958531131	0.494799186	0.53777296	0.618280103	0.57313076	0.66805348	0.06832865	0.687908583	0.493167107	0.740400886	0.438770512	0.653366689	0.498063126	0.835051081	0.958259393	0.654454239	0.44692993	0.511118633	0.678932577	0.637862922
LOC100507670	236080_at	0.574457692	0.316889263	0.50238234	0.616615251	0.428402492	0.57173806	0.582073547	0.66258005	0.535292449	0.52006102	0.563850555	0.6813477	0.499390478	0.959586784	0.560586916	0.464032086	0.786061504	0.41317161	0.039193292	0.903830069	0.489326926	0.463760443	0.584521161	0.579081648	0.583705558	0.450977254	0.692771047	0.525500238	0.921509454	0.456416753	0.597849307	0.490686774	0.98324982	1.006911959	0.77926199	0.482798936	0.503198402	0.621238783	1.055053183
APLP2	208701_at	0.510652593	0.419810362	-0.445098548	0.594423861	-0.556340097	0.601495523	0.544922926	0.55498563	0.053175996	0.35072625	1.241473638	0.922164502	-1.407106167	0.468766803	0.489166183	0.992064311	1.697590892	0.005306847	0.292249326	2.171114574	-0.829140179	-0.472840883	1.210739396	1.237938599	1.323340667	-0.193513512	1.990790329	1.290702299	1.774018387	-0.243558729	1.596957224	0.821530632	0.522347674	1.334763901	1.008383836	0.513100281	0.374661486	0.124980112	0.560969922
HECTD1	241955_at	0.260750255	-0.043055099	0.775343561	1.166184538	-0.428728803	-0.009873611	-0.100444291	0.5090708	1.708521081	0.855578909	1.222486255	0.386135508	0.55394857	0.930375531	0.204178161	1.135450683	0.815053997	-1.211498365	0.573803878	1.783043672	0.344793622	0.904809306	0.862923213	1.142795056	0.474258574	0.258847165	0.850684467	1.543970484	1.164280925	0.585227355	0.436453228	-0.352845036	0.343705371	0.812333841	1.015778145	1.173256407	0.36872902	-0.172248276	0.564012851
TRPS1	234351_x_at	0.07819992	0.337401457	0.918086443	1.865950241	-0.12877992	1.024975623	-0.750535387	0.08608711	0.518542793	0.791341998	-0.058607583	0.890617043	0.901495922	0.762512191	0.621080642	1.137848877	-0.893870681	0.881640581	1.306207751	-0.822882993	0.386086051	1.204486321	0.194881577	1.212373231	-0.169577047	0.796238074	-0.205206369	1.708199422	-0.221797211	1.287712527	-0.052351107	1.413369321	1.123977676	0.51228606	0.83839531	1.198501383	1.067134098	0.283821047	1.356796651
C14orf178	1564816_at	0.575351351	0.686593305	0.47879717	0.913427829	1.368728908	0.552776524	0.572631658	0.650418822	0.51116368	0.429024358	0.617509135	0.582695401	0.589494478	0.503547493	0.510891555	0.448334648	0.67870574	0.517147067	0.488316329	1.011069566	0.470365684	0.457038644	0.579159	0.57480759	0.559032623	0.485325011	0.681969846	0.503003363	0.64824343	0.430112032	0.934371413	0.610165873	0.529929963	0.679521626	0.572087841	0.483964533	0.484781077	0.480973058	0.53808984
MS4A14	229510_at	0.19214517	0.366759188	0.490239556	0.101030243	1.812897648	0.198672798	1.007280912	0.665940455	-0.027889687	-0.159802186	0.014811884	0.161139415	3.504366341	0.075464174	0.653974245	-0.061344218	0.143460425	3.556586	1.12613778	0.284075573	0.138292331	2.177900257	0.214447759	0.015899721	0.213088056	0.289515562	0.254974076	0.201392346	0.109462598	0.626775625	0.228591781	0.440193933	0.56693894	0.227774833	0.229951104	0.953699863	0.619703915	1.651339225	0.09831121
PHF11	242060_x_at	0.580537516	0.256333177	1.051885812	0.870744417	0.609639996	0.545451871	1.250978122	0.527500076	0.407012121	0.725505159	0.516077595	0.500846506	0.912901749	0.503838202	0.554155512	0.282443008	-0.109213716	2.028036388	1.349708358	-0.10023836	1.056237518	1.35433226	0.581353658	0.419795264	0.440194358	0.112725351	0.288699689	0.166849748	-0.262340146	0.804108341	-0.044480725	1.176182454	0.730128646	0.684163161	0.633574891	0.336567671	0.598488982	0.664580867	0.280539475
DCLK1	229800_at	-0.127715143	-0.280025956	2.188771838	2.341354039	1.069830484	-0.21991739	3.271269236	0.23130288	0.72087486	-0.214206251	-0.304232583	-0.406226606	-0.209853977	-0.461710647	0.200025677	-0.496797425	-0.384196337	3.352863376	3.288944972	-0.223724921	1.515883281	3.109981303	-0.005594641	0.594130585	0.182619462	0.198938272	-0.009945662	0.169562936	0.064577729	0.771191397	0.099936649	0.256598758	1.014073297	-0.356998194	0.202745939	-0.116020627	1.378532598	0.971644049	-0.093717542
LOC100505711	237779_at	0.47704603	0.358189183	0.616845477	1.381120541	0.465078645	0.699256134	0.535794585	0.471877603	0.537426985	0.463174828	0.587471473	0.549937726	1.168972765	0.306511671	0.455015361	0.401705821	0.453926823	0.681033511	0.473781198	0.606781897	0.828177581	0.89671701	0.971240627	0.675594475	0.71285608	0.390283136	0.415306212	0.419928771	0.629085846	0.400074116	0.210230496	1.233977428	0.415033568	0.465893932	0.52192363	0.466981832	0.445768119	0.675322034	0.812946264
FAM181A	231117_at	1.233102829	0.766923139	0.68423921	1.496383041	0.356498692	0.852325305	-0.269336448	0.398383099	-0.449389676	0.170734094	0.914065425	1.298922785	-0.762987621	-0.212219475	-0.231802342	0.592307862	-0.452109977	1.13274035	1.869272731	0.058403644	1.22385517	1.656582632	0.698110617	0.971726515	0.638545712	0.040997325	0.578437751	1.261932487	1.047881747	1.243710814	0.208811887	0.762298379	1.068008222	0.048340129	0.641538076	0.596659454	1.199105237	0.428030445	-0.48610768
SKAP2	217035_at	0.564508993	0.72905944	0.48427355	0.996146903	0.560973149	0.417365716	0.877018677	0.522078354	0.514463668	0.225073012	0.582460141	1.28009917	1.227877208	0.543565468	0.517727608	0.426340444	0.892793642	0.610746356	0.350185478	0.66024712	0.476658223	0.664598615	0.697509538	0.424981622	0.837308801	0.266142708	0.518000664	0.469858268	0.954806469	0.3069402	0.522080162	0.686629697	0.530783022	0.635767948	0.490529673	0.602585817	0.352633908	0.355625361	0.49814464
CAMK4	210349_at	1.498362551	-0.271981014	-0.769711239	-0.412325014	-0.51839829	1.638705379	0.054943612	1.447772883	-0.07071286	-0.173523086	1.56554244	1.263912379	-0.135717024	0.271443366	0.088398219	0.725383699	1.199180198	-0.430547601	-0.573883715	2.631719189	-0.044602527	-0.601353371	1.530728897	1.218218671	2.133444831	-0.114502009	2.188658105	1.636257842	2.245502356	-0.746592938	1.789658231	0.00190728	0.266819156	1.298453919	1.573429935	-0.195009952	-0.039162126	-0.56164348	0.635357671
DUSP13	219963_at	0.577527248	0.492396627	0.527210293	0.748061689	0.53618602	1.280877765	0.602278041	0.544888909	0.380339469	0.196749796	0.56855216	0.779068049	0.551960976	0.507899246	0.719775558	0.497291782	0.581334952	0.329478527	0.585414474	0.740717173	0.486412675	0.460302534	0.945521633	0.578071435	0.631652193	0.312071014	0.789947047	0.692576549	0.657763006	0.347156854	0.648243891	0.485597158	0.794570328	0.775804045	0.631652658	0.547880846	0.647971667	0.496748355	0.550057451
RP11-356B19.11	238227_at	0.46153977	0.554013918	0.567069436	2.024631378	0.831165525	0.065802794	-0.310078803	0.57821977	1.548659202	1.072959157	0.738691237	-0.196389564	1.064799198	0.307324647	0.531167633	0.889369961	0.127271405	0.319292019	0.03017234	1.09036588	1.005234904	1.454552945	0.722100233	0.809678839	0.447396699	0.291549692	0.335340214	0.893993674	0.407958637	0.35111391	0.582573055	0.47323466	0.539870688	0.185203578	0.840957362	0.490641699	0.435973093	0.496625759	0.137062779
RBFA	243001_at	0.784764524	0.322935552	1.129911532	0.999902903	1.176148937	0.837528493	0.411330352	0.563096516	0.443969295	1.578141497	0.584040516	0.382227987	1.234625168	0.100996076	0.579959997	0.235628304	0.104532316	0.038440115	0.123843096	0.419216878	0.845688512	1.582765046	0.664547464	0.830729518	0.61613417	1.20579486	0.265003422	0.384946984	0.065366611	0.420577797	-0.180506585	0.332727064	0.418401546	0.250587394	0.701809229	1.479138708	0.185583813	0.549226561	0.521755927
RNF150	232501_at	0.488512541	0.377814522	0.430307863	0.600297541	-0.345118393	0.492591567	0.530669976	0.471648529	0.37155942	0.277180779	0.711267141	1.129850552	0.466753231	0.429220016	0.469745762	0.401205022	1.210629314	0.449890311	0.413171827	0.880440805	0.105014634	0.239918809	0.666389851	0.825500153	1.212261531	0.373190819	0.582891228	0.833659246	1.658042989	0.101206981	0.882617306	0.424596223	0.610088653	0.929397516	1.021328912	0.614984743	0.459138538	0.422692221	0.966932444
DSEL	244852_at	0.037473033	-0.270412653	-0.415108097	0.531123805	1.267113145	0.409003305	0.390780478	0.45659969	2.091495592	0.352158614	0.336383716	0.311360932	0.837649911	0.784069224	0.345903302	0.34971017	0.874639215	0.231397631	0.353518197	0.685066869	0.872463716	0.323871999	0.564849998	1.311174025	1.106914029	0.064399482	0.885247681	0.358685447	1.079716364	0.217253923	1.502923243	0.804739874	1.103650243	1.672095804	0.485159079	0.299393316	0.28878673	0.093502305	0.168840842
LOC283484	1556940_at	1.459199195	0.442523269	0.022035804	-0.749038499	-0.145234004	1.384675723	-0.044055897	0.084591569	1.124387033	0.121310543	0.998730591	0.008165298	0.265189504	1.088485604	-0.155841275	0.359295921	0.842883762	-0.44931157	0.011428369	0.848323319	-0.474334799	-0.163456629	1.786667784	1.873158897	1.630549314	1.511419966	1.489933869	1.429552765	0.88966511	-0.161280696	1.617494371	0.739801797	0.147420416	1.164368402	1.770076873	0.360383606	0.126478133	0.004084973	-0.11613164
GOLIM4	204324_s_at	0.564234746	-0.261780383	1.132409368	1.894779666	1.166951269	1.407384732	-0.770390052	-0.346640374	0.710018241	1.11364203	0.843834503	-0.417899758	1.145192106	-0.25416566	1.0888922	0.482911048	-0.14482753	1.188709688	2.619072781	-0.228327018	1.032590359	2.258422561	-0.039569694	0.009658755	0.47393629	-0.410012218	0.025707517	1.138120668	0.111653274	2.132765483	-0.350174509	0.245469133	1.209652241	0.257708617	0.329240845	0.459520276	0.485903147	0.680915358	0.123893143
PEG10	212092_at	-0.23997167	-0.500804341	0.066554223	-0.835073191	-0.212773673	1.393019748	0.68994114	1.298368575	0.295292091	-0.731990872	0.606986607	2.016951236	-0.497813543	1.380507709	0.389943405	1.452583838	0.881962132	-0.332174438	-2.276587878	0.962196514	0.594475171	-0.461094838	0.491936706	1.809155683	1.093837601	0.154676526	1.519492589	1.424569727	1.541523463	-0.576143912	1.990296587	1.143338688	0.980691968	1.837713765	1.4754314	0.371175989	0.515600136	-0.202166327	1.582049164
LOC389834	241624_at	0.316698727	0.049610835	0.515791058	1.444615973	0.281884565	0.131749614	0.042538723	1.106811275	0.773904361	0.672996966	-0.306688886	-0.01049822	1.078797264	0.188866513	1.718503625	-0.076318956	0.413252864	-0.117387734	0.201649668	0.746977242	1.88114962	2.060115884	-0.060270873	0.083880786	-0.044767853	-0.391275259	0.800287229	0.988226805	0.400470712	0.746160792	0.47363409	0.619416955	0.437458722	2.089217788	1.429656667	0.389589608	0.458674818	0.518510867	1.024128868
C1orf194	231044_at	1.013855263	1.052749053	0.708417696	0.844681233	-0.049329929	0.437520936	1.635338956	0.19790237	0.000443272	0.148946206	0.425554264	0.22319788	0.39481966	-0.210888484	0.092645999	0.358645955	0.174784653	1.216755324	0.432625198	0.494909652	2.854641283	1.473779951	0.230541324	0.753022891	0.423106536	0.834889651	0.321928787	1.206419114	0.354566579	0.557193811	-0.344432012	0.627638586	1.600524011	0.382035925	0.938243028	0.291465647	0.330632053	0.230269673	0.401891679
TOX3	216623_x_at	1.608275252	-0.028795431	0.405562427	-1.395243938	0.017712862	1.693133196	-0.930695299	0.919883112	1.022694278	-0.214016809	-0.050554414	0.599759391	0.896221	1.780712821	-0.159349052	-0.218913885	0.420248685	0.319342894	-0.93504645	0.868479274	-0.790622648	0.606830211	1.042004998	1.695581206	2.092135471	0.113995408	1.077635277	0.411817131	1.417070122	-0.41174973	2.17128306	1.843812398	0.732214487	1.540278132	1.151885826	0.778995913	-0.020091875	0.630492702	0.35388524
FITM1	229567_at	0.924635199	0.446759312	0.455462793	0.518019201	1.281478321	0.405689525	0.525091055	0.649930863	0.70324062	0.345037389	0.540322128	0.601790348	0.883565844	0.415481673	0.470422538	0.081213079	0.458183331	0.45328694	0.800610535	0.798706102	0.896620766	0.589823111	0.468790049	0.642859948	0.843312171	0.300431974	0.568064997	0.624092845	0.530530853	0.344221301	0.540322624	0.389643019	0.770420087	0.53596952	0.478581616	0.596078142	0.625181446	0.78374772	0.767701065
PROCA1	236286_at	0.523101826	0.491007904	0.504878961	0.748304589	0.534253086	0.631351487	0.573963119	0.538332348	0.489647846	0.418931699	0.522830036	0.556827944	1.027087508	0.517661906	0.543773112	0.130900962	0.584298131	0.525549147	0.80759678	0.638422916	0.63053529	0.456194043	0.581034277	0.527181262	0.571243233	0.380582845	0.615033066	0.53806053	0.620472398	1.309679529	0.587834451	0.660725397	0.62264778	0.582122214	0.587834163	0.442593757	0.517390399	0.938149591	0.547308662
ZNF704	235732_at	0.018448164	-0.023437077	0.4827245	1.357424366	0.840927883	0.266497043	-0.759969291	0.573566485	1.324515296	0.671209571	0.929051209	-0.085721901	0.637211439	0.838207382	1.014181731	0.941289116	0.465317961	0.805841525	0.643466956	0.770755313	0.614908722	0.896956506	0.743829711	0.321710289	0.267313459	0.258881889	-0.114279617	0.52841729	1.044099395	0.42887165	0.504755936	0.14628049	0.69786383	0.696775506	0.763956169	0.559151791	1.43602844	0.897500281	0.619804751
DNAJC3	208499_s_at	0.572212146	0.042931587	0.439755567	1.041655613	0.654895132	0.631504409	0.904576504	0.318450359	1.219261594	0.813733834	0.564324996	0.378559564	0.763416929	0.447099153	0.460154778	0.544197511	0.478921187	0.377471065	0.794966263	0.717178707	0.606209767	0.817269846	0.044835149	0.646463241	0.525159026	0.372303909	0.53576682	0.847459002	0.715004027	0.895328915	0.444652226	0.351632626	0.596417873	0.593426346	0.549093259	0.914367048	0.389982821	0.431868745	0.579827381
ANKRD44	235778_s_at	-0.322467583	-0.159276873	0.475261317	0.632196172	0.205181286	0.54380102	0.233740225	0.523401971	1.08368932	0.808169773	0.411617363	0.571816098	0.579159	0.502731527	0.655587221	1.526751275	0.565015984	0.926755041	0.91342714	0.651506759	0.464925943	0.453230987	0.535369996	0.902276218	0.563112334	0.367555696	0.510348365	0.378163115	0.647971483	0.445071092	0.568824421	0.749693266	1.034188242	0.597382142	0.578887813	0.334101298	1.54932653	0.468733756	0.544617236
GIPC3	236730_at	0.590542524	0.445303578	0.505955545	0.601149377	0.553552784	0.551105089	0.755636569	0.524993704	0.537233735	0.459718345	0.774403597	0.876941692	0.527986121	0.522818287	0.289727779	0.457269944	0.745301106	0.659626218	0.653642482	0.677304819	0.464613799	0.435511787	0.601965921	1.003686062	0.435240054	0.47603737	0.737141679	0.592989788	0.64140351	0.428439799	0.575312137	0.83995177	0.545936649	0.81928077	0.579119407	0.526354016	0.156728094	0.676217301	0.77304417
ITPR2	211360_s_at	0.837266489	0.280243933	0.527205088	1.135905576	-0.996992924	1.091843267	0.181514018	0.614238966	0.454313311	1.062741841	0.263108582	0.589489684	1.755483479	0.410524117	0.434730804	0.981146108	-0.288474487	-0.958098912	1.711967372	0.575345832	0.865281513	2.240975741	0.481783754	0.464377085	0.846785897	-0.066808253	0.536181543	1.238986133	-0.331991719	1.330373276	-0.137522899	0.712154563	0.700458628	0.518229346	0.589761762	0.833186986	0.633279051	0.403724622	0.472264617
FAM126A	223625_at	0.211912553	0.299762903	0.519797813	0.307106375	0.176282172	-0.007851409	1.072197197	-0.120725382	1.088788425	0.563043296	0.219528634	0.447722004	0.613903783	1.130129062	-0.157986092	1.018071798	0.641918307	-0.047561162	0.516805588	0.724601206	1.009641415	0.215719967	0.153707165	1.25279445	0.816804393	0.091695637	1.046087007	1.260953622	-0.068775199	0.452617678	1.277272802	0.917166298	0.829043292	1.164127134	1.696944921	0.458328768	0.239655027	0.630223166	0.330769253
FAM66D	222194_at	0.506322861	0.467701218	0.473684686	0.841950905	0.623275807	0.566159327	0.587918054	0.633882479	0.574046949	0.447574436	0.603693326	0.579214525	1.072321245	0.568878983	0.559904079	0.484291907	0.682840508	0.538416883	0.520737935	0.709766338	0.528353373	0.488915782	0.719829956	0.580846493	0.607229171	0.348028184	0.670873865	0.554191473	0.712215061	0.387737725	0.71493512	0.529441474	0.592813502	0.744036114	0.642858839	0.472052038	0.520737935	0.51965009	0.600701355
GAB3	228410_at	0.303710387	0.321390042	0.547951995	0.511506598	0.622203668	0.450037854	0.333628902	0.423111162	-0.119224527	0.305614427	0.10026655	0.660281718	1.85129898	0.576782646	0.165543462	0.825375347	0.082587605	2.161632327	2.383027397	-0.435542301	0.577053938	1.622832919	-0.003358938	-0.178516781	0.388570237	0.429367116	0.272161299	0.436982332	0.689112247	0.951304226	0.530817873	1.416940781	0.670616483	0.457381115	0.160375397	0.486211234	0.554207979	0.779682821	0.654298047
DHRS9	224009_x_at	-0.116122258	0.264383897	0.286685898	-1.336786197	0.558397838	-0.261089522	1.788581231	0.746338223	-0.295631562	-0.050029915	0.427029623	-0.121561696	-0.200437512	0.479250639	-0.300527256	0.880970079	0.176532523	1.148602718	0.59484346	0.391399742	0.06311495	0.650872252	0.162389621	0.631017928	0.741987061	0.775440912	0.256224467	0.701460962	-0.060637097	1.133099869	-0.232530624	2.02058409	3.17461191	2.090210848	0.410982522	1.286497955	1.600368245	2.366547712	0.125943578
LINC01268	1557359_at	-0.499529224	0.066469495	1.975796565	0.342533014	0.015608893	-0.263175566	-0.060547228	0.296839374	-0.15111731	0.379522709	0.016152542	0.341989162	0.297655705	0.916419088	-0.330083393	0.177166439	0.353412278	2.365821573	1.571628274	0.287864447	0.766828009	1.528655028	0.235915486	2.026929454	0.976256062	-0.360273561	0.389859066	0.295479597	0.402369863	-0.206058301	-0.267254106	2.352494619	3.128192422	0.624852071	0.347156854	0.179886166	1.407350739	0.249514516	0.765468126
PINLYP	213556_at	0.051072742	0.153883013	0.766119004	-0.125172823	0.227862301	1.566023098	0.294226429	0.416074749	0.509909836	0.143275464	0.184888606	0.405195881	0.515620925	0.160954513	-0.035417646	0.118795858	0.320336213	1.395217044	1.155871287	0.567569784	0.668476531	0.78570153	0.518613188	1.167567315	0.48298341	0.427498154	0.902383045	0.946171038	0.627406621	1.043269953	0.644814006	1.310902546	1.22930717	0.587968636	1.256233768	0.170745245	0.474823514	0.708729949	0.153882624
ETV1	221910_at	0.767998631	0.482687745	0.676884078	-0.438793537	-0.538611987	0.323032892	-0.212230556	0.435090136	1.911692234	0.125573742	1.218133034	0.720946197	0.264828243	-0.074334915	0.419860725	-0.151579003	1.393562275	-1.328996989	-1.415215904	1.631275765	-0.493190711	0.218591482	0.559387554	2.404254635	0.334456494	0.270812251	1.856752052	2.037075516	1.398730259	0.178065721	1.234180066	0.902359658	0.89338388	1.196373878	1.736806211	0.228926285	0.611337088	-0.18639224	1.283680849
KCNIP3	1555694_a_at	1.164140718	0.352813091	0.425976455	-0.791151664	-0.377464177	1.912368119	0.403129719	1.061330362	0.178199353	0.490708746	1.367312909	0.744470187	-1.035121035	0.275841066	0.302768242	-0.542286158	1.647184673	-1.57963277	-0.281454264	2.491693968	-0.433220883	-0.013821517	1.463322954	1.371392978	1.304484874	-0.099768224	1.850084658	1.847636148	1.660784349	0.374027758	1.464956255	-0.597227057	0.743653091	1.535398564	1.19324351	0.796962327	-0.023068842	-0.076921653	0.296512383
ULK4	244168_s_at	0.976178915	0.346264343	0.360135338	0.901655089	0.431394892	0.680532486	0.430851212	0.323960632	0.70800293	0.965027625	1.231027623	0.452338288	1.701287951	0.379174112	0.133028827	0.486335439	0.37727015	0.039193854	0.610360086	0.57228259	0.512989682	1.061310037	0.341912444	1.222868412	0.205376747	0.062856967	0.456690098	0.98325055	0.469473109	0.857594102	0.504831379	0.347080183	0.415619906	0.243726227	0.625591541	0.511085935	0.557051339	0.521149259	0.858681676
KIRREL2	223755_at	0.646074894	0.356411811	0.470644832	0.891948026	0.510354442	0.739908919	0.553600359	0.467108434	0.409720471	0.405640844	0.532385389	0.543536961	0.954232796	0.488323734	0.649338895	0.339820251	0.562575369	0.301199325	0.66320943	1.156044476	0.48478819	0.411080391	0.499203089	0.553056596	0.673545389	0.403737272	0.597934143	0.806544724	0.939001748	0.352603741	0.752420544	0.461125659	0.950152965	0.980070793	0.587870926	0.359403096	0.462485848	0.390954545	0.531841153
CDK13	214287_s_at	0.973674896	0.482471843	0.489271429	0.694619392	0.599696844	0.565426869	0.57902631	0.506678	0.586369884	0.520277305	0.582018035	0.580930116	0.592081152	0.509942156	0.504502633	0.98292124	0.622543769	0.502054462	0.477303992	0.706858418	0.513749953	0.454457981	0.583649821	0.653549854	0.598337571	0.092446965	0.661166111	0.531972667	0.703867216	0.941580369	0.574131064	0.490903503	0.537956399	0.573586164	0.590993615	0.673947934	0.495255636	0.495526941	0.590993711
INADL	223681_s_at	0.201653682	0.480980707	1.139998277	0.462757522	-0.077674408	0.005553053	0.655594089	0.244081847	-0.227809777	0.234563245	-0.070330785	0.489412224	1.60046635	0.376810682	0.10673129	0.443718456	0.233475435	1.860483183	0.322957466	-0.121191806	0.380890773	1.451691425	-0.127991279	2.219774596	0.518786896	0.332749517	-0.512032147	1.538181493	0.054238076	0.183973757	0.80001887	2.656035916	1.36492872	-0.262896387	1.948878147	0.502466768	0.349068555	0.257410413	0.795394093
CSF2RA	207085_x_at	-0.188379151	-0.35156979	0.26474623	-0.934975755	-0.22346486	0.418416551	0.545976966	0.520681822	-0.218841082	-0.183755562	-0.39862307	-0.159548529	0.746156663	0.970272337	0.374627993	0.91560312	-0.176956021	1.785951563	2.31523221	-0.420654347	0.465469577	1.979876708	-0.385567934	1.59311594	0.238635369	0.059125425	-0.141325086	0.623763782	0.333013309	1.16691638	0.225852879	2.52547696	2.100909715	0.549240463	-0.176139956	0.624308216	1.672262846	2.566545826	1.189491238
LOC100506476	243680_at	0.402562948	0.642725412	0.773549611	2.48133692	0.265482745	0.104196678	0.000842865	1.121687839	0.762942017	1.181252698	0.746078992	0.606007317	0.404465671	0.587512278	0.57636105	1.415974081	0.252699762	0.3508861	1.32730842	0.395491485	0.677538099	0.182800464	0.457775609	1.283519421	0.392498449	0.176543246	0.496942094	0.700112078	0.244268698	-0.014661044	0.515981147	0.598119431	0.09930113	0.417792687	0.554330396	0.055783304	-0.005412369	0.563850067	1.01153557
CPN2	216223_at	0.72140696	0.235099857	0.401825725	0.740989799	0.56746416	0.398561724	0.539721731	0.667553376	0.535641922	0.215244698	0.578343162	1.361657374	2.023393972	0.406449485	0.481789333	0.002008852	0.773899467	0.369731351	0.453502619	1.007261534	1.023852607	0.519051194	0.453502724	0.578887331	0.563384452	0.300375859	0.530202717	0.411888485	0.7603005	0.046614265	0.561752832	0.657490652	0.636275756	0.694752027	0.55984849	0.372178963	0.477981686	0.530202517	0.603910056
IL1RL1	207526_s_at	-1.737697226	4.551115637	-1.751024651	-1.007420161	3.811590942	0.037542192	4.127637406	-1.747217368	-1.680580635	-1.805693281	5.012399723	4.697714336	3.675599059	0.785225443	2.827008653	5.182389586	-1.541053124	2.94940205	5.224275326	-1.640871548	-1.372151146	-1.745040891	-1.721650252	-1.724369747	-1.702339107	2.538433943	-1.693635556	-1.81630104	-1.649574403	1.130645003	-1.685747852	-1.115941859	-1.753744673	-1.677316915	-1.721650252	2.360828337	3.39382336	1.611240995	3.133535579
UG0898H09	1558387_at	0.281143199	0.547143785	1.565995032	1.184129573	-0.368082281	0.683950975	-0.238889903	-0.010967894	0.629554608	0.709789625	0.555575195	0.148142764	-0.038981819	-1.091831873	0.571622256	-0.596004754	-0.356387404	1.04704987	1.131636893	-0.204892455	0.991293301	1.584762289	0.678239789	0.881412233	0.686399765	1.123205772	0.414959988	0.816135512	-0.300629959	0.389120829	0.458205279	2.76680448	1.450129625	0.827830647	1.104710706	1.636710687	0.325748712	0.301270629	0.46391672
MMP28	219909_at	1.091260579	0.533421514	1.171496426	2.625521244	-0.909724739	1.352365713	-1.012535345	-0.830034475	0.035418962	1.008849704	0.388454186	0.533965951	1.273761739	0.242943042	0.385462514	-0.137563257	-0.339103137	0.549740626	0.972402983	-1.127584748	0.940309453	1.218277764	0.842939341	1.140762102	0.2845563	1.341213542	-1.079442595	1.248195253	-0.525411323	0.415108442	0.535870313	2.500952942	1.471765619	-0.050527968	0.997698293	1.722262634	0.234511744	0.159443832	1.503315861
UBN2	238350_at	0.938275929	0.542539379	0.704369678	0.9545947	1.244801956	0.562121947	-0.276948273	0.414977626	0.992945096	1.452053993	0.458224181	0.692674471	1.880700256	0.341814776	0.41334733	0.490589948	-0.083567841	0.256956652	0.493581346	0.7875962	0.798203592	1.684599736	2.154044415	0.211534336	0.14163512	0.474542992	0.307817855	0.493853989	-0.123005125	1.398200948	-0.036514335	-0.329985354	-0.120557628	0.296393384	0.203918785	0.944258535	0.13864372	0.589863945	0.204191436
NABP1	222872_x_at	0.065616426	0.468968506	0.441769759	0.622639159	0.407228301	0.489095158	2.635048772	0.472503368	-0.049161049	-0.160402502	0.535332467	0.403420656	0.86116907	0.911214196	0.274772382	0.3604462	0.560354969	0.526357121	0.436873948	0.725992728	-0.192225026	0.43089081	0.272867889	1.287368153	0.59299304	0.99879333	0.599248943	0.436057765	0.542132623	0.276675674	0.553012052	1.023543366	0.569602206	0.637870246	1.841671349	0.579937026	0.430890703	0.436602258	0.384109724
PHF3	217951_s_at	0.489800317	-0.106932277	0.5879862	1.585351591	0.803941758	0.311106523	-0.310920235	0.44492251	1.430048694	1.200494309	0.347008613	-0.053351176	1.065861787	0.731321942	0.539301373	1.279369248	0.453898069	-0.591608339	0.937758307	0.731593917	0.927966217	1.047095252	-0.037849027	0.563235463	0.38019083	-0.186896155	0.435131752	0.734585118	0.33558524	1.144737131	-0.071845742	0.359248348	0.546100775	0.464505171	0.758792749	1.02180007	1.048183514	0.512375372	0.830867893
PPM1K	244011_at	0.722816426	0.53759556	0.825898271	0.99615985	0.956722295	0.457631797	-1.045078913	0.811210747	0.209854582	1.344299431	0.840857648	0.354278147	0.83215392	1.212116196	0.784284693	0.885734048	0.572952903	-0.884337064	0.568872856	-0.462762189	0.437777222	0.843033201	0.716288312	0.608582745	0.691810528	0.469599701	0.642581439	0.791356003	0.422546053	0.767965167	0.718193173	0.411394463	0.377124638	0.582199211	0.583560386	0.816106997	0.880839013	0.376580894	1.019823516
DNPH1	213871_s_at	0.561231298	0.282448108	0.555519832	0.744276679	0.588429552	0.854701697	0.641466586	0.771745992	0.587613948	0.510914335	0.618620097	0.805200649	0.703206682	0.566398916	0.727141428	0.185077318	0.639290333	0.596317203	0.547903839	0.70619828	0.535664713	0.593053487	0.618347958	0.562319317	0.661321744	0.079548238	0.618348428	0.55116712	0.70647123	0.253889575	0.648538611	0.544640083	0.645002135	0.646905661	0.668121213	0.436118654	0.546000286	0.550351844	0.612908519
ITGAM	205786_s_at	-0.390469987	0.562833719	0.544338587	-0.074424553	0.527203986	0.231013671	0.824754251	0.032464117	-0.377414813	0.511701098	-0.091559913	-0.327641356	1.487035051	0.472806845	-0.079319949	1.222394998	-1.598350749	2.261102005	2.023387194	-0.999714202	0.709161008	1.903170884	-0.058377327	0.836177675	0.786132869	0.989848624	-0.58276241	0.433641053	0.6773391	1.108978019	-0.364630812	1.91323422	1.523753031	0.682234741	0.167369233	1.557206459	1.61785984	1.528920474	0.467367761
KIAA0100	201728_s_at	0.755647677	0.13062886	0.387925942	1.162535798	0.255196874	1.257458327	-0.012162913	0.809499645	0.771966857	0.996897107	0.448034757	0.433619263	0.873960728	0.823100165	0.498079266	0.707506238	0.490735338	-0.539267772	0.59354548	1.14757665	0.364263466	0.999617274	0.466801251	0.670789315	0.464896571	-0.099470342	0.70315573	1.041502616	0.679764546	0.953380203	0.6365192	-0.337455404	0.425187498	0.777950467	0.569610469	1.122010418	0.401797115	0.450754126	0.323737369
PAXIP1OS	1569898_a_at	0.649267239	0.795050824	0.802394001	1.214449686	0.531498344	1.034124417	-0.57656382	0.563047495	0.53639443	0.938930033	0.337845909	0.499948418	-0.707660808	0.575016112	0.520075206	1.194050732	-0.116095833	0.777915886	1.470114446	-0.616274366	0.810553497	0.929139404	0.348725209	0.426784622	0.004665625	0.467038298	0.232316556	1.02841264	0.228236509	1.200851018	0.586439545	1.034940825	1.359417153	0.668033959	0.887797174	0.556792441	0.188798798	0.575831704	0.635940177
SELL	204563_at	-0.636060049	0.715700647	0.860395458	2.746603491	1.365469538	-0.537602104	-0.479397121	-0.169064384	0.508448328	0.848428208	-0.494628676	0.902281544	1.555042094	1.433738092	0.553597705	3.570443379	-0.535698099	3.769535748	3.63925532	-0.460902348	1.39919538	0.694485854	-0.53107423	-0.598254428	-0.508227009	0.869370817	-0.497075739	-0.64775583	-0.456822287	-0.23977965	-0.506322747	-0.081484768	0.521502878	-0.428536895	-0.516930669	0.850332021	1.878703922	1.22675802	0.960213651
RP11-567I13.1	229216_s_at	0.522865983	0.436647028	0.460853468	0.622411731	0.500019421	0.541088559	0.648522782	0.523953212	0.541088956	0.449158499	0.538912967	0.569375205	0.504370626	0.488595933	0.53782543	0.418967417	0.696663353	0.183701704	0.455957732	1.025491588	0.45160603	0.43229508	1.157132533	0.550064349	0.66212199	0.373818903	0.807905432	0.714070251	1.005365492	0.404008788	0.721958719	0.465749256	0.579710391	0.923225716	0.630843805	0.463844964	0.532929719	0.462213598	0.538097093
YPEL1	228788_at	1.267104153	0.178353373	0.995664397	-1.250106333	-0.533700737	1.532016868	-0.665884625	0.718512612	-0.656638117	-0.018291696	0.493038466	1.184965198	0.614343294	1.679432221	0.02903371	1.209171474	0.965746686	-0.133068053	-0.983018822	0.907813625	0.323320489	-0.902510961	1.028303219	1.269824257	1.056861637	1.585869575	1.180886655	1.021774632	1.32394974	-0.160811405	1.216788036	0.490590153	0.429122404	0.980705711	1.147703955	0.919508352	0.290682603	0.684515717	1.116970056
MS4A7	223344_s_at	-0.510512019	0.245059077	0.102267762	-0.503984492	0.217045419	1.027013173	1.860915932	0.729461497	-0.40634205	1.007429902	-0.465362511	0.832272712	3.310589662	1.000901907	1.108880361	1.717307836	-0.131366566	2.164721928	2.580312977	-0.507792288	0.458294852	2.500621832	-0.594283053	1.041700254	-0.57877961	-0.336986398	-0.927462876	-0.2616472	-0.195826304	1.618305854	-0.248590885	0.304351928	1.112143228	-0.507248419	-0.084856984	0.644603612	1.114592108	1.25303187	0.840159858
LGR6	227819_at	0.961373882	0.033909251	0.305893031	0.831909661	-0.332453237	2.984118461	0.760649581	0.156845083	0.088577732	0.374704771	0.378240371	0.770169885	0.213418458	0.671711218	0.758474346	0.371985001	1.191472511	3.229719882	1.515949316	0.14297446	0.420669952	0.888754781	0.494377206	0.513416663	1.475696083	0.008886411	0.803080114	1.072071079	0.509065225	-0.009608681	0.652128777	0.550406814	0.041524343	0.384495702	-0.368899015	-0.053942031	0.117680017	0.009702606	-0.421664162
HTR4	207577_at	1.205841393	-0.104304337	1.461234752	-1.027690459	-0.906112922	0.18318273	0.933314063	0.32597293	0.870213271	0.815545263	0.713823365	1.225153116	1.30593201	0.230235114	-0.361057053	1.478097746	0.374658816	-1.409284246	-0.098049484	0.934401761	1.806381558	0.284088961	0.774747428	2.035937257	0.266137669	0.326517905	0.654531595	0.807657362	0.570487802	0.270489114	0.664050877	0.879732895	0.370035241	0.47937234	1.551261539	1.237391906	0.323254649	-0.079553999	1.054075152
MYOM1	205610_at	0.711886914	0.275625247	1.095384633	2.651676982	0.000921732	0.793754331	-0.122831121	-0.132623411	0.484508775	0.138272931	0.032471593	0.067829916	0.485324701	0.189950024	0.335733631	0.50082744	0.041718755	3.277783351	1.924391056	-0.2142182	1.717683661	1.496561031	0.012616584	0.250602795	0.034647473	0.488588427	-0.293092705	0.068916478	-0.026820624	0.619140176	-0.007237442	1.51369569	1.028748488	-0.210138448	0.641715721	0.37000298	0.785323134	1.200370323	0.1458891
ADIG	1554129_a_at	0.554022074	0.410143304	0.367713693	0.595635989	0.475963206	0.332083008	0.201259339	0.598626944	0.510776736	0.388656525	0.519480411	1.083847164	1.920741476	0.460459605	0.860548418	0.39844724	0.555110141	0.347586405	0.437069076	0.618482436	0.867619519	0.691102274	0.969886209	0.508601259	0.548310846	0.066627099	0.591012675	0.190107853	1.124645096	0.395999644	0.571430038	0.431357661	0.498537335	0.690286029	0.564086137	0.4115025	0.44930897	0.573333029	0.587748538
TLR7	220146_at	0.421242908	0.429131405	0.399756477	0.368206245	0.495223293	-0.314473219	0.628495339	0.488966153	-0.117284651	0.429402791	0.490599087	-0.037593421	0.747895981	0.531668711	0.231127739	1.143631845	-0.254364853	2.128758275	1.819784044	-0.888087844	0.454425342	1.606277671	-0.292714471	0.586609695	0.544723755	0.564035979	-0.225261932	0.049712588	0.642910395	0.764758537	0.577906847	1.37590793	0.892047303	0.730216573	0.283076645	0.569746069	1.014168302	2.298476413	0.772918795
ADD3-AS1	228215_at	0.141808261	0.740445877	0.993118333	1.639895882	0.473901076	0.616148289	-0.154109266	0.564198644	0.563927655	0.714878867	0.595477785	0.576167237	-0.218026658	0.48641216	0.601461673	0.518505932	0.575622525	0.587590043	0.453501987	0.198380997	0.513338332	0.448878439	0.740988849	0.608261009	0.596565861	0.248154318	0.465198099	0.623492049	0.333557578	0.501643363	0.621861143	1.314875438	0.675169351	0.614788325	0.723038442	1.122854709	0.526394083	0.486956406	0.470093459
UBE3A	214980_at	0.303467368	0.048074885	-0.021009086	0.17917126	0.338009703	1.118602924	2.123583565	2.211978133	0.188961941	0.069288475	2.897650403	0.214800351	0.250701623	1.505363538	0.12966997	-0.910397258	-0.30985721	0.623048666	0.243086646	0.240094351	0.123957487	0.538189789	0.632296511	0.174275375	-0.109675655	0.155508202	1.704729724	1.929386153	0.390774316	0.188961941	2.193211901	-0.081661551	0.575451462	-0.052015876	0.311355351	-0.072143131	-0.127626751	0.254782561	2.071906348
DRD2	216924_s_at	0.538576503	0.157799019	0.412919801	0.867133333	0.527153431	1.394509752	0.809200556	0.488258633	0.631595111	0.447461872	0.495331066	0.590525757	0.557887045	0.49941089	0.512194416	0.290254172	0.573662455	0.777378304	0.482819274	0.63730605	0.945735862	0.449094143	0.572302772	0.560063296	0.603036958	0.40204061	0.70013561	0.49886632	0.627787887	0.56495874	0.579646486	0.407752136	0.539664367	0.527424508	0.580462264	0.464324384	0.487171948	0.498867137	0.544016249
SPARC	212667_at	-0.183050649	-0.197737568	1.58783733	1.635433272	-0.77869536	0.245868975	0.072614445	0.185758609	0.830905445	-0.004084998	-0.400094088	0.492830156	0.575784373	0.594279572	0.409058501	0.417217603	-0.678877823	3.718013858	2.007779639	-0.785223393	1.159461916	2.317570062	-0.792839549	1.117304731	0.171616771	0.100628937	-0.128381524	1.206514451	0.17787188	0.76535669	0.237981293	0.987023855	1.23588976	0.00407332	0.320391095	0.065269955	1.239969263	1.017213638	1.290286085
FKBP15	1568717_a_at	0.45882472	0.095725973	0.608415546	0.575777404	0.876591754	0.044864798	-0.003004075	0.979129344	1.080307964	1.245402259	0.738967877	0.013586889	1.254377139	0.656012661	0.913853256	1.381664902	0.573601869	-0.303002705	1.21793092	0.054383962	0.916844857	0.898350157	0.836065831	0.727273198	0.135436104	-0.000828244	0.4697043	0.183304074	0.210775485	0.816483221	0.194456884	0.033713925	0.109053198	0.519204716	0.153659179	1.166254287	1.134160865	0.4697043	0.792548627
LXN	218729_at	0.255019654	0.372788546	1.062540295	0.768525576	-0.472809128	-0.546517188	0.196542839	-0.106991738	-0.250598574	-0.543797018	0.20932634	0.960818158	-0.194570109	0.122563395	0.175328758	1.66036036	0.530811482	0.430721388	0.856375587	1.825454645	-0.079792997	1.181125583	-0.199737559	1.391368504	1.021741947	0.221565314	1.769971164	1.614394654	0.469887226	0.243324085	0.937428315	0.507692766	1.341595626	1.917113353	2.289731496	0.094004679	0.120659824	-0.674077366	0.711680705
ZMYM2	210282_at	0.887001984	0.824174118	0.689269456	0.745298352	1.056447853	0.413477644	0.444756212	0.537773656	1.705130122	0.351465508	0.601690622	0.546206197	0.812206412	0.390903494	0.526351512	0.676758365	0.557629082	0.268510329	0.398518274	0.739586753	0.66533528	0.780112686	0.663703119	0.431156836	0.629977353	0.541582438	0.587004296	0.2426714	0.183923973	-0.334478247	0.697701505	0.356361551	0.527710746	0.593803219	0.5290714	0.523902843	0.438772641	0.419733683	0.535871109
ABI3BP	223395_at	0.037280298	-0.871145469	3.084859909	3.185222262	0.830113725	0.240180221	1.763562508	-1.089278235	0.376444537	-0.897800379	-0.697075978	-0.634791465	-0.447667396	-0.535790123	0.686778663	0.015249344	-1.021009774	5.11413211	2.194656325	-1.104236597	2.536268791	1.908801881	-0.427540304	-0.006236815	0.326943063	-0.054106183	-0.648118656	0.954681496	0.097388982	1.721948835	-0.163987023	0.366380634	1.983869081	-0.664982168	0.887502343	-0.194994048	2.702723361	0.828754076	-0.234975277
SLC4A4	211494_s_at	0.978204564	0.668414624	0.532966811	0.932783094	-0.258777862	1.954626635	-1.778080464	0.602593988	-0.040102567	0.800054997	0.549014376	0.786999842	-0.004745173	0.982284375	0.296341811	-0.277001938	-0.047991021	1.015738474	0.661887479	-0.709455868	0.620817036	1.328792241	1.466688037	0.732874896	0.468234734	0.155452893	0.170684749	0.955629953	0.167421004	0.396703138	1.287722868	2.298414327	1.199327093	1.113652697	0.34774547	0.560165354	0.70078113	-0.012905253	0.40676609
TPD52L3	231554_at	0.735573212	0.43394267	0.403480538	1.272741371	0.652618288	0.556063453	0.515265861	0.538111699	0.512274225	0.437206216	0.574830545	0.592509852	1.397310226	0.602572705	0.520434318	0.167670713	0.540832434	0.401304649	0.515538172	0.620523353	0.488067529	1.037203605	0.56857502	0.709462778	0.575646436	0.400216894	0.385530324	0.493779097	0.623515929	0.179637925	0.598221786	0.475556225	0.61807558	0.564222647	0.253617687	0.499490797	0.473652894	0.489971673	0.554975418
LOC100132057	237173_at	-0.012917408	1.242560802	0.887893462	1.941830858	-0.113550991	1.429413504	-0.176923728	-0.105664308	-0.11001495	0.968944722	0.529690736	0.022713095	-0.156253276	0.52234657	1.2439208	0.856886998	-0.389343115	1.381816213	1.324699561	-0.275109925	0.786715118	1.425061676	0.336310013	0.20058985	-0.07166561	0.262058333	-0.029235472	0.662146241	0.213645527	0.648275832	0.463055206	1.255615721	1.536574713	0.440479512	0.275657664	0.309655143	1.291789776	0.188350787	0.692608773
ARPP19	214553_s_at	0.770375091	0.578355626	-0.161441555	-0.807131177	-1.17349458	1.424496309	0.476904437	1.164479625	-0.314024339	-0.040953465	1.244714291	1.091588408	-0.534332709	1.464205851	0.312082402	0.746439185	1.414160705	-0.850649054	-1.321725483	1.851510676	0.245718834	-1.522448868	1.621141331	1.102740022	1.894485406	0.040370372	1.67417891	1.453326138	2.026670122	-0.478031056	1.776444592	0.29902727	0.969738373	1.825945475	1.563480321	-0.000155531	-0.307768686	-0.069239292	0.435291695
PCNT	233387_s_at	0.60631572	0.453732591	0.446661187	0.447476578	0.470322989	0.701237996	0.464883819	0.645752099	1.268052798	1.457625493	0.65445653	0.285646642	1.247381859	0.808399055	0.493170592	0.515200046	0.564973855	0.294078179	0.179300331	0.869868012	0.299789156	0.735508054	0.294349372	0.328075288	0.845388803	0.057723916	0.836142281	1.139130687	0.63487351	0.805679434	0.665335735	0.025357706	-0.143816532	0.556813723	0.040861438	0.935415844	0.391992024	0.078122843	0.483922549
OSBPL8	228986_at	0.886612107	0.151711423	0.522424815	0.593956732	0.430223817	0.393232763	-0.018006517	0.509913078	0.803929115	0.669568264	0.980990066	0.666305219	0.6396506	0.42777446	0.511003124	0.839830062	0.794953125	-1.008028679	0.148447117	1.443362964	0.797400689	0.509642541	0.668753263	1.021516114	0.802024924	-0.040309214	1.219520456	1.226318994	0.723965997	0.428590731	0.995678433	-0.490714869	0.395952827	0.811272163	1.108006499	0.696766339	0.315989876	-0.194796214	0.496859592
DPYSL3	201430_s_at	-0.184450802	0.094061855	0.690522584	1.251080742	-0.678100759	0.374205083	1.010919233	0.480821512	-1.589246793	-0.158883239	0.356526299	0.667675807	-0.377830731	0.67801095	0.060607746	0.284450407	0.023073487	1.743372178	1.313637445	0.223797293	0.5923359	1.263321113	0.853985191	1.042741961	0.314912609	-0.267405172	0.736488243	0.9100129	0.666588093	0.846912715	1.060149164	1.662048778	1.443373733	0.806659293	1.182269596	0.19551164	0.848817246	0.686442617	0.717177303
SSH2	1554114_s_at	0.466675666	0.450900314	0.427237675	0.648633218	0.788160733	0.479730967	0.559693948	0.518079951	0.525696268	0.423974165	0.491698175	0.565677692	1.171113933	0.534127459	0.439749398	1.116988814	0.52678357	0.459059933	0.442468595	0.617898384	0.545550915	0.417990521	0.468851344	0.542287176	0.438661836	0.419622161	0.595596559	0.497681031	0.694598623	0.157973464	0.530592476	0.670663704	0.493873659	0.566765383	0.575197104	0.880362435	0.469395689	0.697861606	0.506657488
OSBPL11	222586_s_at	0.265389966	0.222145741	0.566205319	1.06366377	0.948070317	0.79086335	-0.137690114	0.37445595	-0.010672372	0.471554891	0.684518051	0.370104004	0.902377334	0.444899512	0.936103367	1.19584647	-0.311215488	2.078434952	1.922588351	-0.875854794	0.827853974	1.25514012	-0.159448707	0.348073748	0.107640604	1.093853553	0.047260292	0.14925182	-0.189638619	1.034833378	-0.143129428	0.613257986	0.927127165	-0.074319073	0.095944938	1.118603854	1.525492019	0.762305694	0.5485256
MYO10	216222_s_at	0.857136861	0.595216621	0.59032071	1.688047522	0.944987795	1.674448313	-1.143033331	0.409722752	1.042358922	1.290407004	0.174457299	0.469288462	0.274002892	0.203559013	-0.014299209	0.14018667	0.206007248	0.227494528	1.084514832	0.233749182	0.685243182	1.030390677	1.419599672	0.68877907	0.612895407	0.368381716	0.235654157	1.213163414	-0.456817733	1.331476843	0.447257351	0.945259572	0.937099603	0.368653264	0.553331403	0.627310705	-0.129892508	0.046896955	-0.085831602
FLJ32955	1553472_at	0.572483523	0.354897031	0.491432204	0.971212075	0.593970783	0.670125971	0.672029887	0.618448325	0.166683956	0.258070097	0.604305837	0.604034212	0.938029943	0.581459234	0.540661955	0.166411194	0.700860125	0.436763636	0.59505818	0.533317745	0.549092963	0.452539138	0.587714556	0.578195612	0.627696852	0.109022966	0.798774854	0.270853266	0.735130734	0.260789751	0.619809445	0.797414552	0.694604506	0.720714667	0.5523571	0.649182701	0.50992787	0.558612958	0.632592553
YTHDC2	1568680_s_at	1.117511204	0.747341851	0.478076772	0.443807554	0.085876838	0.378259352	-0.600066599	0.60998931	0.579527647	0.72150382	0.968464311	0.837640547	0.63011681	0.856950404	0.444623393	0.427488071	0.781611423	-0.655007409	0.16910365	1.574172539	0.49765988	0.748973556	0.741901746	0.700288427	1.032924814	0.118242764	1.024494154	0.859670724	0.965744692	-0.089009579	0.809354759	-0.138510184	0.468285312	0.913523494	0.710079446	0.660850417	0.21017313	-0.005509338	0.945345582
STC1	204595_s_at	0.711644675	-0.000952147	-0.099682346	0.179373462	2.581263911	1.017083476	2.118074947	0.040388749	-0.039029962	1.420979573	2.154792515	-0.136944178	1.006748412	1.469120468	0.302038119	5.128664298	0.052900375	1.693507476	0.077922752	0.030597258	0.4929704	1.424787	-0.16604661	-0.015095628	0.31074146	-0.045013183	0.000951432	-0.192429597	-0.233770263	0.161693462	0.284359432	-0.090434705	-0.248186081	0.021622	0.080642929	-0.08635588	-0.107025719	0.475563384	-0.024615162
DNASE1	241854_at	0.530300516	0.1163408	0.502286398	1.078347776	0.704370386	0.570826134	0.617063532	0.590136239	0.702466501	0.478351843	0.619239548	0.556955042	0.800380094	0.520509147	0.532205131	0.393492425	0.601832461	0.257772329	1.257856791	0.653236983	0.509901427	0.481887887	0.590953004	0.588777516	0.599385023	-0.047393727	0.641814752	0.187328158	0.654325639	0.42096287	0.49086326	0.323593158	0.554507027	0.596936192	0.600200853	0.84253745	0.48487953	0.608359998	0.532748731
SF1	210172_at	0.21855317	0.685821679	0.795975027	1.373124765	1.359526118	-0.396130288	0.841124718	0.304227498	2.549999561	1.212382819	0.031428652	-0.108371307	0.881105364	0.204410445	0.259623573	0.386911132	0.59851528	0.441308391	0.583555668	0.018101147	0.784823392	2.271488546	0.550645881	-0.118162503	0.147565644	-0.150528771	1.216463309	0.745386048	0.63332909	0.52154328	-0.614532958	-0.092052123	1.582280444	-0.094500525	0.971676565	0.997787157	0.239496295	0.074402129	-0.169023346
TMEM108-AS1	1562509_at	1.022764788	-0.026820727	-0.028453194	0.117058521	-0.111407997	-0.150574091	0.403458505	1.873258963	-0.166076232	-0.089921303	0.044439026	0.863111993	1.073626262	1.856395348	0.006633387	-0.273238644	-0.0469478	-0.12527935	-0.430173161	0.148880234	-0.155469562	-0.060003187	0.055862278	2.996824563	0.072453378	0.478525497	1.407896005	2.034273478	0.146704875	-0.24332048	1.472900401	1.374439869	0.693664653	0.760300841	2.888847265	0.919138835	-0.029540697	0.570456033	0.372723365
ABCC4	1555039_a_at	0.253050392	0.356404373	0.154864048	1.025756835	0.229387839	0.180430642	0.225580344	0.53455341	-0.045043711	0.069189331	0.457854495	0.646067519	0.351236623	1.627928957	0.409169647	1.44515555	0.415696913	1.903720997	2.049232194	-0.043412563	0.184510472	0.2707295	0.262569903	0.239995527	-0.098080414	0.120322343	0.264746109	0.334917295	0.347701142	1.435908572	0.513611715	1.150869368	0.719502923	0.315878384	-0.204970378	0.393937497	1.753314086	0.95939278	0.496476257
RP11-55K13.1	232886_at	0.255274839	0.638772187	0.776668572	1.609211249	0.844392161	0.183743493	-0.707819715	0.534057916	0.151377882	0.885734438	0.538138226	0.215837983	0.191630615	1.146566599	0.452464073	0.783467718	0.900421457	-0.081440958	0.514747036	0.419008745	0.327894959	0.718192296	0.047207236	-0.008277402	1.115832299	1.381832434	1.270047764	0.49788476	0.251195538	-0.078449492	1.142486829	0.441311685	0.143761197	0.291992821	0.497341147	1.202866337	0.893621368	0.414113987	0.852280235
HLA-DQA1	203290_at	0.000442118	0.876774512	-0.210073596	0.104883572	0.7144001	0.093460252	1.395447449	0.013768382	-0.196745515	-0.134734405	0.04695128	0.485932609	2.659357048	0.900164756	0.943682526	1.542046373	0.058102414	4.238767985	2.616927251	0.129905863	-0.148605607	1.993812376	0.037159808	-0.142621202	0.045319526	-0.299012073	0.163905206	-0.359393064	0.121203105	-0.252775257	0.061366863	-0.154316722	0.028999633	-0.123038999	0.083941358	-0.066738519	3.460621876	0.895813369	0.028456702
SFRP2	223121_s_at	-0.595179694	0.056221422	1.548053532	2.061830311	1.55893308	1.751768896	-1.899071317	1.427835859	0.049421666	-0.564990089	0.101370787	-0.213314888	-0.665896162	0.782961548	0.604540693	0.055948603	-0.095545806	2.664546782	2.990927222	-0.61340346	1.58912252	0.525393693	0.145976461	0.588494508	-0.000895037	0.528113584	-0.336795034	0.391576594	0.429927419	-0.417846948	0.353500469	0.765283526	2.022937321	0.248513706	0.076891786	-0.405335982	2.362101404	0.807439915	0.936089945
ZNF350	233169_at	0.57061069	0.348400138	0.705242858	1.081668424	0.786022097	0.523829093	0.538516908	0.230629609	0.526005692	0.425099392	0.574146763	0.485480103	0.519477493	0.510502107	0.431627024	0.28611537	0.610864446	0.529813252	1.101250691	-0.013883277	0.642958069	0.870881137	0.5202935	0.567346844	0.616847923	0.841506874	0.579315238	0.344863712	0.620655752	0.614944142	0.529814052	0.489287461	0.324737113	0.563810638	0.579586151	0.530900852	0.49581528	0.508054467	0.603793198
LINC01354	239822_at	-0.551871229	0.472148243	1.848387103	0.955463613	0.74141219	0.646217875	0.966071078	-0.440358947	-0.261664427	0.384841137	0.524369138	0.066620349	1.772774748	0.023918307	0.690280039	0.264351826	-0.360394591	3.438133002	3.303773005	-0.954952147	1.377583006	1.663437668	0.351931308	0.648937705	0.246945539	0.298894875	-0.719956851	-0.031838009	0.822735531	0.719925345	0.73134949	0.567614758	0.58094169	-0.985686132	-0.296478251	0.349211035	0.472692178	0.877404637	0.394088679
ZFR	33148_at	0.463236361	-0.124996921	0.142023351	0.620306571	0.170853542	0.419650096	0.294538294	0.911124745	1.095734883	1.107497595	0.805936014	0.627514951	0.813483234	0.65219616	0.591748343	0.738551773	0.733179818	-0.313685763	0.452628853	1.000879415	0.628329592	0.907454252	0.774385716	0.672867474	0.87610764	0.058591776	0.728897367	0.715840844	0.558566821	0.779416906	0.682931634	0.049071981	0.162149439	0.643017567	0.593652558	0.639821811	0.377629312	0.230214452	0.299093404
CDH8	217574_at	1.066736957	-0.076411288	1.151052188	-1.255462389	-1.321825415	0.502370017	0.324764298	0.436276781	1.163290815	-0.6443138	0.562206566	1.442890377	0.445253566	1.112429648	-0.398440582	1.183417594	0.658761168	-1.51738298	-1.306595136	1.787221562	-0.342139917	-0.224098315	0.947607812	1.859297883	1.900639629	1.109710174	1.495384592	2.138625439	1.352320849	-0.684567229	1.563924288	0.053324353	0.953591927	1.218232436	1.102095051	0.79420881	0.569006969	-0.855645801	1.295203443
APOOL	222269_at	0.334894761	0.239972439	0.738790747	0.664810846	0.535075019	0.207606283	0.41730576	0.839152581	1.32763638	0.977592574	0.644684175	0.37678035	1.39916814	0.338973832	0.61313481	0.435528642	0.62673358	0.313951874	0.851935373	0.685753427	0.740694034	0.474150773	0.962361488	0.55955368	0.643052581	0.417034033	0.586480667	0.382219685	0.687930165	0.380859751	0.620206521	0.264178971	0.472518445	0.361548514	0.554113851	0.468165905	0.122203295	0.273970319	0.018305578
FAM83A	239586_at	0.791501373	0.693858916	0.468928376	0.670740377	0.956051521	0.493679098	0.508910316	0.514077406	0.502110794	0.425139148	0.754239576	0.566299052	0.50564626	0.468384688	0.481712159	0.611719509	0.555691214	0.518701505	0.357686331	0.617159567	0.547803476	0.424595363	0.982706549	0.496943219	0.535293047	0.528220229	0.591321714	0.49639874	0.644358206	0.327224593	0.553788087	0.45940906	0.557323131	0.560042257	0.457505201	0.43302577	0.452065594	0.462400723	0.526861275
MSI2	225238_at	-0.08131396	-0.200443148	0.145520168	0.084052152	0.317414408	3.051668442	0.269272817	0.272264156	-0.403342645	0.239355267	0.246426451	3.130000394	0.220315714	0.195837276	0.232283274	0.082148428	0.019863573	4.498351725	1.184770632	0.165375333	0.162655669	0.059029873	3.043510045	0.175711093	0.244794651	0.15231999	-0.081585752	0.031830339	0.146337064	1.018589027	0.31061537	0.997918205	0.455853709	-0.026917926	0.124578269	0.164831193	0.280696724	0.343524711	0.218684344
LINC00478	1559412_at	0.51251838	0.44479437	0.941437341	0.72520978	0.276164793	1.179695117	0.198920676	0.585137152	0.315874096	0.803812759	0.8639222	0.332737374	0.090671219	0.294387135	0.30037129	0.791845821	0.394748993	0.582418423	1.170991368	0.412972138	0.483143915	0.826116046	0.312610345	0.625663073	0.40726072	0.368911131	0.483960923	1.001273482	0.535909221	0.106174355	0.406717554	1.445694979	0.426571352	0.523941573	0.421404182	0.822307004	0.343344826	0.290035897	0.432827849
SLC1A3	1569054_at	0.458912785	1.910490913	-0.722857199	0.403155902	0.265532072	1.16199065	0.933796654	0.374325068	-0.8147882	0.592728747	1.325997099	1.505506431	1.952648204	0.251932702	0.533708557	1.353467497	-0.829747127	1.334972254	1.614844379	-1.84723954	0.433617767	0.548395883	0.731168728	-0.174809317	-0.293122827	1.172598562	-0.878976374	0.408323504	-0.59475259	1.190277423	0.658277851	1.555007725	0.855737004	-0.074448281	0.192640984	0.859816447	1.184838092	0.675955724	1.255281971
AOX1	205082_s_at	-0.03144471	0.203550118	0.894388547	0.344981051	0.381427136	0.439087659	0.23727515	0.151871543	0.288952647	-0.080401648	0.456222436	1.461747357	0.798377724	1.197106739	0.410801413	2.278515026	0.186958522	0.150512626	0.732285787	-0.348034736	0.354500231	0.234284011	0.194029671	0.363476464	0.378706929	0.731742395	0.22177329	1.261022428	0.632196172	0.193486014	0.302280559	0.259578261	1.07063429	0.382786536	0.741533775	0.762476388	1.169908651	0.181518725	1.874618678
NR4A2	204621_s_at	0.286774124	0.193484122	1.678515916	-2.786644505	0.667008394	-0.99155	-0.201980949	0.239720397	1.166914645	1.061384353	0.995836584	0.659120717	0.180428224	-0.304518399	0.711885417	1.028745801	1.304810414	-1.702244085	-0.240602854	1.657572602	-1.085929246	-0.105970615	1.481599902	1.634183215	1.494655229	1.877336862	1.580874175	1.74270397	0.955582716	0.160301555	1.038266616	-0.759275851	0.731739702	1.27625164	1.871080711	0.272358883	0.993116738	0.101552862	0.59275668
MX2	204994_at	0.607535987	0.389949351	0.224854278	0.507989743	0.736728511	-0.038969977	-0.461360926	-0.282940402	0.12286087	0.629023065	0.726393024	0.177257413	1.141712539	0.341535738	0.360030803	0.371725341	0.652957442	0.408171632	0.869728274	0.829202535	-0.11349371	1.888036596	0.558306628	0.787317028	0.066832069	0.282243122	1.181694459	0.67009197	0.650781651	0.268371989	0.491943374	1.662562141	0.219686357	0.561842555	1.698192158	0.314064675	1.423760049	0.394572639	0.125580618
CD109	229900_at	0.486222769	0.4489613	0.710337996	1.276880499	0.370901792	0.320856871	0.567546226	0.43590548	0.327112701	0.399187941	0.514237419	1.014415928	0.441617332	0.334999761	0.472079912	1.2640968	0.431554393	2.230183642	1.071259903	0.157937775	0.444337149	0.2928424	0.525932551	0.389940763	-0.114045548	0.488399013	0.538444298	0.373893052	0.308345729	0.665188633	0.493023192	0.336359834	0.674163585	0.545243084	0.054311993	0.388036082	0.923029271	0.447329196	0.377429973
OTOS	242883_at	-0.302038429	0.321620595	0.626514832	0.728236789	0.695326635	-0.44129448	2.383259148	0.461419384	-0.35969874	1.559147679	-0.222075111	1.05244184	0.001223319	-0.616179937	1.059513453	2.544273022	-0.148911427	-0.221259096	3.554693336	-0.00122443	0.127696004	2.128682236	-0.620531344	-0.486171334	-0.017270966	0.662688596	-0.336035221	-0.810376436	-0.648001547	1.962227948	-0.372753909	-0.0254311	1.531404768	-0.71898985	-0.062420125	1.17619401	2.480356903	2.363948521	0.408383291
DYRK1A	239308_at	0.534866816	0.199510283	0.477477875	0.732055026	0.516099688	0.544929749	0.555265372	0.643387249	0.511748151	0.470134182	0.539762122	0.865054839	0.552273083	0.394522922	0.649099997	0.474485781	0.56070488	0.535682528	0.472037892	0.591710913	0.465510325	0.52969933	0.559617111	0.447287825	0.547649808	0.420633522	0.597967504	0.856622989	0.604222609	0.685817284	0.544658479	0.559345064	0.521266974	0.563152369	0.565600783	0.463062323	0.466598931	0.464150895	0.722263858
LOC102723645	240591_at	1.67537434	0.079373332	0.399770474	0.143560994	-0.128694112	0.386442695	0.01681663	1.568484305	1.49912924	0.85969545	1.04518803	0.637485144	0.385627065	0.835216617	0.503396163	0.170760112	0.305663686	0.914363527	0.166951655	0.547185253	-0.263870892	0.299408322	2.415171952	-0.148005639	1.719164555	0.054894587	1.201851692	0.392426239	0.981543774	0.079100896	1.255160005	0.076925024	-0.219809589	0.736214245	-0.099864542	0.040751204	0.357885039	-0.140390145	0.630412554
TNIK	213109_at	0.636309357	0.071670834	0.602310921	1.474835244	-0.381182691	1.141111124	-0.927598623	0.398050197	0.365413264	1.276287616	0.509020923	0.50956441	1.077467044	0.588711806	0.239485175	0.643652398	0.053447115	-0.206296517	0.8944213	0.084997495	0.962417536	1.399224042	0.74755033	0.837033835	0.286266334	0.074934208	0.256619891	0.948818058	0.301225084	0.776108453	0.463327715	1.059244302	0.757885618	0.352901319	0.820986115	0.871031648	0.39179576	-0.069488819	1.088890776
JAK1	1552611_a_at	0.391047842	0.56783824	0.414438548	1.286691338	-0.202148518	0.287150032	0.518336723	0.476450334	0.526495746	0.810175394	0.435381421	0.873819575	1.136827791	0.892586636	0.459316303	1.34788706	0.249888003	-0.203237139	0.241456919	0.741634815	0.202563159	0.666567734	0.811535395	0.76529787	0.554238535	0.728580742	0.348347218	0.706549118	0.696486027	0.425045881	0.536559943	0.300749411	0.51996836	0.437284955	0.450340286	0.778896448	0.363850064	0.054060213	0.777537546
PCSK5	205560_at	0.526853164	-0.614934584	0.993849902	0.562483153	0.246982497	0.706090837	0.416428164	-0.054921292	0.58097834	-0.263532106	0.159675165	0.817604349	0.542628323	-0.118292566	0.123229813	0.7939409	0.581522577	0.538548593	0.892671804	0.306274374	-0.232798122	0.514614246	0.631023238	2.000734361	0.582338258	1.102643352	1.01370522	1.096659653	-0.209406767	0.533652847	0.644895018	0.752599948	0.621231468	0.656861151	2.247152198	0.589409336	0.727577564	-0.288282209	0.627759504
AQP3	39248_at	0.942133715	-0.297398942	0.580973325	0.078448889	-0.148419565	0.011472596	7.71494224	0.116015886	0.545275512	-0.101672815	-0.185443441	0.124176181	0.296647698	0.039011038	-0.04193776	0.90922372	0.040337263	-0.253099611	-0.064784984	0.42607793	-0.117583825	-0.018615367	-0.062608674	1.58241823	0.569550198	-0.230218784	1.043584584	0.851766868	0.224538585	0.903035878	1.523567978	2.217092335	0.459396259	0.206722858	0.554999084	-0.135466996	1.171450502	-0.165860475	0.030137866
FAM172A	223882_at	0.630089778	0.313500464	0.530815576	0.73561948	0.574605431	0.419574379	0.555294335	0.579500229	0.56046229	0.962182519	0.624650348	-0.125753389	0.899897494	0.550670603	0.301805585	0.47533095	0.623290324	0.266719268	0.511504473	0.804159402	0.528911825	1.227366678	0.501169154	0.614859076	0.620842648	0.354842205	0.722021344	0.59391544	0.488658552	0.678775228	0.63471379	0.488929866	0.457107901	0.523199907	0.63580221	0.658104154	0.334987866	0.573788854	-0.094475186
CA8	220234_at	0.466313569	-0.126611997	0.391789822	0.864769505	0.662413616	1.218076725	-1.004031815	0.415452359	-2.170571062	0.744280468	0.290067756	1.125874563	-0.221806229	0.047457981	0.410013014	1.407377063	0.044738227	0.344464937	1.542553097	0.031954661	0.270212801	1.312455607	0.313458554	1.028232484	0.591697798	0.173658478	0.830228142	1.179998682	0.514182972	1.215356416	0.838659771	2.120519028	1.143552635	0.749447939	0.950716768	0.727961394	0.70266756	-0.112468569	0.282452378
PRAM1	241742_at	-0.195448161	-0.304513713	0.750783733	-0.061360461	0.779886342	-0.092910442	0.319961343	0.337367773	-0.213399122	0.438002473	-0.013490852	0.84461849	1.164199428	0.742080134	0.296026811	1.15903106	0.070824132	2.328290612	1.927930009	0.25087707	0.333288503	0.790221541	0.307721348	0.201104609	-0.106509486	0.540540158	-0.064623595	0.629750239	0.098838587	1.097563133	0.828299789	0.549515604	1.23709088	-0.092366719	0.393397418	0.109717461	1.750324884	1.389945827	0.790221374
TMEM158	213338_at	1.629999074	-0.253490473	0.947319195	-2.041512329	-0.833088439	1.162459102	1.185847394	0.344056619	-0.362284506	-0.475428761	0.174613252	0.979956327	0.481138438	0.389207745	-1.201897976	-0.001633334	0.454484092	-1.60796998	-1.971340668	1.192104318	1.286483051	0.001631342	0.781953038	2.298535564	1.771158345	0.718036628	1.614496427	1.875056175	1.436346936	-0.125385099	1.613952283	1.417851597	1.224198801	1.359102357	1.567442596	1.017218414	0.3089738	0.308701033	0.642969341
SFRP1	202035_s_at	0.345014104	-0.639839148	1.073386811	1.559966466	3.400482188	0.001498758	-0.317266532	0.323798461	2.155067223	1.214546794	0.492157351	0.755982082	0.729599493	0.089077077	1.05924451	1.339114917	0.518268329	-0.568579925	1.83575765	0.643923868	1.206115181	0.215277879	-0.251174618	0.517995727	-0.67682976	-1.232764691	0.339847837	1.098137352	-0.168763604	0.92542777	-0.219351926	-0.230232052	0.256619408	1.286078869	0.814730467	-0.634943934	1.250992731	0.469582926	0.301497044
DIAPH2	217246_s_at	-0.044499562	0.197293986	-0.106783752	-0.139421707	-0.22346486	1.477522378	0.296568531	1.952405513	-0.074145709	-0.153021354	0.203549993	1.048331758	-0.068162297	2.434633832	0.341989731	-0.237608234	0.334101756	-0.083665071	-0.266438794	1.008893939	-0.00424589	-0.143773433	0.699104274	0.135554044	1.111160481	-0.23488811	1.26456015	1.044251557	1.832733486	-0.185659473	2.390301188	1.129111136	0.827208981	2.35412629	0.84543192	-0.136974621	-0.06299421	0.142081662	0.365380115
PBX4	230536_at	0.831531196	-0.057040115	0.857913814	1.028991786	0.010412209	0.593817463	0.122197462	0.13416402	0.56226773	0.781214408	-0.223765876	1.055646513	0.761631308	0.087383134	0.573418737	0.575594258	0.02673095	0.428179275	0.453745548	0.332984332	0.03135454	1.142137159	0.611496395	0.587289806	0.609048947	0.792637995	0.547853313	0.81167661	0.383030163	0.977314658	0.828812395	0.677044701	0.101798103	0.503518388	0.615848194	0.530989219	0.521470214	1.36135615	0.693908057
LIN7A	241652_x_at	1.234374826	0.827215405	-0.028718091	-0.293086695	0.235922469	0.650153811	0.348795448	1.726665755	0.222323212	-0.49081901	1.790854469	0.489411196	0.463572762	0.955591717	0.27155237	1.062208907	1.507718895	-0.675223953	-0.473412412	1.53219715	-0.620011369	0.13583244	0.350971392	0.757587665	1.405997259	-0.299342252	1.824309213	0.47499562	0.937641414	-0.097257706	1.754408918	0.212803637	0.368650024	1.090223384	0.854141785	0.100473928	0.177989718	-0.612939486	1.087775719
SFN	33323_r_at	0.589891934	0.048508235	0.493507874	0.909371513	0.962000565	-0.220824343	6.499491945	0.236074245	-0.107542291	0.30298343	0.894752586	2.073088763	1.019320964	0.239678487	0.475863002	1.233439479	0.487048535	0.068703138	1.343865432	0.350614129	0.25708583	1.041249712	0.020459815	0.029231508	0.184806108	0.023179826	0.132755943	-0.115974566	0.087571735	0.130137103	0.096615938	0.200547416	0.268474638	0.285779904	0.17368892	0.137956459	-0.037166723	0.263783932	0.181338962
HRH1	205580_s_at	1.029344887	0.291725545	0.029804815	-0.723319539	0.042860025	1.434873555	2.605764547	1.220005715	-0.829936506	0.096440391	1.146842747	0.608585962	-0.704009499	0.300155947	-0.091500792	0.560716911	1.33151852	-0.804098362	0.2400472	1.97965615	-0.848975876	0.567245098	0.965429684	1.346751395	1.277938223	-0.702920364	2.388178679	1.431065884	1.72807236	1.260531565	1.274946954	0.114934529	0.283293367	0.934150356	0.477217768	0.40623014	-0.501651901	-0.661034768	-0.247076018
LINC00537	1554517_x_at	0.737997848	0.498108072	0.608805364	1.200914341	1.119591372	0.399921483	0.329477379	0.548152201	0.746429639	1.700821116	0.630291859	0.45350304	0.639267269	0.332469407	0.310711218	0.620228484	0.440175218	0.186142375	0.675985342	0.394481435	0.463837537	1.089400725	0.371907521	0.402913796	0.794842862	0.613157164	0.258218234	0.212796168	0.467374231	0.466558005	0.412433611	0.259305755	0.340356603	0.382513984	0.383058816	0.71215879	0.270457299	0.529930462	0.254954007
KLHL1	223810_at	0.248437196	-0.240317987	0.309089553	-0.10813409	-0.24249366	0.347982618	2.318234399	0.39829947	-0.419283225	0.433385848	0.374365469	0.348255085	-0.35047191	1.005368079	-0.234334399	0.192135825	0.492406472	0.259588143	-0.547116582	1.071731921	-0.252557944	-0.101062337	1.102738544	0.944988095	2.341897532	1.20690836	1.910803452	0.8149788	1.77671514	0.692586368	1.67036948	-0.418467686	0.439097768	1.101378184	0.372189552	1.132928442	0.255508951	0.25904429	0.337647504
ANKRD36	238464_at	0.637958973	0.478576129	0.503054874	0.80468429	0.584649787	0.304777945	0.343128069	0.823178853	0.512846417	0.691267666	0.650470109	0.314842093	0.692626805	0.527532805	0.508766543	0.377126082	0.656997394	0.077128126	0.357814678	1.112842094	0.631702941	0.61048813	0.651557548	0.513118073	0.65536566	0.334152683	0.66461336	0.567242177	0.705682655	0.317017469	0.614568418	0.3980687	0.601784359	0.69888281	0.615384279	0.406772075	0.224815021	0.501694718	0.564522943
QRICH2	232532_at	0.492562958	0.45802076	0.371802163	0.900810171	1.157836328	1.192377568	0.547775842	0.427014064	0.102537739	0.357387148	0.505618316	0.542335817	0.470531763	0.465908452	0.46264509	0.221394927	0.641065791	0.416135405	0.86137293	0.602172266	0.35167525	0.320669169	0.523297178	0.234450675	0.71531811	0.928281172	0.848318431	0.311965262	0.940792641	0.358203139	0.538801053	0.35874699	0.578782145	0.54532771	0.533360908	0.618762912	0.361466878	0.45094918	0.505346464
CEP89	1560599_a_at	0.422438839	0.278015802	0.430870476	0.977830076	0.452629275	0.368042378	0.28155108	0.704757252	0.492611152	0.758610959	0.47520403	0.403944458	1.102126302	0.590252962	0.455349475	0.86060483	0.39252087	0.34111577	0.354442569	0.575837318	0.717813665	0.729781147	0.432230502	0.424070943	0.435222556	0.328876322	1.051266706	0.38844063	0.482275737	1.336848928	0.503763012	0.41917534	0.402584012	0.739027866	0.430598831	0.327788177	0.424343175	0.374026088	0.521169063
KIAA2022	234333_at	0.471476855	0.31508587	0.335484628	0.028143353	0.038478184	1.038835291	0.266129272	0.439382287	0.404297368	0.353979498	0.898491639	0.446726181	0.365402625	0.181541878	0.102938783	0.298494566	1.088064371	-0.447285339	-0.00449522	1.991866573	0.237842686	0.428231813	1.003204991	1.566211896	0.412728206	0.288703705	0.782083083	1.523781982	1.310003491	0.270480742	1.679902155	0.224243324	0.179365563	0.766850987	1.068481442	0.308558223	0.004481113	0.234034898	0.28217633
ZNF117	207117_at	-0.482553562	-0.025075891	1.127319616	-0.855715507	-1.658883387	1.207010914	0.241196592	0.484892931	0.588247621	1.216530234	1.083258308	-0.02317199	1.226321337	1.45995572	0.650804256	0.952977379	0.127778532	0.967665163	1.734659508	-0.110207815	1.157237458	0.826777307	0.743006305	0.486253667	1.070203689	0.365764306	0.73212755	0.969296102	0.439744824	0.97310493	-0.260069657	0.589335696	0.175103627	0.270569965	0.192783624	1.352794112	-0.042483098	0.030680448	1.196675652
TLR4	221060_s_at	0.000508749	0.66958967	0.79850862	1.583998266	-0.77981296	1.123801389	-0.757239616	0.517005021	-1.498123106	1.149911878	-0.402028397	0.461520492	0.732960919	1.362331686	0.654358271	1.426247576	-0.305746128	1.925339121	1.750997116	-0.735752798	0.800684082	0.586090151	0.144387876	0.57303427	0.212927992	0.816187707	-0.633757809	-0.085983575	-0.502661858	1.637851008	0.601593456	1.422168401	1.136856789	0.256172646	0.211295844	0.982097343	1.142024593	0.457169379	1.739573187
LTB4R2	220130_x_at	0.256628827	0.341760134	0.423627112	1.197149526	0.602593228	0.948284167	0.458441118	0.464967961	0.461704983	0.331424445	-0.352071514	0.647469709	1.234955578	0.398332309	0.741032699	-0.238110368	0.466056872	0.41084406	0.659437064	0.543571604	0.406492044	0.894431622	0.73423288	0.444298343	0.498150769	0.315921846	0.706763575	0.460072662	0.560163495	0.594977091	1.218092849	0.488359523	0.72335349	0.503862111	0.7434805	0.399692175	0.417099836	0.588993525	0.471224614
FREM2	230964_at	1.978598503	1.512417547	0.912965882	0.424209753	1.08649119	1.24832127	-0.409420725	0.002906553	-0.144779839	1.848318712	1.113961681	1.35629923	0.244972523	-0.489111868	0.323848255	-0.012052271	0.29093769	0.133187482	-0.563907898	-0.308515022	0.815051045	0.313513466	1.316046025	1.136807583	0.051048651	1.236354113	-0.036801923	0.934723691	-0.452122075	-0.467081449	1.399545079	2.63135938	0.794652251	-0.031907257	0.481055544	0.6967375	0.453584267	-0.451850009	-0.210328266
SYTL2	220613_s_at	0.546734869	0.544831849	0.523344356	-0.677736916	0.226610501	0.622074598	-0.704663352	0.887530184	0.681095329	0.833677946	0.585085028	0.219810367	0.721348946	0.928600681	0.517360665	0.066683166	0.896778147	0.663415944	-0.075564247	1.388796692	0.084362572	0.505665669	0.64301729	0.230417495	0.770034447	-0.418264182	1.094511203	1.024610459	0.690614746	0.967222108	0.654712963	0.233953569	0.774113423	1.124156325	0.66613585	0.80321571	1.061872812	0.674567584	0.175749028
TACC1	1557305_at	0.41187981	0.291663433	0.443702121	0.803265067	0.950952093	0.45430931	0.416503398	0.483139167	0.925657687	0.673256366	0.675704575	0.248417521	0.961831921	0.575885906	0.434999111	0.526928962	0.527744971	0.459477364	0.507074165	0.737172058	0.594108986	0.776338507	0.75621178	0.336812945	0.543248402	0.432006914	0.571535082	0.053948899	0.457573595	0.21686767	0.378698939	0.327292897	0.527200983	0.719493636	0.535360937	0.75621178	0.402904958	0.55467185	0.664825406
PDGFD	222860_s_at	1.009165122	0.718958639	-0.22346609	0.382242045	0.16955152	1.588490382	-0.259911998	0.994205552	0.143441094	0.284871683	0.361027174	0.395841316	0.299558605	0.741532912	0.155680204	0.269096241	0.752139963	0.166830727	0.289495023	1.157124382	0.129025386	0.089859864	0.893844375	0.374354562	1.090760634	0.210076351	0.655042463	0.627571167	1.950773718	0.397201449	1.08504918	1.088856456	0.33872459	1.191937677	0.47281329	0.479612401	0.291127532	0.204636558	0.139088699
SLC10A1	207185_at	0.533137603	0.428968099	0.442023168	0.978647774	0.526066407	0.1643274	0.560880439	0.538848918	0.53096246	0.45997418	0.553264746	0.691432771	1.197322172	0.503491522	0.575296064	0.125977952	0.708295495	0.505667701	0.471941055	0.651450549	0.479556942	0.449366977	0.561968136	0.542929384	0.57556783	0.464325952	0.61799756	0.535585192	0.632140229	0.418904721	0.574752088	0.470037529	0.553536369	0.596781565	0.575567539	0.458341999	0.409384853	0.484181141	0.554352697
SLC7A4	205864_at	0.495875232	0.863598664	0.123530462	-0.31327592	0.105579928	0.528786332	-0.012189363	0.913643201	0.252179349	0.04547093	0.184727413	0.220900852	0.106667379	0.131689962	0.121899452	-0.032589512	1.25852001	0.127882577	-0.421797817	1.765224364	-0.015998755	0.030240437	1.215817673	1.814182884	0.859518785	0.154536808	1.804391429	1.717084277	1.158429261	0.052541794	1.884354723	0.060974562	0.766227413	0.99986135	1.706477375	0.100139363	0.078109723	0.073758001	0.173303873
MACROD2	1563209_a_at	1.366782404	0.580205121	0.919640223	-0.984791056	-0.722326647	1.048561244	1.261525399	0.392263451	-0.414167989	0.532879563	0.431157585	0.998244182	0.372137163	-0.068748265	-0.420423136	0.392264111	0.217106732	-1.273637146	-1.803462952	1.657533365	0.803503561	0.027533152	1.000420484	1.335776041	1.550100067	0.876395534	1.532693383	1.187000407	1.319185581	0.579660484	1.318097969	0.130343527	0.703957378	1.018642862	1.287363365	0.712117136	0.114024602	0.150470903	0.959894837
BC041998	1561300_at	0.187502363	0.046342697	0.798106355	1.952677461	1.058394777	0.272361272	0.226396193	0.520953917	0.160304137	0.13664119	0.856582914	0.47906962	0.232923488	0.158671937	0.188318501	1.378791756	0.243530775	0.223947879	3.718125624	0.303639204	0.138001299	2.998456663	0.16710341	0.202733528	0.24108344	-0.05293136	0.274266075	0.450510481	0.306631588	1.353769695	0.24516364	0.124946111	0.228571588	0.276168962	0.251962384	0.015608322	0.092308125	0.451871534	0.165471942
KCNA4	207248_at	1.784553817	0.290546373	0.121372614	-0.182705837	-0.254509086	1.019191277	0.613663281	1.27023218	-0.158771238	-0.439458571	1.437230616	0.596528555	-0.258045373	1.315653752	0.172505693	-0.262397597	1.495707697	-0.345351829	-1.296752203	1.523448644	-0.301562711	-0.33528895	1.398880939	1.725533603	1.093715119	0.202423364	2.08564101	1.193804791	1.421455458	-0.581434379	1.871589617	-0.171282412	0.189368137	1.583285114	0.82363557	0.319376309	-0.294762717	-0.270012605	0.657452969
TLR6	239021_at	-0.12768001	0.444846836	0.42662384	0.32707774	0.542488863	0.326805154	0.592262217	0.547383986	0.527529902	0.471229088	0.074948452	0.610485012	1.472129315	0.521001875	0.385826047	0.484827984	0.593893933	0.788634265	0.788906002	0.607220931	0.411392185	0.512026893	0.594165755	0.585734232	0.581382873	0.149472437	0.624901	0.399696221	0.236234946	1.032332009	0.356180553	0.503051311	0.660801688	0.596341441	0.560983711	1.231423622	0.505499114	0.519642039	0.563703859
CCR5	206991_s_at	0.255806582	0.457075007	0.367319843	0.982003927	0.959157937	0.227248061	0.713011868	0.41654858	0.365960226	0.271854357	0.472306006	0.514735525	0.559612608	0.847371443	0.812829894	0.449730923	0.500864246	0.50548763	1.931499333	0.458978489	0.407029421	0.497056792	0.410021809	0.333594443	0.474753855	0.255262873	0.330058791	0.372215188	0.572668616	0.296060182	0.50956816	0.722531163	0.687173053	0.517998951	0.511743395	0.625704495	0.426884967	0.534046458	0.439123839
GNPTAB	240106_at	0.737336752	0.622560168	0.281491615	0.058737085	-0.882870445	1.247578552	-0.199647657	0.705514573	-0.012249642	0.184393674	1.171696184	0.949485628	0.046497626	1.023192745	0.101983081	0.789557495	1.007417057	-0.262203883	-0.72539267	1.267704957	-0.358213912	-0.177888417	1.16027212	1.081669582	0.851570441	0.137612378	1.282121398	0.992185943	1.009865675	0.468072458	1.13117064	0.507782667	1.009320655	1.0860199	0.796629897	0.688651704	0.335073073	0.086479437	0.777862793
GLS	223079_s_at	-0.020862503	0.089563098	0.368074683	0.078411997	-0.046156756	0.37623403	1.823188801	0.754834581	-0.100825561	0.839423031	0.904971343	0.120569456	0.50950624	0.758371579	0.408056386	1.158187902	0.39472935	0.909594633	0.381129625	0.888923461	-0.213698965	0.448853812	0.702887027	0.038430703	1.061090314	0.616939928	0.235618991	0.618571142	1.170155494	0.707782916	1.280038159	0.967526912	0.588925426	0.921289693	0.328364869	0.119481017	0.529361609	-0.063563699	0.322381492
CACNA1H	205845_at	0.589925194	-0.421582152	0.240154082	-0.007351441	0.076691798	1.049850361	2.634157142	0.112593519	1.196994103	-0.097377625	0.141696847	0.732717592	0.223291435	0.084307869	0.099267192	0.223835219	0.286935898	-0.30163766	-0.229561983	1.138244747	0.629362962	0.374514598	0.161551584	1.519838867	0.555655879	0.573335065	1.132262015	1.693363887	1.09445614	-0.093570109	0.851575238	0.222203993	0.551575471	0.89590703	1.01313277	0.902162744	0.522746289	-0.035909274	0.633715397
NR4A3	207978_s_at	0.257921583	0.099083751	-0.246608478	-0.011342272	-0.620585754	0.567983933	2.630437624	-0.14951078	0.234259482	0.149400116	1.394270746	0.722198445	0.317758457	-0.867276033	0.372971259	0.368619295	0.997989792	-1.745783598	-0.76174689	1.205513254	0.194005331	-0.315148343	1.475049957	1.657551475	1.021109056	0.140424776	2.606775905	1.616753372	2.737599527	-0.293933731	1.538150546	1.023556778	0.673785518	1.327362693	1.081761534	0.018303157	0.197269827	-0.707349689	0.048766425
ZNF595	227952_at	0.593845662	-0.628449456	-0.144046171	1.441348021	-0.142685927	1.308076106	2.414506932	-0.123375889	0.217148806	0.021591727	0.155951507	-0.149213536	0.362659636	-0.105424587	2.146603319	-0.340419081	-0.094000996	1.141077632	2.32447912	0.158399465	1.374168573	0.052053853	-0.049395871	0.258490101	0.10318728	-0.689917726	1.695653849	-0.148942123	-0.185115312	0.923762647	0.016968916	-0.098081063	0.414064939	4.49926359	1.243344316	0.117601564	0.553048828	0.302007694	-0.026005281
ZNF551	243194_at	0.47281329	0.260938211	0.527754177	1.327115116	0.588406908	0.307719133	0.620229516	0.46220543	0.960752782	0.300103805	0.523130639	0.539449679	0.539177178	0.939809557	0.484509084	0.39529789	0.554408792	0.445886959	0.315335172	0.633011431	0.76601203	0.851959752	0.537545864	0.447519001	0.606901827	0.078709017	0.608805932	0.286776608	0.57480759	0.369187382	0.650691871	0.388498492	0.525578112	0.570999203	0.487772699	0.406448832	0.467374126	0.566104077	0.508715642
PRKCB	230437_s_at	-0.08182843	-0.161247946	-0.088899268	-1.007118014	-0.882549186	2.084523438	0.090609303	1.460863635	-0.412832439	-0.438671322	2.103562429	0.334035261	-0.865686258	0.747450477	0.541015286	-0.33314181	2.664937877	-1.013644844	-0.706847908	2.337196425	-0.579830667	-1.124341836	2.005104699	1.122517012	1.672740189	-0.616004807	2.970920451	1.411091024	2.453605811	-0.196333757	2.132393903	-0.928514091	0.836117148	2.377721948	1.642006739	-0.957073034	0.287798032	-0.151728046	0.164590002
PAWR	226223_at	-0.509282835	0.123896321	1.906750359	1.389981004	1.260788486	-0.366491786	2.056885734	-0.57999952	0.2256181	-0.030591384	0.565053333	1.357614834	0.633321557	0.355082024	0.049644289	1.652445422	-0.408920685	2.515722291	1.739480471	-0.763860101	1.131595279	1.176201734	0.105945139	0.615099095	-0.521794178	1.383998068	-0.897675121	0.478290537	-0.358875447	0.569405442	-0.885435369	1.311377732	0.225345397	0.43150893	-0.24464185	1.246373426	0.627881718	0.753538818	0.560973345
MIS18BP1	206500_s_at	0.150404091	0.330185603	0.252669489	0.110151134	-0.425385948	0.468896896	0.245598248	0.601896436	0.487664154	1.399353778	0.64187892	-0.653852461	1.830719744	0.824108685	0.216496337	0.856474632	0.431906818	-0.210790655	0.632903048	1.747221142	0.306249989	1.003618642	0.989474095	0.517582293	1.204342016	0.002988475	0.553756735	0.52954842	0.262733933	1.071069982	0.297547717	0.845322719	0.636439016	0.465632773	0.75094448	0.80615674	0.268717036	-0.002994823	0.377782323
SMOC1	222783_s_at	0.321307256	0.092840542	0.221217342	0.519039314	0.570989006	0.450771753	0.440435924	0.018860174	0.739346528	1.373884813	0.447236083	0.620761869	0.448051784	0.378151681	0.409974468	1.216133851	0.455939326	2.351123128	1.020033963	0.068090177	0.37978363	0.346874083	2.276328207	0.452675764	0.236992523	0.324843316	-0.357563733	-0.022480384	0.529919271	0.335722085	0.423301706	0.374616197	0.435812373	0.362648528	0.132006759	0.692021115	0.431188936	0.676789952	0.625113257
KCNH7	224099_at	0.162207845	-0.363808711	-1.004331262	-1.123460281	-0.91675215	1.212609615	-0.953470943	2.314143991	-0.995900094	-0.108688611	2.484407048	-0.449211801	-0.823733992	1.859115283	0.730110208	1.764464761	2.342430922	-0.983117092	-1.042953939	2.316048401	-1.043225153	-1.077767131	2.591840072	1.069274243	2.062559567	-0.834885067	3.344148595	2.100909042	2.334815835	-0.509048658	2.307617666	-0.806054702	-0.699981266	2.184407893	0.275080969	0.986319037	0.151872581	-0.807958383	0.770635828
ZNF652	235577_at	0.227532973	0.456543444	0.545753629	1.695430295	1.476483411	0.320280289	-0.024596672	0.135329056	1.812112373	0.315926946	-0.064849871	0.279753804	0.773675691	0.777484271	1.203684167	1.497970217	0.534331485	2.060705614	1.661160181	0.111667427	0.903141492	0.905045305	0.629796764	-0.223144625	-0.719514378	1.207218749	-0.756232468	-0.479081374	-0.92622322	0.50522917	-0.866385185	0.354821561	0.538954672	-0.198394488	0.022456592	1.404679018	0.976304607	1.536319675	0.208222198
IRX3	229638_at	0.249934712	0.007053235	2.055092898	1.525811809	-0.165655915	-0.480070074	0.293452535	0.308954468	-0.169192208	-0.093308918	-0.088140481	0.180035548	0.85972256	0.61167334	0.311403367	-0.173544824	0.217024815	3.94048439	1.542674031	-0.497205346	2.369233233	2.489994914	0.004605946	0.240143822	0.000525334	0.069065701	0.172148244	0.320378154	0.569788447	0.412853157	-0.259490483	0.903240465	0.693812627	-0.129211087	-0.01116929	0.197986009	1.365613318	0.601610285	0.370152449
SPI1	205312_at	0.502121796	0.441197781	0.371569456	0.433038166	0.487162684	0.541831494	0.913905785	0.517352299	-0.462604526	0.355522303	0.529048804	0.594868678	1.056968704	0.497498223	0.505929841	0.490969922	0.551622915	0.767578107	1.553610876	0.231497169	0.454796645	0.765130481	0.403391751	0.127327937	0.543736098	0.413183094	0.391425039	0.496953749	0.619619316	0.707197254	0.558695627	0.431134259	0.524424405	0.562502104	0.377009551	0.474107256	1.055609658	0.499674169	0.529320426
RSG1	220963_s_at	0.476434365	0.416869676	0.481058128	0.646423886	0.524847514	0.584139834	0.554493667	0.507983757	0.45848343	0.400823052	0.541438416	0.54361466	0.637720502	0.497649151	0.520496072	0.347513386	0.751409989	0.49955274	0.806894588	0.640711984	0.487585544	0.433461164	0.641256814	0.68178189	0.589308079	0.338810717	0.631193892	0.494112651	0.671447373	0.553133193	0.600731513	0.510160267	0.571628469	0.611337938	0.602363377	0.37770371	0.224305444	0.460659538	0.48948981
MYO16	1557720_s_at	1.163172157	0.000169507	1.142501467	-2.975335591	-2.856206522	2.003058515	-1.486495631	0.576773941	0.216668793	-0.913969023	-0.415966894	1.590459599	-1.155219173	1.736786083	-0.096929019	1.596442396	1.061450786	-2.90461985	-1.459297501	1.131894453	-1.580873643	-0.936271656	1.462626559	2.122188647	2.127627403	0.897988109	2.301969603	2.61638193	2.307680698	-0.168732872	2.656364199	0.368162653	1.207505333	1.793085999	1.808862081	1.152564409	1.128358935	-0.354498276	1.942677767
TMEM132A	232419_at	0.777789671	0.388580156	0.445425422	0.547419228	0.479423046	0.509613255	0.403267504	0.723119811	0.522397495	0.700002227	0.512605351	0.649956791	0.8101554	0.45032033	0.541163911	0.317047927	0.555306705	0.292842282	0.615143082	0.590120522	0.295017783	0.530011694	0.526476416	0.471535434	0.754126841	0.465007992	0.530284433	0.52565999	0.895558793	0.19710309	0.814507767	0.571625848	0.500637179	0.5324599	0.481326948	0.497917758	0.442161642	0.435362538	0.50934104
SOS2	238830_at	0.558741564	0.410510875	0.254663576	1.108965444	0.589476261	0.523111966	0.608786916	0.573972423	0.602803473	0.394463435	0.593828264	0.841061821	0.697453669	0.52583205	0.546502957	0.030820545	0.594643707	0.251943969	0.613409914	0.731995268	0.527735664	0.48530646	0.556021847	0.574244826	0.640065305	0.239432749	0.621298902	0.361008976	0.693918492	0.244599709	0.403439308	0.498905422	0.59165175	0.634081056	0.628097831	0.501080573	0.463819859	0.534807466	0.554662028
OPA1	241027_at	0.420489193	0.376700237	0.37724427	0.565184877	1.440429598	-0.088936784	0.860559621	0.469445913	0.76971733	0.791203698	1.024837651	0.47842226	0.792019221	0.435176781	0.422665529	0.905436319	0.897277606	0.452039439	0.143609448	0.409337708	0.407434116	-0.082952398	1.187755714	0.492293455	0.524115644	0.416681847	0.570081076	0.435176141	0.593471859	0.09111702	0.458295587	-0.107703175	0.513235636	0.612238117	0.696009309	0.519762695	0.416681847	0.530099316	0.579328176
MAP4	200835_s_at	-0.280346613	-0.221870164	0.805140954	3.136314778	2.754450417	-0.33501548	-0.26838047	-0.473728023	2.540942728	1.500060123	-0.392947771	-0.595848125	2.155541231	0.310402365	0.706682782	1.298519493	-0.339911641	0.477943981	1.455181954	0.485831755	1.684193419	2.397879064	-0.543626903	0.244038115	-0.571097657	-0.179984794	-0.196031105	0.694714858	-1.598652989	1.467421708	-1.106089801	-0.580344835	0.591905712	0.063712221	0.269604724	1.436415595	0.879664915	1.044758507	0.07241647
CCDC37	242615_at	-0.075207483	0.407020716	0.405932364	0.544372221	0.698859257	0.722793348	0.489975474	0.621615025	0.425787231	0.26314056	0.802484994	0.514725932	0.581633925	0.744823894	0.417355994	0.368126773	0.488071335	0.2046641	0.393420704	1.146816295	0.390701249	0.358607474	0.479639922	0.476648581	1.059509992	0.578098494	0.555524348	0.942556017	0.562051298	0.347727558	1.17347172	0.403756356	0.460328853	0.436666534	0.503302629	0.558515198	0.554163961	0.299586737	0.468216693
C1RL	233645_s_at	0.519673236	0.575702096	0.511785792	0.960830758	0.50824994	0.549863225	0.586853404	0.521304368	0.415503415	0.433454113	0.549591108	0.583861593	0.525384371	0.489210687	0.522937071	0.418766911	0.604259811	0.486762968	0.56400602	0.627378043	0.497097987	0.504714247	0.564006508	0.53109635	0.552855496	0.262920428	0.598549294	0.472891462	0.627106991	0.435901747	0.578966335	0.533544411	0.544967226	0.577061482	0.573254103	0.467179715	0.479691446	0.479419631	0.534360074
CHAD	206869_at	0.567709275	0.292189475	0.411046756	0.619930363	0.301981013	1.293634395	0.174148027	0.561997258	0.330811581	0.350665948	0.368617396	0.825550138	0.925640067	0.318843665	0.286478083	-0.128298326	0.61693814	0.271246374	0.40315863	0.579404164	0.621017794	1.41221913	0.94685398	0.801344187	0.808415202	0.358553464	0.410503059	0.548669903	0.592188052	0.360185467	0.645225477	0.681398528	0.824461485	0.523647762	0.519568373	0.44803592	0.209778614	0.280494102	0.374056813
ANKRD6	204671_s_at	0.627698066	0.103856397	0.500680923	0.342386801	-1.604746185	1.151810575	1.757791	0.797415216	-1.09450319	-0.602485277	0.659791331	0.456347673	-0.360963482	0.694605665	-0.696319535	0.406574438	0.651087705	0.399231262	-0.415088187	1.195327879	-0.044101904	-0.223068037	0.75444287	1.675651694	1.350087803	0.384815503	1.660149665	1.168673161	1.331320733	-0.258698359	1.6538942	0.853172737	1.10992529	1.673476553	1.694963655	0.488985376	0.01328616	-0.452077806	0.882547349
MCCC2	1560033_at	0.806819872	0.064031604	1.061668657	1.266744571	-0.111670164	-0.058362019	0.153514174	-0.152740339	1.250153559	1.688590344	0.285426959	-0.656998179	0.569105674	0.056415805	0.204375261	1.49602587	-0.123909575	-0.278397053	0.759765601	0.14018667	1.834374264	1.968191636	-0.303962729	0.288417391	0.352878726	-0.244398466	0.397756642	0.215526275	0.292498129	1.639362255	-0.022730922	1.078259501	0.350702491	0.006098493	0.424681565	1.052420763	0.870736054	0.291954053	1.765291377
SYK	226068_at	-1.350820887	0.081718387	0.691778464	0.249804408	0.320248282	-0.659165818	0.850344745	0.094772909	-0.640398545	0.574009056	-1.781099231	0.358326264	1.270832101	1.011359521	-0.689899689	1.932024914	-0.86777737	2.889952765	2.619600185	-0.711658827	0.618343071	2.190953293	-1.143841015	1.082347526	0.36077441	1.125592586	-0.815828066	0.284346283	-1.753356479	1.446533836	0.186432858	1.250977273	2.210536618	0.368933251	0.182353002	1.587965037	2.173275534	1.78651398	1.288239657
FAM26F	229390_at	0.258316903	0.455505087	1.620956397	-0.619375511	0.014618811	0.311625524	-0.012578858	0.402467991	0.231663049	-0.54512378	0.205824381	0.292315065	1.442262675	0.812619879	-0.138779069	0.428850108	0.140819744	0.388053391	1.538273389	1.015247274	0.144083448	1.299471332	0.159043335	0.934197092	-0.189096377	0.326041293	0.768830761	0.55287546	0.745439661	0.47236788	0.99430622	0.647526074	1.094939136	0.796028786	1.783874881	0.009451088	1.320414549	0.494398815	0.062488281
WTAP	241626_at	0.511116102	0.225532963	0.495884952	0.588631126	1.369769704	0.552457246	0.560072984	0.50078003	0.497245278	0.399058737	0.535594647	0.38627603	0.519003171	0.466238382	0.483645958	0.403410076	0.547017795	0.452911349	0.207037598	1.238128755	0.46923	0.426257025	0.566600864	0.53586683	0.542394363	0.330518819	0.585640312	0.495340891	0.611478643	0.403410076	0.558169949	0.441216163	0.524171121	0.633236451	0.557625455	0.516555098	0.454543681	0.533690818	0.520363408
TTLL7-IT1	1561682_at	0.197118065	-0.128989965	1.087865653	1.593211479	-0.049026862	-0.0250927	0.001834086	0.040998727	2.424666303	0.745437854	0.219149186	0.718239125	-0.02890074	0.825673138	0.625764989	0.695120897	0.11035469	-0.062898513	0.605909588	0.225404384	2.243253607	0.879526124	0.017881013	0.238731963	0.631204883	0.219148814	0.168016818	0.572183812	0.059222909	0.182159228	-0.168427654	-0.053379245	0.3350136	0.419056762	0.402738328	1.037547955	1.520864733	1.380792607	0.729662744
KCNH1	207635_s_at	1.720555856	-0.117239521	-0.113159743	0.137337211	0.239875439	0.175415249	0.65709895	1.440139703	-0.054955058	0.719382797	0.856190943	0.086476583	0.014399859	0.854286472	0.279313437	-0.087865689	1.482841676	-0.101192942	-0.116424225	2.146482434	-0.097657014	-0.37861566	0.509139429	1.218745588	1.199706514	-0.149062034	1.068610969	0.923098129	2.495982138	0.006512895	2.153010922	-0.097112796	-0.006542503	0.986198511	0.331806093	0.323645841	-0.022589058	-0.042172092	-0.013341944
EGF	206254_at	0.449717507	0.23920188	0.560143045	2.002201603	0.504115119	0.683895746	-0.20168383	0.469027395	-0.245201413	-0.208755819	0.538656157	0.102666193	0.725508998	0.334396195	0.478004267	0.284079009	0.452981226	2.395218306	1.55016421	0.749715231	-0.290622593	1.956780607	0.367306199	0.685527571	0.463589083	0.281631669	0.539201502	0.490786672	0.497042686	0.435030272	0.488883708	0.281087278	0.605836122	0.414087352	0.368938502	0.319709025	0.161958864	0.156246967	0.53321686
COX15	223281_s_at	0.468876779	0.438959106	0.653281106	1.260621947	0.137328029	0.274408026	-0.842085372	0.400879655	0.753100703	0.420463969	0.623907399	0.736509284	0.830614817	0.567606775	0.280664064	0.96388675	0.559175291	0.418015788	0.512665824	0.789273275	0.712574123	0.708495214	1.773311178	0.484652407	0.41910359	0.630434922	0.882836935	0.692991935	0.162351205	0.38374609	0.364163153	-0.024502168	0.19770929	0.720189668	0.687008266	0.374497238	0.373411459	0.12590484	0.694623225
OAZ3	222075_s_at	0.440639075	0.351428644	0.4379193	0.909811729	0.429760026	0.438735175	1.275086274	0.454509886	0.419152575	0.321782202	0.456414335	0.50564372	0.498571851	0.414256465	0.408273606	0.33755674	0.504555514	0.419696366	0.375634575	0.777626839	0.373186809	0.365843797	0.483884793	0.857862789	0.5078196	0.806729729	0.528762932	0.687056298	0.819513116	0.311174548	0.510811871	0.374003378	0.681344371	0.529849525	0.677809401	0.766747628	0.371011789	0.283160587	0.472733762
HAPLN1	205523_at	0.337452154	0.03391827	0.517777487	-0.211411836	-0.39418445	2.563368539	0.685319443	0.016238708	-0.068347847	-0.554926788	0.265920514	0.883867891	0.098378052	-0.168166202	0.119321778	0.253136947	0.563742804	-0.453748792	-0.301438072	1.016051462	-0.021566733	-0.023470216	2.071893069	1.022579949	2.221485351	0.033374368	0.615420817	1.804260735	1.397646146	-0.353659437	1.425660924	1.952492739	0.542528087	1.371262208	0.732372887	0.229473979	-0.257376301	-0.267167519	0.87570828
ABI2	216113_at	2.189622805	1.055994678	1.300507709	0.1230894	0.966783567	0.124176843	-0.648800857	0.616739071	1.331514335	1.298059884	1.258622638	-0.439917231	-0.246808993	0.429343226	-0.056147744	1.105766434	0.193261428	-0.10755255	0.170414793	1.064969052	0.520729287	0.632787492	0.272952547	1.0081247	1.149828656	1.2806529	0.458446367	0.435326156	0.14620853	0.462253078	0.535689594	0.400785243	-0.105377421	0.476396309	0.235690548	0.764427435	0.234059309	-0.470379521	0.399697206
TNC	201645_at	-0.754391165	-1.64133071	2.562452868	2.12510321	1.689656994	-0.420666803	5.202057003	-0.778870283	1.803346498	-0.685307093	-0.408971522	-0.460104028	-0.038257468	-0.190840201	0.268268854	0.597368506	-0.108701149	4.77014696	4.089642803	-1.123745773	2.410685942	4.272143931	-0.538436112	-0.625743204	-0.743511502	0.243517858	-0.959738384	-0.48730293	-0.654300242	1.340428618	-0.74487082	-1.413407905	2.347856964	-0.899086922	-0.742151389	-0.008067342	2.280406144	-0.338527475	-0.69373846
CD40	222292_at	0.494713284	0.314931746	0.542310655	0.731066952	1.205951277	0.483561763	0.517016111	0.43487585	0.266518752	0.344034114	0.429980856	0.554821825	0.626081631	0.456907371	0.472138883	0.4707784	0.495801161	0.433244712	1.217646091	0.601874478	0.376400082	0.689453755	0.528711331	0.274950531	0.532247229	0.028804773	0.543942926	0.418013305	0.589635604	0.936958768	0.536871223	0.439228756	0.525719417	0.501239995	0.490633176	0.598610843	0.451196128	0.45037988	0.508584425
ITIH2	204987_at	0.2986711	-0.071498431	0.391689645	0.630219717	0.242098443	1.715163406	0.140648709	0.385433357	0.028591217	0.168390826	-0.364425679	0.506194981	0.59812534	0.500483401	-0.011662292	0.365578886	0.46784549	0.086795856	1.994762756	0.348987681	0.001392971	0.471381333	0.292143407	0.538289035	1.946349983	0.583438306	0.696312685	0.842366396	1.441820211	0.348988021	0.294319725	2.182159927	0.462133275	1.07028916	0.770019557	0.364490855	-0.449828391	-0.164245341	0.401753216
WDR49	1554298_a_at	-0.223465365	-0.038788019	1.871083392	2.077518076	0.221228728	0.260122154	0.202189756	0.206540456	0.10128391	0.121954605	0.055862278	0.113522485	0.296295758	0.167375785	0.19348614	0.252234463	0.282424978	3.879956452	1.508256381	0.392849995	1.063562789	2.201271887	0.05368677	0.261482434	0.185327035	-0.169068699	0.327303016	0.184782119	0.362932599	0.178526879	0.269642422	0.689584719	0.278072675	0.303911177	0.291672627	0.061029466	1.157669691	0.617237068	0.25087513
ATOH7	1552878_at	1.859441497	0.250657242	0.361082551	-0.446437583	-0.664568425	1.407948308	-0.620235108	1.113933552	-0.15840666	-0.066748416	0.692359258	0.145399257	-1.79411833	0.113305504	-0.547071261	-1.067921166	1.01058021	-0.726581149	-1.074176935	1.779206761	-1.290947627	-0.869372985	1.468601302	1.653278721	2.201326032	0.218018926	2.916100348	2.79234626	1.290452007	-0.355323392	2.333782788	0.208499031	2.221179966	1.355182915	2.15155252	0.351562864	0.040685565	-0.706182002	0.958631572
ANGPTL1	231773_at	0.511622472	0.677805343	1.062118119	1.942258016	0.288051975	0.735737916	-1.283198944	0.625583406	0.224135627	1.415425748	0.309810997	-1.317196968	0.526581679	0.394941674	0.007907773	-0.719920969	-0.166433412	0.951964607	1.127393911	-1.049837402	0.815156823	1.842984623	0.737097624	0.972362469	0.452602498	0.256230265	0.53827771	0.795845646	-0.447120115	1.49674815	0.477353112	1.326214661	0.616335769	0.410444879	1.153232035	1.844887596	0.317970495	0.267653366	0.346800574
RP11-803D5.4	240176_at	0.96510234	0.295749704	0.247064554	0.595475685	0.839445606	0.58894835	2.217587685	0.205722431	0.395023852	0.8043595	0.103729258	0.437997575	1.766366729	0.743162664	0.50789742	0.01098216	0.188587786	-0.295271339	0.026213516	0.429837031	0.082513896	0.875619825	1.078519663	-0.532441295	0.492393961	-0.13126504	0.754315269	0.455131546	0.286774597	0.89411408	0.390672528	1.252045188	0.278342729	0.692302117	0.958030455	0.727387964	0.027845926	0.840805371	-0.024647213
ZC3H13	209851_at	0.415476805	0.36570407	0.519646467	1.085373121	0.788095066	0.36597601	0.55826881	0.707314865	0.346121118	0.54385337	0.667606055	0.510398905	0.631160359	0.842491511	0.441859402	0.207681241	0.856090922	0.18102709	0.300971692	0.559083542	0.39263077	0.306683727	0.413845341	0.560716911	0.862346962	0.262350406	0.983923388	0.329257954	1.161801408	0.258270223	0.475586625	0.299340092	0.345032959	0.733425931	0.717378955	0.440226895	0.328986469	0.395078269	0.275133427
NEK2	204641_at	1.03352548	-0.410708893	-0.223040438	-0.291580592	-0.171363057	2.256093189	-0.339449649	0.507235464	-0.420772728	-0.276893386	0.19336666	0.258643501	0.106875715	0.450935882	-0.242894804	0.043503396	0.251571862	-0.690853016	-0.279341186	1.64521699	-0.563836668	-0.465378067	1.637057451	2.236782108	2.442674168	0.245859972	1.325636475	2.371958023	2.108133898	-0.483057589	2.040410283	-0.127029913	1.10233684	1.561989978	1.61720288	0.461542808	-0.295932097	-0.374807516	0.19227902
ATAD5	220223_at	0.551125964	0.401806943	0.452939701	0.607698744	0.52827975	0.449676205	0.574516693	0.539158116	0.52827985	0.47252302	0.557925854	0.557109878	1.056744435	0.487481719	0.518216351	0.456475316	0.589475878	0.052579353	0.453755555	0.402350433	0.50679284	0.454028141	0.547046233	0.535623311	0.661007908	0.357473858	0.727916535	0.481770221	0.647952608	0.417038031	0.597091946	0.464363596	0.52501526	0.564724959	0.592467658	0.530182936	0.512232652	0.488298023	0.550854183
KCTD12	212188_at	0.000423369	0.217466492	0.110304706	-0.213627863	-0.086611695	0.408943	0.172589409	0.54493499	-0.240009733	0.219098247	0.147838607	1.257533274	1.270043876	1.245022191	0.337139609	1.149283237	-0.108642411	0.773130111	1.798780784	0.034964764	0.520728683	0.682287517	-0.158687171	0.839494384	0.67385651	0.391265328	0.215019869	0.382560796	-0.16303827	0.983101888	0.694527219	1.015739473	0.837862126	0.439133203	0.283831238	1.297514673	0.926257182	0.780473973	0.710845878
EHBP1L1	1557749_at	0.388279927	-0.419512555	0.531887254	-0.949336994	-0.255233788	-0.047982594	0.396711686	0.624905116	0.05917943	1.079119196	-0.302287483	0.790543273	0.673862568	0.991540385	0.309132871	1.185736538	0.007773755	0.026541024	2.052821239	-0.213892732	0.752737461	1.877391993	-0.413800678	0.652920466	0.728803876	0.660535109	0.692085946	0.856907231	1.356270886	1.22571816	0.621098746	0.077130314	0.674134743	0.18592273	0.148118548	1.274947252	1.198792091	0.471778883	0.41085437
COL21A1	208096_s_at	0.650919939	0.505409274	1.356990412	1.564242551	0.396615357	-0.246082828	-1.108815708	0.404501858	-0.086971597	0.407494049	0.308764512	-0.93964183	-0.200389439	0.629433469	0.629434121	-0.145177445	-0.14572087	3.131958177	2.013831078	0.247839795	-0.001025645	1.005315328	0.508128723	0.144486161	0.731427871	0.330251013	0.465700052	6.23E-05	-0.11063465	1.497878017	0.87231501	-0.19440558	0.754817567	0.790719833	1.061616404	0.791263638	1.176665595	0.664790643	0.514928378
IGSF3	1556162_at	0.71239117	0.47766935	0.386282432	0.205141114	0.505683553	0.616924876	0.577214852	0.512482478	0.506500086	0.302511495	0.652827149	0.658266516	0.669417511	0.599790044	0.669961674	0.111306333	0.865246508	0.389274389	0.423000117	0.613661018	0.734965788	0.417016745	0.867694314	0.502691714	0.578031329	0.258178065	0.619917502	0.373498882	0.676490025	0.09852372	0.605502678	0.594622498	0.734966221	0.778755519	0.577759447	0.331341316	0.393626521	0.414840847	0.358812243
RASSF8	207754_at	0.314873988	0.151139497	0.550683308	0.550955909	0.022219079	0.109797815	0.149507295	0.495742126	0.381782055	0.518861811	0.574890305	0.714417949	0.723393423	0.605080288	0.69646742	0.485678968	0.529196968	0.388581478	1.007344787	0.670356517	0.826747538	1.630188305	-0.064544099	0.519677663	0.573530616	0.364918526	0.255853705	0.482415358	0.661653478	0.92058181	0.102454561	0.374438255	0.848505687	0.447329302	0.534636673	1.005440735	0.431283198	0.437810879	0.378246254
ACADL	206068_s_at	0.305816003	0.200286508	0.869093918	0.62050177	-0.52101536	0.795930738	0.088500394	0.049334253	-0.595538907	-0.036884153	0.071365771	0.561209983	1.340986385	1.172084734	-0.498711489	1.903448763	-0.157099991	2.113693166	1.565101164	0.244074538	0.291128475	1.151959062	0.106451241	0.926211479	0.1154271	0.091764276	-0.230807486	0.697200452	0.15214512	1.190580349	0.581880403	1.924392273	0.723310672	0.097475554	0.518779042	0.052326436	0.036279659	-0.105967913	1.941799878
ERC1	1555294_a_at	0.490308265	-0.559005717	0.121770446	0.538721208	0.099467442	0.826480396	0.071180807	0.535456596	0.70082409	0.57598356	1.097648549	0.291760431	0.899644334	0.737541922	0.454134613	1.177067292	0.636363004	-0.027277059	0.516145791	0.870541088	0.493028523	0.564288019	0.135641377	1.144158321	0.688312601	-0.13906251	1.161564934	1.48332143	0.474533751	0.571631381	0.881150482	-0.009054141	0.51261061	0.679608999	1.016868606	0.724486393	-0.190467461	-0.057467419	0.153048322
MGAT4A	219797_at	0.900265015	0.259743716	-0.417768989	-0.51677104	-0.316591224	0.008701721	0.697909188	0.73190658	0.587211928	0.782496466	0.914408842	-0.38295466	-0.563552529	1.687930837	0.265727086	2.259912404	0.447411617	-0.495556352	0.7362585	0.154212994	0.38730342	0.542062078	-0.676153727	0.685669834	0.584491721	0.065274505	0.951943054	1.30035278	1.20760747	0.515407877	0.860828471	0.529551718	0.354665192	0.888569638	1.220662913	1.462999421	0.913048323	0.280685798	0.522752113
APBB1IP	1554571_at	0.415184178	0.0651413	0.359699388	0.525337661	0.417632088	-0.225066093	0.483452592	0.226154595	0.369763619	0.30475879	0.439118944	0.475564629	0.534040878	0.373026737	0.399681458	0.918898186	0.473932862	0.514730375	1.00783725	0.623523608	0.230779238	0.297959436	0.223435525	1.042923255	0.492971937	0.959424238	0.51391475	0.475564214	0.550904604	0.509834354	0.465229763	0.655618176	1.339657859	0.527784898	0.442110777	0.856614066	1.005389639	0.496507447	0.520441962
ETNPPL	221008_s_at	0.512469633	0.462696177	1.213371547	2.087528355	-0.63367163	1.314548102	-2.938191403	-0.047273329	-0.428324355	1.166319083	-0.065769009	0.60032038	1.063779996	0.443657463	0.265235121	0.651724689	-0.21671803	1.414367699	0.891071109	-1.465670209	1.098049269	1.254986468	0.478742819	0.567680852	-0.031497645	1.087169995	-0.173473721	1.031684906	-1.043279474	1.293607206	0.171672617	1.921890777	1.139663784	-0.035579276	0.845378124	1.273750402	0.97565689	0.289169315	1.86586162
SMC5	237725_x_at	0.294730485	0.23217421	0.65266087	0.745679734	0.764990833	0.246588922	1.365531296	0.606695684	0.712498057	0.385573063	0.490559349	0.597448507	0.965442836	0.596088354	0.321112915	0.371973519	0.643413665	0.520205281	0.492190583	0.75873494	0.516125514	0.502526445	0.583033675	0.241149721	0.326552764	0.342871466	0.490559554	0.420386677	0.290107283	0.454112603	0.311866243	0.412771555	0.213951174	0.668708067	0.472880027	0.528636426	0.666804575	0.531628391	0.530268849
SRRM2	1554671_a_at	0.610006703	0.084806381	0.447904461	0.778636863	1.298126297	0.513452442	-0.218184404	0.510732183	1.244273083	1.400120089	0.613814412	0.144914598	1.724052466	0.339926831	0.511004845	1.172741597	0.205022845	-0.797782003	1.369113661	0.525419954	1.021518673	1.43874188	-0.238310999	0.520524233	0.533307876	-0.107214983	0.236301206	1.155334431	0.032857478	1.783073477	0.11200507	-1.530234736	0.441104802	0.175648123	0.470207292	0.961137879	0.491694686	0.003210605	0.218349937
ITGB2-AS1	229041_s_at	-0.01291799	0.173663083	0.838119422	0.458701588	0.410017683	-0.221801518	0.84002358	0.393424877	0.154624036	0.299591074	-0.031957037	-0.03685248	0.649362534	0.359699725	-0.161149441	-0.336035531	0.409744689	1.361960612	1.254798823	0.686352339	0.944737254	0.988798826	0.248730704	0.416816615	0.894692217	0.241387112	0.082548912	0.516090105	0.402945657	0.063780824	0.425248203	1.512639684	2.289153376	0.712189876	0.606116791	0.70865421	0.781819036	0.985806715	-0.141294154
SLC22A8	231352_at	0.414225502	0.388386844	0.371523847	0.467262158	0.429184336	1.252479363	0.44060761	0.447678423	0.395730783	0.296456585	0.439520377	0.956562102	0.901620415	0.385123193	0.420481109	0.255930909	0.490108702	0.385395031	0.570071942	0.555384656	0.382131129	0.354660905	0.535802646	0.441967944	1.052028179	0.247227074	0.526011704	0.367987602	1.108873137	0.359556253	0.916580285	0.389202678	0.69980879	0.508603591	0.495005062	0.298087576	0.385939439	0.393282853	0.442511591
NKD1	229481_at	0.30799162	0.467102172	0.590582475	1.225120903	-0.279221954	0.577527248	0.50082795	0.468733131	1.267006803	0.395842083	0.255226731	0.420320917	0.477165119	0.449694902	0.46601405	0.426847727	0.512523133	0.523946389	1.05893847	0.412432961	0.602005558	1.173172345	0.502187496	0.290312098	0.51986694	0.059398059	0.563928827	0.470093564	0.727663033	0.084964035	0.21225381	0.615877001	0.353412617	0.234827101	0.730382063	1.009165337	0.63056483	0.420049003	0.414881211
TMEM100	219230_at	-0.176729564	0.025082957	-0.286883315	0.726800445	0.526076827	1.940393053	2.157165008	-0.3478081	0.369686131	0.287546999	-0.288787281	0.904134687	1.83785474	1.055901555	-0.163945968	-0.538468842	-0.933660844	1.254721739	0.637045948	-1.049798574	0.81764323	1.051005621	0.118644914	0.961795701	-0.002387904	1.167415095	-1.062037077	-0.604832321	0.08899868	0.989265319	1.254178347	1.956711926	0.761342554	-0.213992043	0.616103297	1.783185817	-0.047808608	1.23758709	1.31483061
HLA-DRB4	209728_at	-0.987591659	2.217739448	2.016470825	-0.348701357	-0.749061461	-0.976984868	2.889539348	1.650107616	-0.790675007	1.27096327	-0.448791528	1.77005437	-0.638908126	-0.63890835	0.293180938	3.073128362	0.755009496	-0.740086246	-1.049332601	1.319375731	-0.517059511	0.226000784	-0.720775413	-0.595934691	1.804595335	-0.658490791	-0.370731425	1.639500762	-0.205365297	4.219540668	0.970149948	-0.53528218	-0.435736295	1.112123874	0.670965932	-0.87036669	-1.046068321	3.639943378	1.885102473
ATP11B	238811_at	0.709511126	0.406521432	0.218308147	0.582222435	0.671160919	0.449494289	0.914043605	1.074240781	1.249398919	0.563727968	0.735621386	-0.254399426	0.450853978	0.788386785	0.666810209	0.540064874	0.845230854	-1.509605797	0.976326532	0.966807852	0.380682355	0.416584249	0.330093795	0.439159273	1.140333674	-0.220401554	0.949401358	0.563455427	0.653754637	0.351852517	0.790835165	-0.049595939	0.60942091	1.023652509	0.246594637	0.391017918	0.245778698	0.309422321	0.469893789
PLN	204939_s_at	0.365518194	-0.176001637	-0.140644065	0.35980687	-0.086246369	3.221348924	-0.033482265	1.086819086	0.037778039	0.505861771	0.364430565	-0.028857836	0.007043185	0.440041552	0.035874424	0.566241761	-0.100118434	1.301687139	0.343215299	0.059263895	-0.123509064	0.719913783	0.132156311	-0.068296068	1.091988175	-0.277723812	0.00106028	1.428974904	2.350184912	4.541287465	0.186009476	2.562604503	-0.037290041	-0.025866914	0.169146249	-0.180897889	-0.234750324	-0.215983173	-0.063400125
MPP6	1558522_at	-0.075771323	0.38279395	0.804097104	0.148343113	-0.074955141	0.491042908	-0.015935109	0.491858944	-0.008319351	-0.505505946	0.83347143	0.518513385	0.03166183	0.632202502	0.542992263	0.596300789	1.21071278	1.184330129	0.014798889	0.138007854	-0.103242077	-0.153014841	0.687415852	0.859037815	0.937368876	-0.145670915	1.060850295	1.171818754	1.348336963	0.452693157	1.284964816	1.025491588	0.541632094	2.048966766	0.561214969	-0.068427976	0.008271881	-0.271599583	1.49765661
WDR31	229516_at	1.020244735	0.879085274	0.413448722	0.762132002	-0.517279939	0.80809776	-0.515920578	0.463492933	-0.000510516	0.332397338	0.490420103	0.597310147	0.059053969	0.43901487	0.443639218	0.478452186	1.053971135	0.242370681	0.41698422	0.734661502	0.470021802	0.412360983	0.770835557	0.844271149	0.753157368	0.436023854	0.633212546	0.88370847	0.659595166	0.391689755	0.878813921	0.475732912	0.59322984	0.656601806	0.899484172	0.350347878	0.390602427	0.369659556	0.580990974
MAP1A	215384_s_at	0.512756831	0.001154848	-0.216432092	-0.00673215	0.190456582	1.249833345	-0.496575341	1.045572276	0.741223968	0.320192355	0.739047487	1.160079619	0.570961328	0.929980088	0.505413339	0.759174246	0.866336008	-1.112619568	0.049295354	2.240398599	-0.080168436	0.306320926	0.804323481	1.726348945	0.493445875	-0.359223799	0.567970016	1.274855616	1.144576087	0.035696676	0.870416567	-0.742992617	0.051472199	1.181836596	0.681115214	1.105952781	0.239685085	0.103420828	0.584832556
LINC00671	1556737_at	0.480156838	0.393666605	0.419504482	1.137542476	0.476349541	0.492940261	0.523946791	0.485052193	0.435823891	0.475533709	0.489676512	0.615877472	0.638723448	0.433104097	0.458398699	0.350964378	0.514426905	0.43174436	0.516330689	0.659122635	0.425216185	0.39149048	0.515787324	0.489676821	0.539449977	0.365923954	0.565016862	0.376258706	1.022493309	0.321862306	0.540266078	0.620772659	0.520682828	0.748604637	0.537545864	0.350692535	0.423584947	0.349604763	0.496476667
PTPLAD2	244050_at	-0.019452425	0.617534524	0.820978193	1.731579668	0.979545127	0.941466414	0.267491213	0.402121729	-1.551809051	0.615085343	-1.583359115	-0.374391029	1.261048553	1.127504125	0.074382261	1.284437969	-0.532142368	1.87845188	2.311994112	-0.283005419	0.747270261	1.615715635	-1.463142877	0.961321868	0.390971709	0.726327973	-0.19760039	0.342829264	-0.78155029	1.256696451	-0.321625882	1.695133951	1.810455526	-0.312651339	0.605023093	0.906109713	0.863951609	0.94010735	0.267763256
ATP2B4	205410_s_at	-0.062490329	0.245667851	-1.196936274	-0.913800603	-1.730296162	1.401870878	0.914475433	1.63332909	-1.048432287	-0.844444003	0.970775997	0.983559794	-1.28587503	1.822357263	-0.051610938	0.211668517	1.393167401	-0.93474331	-0.336650917	1.392078877	-0.844716027	-0.172644013	1.421181657	1.508487982	0.882381756	0.412937572	2.56106776	1.25663088	2.041577434	-0.08914476	2.520541833	1.30341254	0.100699574	1.789175434	2.026074458	0.00632115	0.363708462	-0.34644202	0.71619962
GAS2L3	235709_at	0.312466179	0.254262052	0.409836996	0.510470206	0.429963294	0.5014954	0.353808475	0.433770295	0.104670521	0.384270119	0.781366513	0.428059826	0.585809787	0.4427464	0.41881213	0.202584347	0.652173944	-0.088981437	0.490343902	1.252170991	0.136220529	1.114819221	2.090696961	0.997593454	0.471849309	0.353535925	0.273573179	0.149547485	0.539573156	0.435131005	0.845283292	0.351632173	0.367950711	0.501766756	0.860242243	0.513461942	0.358703674	0.351631947	0.4470982
LIX1	236163_at	-0.393074453	0.45714689	1.353878241	2.923497325	-0.965057203	0.571108648	-1.028972644	0.022244508	0.338018264	0.802023021	-0.55762462	0.368480619	1.390596044	0.312179896	0.568932863	1.845352509	-1.408934247	1.802379359	2.53510439	-1.066779604	1.122419471	1.109636701	-0.917187449	0.300484807	-0.558713072	0.913808154	-0.725982074	1.236652783	-1.182371242	1.637013617	-0.73713351	2.285151538	1.235565077	-0.314471353	0.210185975	1.372644977	0.985612417	0.312452006	1.86384824
UBL7-AS1	238511_at	0.327619194	0.283557942	0.299604788	1.366053754	0.432605316	0.411934137	0.389631787	0.78101586	1.525708494	0.942574483	0.381744297	0.400511261	0.753273859	0.245480329	0.334419537	0.610754292	0.428253149	1.517277004	0.297972814	0.026260692	1.085910821	0.260983601	0.378480106	0.577844699	0.51692023	0.170684236	0.444300887	0.33197046	0.537319528	0.670863172	0.184828319	0.423085554	0.45245954	0.402958314	0.418733994	0.110303904	0.61211457	0.707309033	-0.063221451
RP1-178F10.1	1556784_at	0.509615991	-0.082764518	-0.115946894	1.469447372	0.729107223	0.549597613	0.46664278	0.604537656	0.778880724	0.346425596	0.405990073	0.671718644	0.803902589	0.471266345	0.461203419	0.889305316	0.537630048	0.278701574	0.48785706	0.409253626	0.451139566	0.575708388	0.509072118	0.912424687	0.441892433	0.544701898	0.589580095	0.192210455	-0.135529594	0.358392661	0.535183141	0.045339238	0.764464719	0.560476866	0.400278549	1.142794403	0.451412013	0.434820459	0.491937219
KCNK2	210261_at	0.084769516	0.597459187	-0.063190144	-1.682582697	-0.331366663	0.661103252	2.453478071	0.076609305	-0.194286067	-0.998542749	0.78540006	0.35212968	-0.21658911	0.924111594	0.394831072	0.777512298	2.012047171	-0.376515648	-0.263914095	1.591287673	-0.219580789	-0.596278541	0.572708484	1.993280315	0.725835632	0.855571733	1.444145652	1.682402051	1.642694041	-0.134994033	0.349138211	0.501720905	0.893377201	1.833626056	1.613047656	-0.099364312	0.435628914	-0.244058873	0.062738871
PP13439	1569660_at	0.265289979	0.174447711	0.327574243	1.618954186	1.706804898	0.313430923	0.379795051	0.389585644	1.839533003	0.448063205	0.343349488	1.003998654	0.479069206	0.307175288	0.319958916	0.248154318	0.441263128	0.727934479	0.28405626	0.45431826	0.606085514	0.207901096	0.624036493	0.315063141	0.344709555	0.232108007	0.293304911	0.170095165	0.323222708	0.200013621	0.373812222	0.245163275	0.358852293	0.440719116	0.364836071	0.250874161	0.823129194	1.279789931	0.36293215
SIRPB2	1559034_at	0.266905729	0.267722273	0.333270296	0.771708135	0.117042824	0.383586965	0.406161662	0.372435197	0.13064217	0.251403043	-0.05729859	0.437168069	2.48901457	0.322118633	0.62211706	0.586758596	-0.234360535	1.234352751	2.097357291	0.040342875	0.329190203	1.671159017	0.125474688	0.269897666	0.41622525	0.19211019	0.445872448	0.102355251	0.31803947	1.054843408	0.284041686	0.327830247	0.434447928	0.431999536	-0.223753022	0.607429177	0.423024974	1.289021488	0.524202822
BNC2	220272_at	0.339739656	0.423783172	0.296494528	0.663401005	1.100206928	1.058321137	0.351435316	0.346810783	1.386877921	0.230946431	0.339739884	0.367754391	0.492594643	0.48525122	0.594860558	0.266031855	0.388696858	1.038194471	1.695851229	0.422150636	0.709638164	0.838286704	0.329676911	0.493410827	0.380537963	0.230946308	0.38597797	0.083258444	0.422967081	0.249441093	0.356331461	0.438198195	0.354154789	0.339739542	0.362042502	0.532848551	0.434391132	0.297038656	0.322061048
BAG4	222909_s_at	1.375174586	0.545896529	0.40990367	-0.858902351	0.055236477	0.98406139	-0.515385845	1.220686684	0.39249724	0.186604636	1.155139844	0.898658566	0.33945919	1.097479195	0.594581894	0.951423673	1.410804451	-1.394710266	-1.287820445	2.12992976	-0.698703146	0.020694489	1.912886884	1.003101128	1.319962556	0.096306253	1.591130763	1.265564116	0.819239562	0.125952436	1.240543616	-0.827079203	0.221690524	1.398293066	0.816247765	0.548071096	-0.120193092	-0.872772977	0.296214339
CXCL8	202859_x_at	-0.264469331	0.003978943	-0.154588056	1.745491852	1.278767874	2.158907335	1.652473462	-0.231559878	0.091557538	-0.06510522	4.193891569	0.256379437	0.587383907	0.077958562	0.020297939	0.094549037	-0.182874343	0.670883199	1.76534642	-0.103726911	-0.218776106	0.121475663	-0.184234082	-0.057761468	1.464532564	-0.025123748	-0.628927303	-0.309890831	0.362181686	0.917300522	0.391556468	4.851820138	-0.717050464	0.282217853	-0.009620387	-0.361295733	-0.201640925	0.217758057	0.345590652
CDK5RAP2	243153_at	0.418887995	0.152615806	0.588333792	1.233751452	0.988421915	0.026686764	0.292415317	0.579629496	1.470106114	0.71290229	0.510546363	0.584798216	1.388782918	0.328861619	0.757236647	1.031939563	0.50075454	-0.07857153	0.399576906	0.506194372	0.682983845	0.821968204	0.284255775	0.267121297	0.367483681	0.384890194	0.341645379	0.381353484	0.110729918	0.185525331	0.311454986	-0.127528388	0.300302754	0.502658621	0.146359876	0.705014368	0.674553484	0.542641199	0.514626465
ECM2	206101_at	-0.367432107	-0.512671718	1.555222271	2.073079163	0.256499246	1.454587582	-0.743042261	0.328573746	0.094124569	0.275538124	-0.839324394	-0.257822367	-0.509680027	1.035188572	0.335918811	-0.155557139	-0.827629108	5.494636862	3.897275476	-0.508864403	1.68332555	2.417955103	-0.63642452	-0.305963434	0.745525971	-0.230895863	-0.574411686	-0.254831523	0.360668798	2.265372531	0.705000916	1.074354788	0.470821914	-0.594267458	-0.562716643	-0.775408939	1.721676348	0.419961337	-0.250750876
NAV1	224771_at	0.466077238	0.070612447	0.759819193	1.037243112	1.280125367	0.444318276	-0.048516495	0.057012528	1.279309633	0.801432763	-0.002007175	0.164990635	1.469153766	0.087747414	0.439151399	-0.077075582	-0.179612855	0.152479652	0.788922034	0.28683964	1.138149772	1.492816982	1.043498496	0.155471934	0.743501095	0.461725725	0.214220443	0.302341865	0.2335309	0.586293878	0.15900819	0.398352669	0.617844046	0.290919176	0.241690477	0.847398224	0.580310589	1.0027018	-0.036821252
HCG11	1557167_at	-0.077414602	-0.524555754	-0.031992881	0.56691547	-0.901253562	1.151136639	-0.854200222	0.327297151	0.002549297	0.289763892	0.68169312	0.430106892	-0.567802109	1.038535214	-0.064630777	1.437263806	0.953676847	1.280601712	0.952588085	1.723390976	-0.106516787	0.797829789	0.674077147	2.152854141	0.779879032	0.704267588	0.728202564	1.205805055	0.757576828	0.446426696	1.115235646	1.12040171	0.523125117	0.841891505	1.169087482	0.912062781	-0.874054835	-0.45220819	-0.558825766
ZNF831	1558827_a_at	0.46084634	0.267465325	0.263929441	0.503003567	0.340357286	0.921314679	0.32159058	0.901187425	0.309623249	0.204364743	0.621316441	0.812249629	0.499739471	1.017325328	0.302551735	0.210892535	0.746701188	0.269097079	0.264473618	1.222401242	0.298471809	0.281337064	0.627572194	0.936002024	0.431200278	0.151600511	0.617237633	0.525849686	0.545433682	-0.159821849	0.443168048	0.466013841	0.429567762	0.859574442	1.532463092	0.359667906	0.324310613	0.229115847	0.366195965
EGFEM1P	1558411_at	-0.228000937	0.021137136	2.025930144	0.665194273	0.325758727	0.247427252	1.1980111	-0.082762058	0.262930408	0.368187914	0.763652924	-0.196450315	1.203450889	0.269729902	0.098108508	0.171271145	0.392394694	-0.177955559	0.294208193	0.440807337	1.430285112	0.676345951	0.366012392	0.898012884	0.378523831	1.886674415	0.550961719	0.218868564	0.443799705	0.708983975	0.39103563	0.274081876	0.504179712	0.485140939	0.433736223	0.63554778	0.329838536	0.373899955	0.673082292
KIAA1731	1565829_at	0.973889392	0.452768737	0.341798953	0.467999553	0.504989675	0.520764381	0.374437365	0.517499854	0.479695274	0.3877643	0.528924323	0.435634034	0.736175618	0.468543489	0.491118661	0.398099245	0.481599437	0.434001298	0.450048415	0.685042282	0.459296156	0.903174741	0.53572353	0.410338934	0.559658809	0.365733629	0.599640388	0.457935687	0.808251999	0.658116862	0.465824991	0.331192358	0.457119671	0.527836032	0.560202242	0.404898873	0.21804671	0.463919962	0.388580156
WWTR1	202134_s_at	-0.879958664	0.080961041	0.736714486	2.070795286	0.944238366	1.43816082	2.507601592	-0.491837578	-0.366724112	0.761736651	0.645327681	0.414685114	0.324386083	0.640703749	0.7606489	0.745417201	-0.604166799	2.254112964	2.839965511	-1.259104207	1.384579693	1.605703303	-1.202259241	0.005077852	0.525110805	-0.443696355	-0.545689405	-0.265819538	-0.622661432	1.268170744	-0.267177763	1.121843834	0.72447478	0.205257496	0.294740482	0.452218609	1.342150381	0.021668331	0.53517438
KIF21B	204411_at	1.199033225	-0.098329158	0.779090496	-0.947192113	-0.506305533	1.784342744	-0.293886507	0.354794598	-0.297149756	-0.306942118	0.196773335	0.776370767	0.332220528	0.40348032	-0.516368796	0.136664024	0.4249669	-1.070671587	-1.058977668	1.050257681	-0.26560046	0.027054942	0.835935632	2.072646067	1.359776403	0.794321202	1.281445204	1.538468883	1.350256721	0.143735863	1.204201454	0.976551119	1.194953418	1.081807677	1.167755481	1.027682966	0.432311438	0.643098588	0.472836368
LOC284373	236574_at	0.46264666	0.136537644	0.708792004	1.17823582	0.688664772	0.62774055	0.353309288	-0.112600132	0.660650836	0.63753207	0.001634081	0.064462119	1.590291436	0.260834302	0.429464604	0.434631964	0.412872988	0.551041284	0.318222655	0.240979312	1.034357019	1.215769907	0.653579386	0.466182511	0.217317586	0.150409031	0.420490163	0.578510984	0.317135127	0.318766632	0.729735475	0.246147314	0.051678359	0.750132846	0.703624335	0.85375889	0.237988021	0.56001701	0.520850958
GTF2A1	206521_s_at	1.240594414	0.464080824	-0.046433266	0.205423669	-0.127756709	0.188560442	0.5581869	0.736063368	0.713761438	0.906054206	1.04748604	0.253292975	0.301977034	0.67486746	0.281035511	1.084203083	0.827994332	-0.243894001	0.489918666	1.399432533	0.217118895	0.206239488	0.323464382	1.120649673	0.392004448	-0.228662708	0.588377643	1.294175073	0.489647127	0.179312945	0.32564108	-0.089678964	0.318024773	0.517117026	0.960179096	0.780940967	0.235070071	-0.042353392	1.12935332
ANGPT1	205608_s_at	-1.713279119	-0.97348263	2.735834511	2.189146135	1.21354052	-0.681100355	-1.611556946	0.68861035	0.561866597	0.211822991	0.474015959	0.614631454	-1.269129492	-0.233686341	1.226323249	1.224147114	-1.508475316	2.80519008	3.822409661	-1.007209095	1.935657148	3.124499197	-0.290802988	0.417986634	-0.961243399	0.023882407	-0.857072708	0.475103254	-1.511738385	1.839646795	-0.617455139	1.098490438	2.115166783	-1.024887971	0.807740194	1.051981072	1.972919792	1.424327909	-0.122717266
LOC101926943	229896_at	0.473893078	0.351500561	0.403993414	0.547872852	0.445063356	0.471717505	0.505715357	0.45485359	0.454038778	0.323758118	0.485316972	0.501091786	0.438807339	0.411608903	0.428472173	1.0793295	0.72439052	0.414056602	0.40154506	0.557935948	0.399369639	0.358300604	0.492388218	0.465461949	0.488852455	0.29683174	0.85739138	0.401816989	0.5750717	0.377339013	0.529106792	1.094288574	0.46274182	0.515506785	0.510339452	0.389578265	0.524210747	0.580239281	0.473893493
ANKRD55	220112_at	0.875403105	0.037421584	0.41384664	0.448388571	0.636601421	1.235237992	-0.434199224	0.792719529	-0.269648721	-0.127401208	1.398157159	0.246032968	0.39643956	-0.082251746	-0.044445701	-0.003648916	0.597979705	1.026354614	0.142950419	1.647836963	1.40604435	0.632793912	1.523541382	0.988004901	0.882747115	-0.032207073	0.901242502	0.654007435	0.450293193	-0.811441483	0.413846857	1.53986007	0.667878958	0.511488584	0.534063794	0.257999521	-0.589229733	0.397527318	0.370873455
CDC40	203377_s_at	1.015698302	0.743713748	-0.123642974	-0.23569988	-0.729078817	0.65912629	0.00337297	1.098380748	0.80817447	0.035740165	1.11769225	0.912616681	-0.167977086	0.813885831	-0.033071542	0.722227217	1.326575716	-0.634428616	-0.559905278	1.749781897	-0.055919335	-0.175863202	0.808990094	0.871274184	1.328751462	0.155684996	1.688858993	1.014064725	1.726119893	-0.191910941	1.236005893	-0.005057855	0.403734218	1.025217148	0.725219467	0.117061846	-0.134794595	-0.272689591	0.842988564
CDKN2B	236313_at	0.192950104	0.058045735	0.171191324	0.992310756	0.264481785	0.194581822	3.037357796	0.235378688	-0.414661947	0.297391707	0.212260908	0.755684932	0.457862162	0.200837525	0.050702564	-0.125271483	0.110266749	2.729744066	2.087317886	0.336013336	0.005824793	2.410435436	0.21824428	0.078988902	0.312623007	-0.051291455	0.248707512	0.05940512	0.181799075	0.791858653	0.288960795	0.167927185	0.539729273	0.337645335	0.259041999	0.035198921	0.550065432	1.067106212	0.259314313
GPR173	221299_at	-0.046337008	0.170162225	0.063543807	0.279771155	-0.465192872	0.494910676	0.147587004	0.62872601	0.371973296	0.134260112	0.877864136	0.480223444	-0.561203411	0.936340259	0.515853112	0.699169943	1.338877106	-0.33735998	0.054024082	1.109050121	0.264811673	0.122292765	0.25175714	1.655194085	1.16072745	0.262092499	1.782483592	0.977137607	2.177403559	0.017578613	1.644315332	0.001803828	0.069527576	0.767709878	0.782942096	0.015946379	0.159282742	-0.023218758	0.621111503
ZNF229	235717_at	0.352090799	0.066780003	0.679559548	0.78236931	0.487538932	0.929512277	0.999141197	0.471763071	0.302318232	0.208212083	0.460068467	0.460341226	0.820991015	0.426614287	0.439126286	0.151094544	0.582189767	0.438309781	0.501682083	0.612107491	0.45136485	0.42933444	0.480739737	0.472852272	0.59524441	0.145927305	0.640667012	0.117640392	0.668680477	0.693430843	0.59361317	0.52616068	0.592252839	0.703221658	0.552815076	0.364873826	0.406487908	0.467140787	0.520993028
MASP1	213749_at	0.392036221	0.281338251	0.609623072	1.030926456	0.473902946	0.946611398	0.513884439	0.074084897	0.500557233	0.50599669	0.378980201	0.517964494	1.062748264	0.01017027	0.460847702	0.401826708	0.344981733	3.900083991	0.999374889	-0.009140524	0.424673397	0.797292771	0.197022546	0.379252534	0.301736883	-0.176410796	0.018330222	0.463566903	-0.113310331	0.526123112	0.009082976	0.724128101	0.673538695	0.012073889	0.367829747	0.406722124	0.385508016	0.433105272	0.346342532
PCDHGA10	211875_x_at	0.469565527	0.716799722	0.368115818	0.667025749	0.511995329	0.891684525	0.188062083	0.505738626	0.396946289	0.73474976	0.523690212	0.583526978	0.687968763	0.49186828	0.493500393	0.610452695	0.290872242	0.606916889	0.888964596	-0.328163896	0.59576611	0.464398207	0.500299928	0.557960545	-0.032788297	0.237563106	0.5821677	0.415712595	0.602565864	0.647986858	0.571288189	0.564216207	0.602565104	0.543272855	0.454334476	0.461133519	0.550073315	0.473917488	0.475005688
CLUL1	206556_at	1.598260049	1.697262515	-0.315418934	-0.581963588	-0.59637822	0.363997032	0.830993279	-0.092393236	0.112956026	-0.412517294	-0.205809742	0.3615493	-0.16147673	0.283489551	0.216309207	1.909408958	1.485658825	0.502163763	-0.532190498	1.373056536	0.300896626	0.045503781	0.726007556	2.675589146	1.631985233	0.749398079	0.063183719	1.776952633	1.801704997	-0.989939182	1.556103488	0.195638754	-0.146517509	0.16381609	1.583844652	-0.337994604	0.148857983	-0.303179101	0.085213472
AGFG1	213926_s_at	0.612449886	-0.031063267	0.27491786	0.664671243	0.56594114	0.46231507	0.193323256	0.490327984	0.977181139	0.934207133	0.533030524	0.393775539	0.648895932	0.464490115	0.386159794	0.566756228	0.453882796	-0.372131726	0.641279938	1.099029199	0.36684791	0.936654823	0.866211519	0.843364276	1.003563381	-0.083828972	0.667663274	0.99322683	0.652976343	0.82187737	0.446540294	-0.061798231	0.226776575	0.589059031	0.491689659	0.639375916	0.216169123	0.18162787	-0.208124697
UHMK1	227740_at	0.733831111	0.310896614	0.710984433	-0.104422982	0.024225766	0.215974249	0.632109138	0.76402099	0.407722991	0.273634642	0.644348515	0.711528914	0.406090568	0.750967026	0.314704761	0.617149691	0.868463233	-0.478401364	-0.3309863	1.367553795	-0.182211077	0.430842008	0.959034453	1.12358436	0.590768135	0.520323878	1.214699903	0.792307566	0.504277257	0.249699816	1.12494545	-0.889096933	0.409082621	1.309893049	1.116513544	0.596207268	0.443625003	-0.234974785	0.620142039
NPY2R	210729_at	0.92651361	0.998589581	1.612185358	-0.73558007	-1.109557666	-0.745099553	3.81552727	0.921073098	-0.106752743	-0.489978518	-0.473658705	1.213729254	0.363506742	1.416628347	-0.988525257	0.132320721	0.414911619	-0.464955747	-1.227870903	0.763323523	-0.324340204	-0.762234539	0.314278185	1.489249332	0.213371547	1.55615662	1.373928121	0.083906649	0.008568638	1.897768375	0.192701576	0.882724503	-0.158158078	1.151172497	2.181175399	1.723970102	0.331684926	-0.127152112	1.249086671
ATRX	211022_s_at	0.197181238	-0.687038419	-0.282326077	0.216492488	-0.454492181	0.656018154	-1.102357891	1.150212153	0.575783115	0.570071553	1.27750123	0.513226741	-0.10825669	1.228544252	0.531993919	0.48058858	1.347945325	-1.424387155	0.151759344	1.591099063	0.493371884	0.563816201	1.887289351	0.905155472	1.08167265	-0.733003868	1.480402042	1.12056667	1.155652553	0.483036363	1.219569584	0.466717946	0.484396581	1.172787928	1.080585629	0.251849952	-0.00055045	-0.474619638	0.431631196
SLC1A4	212810_s_at	0.978277942	0.008927848	1.094959601	0.885531727	-0.219266772	1.354975995	-0.616907001	0.191156188	-0.406935725	0.61572392	0.128872211	0.575470438	0.431590549	0.048364683	-0.298957583	-0.302765646	-0.386264593	0.558335236	0.195236462	-0.199684439	0.937480444	1.044642416	0.636666471	1.049266215	0.228962722	0.602124746	0.402488948	0.980725304	0.205843769	0.875468219	0.935577799	2.118434982	0.840654332	0.42234346	0.724789776	0.819440032	0.62687494	0.231955199	1.158332179
ZDHHC12	226088_at	0.664623644	0.318115732	0.147309955	0.738602874	0.31593981	0.87377903	0.441324541	0.429356296	0.426909113	0.428268909	0.339058462	0.564805231	0.249303462	0.602066864	0.413310173	0.565348387	0.339874511	0.464714997	0.394270581	0.566436522	0.382847724	0.87105894	0.355105485	0.994268416	0.463355026	0.217209743	0.801975772	0.424188895	0.636609123	0.494905762	0.793272653	0.367072766	0.531078578	0.608594478	0.830805277	0.320019359	0.392639561	0.270518657	0.438332565
NIPBL	242352_at	0.434821953	-0.023199112	0.64071439	1.258389453	0.947511912	0.331467556	0.221586472	0.182147911	0.789216925	1.012243771	0.457940518	0.518593248	1.540164835	0.479971072	0.604812128	0.105721519	0.003455153	0.154677822	0.78323293	0.664375886	1.147419049	1.318497445	1.264916496	0.293934502	0.119864766	0.315149301	0.100282027	0.281422888	0.017598851	0.949143662	-0.253296765	-0.120841385	0.515601145	0.119319653	0.349962842	0.770993324	0.445701175	0.623034334	0.104361353
LDB1	35160_at	0.768944131	-0.336568935	0.070591154	0.849212906	0.418900297	0.48332659	-0.484357661	0.891710185	0.504134141	0.863220491	0.897660741	-0.061320719	0.79794389	0.828609974	0.631048017	0.7165526	0.831194312	-1.028835464	0.391158405	0.539967437	0.977113349	0.996288369	-0.053841092	0.860262827	0.871856499	-1.038321558	1.006217008	1.089714878	0.978711685	0.622922575	0.841360175	-0.17507893	0.519500641	0.863967304	0.758166108	0.775878784	0.491486798	-0.239877931	0.724338651
ERCC6L2	232013_at	0.791405767	0.09703185	0.40328474	0.341816142	0.20065714	0.996481018	0.131301048	0.767742501	1.494484018	0.78650963	0.222687484	0.241182799	-0.139866876	0.174818138	0.131300916	1.095484289	1.320142665	0.061944543	0.16257885	1.566831224	0.004284495	0.695395149	0.527853143	0.937189417	0.415523966	0.178626436	0.501472062	1.231747211	0.709539799	0.422323543	0.716066835	-0.100429365	0.108725968	0.731840735	0.677988587	0.416068586	0.079351757	0.143812125	0.197936958
BTBD8	1569693_at	0.581341701	0.053148881	0.382793618	0.844077958	0.433110508	0.51524971	-0.297438374	0.472547558	1.134557617	1.031747498	0.624315703	0.227763252	0.260672465	0.763843086	0.700471058	0.931384806	0.552239534	0.185333379	0.482339456	0.576717838	0.436918389	0.496210962	0.308270114	0.435830717	0.539456329	0.524497623	0.593037802	0.626218475	0.572094634	0.433382322	0.429575796	0.33302041	0.452965101	0.514433571	0.172006238	0.858493509	0.518785789	0.330844846	0.407272469
CUL5	230393_at	0.506238151	0.42355569	0.603337261	0.624007567	0.182849269	0.513310435	0.824187971	0.219294806	0.47768085	0.393093247	0.145315383	0.2331669	0.488015481	-0.110893248	0.471425037	-0.774533941	0.277771986	1.336877256	1.091547721	0.595449045	0.802701204	0.63080691	0.281036224	0.310410392	0.525549749	0.460817199	0.641687517	0.955283786	0.493182994	1.156007897	0.827452574	0.368614938	0.651205387	0.327272314	0.667525219	0.15592289	0.606600655	0.598441436	0.44749012
SH3BP2	217257_at	0.229479394	0.355136164	0.309714507	1.242075205	0.38097442	0.557491652	1.20916511	0.380973423	0.227575606	0.173178487	0.394301316	0.451418133	0.546067971	0.320865303	0.342080558	0.153322974	0.453321712	0.939357186	0.911614738	0.570002264	0.629295344	0.600193525	0.349695905	0.433195242	0.45440997	0.382334136	0.496568087	0.351599384	0.548516526	0.632015024	0.452506562	1.033191447	0.468280932	0.051601383	0.444074603	0.90889428	0.289043687	0.33691278	0.412796697
CASP1	211368_s_at	-0.485576327	1.172165786	0.065191219	0.888486799	1.132184942	-0.238343061	0.393203762	0.031736208	-0.516582494	0.195199793	0.363557314	-0.037346211	0.903445639	1.054669301	0.310521028	1.575246004	0.001819101	2.1167663	2.131724331	0.134274966	0.197375521	0.954850606	-0.26363699	0.335543281	0.612695402	1.232546258	0.105445565	0.206622221	0.006986906	0.130466761	-0.42573938	1.313869646	0.871895285	-0.048770462	-0.430091326	1.812687724	0.77969383	0.683682892	0.128836059
KCNG3	1552897_a_at	1.192626783	0.249114955	0.654098017	-0.774905856	-1.517965595	0.432159077	3.394880805	0.925537834	-0.060402996	-0.620962133	0.234971024	1.703412556	-0.851333055	1.041675025	-0.552965719	0.593989421	0.336692998	-1.580793932	-0.950879326	1.576395785	-0.5885961	-0.225225336	1.289724533	2.032512429	1.353913518	0.791994308	1.598427143	1.644391342	1.491537079	-0.974813829	2.222629931	0.654370737	0.395168886	1.422452726	0.9682406	-0.029125883	-0.453147451	-0.410174589	0.783562595
CROT	243283_at	1.144124051	0.493539333	0.57948594	-0.245713639	-0.208451784	0.640410292	0.136696307	1.353551225	0.080667759	0.178309514	0.394536751	0.543040286	0.209859322	0.293086391	-0.121688786	-0.841630525	0.321644722	-0.320780653	-0.064027928	1.071504787	0.55092745	-0.289502841	0.716022131	0.963799323	1.148204277	0.650473326	1.290996237	0.923545358	1.371503217	0.098889913	1.631248335	0.294446542	0.265615962	1.273588634	1.217016189	1.099519082	0.225634757	0.024366775	0.29036719
SAMD9	228531_at	0.156696645	-0.404678087	1.115167981	0.069389262	-0.156356817	0.323150405	0.271201306	0.282896295	0.328046786	0.14146549	-0.410117555	0.09631651	0.464582016	1.131759029	0.167032225	0.010097351	-0.117190762	0.335118134	0.841008022	0.526050778	-0.384823218	1.448348235	-0.105767759	1.618882696	0.646540013	0.232580209	1.465483577	0.712631347	0.033488408	0.277185422	0.392506912	0.83611238	1.293589256	0.821696747	1.726587987	0.221428833	1.398847402	1.05397183	0.517891448
PRRC2C	211947_s_at	0.674990537	-0.491819847	0.380160569	0.550694438	0.833013038	0.279254117	0.379072833	0.549605696	0.666287583	0.838452918	0.614882722	0.069554659	0.990763069	0.621681692	0.516696685	0.402461988	0.356497453	-1.415477377	0.395391126	0.724491807	0.890674159	1.040265642	0.571637011	0.673087178	0.912704966	-0.493179868	0.752507466	0.739994956	0.47780258	0.969548824	0.705725734	0.193034661	0.370096525	0.657312195	0.723675982	0.752777959	0.555318487	0.580612668	0.364929392
PRKCG	206270_at	0.898764655	0.004209696	0.444007686	-1.73893564	-1.083182041	0.731766372	1.244184533	0.531041737	0.040111657	-0.504944267	-0.004222015	1.861043181	-0.451635487	0.55932891	-0.018909042	0.992054882	1.067394347	-0.923799783	-0.484545898	1.593411286	-0.484273703	-0.51038376	0.694232294	2.035657443	1.436205024	0.940649611	1.493049793	1.804471103	1.59613197	-0.386632428	1.574917714	-0.135318832	0.912363213	1.360864848	1.478090547	0.171478428	0.15842506	-0.849547685	1.325507766
ARHGEF7	239397_at	0.248409749	0.394737142	0.23671486	1.139701041	1.839787502	-0.016502371	0.813320851	0.530183935	1.460914524	1.166628045	0.534536677	0.024839211	0.942241085	0.2048923	0.897635263	0.87506058	0.109698074	0.574518243	0.785305472	0.087394812	0.856838008	0.438526432	0.296006952	-0.153310703	0.437982772	0.306614207	0.307703281	0.309605788	0.231275227	0.417582944	0.377058764	0.160015446	-0.139983555	0.395008492	0.309062188	0.381409527	0.763003568	0.644145623	0.180142258
TUB	210737_at	0.361595675	0.283264441	0.129048737	0.438839056	0.212276101	1.365216431	0.390154122	0.499491205	0.124697365	0.252801836	0.594141958	0.932489984	0.322157984	0.574830545	0.3411972	0.12687337	0.502210822	0.183989885	0.296863331	1.17210759	0.559055635	0.26803333	0.388250055	0.380362523	0.377370999	0.243010457	1.167484913	0.345548075	1.277365892	0.487523703	0.933034586	0.133673203	0.486708093	1.237111199	0.488611871	0.08988318	0.305567502	0.449446007	0.573742619
UBN1	209088_s_at	0.640689961	0.119841797	0.269975679	0.612675966	0.26616826	0.561814407	0.105426121	0.552022773	0.705150564	0.760635276	0.494906581	0.530808985	0.801160892	0.51884127	0.270792162	0.856372877	0.530264953	-0.942800489	0.293910849	1.151203936	0.289286314	0.793545183	0.562902768	0.71059024	0.656736792	0.084210977	0.951568698	0.772058354	0.594181045	0.722829713	0.508506845	-0.028933991	0.212859529	0.749755385	0.637426252	0.755195073	0.252568859	0.480491592	0.486203509
TIPIN	219258_at	0.242144673	0.489650312	0.464899811	1.566978431	-0.03174244	0.386024339	0.72138106	-0.417688722	0.256287882	0.440149486	-0.220227851	0.667256246	1.22237515	0.186660031	0.24241678	0.904969263	0.026733782	0.324555906	0.493186172	0.193459394	1.279219463	0.91122578	0.177957071	0.740147409	0.203251156	0.189380156	0.178773144	0.692821475	0.72464451	0.878043043	0.198628045	0.950934854	0.379768218	-0.309166896	0.61449115	0.257919411	0.412407162	0.578045535	2.038870891
SGCB	205121_at	0.213490129	0.06117923	0.054923891	1.151018212	0.261359066	0.762353664	-0.451238275	0.118565981	1.301426278	0.62880933	0.248304205	0.610042905	0.287197796	0.546397853	0.375593098	1.175768825	0.406870993	0.653287986	0.21185787	0.914392691	0.294540882	0.428900692	0.786832443	0.778672604	0.304876868	0.36090574	0.76371419	0.851292183	0.367433581	0.267614418	0.569789711	0.56516518	0.607322264	0.676406796	0.640232394	0.549118106	0.318204372	0.18656369	0.406326591
AKAP6	217669_s_at	0.478104737	-0.065863023	0.094063071	0.486808164	0.338033101	0.540116368	-0.753711103	1.011191897	1.110195242	0.412828775	0.670124792	0.702763559	0.32851297	0.53875696	0.626063777	0.793605442	1.664769849	-0.757246882	-0.756430839	1.740925704	0.206664477	0.379374652	0.385086516	0.951628748	0.580098584	-0.286986002	1.748541953	1.095235204	1.062598386	0.079919415	1.277738427	-0.607655449	0.435674888	1.229051842	1.039479195	0.325249623	-0.019082428	-0.150994041	0.319809934
LSAMP	214460_at	0.368465645	-0.557639059	0.192492144	0.43482953	-0.164351074	0.736460187	-0.245945902	0.682062286	0.373633624	0.408175655	0.998652832	0.744075909	-0.22853897	0.365201926	0.908625787	0.4886822	0.64561728	-0.599525026	0.450060771	1.312794104	0.468828098	0.995388927	0.86320463	0.664928141	0.618963205	-0.574502346	1.136549193	1.34706334	0.56565459	0.688862483	1.099015459	0.310260654	0.507449316	0.875987293	0.766378307	0.798744003	0.730476496	-0.443678303	0.521048927
ERAP2	219759_at	0.318050233	-0.300169183	-0.011594373	0.51034249	0.021859611	1.791659231	0.337089129	0.845970261	0.026483658	1.697280533	0.388493973	0.203273211	0.271268967	0.534549127	0.003365054	-0.327912164	0.562835966	2.653576359	1.203357416	0.398828854	0.676524868	0.634639453	-0.068710892	0.059393629	0.062113144	-0.167713027	0.747241297	0.790486306	0.128477653	0.160571344	1.128019487	1.262106455	0.237270377	0.343072339	0.436635516	-0.217758596	0.460026411	1.218045221	0.215512731
WT1-AS	206954_at	0.491306795	0.342259805	0.441805766	0.667824109	0.524217067	0.346610998	0.537000291	0.509529143	0.471724163	0.381697126	0.531832472	0.541624165	0.652593141	0.460844453	0.460573257	0.315604833	0.733916557	0.40128018	0.428478391	0.625667001	0.440718053	0.402368007	0.52231292	0.503274639	0.540536488	0.346611225	0.624035744	0.399103812	0.609076282	0.398560411	0.39720123	0.432014186	0.758666556	0.601460057	0.548151609	0.381697126	0.434734433	0.473900141	0.550055283
SOGA1	241362_at	-0.684101797	-0.154004858	0.238467842	1.03157284	0.267569476	0.63828398	0.609182025	0.69268054	1.36257767	0.361132311	0.595310875	0.28388883	0.854511254	0.436743812	0.31244794	1.186603305	0.128858225	0.363580414	1.07101024	0.312446662	0.438647679	0.52160358	0.010545409	0.487333325	0.59313478	-0.149653095	0.560225529	1.183339458	0.626861019	0.304015534	0.69812111	0.281713204	0.763940706	0.510995329	0.895580585	0.575999529	0.13593026	0.757412636	0.125050361
CLK4	241403_at	1.703394038	0.001047017	0.788168335	-0.363955938	-1.067578351	0.54719098	0.227337533	0.948909686	0.990523984	1.098773787	1.061240487	-0.155887613	0.106575863	0.353537619	-0.075652486	-0.026152182	0.839845296	-1.916168218	1.214638985	1.127331768	1.097958148	0.796871981	1.308745294	0.174572987	1.721344965	0.712828794	1.021259398	0.660607394	0.4239818	0.999500164	0.682095016	0.73785131	0.603218648	0.781368443	-0.574470979	1.033225566	0.370945078	-0.165407214	-0.573655519
NEK10	237227_at	0.511050199	0.344052755	0.609236785	0.223291311	0.098178999	1.13253394	0.001624137	0.458012778	0.378322507	-0.042709553	0.591829806	1.334889729	-0.046244123	0.357923201	0.167263372	0.209147513	0.383217557	0.273880948	0.143055727	0.51594523	0.812136818	0.327733346	0.352211621	0.807512538	0.680768756	0.204252797	0.957920169	1.313674417	1.357192877	0.29917513	0.478413147	0.429454748	0.609508473	0.503434226	1.000621235	0.014950817	0.338613129	0.345412273	0.727549422
SOWAHA	230238_at	1.286511913	0.264396869	0.937557654	-0.658715112	-0.662252149	1.849519469	-0.322815878	1.142906059	-0.262979411	-0.079935064	-0.183832204	0.616616851	1.023232638	0.967748004	-0.252915996	0.115078401	0.02097235	-1.148832011	-1.173037776	0.597305283	0.692772386	-0.328527083	1.262578683	1.358861124	1.018337416	0.656054136	0.877722344	0.86466453	0.567932548	0.079992574	1.232388277	1.530482561	0.289148417	0.982977809	0.548076029	1.074909896	0.343816893	1.38442729	0.685700868
LOC642852	1559957_a_at	1.138631139	-0.305059561	1.152229896	-0.135615271	-0.122558218	1.494929922	0.716782868	-1.913029646	0.199742064	0.668098787	0.568008652	0.435824105	0.45431984	0.151056866	0.112979371	0.965104779	0.647972403	0.284058155	0.012344404	-0.190556167	0.056679381	0.222316905	0.684145472	2.070991012	1.893930944	1.110072069	1.516415767	0.874805305	0.147793551	0.442078708	0.293848831	-0.170156609	0.797834852	1.461475649	0.581607993	1.153317461	0.56093765	-0.869154061	0.026488191
PHC3	1552644_a_at	0.345603936	-0.001447316	0.183229871	0.580325931	1.458834639	0.641794595	0.141344238	0.391025069	1.692468845	0.812328419	0.554215839	0.692927323	0.970894653	0.447869558	0.658929852	0.929553634	0.201180533	0.313238072	0.261560782	1.387846005	0.478604084	0.944784773	0.007256366	0.089667359	0.420127822	-0.056659993	0.594470107	0.983134001	-0.293830017	0.430462668	0.757660111	-0.505433569	0.169085943	0.428830817	0.643154662	0.906434555	0.484316143	-0.440429483	0.46962856
KISS1R	242517_at	0.350313249	0.319579207	1.421385976	-0.491477152	1.50461363	-2.190288897	3.03561045	0.321754038	1.972153224	0.052762545	0.012508605	-0.002449755	-0.205078473	-0.051679945	-1.040068539	0.014141015	-0.098188156	-0.691113312	-0.438984409	0.484672616	0.467266332	2.131264298	0.002445602	3.409588351	-0.119674792	0.02012509	0.079417709	1.312319327	0.578507989	1.499716973	0.352489619	-0.440887748	-0.491477436	2.102977672	2.701886282	0.274701307	0.597002196	0.259198475	0.140341136
DAK	218688_at	0.037315867	0.115375693	0.432508254	-0.07229382	-0.137569986	0.264421852	0.327522393	0.434411417	0.250007382	-0.20339012	0.015285603	0.577204409	-0.052438566	0.449643035	0.096063992	0.553812657	1.197598839	0.388175207	0.119182578	1.545194146	-0.323063492	-0.474286095	0.73413904	1.98009661	0.329698607	0.833956222	1.217726236	1.196238455	0.266870357	0.342754297	0.630785108	-0.015449146	1.097508658	1.246556089	1.71028853	0.43713184	0.413197937	-0.100035767	1.259339866
MS4A4A	219607_s_at	0.003253357	0.279045467	-0.378339348	0.23362391	0.538246019	0.205882296	0.22546485	0.702251493	-0.796106516	-0.001641566	-1.143430567	0.970972819	3.156906551	1.458367934	0.993546986	2.194900546	0.051666528	2.956454324	3.890992245	-0.687585357	0.022835934	1.016937975	-1.13527155	-0.096835735	0.047858859	0.208873426	0.089744771	-0.251866949	0.12537457	2.315116948	0.199354736	0.215129864	-0.349509303	0.067168939	-0.276346034	0.607057647	0.37723194	0.505608052	0.575508001
PARVB	204629_at	0.311157688	0.446877858	0.492027492	-0.468891889	-0.200172367	0.430830343	0.125936835	-0.07669197	-0.681311562	0.048421464	0.229834606	1.068633324	0.6976468	0.426478499	-0.040517522	0.971533916	0.396288624	0.258393132	0.831190825	0.749595535	-0.390016929	-0.369346365	0.459388495	1.792109871	-0.148766594	1.010972639	1.313419429	1.68957148	0.368819073	0.392480644	0.31823006	-0.112593113	1.463280836	0.631010382	2.270802027	0.808344024	0.973710158	-0.205340014	0.820039885
ZNF71	234575_at	0.492716865	0.418193403	0.111667427	0.497612263	0.37467584	0.584919412	0.529434477	0.633059805	0.454911375	0.361076486	0.81148221	0.725263189	0.747021856	0.409217558	0.447023804	0.402417782	0.615381454	0.411393595	0.40459352	0.551736988	0.399697971	0.376851791	0.500876072	0.521547702	0.527530903	0.384738819	0.567785195	0.459262158	0.612389869	0.070869047	0.532155049	0.798426749	0.454638745	0.494076083	0.536778543	0.40078568	0.410577843	0.39833833	0.658626736
SCARB1	215834_x_at	0.561393595	0.468647123	0.036736819	0.594303939	0.638909408	0.566017543	-0.234159316	0.769460998	0.571457513	1.051508673	0.261938744	0.586688662	1.317780913	0.497749284	0.533379648	1.343347157	0.626670136	-0.02445932	0.885054276	-0.162900491	0.592127665	0.707993392	0.524948184	0.569553212	0.561938037	0.081885785	0.05088098	0.571184584	0.624222764	0.943259129	0.327760589	-0.252926311	0.337822622	0.615790389	0.574993063	0.087869183	0.360397653	0.509716919	0.389227904
SAMD9L	235643_at	-0.145622941	-0.137191178	0.45002233	2.040039884	0.139960831	0.968967497	-0.256048115	0.153559182	0.392633957	0.516386164	0.328173545	0.389642248	0.596349552	0.376042725	0.392090201	0.55609554	-0.135015579	1.367968039	1.824085135	0.281120285	0.555551833	2.292169681	0.619468417	0.037966492	-0.155685957	-0.126311513	1.002694168	1.033698915	0.280576651	0.62817176	0.327086365	0.608589179	0.644218734	-0.249520921	0.475044404	0.218835589	0.597437351	0.000432311	0.169879347
KAT6A	216361_s_at	-0.218979606	0.364425746	0.599691798	0.18627653	1.248372767	0.494434249	0.240400797	0.466146899	0.989172876	0.878474952	0.630698547	0.905401505	0.450644343	0.792800725	0.573853697	0.38155959	0.586908345	-0.07020461	0.561069178	0.794160224	0.818910836	0.430246301	1.176569797	0.031789554	-0.009551751	0.301325187	0.216194955	0.172948413	0.518368854	0.50803367	0.492802577	0.27983901	0.495250007	0.692438179	0.115560669	0.74629118	0.622538615	0.504769256	0.067419543
LAMA4	210990_s_at	0.788686713	0.079624965	0.679077203	1.160761135	-0.168968199	0.306458942	-0.238596422	0.068744818	-0.27830584	0.295035421	0.806366461	0.332841958	0.170195049	0.56402827	-0.176583721	0.867018485	0.245262963	0.997842352	1.78931564	0.521869573	0.108726771	1.03836826	0.419604364	1.177351571	0.522686439	-0.566881157	0.264846254	1.712071869	0.843899932	0.663846003	0.102744523	1.675898111	0.431299674	0.364391678	0.283069175	0.374726691	0.510175765	-0.247571782	0.540909286
MCOLN3	229797_at	-0.062178746	-0.149214016	1.025212895	0.127665369	-0.000166641	0.00228054	0.047702401	-0.041780926	2.079966334	-0.197627011	-0.03144471	1.33282701	0.717870506	-0.05483551	0.083604843	1.131014135	0.009352762	0.02322341	-0.11113628	0.113250153	1.128838302	1.979876342	0.02404005	0.530201918	0.056949843	1.170724033	0.098835893	0.480700037	0.144800813	0.00690478	0.053958489	2.400907436	0.274264286	0.07925221	1.361112879	1.309436233	0.770092397	-0.041780184	1.155221076
CXCL5	214974_x_at	-0.169581753	0.857157807	0.240297963	0.05507679	0.069220271	-0.000136197	2.980536735	0.229961806	-0.337939716	0.000136184	0.918898186	1.00783725	0.003943838	-0.115456936	0.24029833	0.672479926	-0.008839235	2.003842294	1.388070479	0.071395978	0.551719273	2.32723109	-0.035765517	0.080915484	0.007479849	1.609737283	0.204125188	0.201131716	0.071668363	0.436670158	0.246010341	0.684175552	0.704030442	0.27891943	0.511466015	0.208475932	0.977374891	-0.155166494	0.003128264
SUCLG2-AS1	1557338_x_at	0.217226	0.358657994	0.4601079	1.652213235	0.520488529	0.360289878	0.017046051	0.317315415	0.481050789	0.399455393	0.543606741	0.549319038	0.760106123	0.388304287	0.503897618	0.75493837	-0.397729562	0.69075043	0.93716719	0.127743145	0.18812388	0.96191843	-0.008520566	0.531095751	0.648864832	0.068722809	0.454125135	0.759017823	-0.338980687	0.991020406	0.480779126	1.074247633	0.530279838	0.606978934	0.592020186	0.33526703	0.501177819	0.43862128	0.55149446
TSPAN16	242179_s_at	0.377075205	1.213698028	0.314790827	0.554952635	0.401009789	0.435007648	0.921587296	0.421951755	0.375171361	0.213612682	0.424672537	1.112791995	0.721678185	0.319414578	0.411889352	0.279432427	0.480156942	0.34334926	0.33437331	0.77498731	0.398561614	0.31805463	0.455134493	0.499196047	0.479069206	0.262569903	0.858487382	0.355588266	0.531834368	0.241626905	0.828841228	0.356676607	0.526666104	0.526393682	0.507627722	0.253594089	0.362116361	0.359396236	0.42657629
MOB3C	243052_at	0.266389816	0.482889266	0.248983241	1.181615913	0.497032361	0.531846043	0.546533479	0.650974332	0.285972792	0.316162545	0.312355693	0.454331422	0.487512281	0.513350967	0.407278017	0.715162659	0.37083184	0.546805186	1.326583366	0.472009289	0.447803028	0.544629797	0.302835959	0.313442997	0.370288286	0.602833967	0.412718127	0.468745328	0.063762466	0.531573998	0.369472849	0.5087271	0.509815407	0.328945811	0.371103931	0.449978606	0.690956793	0.823413018	0.238103863
ROBO2	226709_at	1.331673233	0.040022695	0.658241193	-3.279813366	-0.989981017	1.12251794	0.275560769	0.685439748	0.0011289	-0.096514178	1.323786128	1.617801363	0.237754352	0.631315536	0.271481136	0.370482252	1.278093377	-2.908827234	-2.19894918	1.866666447	-0.124527692	-0.60185981	1.81906838	1.522063636	1.76603256	0.863044971	2.149258845	1.726866434	1.397223249	-0.2072116	1.879994472	-0.269767043	0.291879577	1.700211532	1.396406075	0.509194878	0.434126983	-0.567317831	1.028412144
TNKS2	222562_s_at	0.610853393	0.382115631	0.174863508	0.420465155	0.149025705	-0.083521215	0.246123473	0.777035605	1.084106388	0.849656013	0.469150275	0.42753645	0.224636868	1.098249284	0.40686664	0.996254378	0.369332245	-0.853779085	0.288552995	0.668786024	0.345941215	0.921459944	0.306503855	0.60650183	0.712031533	0.818377764	0.621190199	0.833880385	0.91656477	0.128082459	0.857272169	0.250203293	0.141137682	0.759356476	0.534970473	0.829256777	0.256187987	0.071509661	0.295352754
DCC	206939_at	-0.127999571	0.012072601	-0.480217985	-0.252839909	-0.349665924	0.05477417	-0.299349264	-0.12854396	-0.161996792	-0.382848127	0.40699308	2.843153955	-0.31648427	0.217420705	0.539721334	2.534451117	1.431828479	-0.294725376	-0.289830074	1.278429624	-0.095360995	-0.184299701	2.267363084	0.728478261	0.929746315	1.212337555	-0.010229688	1.103271625	2.166729261	-0.237336866	1.049419993	0.399377733	0.430112246	1.54361367	-0.087201559	-0.436701269	-0.192731148	-0.39236753	2.478422907
ARHGAP24	230803_s_at	0.405476381	0.718529884	0.177825712	0.185441094	-0.083822703	0.928229846	0.22841471	0.463952283	0.036938345	0.174834369	-0.133051267	0.70248308	1.285615692	0.406564098	0.47265683	0.493598663	0.117989136	0.095414611	0.39378059	0.004571862	0.299674413	0.894775786	0.480543809	0.496590992	0.336392514	0.007291678	0.095958842	0.84799314	0.430498744	0.748719864	1.995495301	1.604109668	0.543915614	0.648629169	0.20393607	0.407651974	0.451985758	0.510734006	0.808284625
CD300LF	1553043_a_at	0.39043283	0.375474218	0.461420327	1.773743072	0.428782482	-0.173662062	0.167133991	0.403759082	0.374657814	0.405663932	0.429598397	0.458156762	1.316265904	0.39070488	0.443197759	0.598772323	0.445101506	1.926869898	1.342920379	0.323524217	0.348275144	0.734764412	0.448909406	0.439117986	0.109473563	0.332500228	-0.130687718	-0.700495012	0.349363466	0.279735147	0.319173613	0.361330769	0.687711009	0.500313901	0.501130522	0.339299437	0.363506742	0.89496285	0.411919498
RSPH1	230093_at	0.885535554	0.29750675	0.69079503	0.649997613	-0.665860821	0.76151081	0.199047992	0.389164012	-0.774654233	0.305937962	0.450361614	0.11391742	-0.011468201	0.497414322	-0.283451527	0.543379473	-0.194784259	0.664412388	-0.071304048	0.419626044	2.38498278	1.183086665	0.325520546	1.230139179	0.688891212	0.745735315	0.545828539	0.490342567	0.395964778	0.397596644	0.395421289	0.652717216	0.414731327	0.699770241	0.645373891	0.706026013	0.627695265	0.375566298	1.090067659
TBX4	220634_at	0.537546063	0.24733926	0.451871006	0.56583218	0.487501167	0.534553908	0.535098117	0.631651634	0.484781592	0.395298439	0.515243351	0.552233434	0.504635849	0.463022133	0.476349852	-0.085025519	0.535642022	0.341717557	0.441535216	0.604453682	0.440175856	0.411345648	0.533737956	0.516331395	0.650419006	0.268553805	0.577528312	0.580790452	0.607989938	0.407537665	0.552777704	0.442895949	0.505451654	0.552232745	0.755405155	0.413520754	0.44425593	0.451599278	0.51497159
GXYLT1	232021_at	0.211093954	0.064494679	0.734390713	1.338195049	0.183895016	0.557600754	-0.247742385	0.447175344	0.62178989	0.602750368	0.356333377	0.132490377	0.594318751	0.804562296	0.361229466	0.934842406	0.001665928	1.536199301	0.906284459	0.431400027	0.258963032	0.967209194	1.856596896	0.459143156	-0.123446042	0.655515325	0.21517386	0.009280949	0.266850453	-0.200962443	0.258963634	0.643548505	0.308192165	0.211909065	0.800211258	0.466758242	0.412090383	0.231492376	0.521971757
KIAA1551	227152_at	0.521527703	0.330051561	0.603395377	1.372293321	1.326600508	-0.288168401	-0.387714601	0.540837888	1.130500369	1.45742472	0.288709964	-0.169583376	1.613543298	0.451628078	0.482091173	0.958061646	0.17338895	-0.321622456	0.619713586	0.119807542	0.697501799	1.732672533	0.715995783	-0.300951728	-0.004488853	0.243016431	0.033588627	0.338482036	-0.050725594	1.128052096	-0.088259032	0.284086473	0.21880968	-0.17012739	0.411646321	0.819893929	0.747818661	0.693422279	0.513096237
C1orf106	219010_at	-0.041845574	0.199675988	0.183628538	1.33031292	0.268759427	1.637655128	0.114816889	-0.147920214	0.323700712	0.227418127	0.093874236	0.330500232	1.655061474	-0.066596718	-0.029062525	0.524152161	-0.10413003	0.884803576	1.028682583	-0.615460755	0.36123407	2.420968743	0.320436616	0.727052704	0.486347179	0.657424797	-0.357890875	0.31146045	0.701758582	0.221161896	0.32587694	1.509550324	0.414814658	-0.021175653	0.355794929	1.053705326	0.225786138	0.975101945	0.288070526
CXCL3	207850_at	0.31501687	0.032697692	0.311752921	0.472495258	0.359350128	0.563338078	4.280814635	0.378932163	0.323176352	-0.003477187	0.592712388	0.397155986	1.580285887	0.274491162	0.761614715	0.386004246	0.369141474	0.294618044	0.746111076	0.42027402	0.301689363	0.263611969	0.215470983	0.359078511	0.423266526	0.018825571	0.448561323	0.278842375	-0.248533365	0.259803843	0.413747767	0.96043468	0.288634494	0.363973379	0.419186669	0.221453828	0.288634494	0.255724054	0.378388878
KHSRP	227555_s_at	0.734190384	0.376804016	0.388770797	0.50735574	0.427936721	0.452686832	0.728751034	0.43011139	0.728206831	0.34443744	0.451055352	0.84434387	0.416785167	0.396930292	0.414881427	0.548969214	0.586231034	0.39856249	0.377891353	0.569911687	0.380611435	0.358852743	0.466558214	0.460030711	0.476078029	0.288952647	0.519867544	0.681425156	0.829112887	0.346069249	0.487229893	0.367556479	0.44099152	0.465197994	0.491852686	0.368915376	0.374356343	0.386051056	0.446431778
LOC340184	1563589_at	0.426434486	0.323080867	0.320633128	0.669044005	0.441937889	0.348919377	0.530876388	0.869767513	0.471312341	0.309209373	0.509933949	0.497150629	0.530876288	0.858345026	0.432146674	0.293162217	0.574938053	0.083734585	0.27847524	0.756350743	0.395971795	0.354358611	0.490622909	0.458800997	0.73486506	0.310841603	0.67666053	0.380740751	0.998145089	-0.006019779	0.486815474	0.379925659	0.681826768	0.686722556	0.533052359	0.239853448	0.388085251	0.363606316	0.667956415
HBQ1	220807_at	-0.116541056	-0.124428455	0.060520316	-0.45788105	-0.38471713	1.791697859	2.260326211	-0.016452274	0.271579978	-0.463865117	-0.371661822	0.560154591	-0.068400293	-0.092062888	-0.41381934	-0.201672481	1.06196472	-0.347183496	-0.444010339	2.536117571	-0.566130806	-0.477191855	0.874296037	2.679998037	0.936036786	-0.0004043	1.572479448	2.223880309	1.006208245	-0.471480289	1.80883371	0.00530771	0.311833003	1.91653802	2.462410722	-0.191881476	-0.149994818	-0.225335128	-0.043377298
SCARA5	235849_at	0.078437002	-0.028452503	0.128482272	0.231564015	0.159488784	1.194114922	0.035463867	0.536728819	-0.134253923	0.089860542	0.258762278	0.48532532	0.212253437	0.788859158	0.146705527	0.001193481	0.822312879	0.183695099	3.53752842	0.326486036	0.179615124	0.102916215	0.288952529	1.392935259	0.871270162	-0.498712712	0.304728423	0.719230675	0.885685637	0.161664313	1.687494776	0.609349608	0.491036749	0.992575068	0.722223194	0.168191444	0.123586876	-0.079857038	0.53401039
PRMT2	210384_at	-0.177216183	-0.553913473	0.64281532	1.800107279	1.271097775	0.136925281	-0.110852493	0.553604094	1.360036873	0.500567022	0.302291206	-0.011034272	1.234379486	0.631392094	0.384158917	0.461129642	0.00474112	0.194857629	0.964572152	0.093951422	0.778535522	1.29911281	0.57645132	0.450250851	0.408909641	-0.130435149	0.737466555	0.071376069	-0.396978999	0.860130183	0.337921702	0.053154026	0.2620374	0.667565365	0.285700256	1.32386249	0.665934544	0.678173161	0.078992453
GNAS	229274_at	0.487382723	0.34785498	0.474599371	0.502341601	2.378759357	-0.342712412	1.09309092	0.173784973	0.056289133	0.479767177	0.94921136	0.613311271	0.203702958	0.701162394	0.505062361	0.063359494	0.416938836	1.662081236	-0.004092521	0.018209848	0.706873355	1.237242778	1.715661994	0.115580511	0.696538283	0.656828667	0.180857319	0.322016385	0.227094244	-0.09139939	0.092190656	0.171609726	0.26925139	0.32745548	-0.055224686	0.515940488	0.236613846	0.391100649	0.195272375
ADAMTS8	220677_s_at	1.591281113	0.209602587	-0.11269923	-0.525298489	-0.790211107	1.194455561	-0.458934344	1.065262647	0.536254863	-0.302271472	0.375240546	0.281950303	-0.737445851	0.828909128	-0.298735314	-0.436903777	1.146314448	-0.971352209	0.830540914	2.131439841	0.138070523	-0.64252344	0.804974656	1.354382761	1.533075889	0.099720711	1.374238364	1.61983822	2.119473248	-0.323486325	2.11349038	0.05484306	0.692645907	1.373692918	0.708693492	0.18974677	-0.579422677	-0.273441482	0.756290188
PTPN3	227944_at	1.303750535	0.247637366	-0.035769584	-1.604028994	-0.478560039	1.480268431	0.567490542	1.474555452	-1.051901268	-0.210383481	0.748359468	1.445454822	-0.717634452	0.763862968	-0.274844084	0.790244816	1.445726703	-1.645370913	-1.484628499	2.039467473	-0.993424977	-1.440023033	1.717166289	1.648626961	1.314086724	0.979274099	1.504475683	1.460412632	2.393047242	-0.416275959	2.267390652	-0.512285554	0.444553852	1.193325464	1.474557217	-0.003403723	-0.258252523	-0.03903346	1.116898216
ITPKB	1554306_at	-0.585130281	0.560738526	1.480043788	1.947584324	-0.189120966	-0.680324498	-0.414596102	-0.466545892	1.648402258	1.043781587	0.501445668	0.960827274	0.902621757	0.454664221	1.002168759	1.947583987	-0.398005183	-0.013963832	2.050666418	-0.316954205	1.680767901	1.356563709	-0.982498323	-0.502446697	-0.671620906	-0.777966566	-0.556298876	0.458199923	-0.431730719	1.173789961	-0.656661315	0.806340062	0.381500563	-0.024571813	0.519668607	1.055476598	1.780586936	0.7239287	1.87986124
ADORA3	206171_at	-0.644351525	0.814570521	-0.167563944	-1.143714015	-0.026948059	-0.123502463	1.892442399	0.614389189	-0.971547965	0.867063334	-1.519051936	0.686738062	1.013934136	0.589095475	0.164257236	1.52798352	-1.050695468	3.60702961	3.214284612	-2.171541552	0.87848688	1.7999682	-1.117603296	0.623909927	-0.640271492	1.630793493	-1.452958744	-0.996571041	-1.423313252	2.623535477	-0.625311764	0.968785291	1.612843285	-0.81379747	-1.477710143	1.788271967	2.875121718	2.815283786	2.406220315
ELMSAN1	235430_at	0.638057058	0.096265497	0.146038263	0.398982916	1.120828999	0.525727734	0.174324725	0.245039843	1.395804472	1.161898579	0.222466038	0.179764917	0.929895958	0.242592019	0.096265227	0.399254891	0.36988096	-0.08297237	1.5652504	0.895353658	0.502880687	0.951111045	0.23334523	0.345402394	0.325547946	0.762081472	0.381849374	0.769425282	0.618202658	0.172692576	-0.12948077	0.473779224	0.222193604	0.323371568	0.536879278	0.873050908	-0.149063889	0.451476372	0.262447711
TMBIM4	1563222_at	0.534458887	0.409074038	0.436000287	0.552953444	0.631012711	0.335366628	0.517323975	0.480877129	0.492029441	0.623941195	0.49665306	0.390307572	0.48033348	0.567368458	0.458847392	0.252954873	0.603542365	0.430560724	0.385410715	0.655491237	0.406353805	0.720767279	0.390850679	0.502364619	0.657667167	0.382691818	0.536907121	0.456127161	0.399555141	0.229564667	0.531467103	0.360932926	0.490669011	0.540169647	0.512427864	0.293752445	0.363924951	0.663379235	0.472990522
FCGR3B	204007_at	-0.250283653	1.446895851	-0.312295709	-0.047927708	0.805286594	0.026868033	1.434384407	0.186793758	-0.003593898	0.589602912	0.029316049	0.917616134	2.047436971	0.663582081	0.335298362	0.707643788	-0.111843715	1.032937082	2.471187981	-0.014201881	0.248807198	0.893408811	-0.091989077	-0.027528343	-0.08546104	0.416077236	-0.04330268	0.190601713	-0.142305694	1.306824624	-0.072133273	0.454698644	0.397037884	-0.071046796	0.060866408	0.675277857	1.398211622	1.144450072	0.027412694
BDP1	224227_s_at	1.315955398	0.41868057	0.417320992	-0.009965651	0.81795285	0.397193452	0.402633779	0.41568826	1.271894984	1.384495813	0.876702778	-0.048315442	0.720582559	0.347420292	0.304719896	0.59220633	0.404265973	-1.527364587	-0.568621263	1.474249331	0.307167359	0.838352627	0.806529464	0.573439679	0.876158023	0.604173353	0.866094856	0.93517797	0.41052162	0.358572143	0.301184572	0.073532899	0.261473768	0.17797518	0.077340907	1.034179507	0.196470447	0.146152863	0.378427057
THBS1	201110_s_at	-0.014250981	-0.079255262	-0.204911677	0.416027606	0.003428239	2.094440668	2.337322183	0.198439839	-0.23238181	-0.227214021	2.165156042	0.150027341	0.580033635	1.400609625	-0.147522875	0.181577242	-0.241901245	-0.36239031	0.543859704	0.764982937	0.14349987	-0.358582709	0.170426459	-0.313705129	2.286733323	0.103245704	0.679852984	0.110317402	1.07694896	0.114397544	0.725545905	2.868778669	0.41031592	1.299975493	0.167434236	-0.143987826	-0.004459185	-0.060759879	0.028178723
RP11-731J8.2	236716_at	0.558287229	0.464725765	0.268352345	1.719930775	-1.043425141	0.775330243	1.174603154	0.584125976	-0.764914264	0.717398346	0.47723663	0.617307605	0.606700327	0.801984792	0.069260424	0.16064685	0.491379148	-0.19809953	-0.44506131	0.003168284	-0.004719264	0.642603156	0.509874578	0.845774166	0.283855887	0.322749159	0.652122259	0.90479482	0.958920532	0.172342343	1.185482833	1.245318586	0.767170768	0.757379096	1.025011922	0.557198517	-0.130375709	0.052669213	0.823743736
RP4-612B15.3	239982_at	0.333034268	0.231312589	0.291149108	0.468210227	0.343641705	0.557149002	0.39015115	0.359688145	0.314811241	0.073017584	0.540013676	0.574284262	0.407013535	0.436388089	0.294684851	-0.061070494	1.052159887	0.305563883	0.250351027	1.330398863	0.453523374	0.068937934	0.4219734	0.894137213	0.646631895	0.051259048	1.066575577	0.443731609	0.624873401	0.294684498	0.92487193	0.284621561	0.624601129	0.834844518	1.409003196	0.188066641	0.246543807	0.145637548	0.485073324
LOC101928303	1557776_at	0.406705365	0.918307457	0.404257034	0.981679227	0.359380155	0.394193959	0.548408708	0.319125854	0.282952501	0.299271507	0.392290053	0.635444045	0.345508675	0.33218168	0.799993763	0.319398392	0.406705038	0.39093012	0.316950183	0.469260951	0.483404607	0.793466942	0.521482475	0.408609266	0.398002024	0.198093664	0.438799995	0.361555364	0.944145616	1.04586677	0.705616132	0.372979169	0.569079612	0.413776574	0.291656479	0.313142276	0.323206333	0.316950762	0.37569918
HS6ST3	1552842_at	1.023409019	-0.847023716	-1.022998068	-1.275943237	-1.504953439	1.922859547	-0.885102108	1.456407448	-1.331971598	-0.878030282	1.978616916	1.631293742	-1.337411583	1.048975482	0.182706788	2.387951962	1.472998213	-1.400783722	-1.18836424	2.421406525	-1.42308645	-1.71682898	1.235556928	2.272087407	2.046341579	-0.295441125	2.389313354	2.167101097	2.839990295	-0.927259924	2.622947518	-0.608494562	-0.090364664	2.161933783	1.655499755	-0.043312418	0.153604966	-1.417918917	1.702009448
DGKE	207518_at	-0.739734618	0.007405502	-0.115531332	0.222816305	-0.103292227	1.537586714	-0.588783123	1.173671524	0.090088803	-0.332302578	1.015921837	1.184008299	0.240223215	0.852459307	0.445299763	0.657718288	1.155721389	-0.240644035	-0.040736027	1.84384009	-0.160137197	-0.20256634	0.450195202	0.130886337	1.834321146	-0.031760137	2.200956576	0.791806488	1.062975123	-0.478902012	1.115468517	-0.249891772	-0.095404768	1.096700668	1.133962809	0.492080422	0.540765891	-0.361404782	1.039312349
NFKB2	209636_at	0.438467668	0.391686566	0.392230364	0.486064976	0.421060927	1.264211045	0.685157047	0.33021762	0.410725663	0.331850224	0.323146715	0.552429407	0.706371853	0.298123833	0.401750268	0.304107381	0.368296107	0.508095755	1.389323075	0.474097389	0.306283358	0.341369611	0.37591132	0.306555533	0.367752155	0.314987181	0.49640099	0.406101238	0.454515045	0.965028512	0.467298681	0.37917511	0.349528789	0.396581931	0.468386044	0.349528562	0.56194908	0.370471762	0.418613112
KIRREL	225303_at	0.78302812	-0.164563857	0.390283026	0.704152473	0.363084933	0.655466873	4.305492485	0.25973022	0.265442657	0.194726791	0.289377097	0.429176943	0.24558754	0.213765455	0.240964418	0.061726298	0.29155311	0.622829452	0.615485323	0.252387076	1.866611696	0.341870327	0.403338301	0.339150044	0.306512371	0.26353866	0.268978431	0.449575108	0.354109642	0.275234165	0.304608698	1.176861002	-0.056858521	0.176503417	-0.080520876	0.453655376	0.221109419	0.216213584	0.269794282
CCDC15	220466_at	0.510619074	0.071093054	0.781514908	1.720403333	0.4836928	0.512251264	0.357764354	0.350964039	0.478253255	0.745885184	-0.184027721	0.55005686	1.203906385	0.350148582	0.473629414	1.073081768	0.396930182	0.371363145	1.116327158	0.551416004	0.774443323	0.409985218	0.445342781	0.066197505	0.469277624	0.088500394	-0.147581124	0.478252426	-0.358913043	0.492940056	0.542986025	0.771451987	0.503819277	0.009896625	-0.050755152	0.418960403	0.380610881	0.444255082	0.914787301
BMPR2	238516_at	0.395505195	-0.168044953	-0.70031825	-0.488442416	-0.783816843	1.326777777	0.474380385	0.787977259	-0.423438275	0.492603564	1.460866937	2.050528061	-0.380737066	1.145636766	0.533401379	0.753435527	1.433667757	-0.321716341	-0.235769122	1.517166926	-1.196961212	0.090883639	1.014540689	0.467852896	1.061594009	-0.196332038	1.749713859	0.713998309	1.128501937	-0.086994123	1.281901593	0.291335503	0.201036587	1.432579982	1.183987091	0.131680876	-0.027429383	-0.030421486	0.486347797
DYNC2LI1	1554324_s_at	0.253003057	0.904949077	0.553273005	0.836408528	-0.134301648	0.18011157	-0.416076999	0.20567702	0.703136767	0.515195403	0.486637667	0.457535354	0.266058129	0.112115197	0.27013827	1.731234995	0.310119976	-0.22432854	-0.046451205	0.453182935	0.75535815	-0.109279542	1.044748297	1.504401849	0.630789393	0.295976517	0.750190743	0.607125653	0.672947017	-0.301844299	1.474755828	0.406401918	0.190990765	0.51927518	1.263424241	0.634324312	-0.045634969	-0.283621158	1.134503404
BAIAP3	204874_x_at	0.628104645	0.432004348	0.76328077	-0.422841698	-0.151401214	0.571531781	0.020492387	0.541340774	-0.229460664	0.074889145	0.135542224	0.853579421	0.404261721	0.521486697	0.184771584	0.38440607	-0.22864462	-0.380139858	0.495920349	0.641159316	0.631096551	0.730642477	0.195105659	1.096733317	0.572076099	0.492384526	0.86799488	0.918311273	0.297372102	0.980595464	0.783680009	0.490209052	0.547597102	0.871529533	1.201175262	0.496463884	0.768992474	0.710243647	0.665638627
MPZL2	230518_at	0.617406728	0.532003897	-0.21785611	0.667451372	0.645693083	0.353309514	0.934811464	0.40362647	0.347869943	0.2018145	0.412602268	0.769173299	1.334628053	0.388395441	0.416138216	0.921483023	0.453127716	0.932363213	0.95466564	0.533635107	0.369084506	0.301632478	0.372620741	0.362013316	0.292929073	0.5311874	0.404987132	0.316319087	0.326928341	0.278786366	0.465639355	0.281505977	0.430280883	0.471622207	0.377788541	0.264370444	0.266275744	0.376156222	0.433000978
MICALL2	241478_at	0.504970258	0.020022082	0.195179757	0.703791043	0.810407977	0.742683622	0.149215004	0.494905967	0.50034664	0.170157481	0.193820684	0.414943541	0.870515995	0.228634383	0.733708875	0.491371143	0.304789391	0.105968867	0.980397464	0.343139214	0.600980648	0.745947811	0.306966322	0.367073996	0.430446824	-0.221771066	0.569703106	0.73125998	0.578406544	0.961359285	0.62355479	0.468252046	0.441052838	0.590372645	0.481852144	0.391824679	0.740237319	0.335524645	0.410047434
DYNC1H1	229115_at	1.016413165	-0.260550551	-0.241783907	0.904628447	0.197742122	0.720494656	-0.444955962	1.242430988	1.14071074	0.133553662	1.326202751	0.613060861	-0.351121918	0.962016858	0.521402872	0.555128208	1.384679978	-1.404787581	0.122401447	1.97189283	-0.177323752	-0.274965468	0.582871579	0.743614491	1.329467046	-0.391103536	1.718948559	1.355032338	1.207618526	-0.152845873	1.402631815	-1.322648324	0.367731471	1.596010568	1.092569082	0.377794648	-0.21268105	-1.05447176	0.210252818
PEA15	200787_s_at	0.474205609	-0.027604223	0.237579259	0.39451491	0.107570976	0.980368142	0.433136581	0.835943068	-0.176107518	-0.083361691	0.113555422	0.6363075	-0.06812984	0.938209674	0.29469673	0.115458129	0.445918838	0.251178931	0.061878202	0.840840249	0.34229292	0.321350671	0.757884594	0.813370027	1.053803664	-0.274566547	0.97057716	0.825881017	0.958337282	0.253354583	1.104121514	0.661874713	0.871302182	1.076922288	0.817722135	0.546009377	0.084997631	0.167408543	0.323799268
STYK1	221696_s_at	1.312499231	-0.0716271	0.122025398	-0.639801608	-0.929735986	0.425559527	-0.000911205	0.703255506	-0.259023926	-0.5628298	1.034260094	1.216489508	-0.593836051	0.88983641	-0.040075956	0.918938246	1.305155555	-1.597185022	-1.51613357	1.996266926	-0.552494646	-0.978421519	1.17405967	1.833621118	2.008506072	1.168891983	2.062631678	0.972247096	2.194543623	-0.622394141	1.579588033	-0.27316704	0.778322726	1.612225092	1.130270307	0.4141351	-0.188852071	-0.396647165	0.830272039
NBAS	242049_s_at	0.485851123	0.376242256	0.480412176	0.088211219	0.157567255	0.747228662	-0.13943871	0.71594976	0.453486183	0.672160993	0.488028647	0.199725105	0.757292126	0.514410139	0.711054674	0.560376101	0.413776899	-0.313508437	0.019127141	0.804073224	0.525562076	0.888116966	0.936801189	0.311238035	0.434991107	0.284311336	0.70072024	0.875333269	0.692016114	0.630002989	0.54596165	0.111873574	0.146959629	0.601173249	0.279416142	0.78068217	0.41187287	0.667809489	0.441791321
C7orf31	229146_at	0.402937365	0.128233738	1.157965059	0.768483908	0.523698441	0.448902854	-0.061066882	0.087163409	1.070386168	0.300671757	-0.26668714	0.503027897	0.106746966	0.449718669	-0.054810889	3.278623556	-0.147014234	1.121790865	0.393689776	-0.006126627	0.410824961	0.370843778	0.486708504	0.259330224	0.596318539	0.930314287	-0.194066643	0.385257959	0.275921379	0.489700247	0.146185194	0.390154343	0.479364682	0.544097087	0.531042336	0.335213168	0.95125722	0.414089084	0.441559543
PPP1R1A	205478_at	0.509873464	0.089114918	0.297726362	-0.335452463	-0.375978111	1.784661435	-0.817951784	0.336347151	0.184309116	-0.246513383	-0.2103403	0.789473278	0.21096296	0.53897612	0.012958774	0.339610717	0.399175142	-0.096651005	-0.049325749	0.905881818	1.131083893	-0.257664763	0.743235751	1.110958508	0.996180463	0.334715741	0.768802989	1.370157918	0.947496128	0.780497154	1.081855933	0.978773837	0.852300932	0.770977599	0.806880403	0.198723458	0.247953148	0.728005293	0.58330938
CD163	215049_x_at	-1.45024528	1.334598022	-1.16846989	1.353636415	0.159083132	0.687275732	2.541662026	0.103597677	-1.172821788	-0.588872456	-0.428402013	3.327424379	2.240031869	3.243925018	2.561517994	3.276018666	-1.485603597	3.259972043	5.938197726	-2.454954856	-1.137464023	0.40087736	-1.123864834	-1.112441041	-0.434385083	0.044578073	-0.498572677	-0.831482576	-0.209454308	3.145738422	-0.542090257	-0.631302131	-0.784156924	-0.321240742	-0.422690117	-0.455872874	1.090900842	0.378846623	0.601601253
KL	205978_at	0.96674378	-0.49163433	0.72440615	0.170646041	-0.384744066	-0.216930731	3.214419066	0.077899515	1.116607293	-0.411943181	-0.547390861	0.36701952	0.434742865	0.235650482	-0.270238426	0.499203294	0.498387623	0.072460512	-0.326268292	0.646346001	1.55613263	0.537009736	0.441270353	1.396206518	0.120873844	1.438364559	0.918875446	0.731205577	0.039823003	0.367835002	0.101835073	0.055325755	0.687415942	0.424407462	1.507448606	1.076896779	0.380618971	-0.071419192	0.343356766
CBX5	209715_at	0.202048294	0.010843273	0.724257351	0.949460453	-0.046000937	0.306217786	0.142755723	0.279834613	1.202405309	1.10285865	0.287451254	-0.140923053	0.655988855	0.274940157	0.271947797	0.721808705	0.009755197	0.065240585	0.630694541	0.722354102	1.016368304	1.552720463	0.355174963	0.792525223	0.272219836	-0.02995398	0.027979224	1.099050952	0.113653697	0.879287716	0.14819536	0.344295737	0.469680339	0.270043876	0.66414948	0.807483934	0.491439593	0.418004127	0.349191668
JPX	1554447_at	0.33537246	-0.519744889	0.262481146	2.160384788	1.913423233	0.171095098	0.296751173	0.543711653	0.851870148	0.893755937	0.799376894	-0.549935005	1.342800256	1.180698476	-0.167525801	0.499378538	0.388409328	-0.638057854	0.774898445	0.440086215	0.973991046	1.30608354	0.690311957	0.337549204	0.527393879	-0.609771594	0.521681866	0.413430849	0.416968336	1.51823126	-0.216482161	-0.499617664	-0.096809985	-0.001071599	0.198293231	0.520321564	0.485508852	0.626123602	0.313614577
NQO1	210519_s_at	0.956789489	0.224337182	-0.127882029	4.243987377	0.794686849	1.30248108	-0.583999254	0.047819362	-0.862782945	1.040832969	-0.81545741	0.066858515	3.201473274	1.696857925	0.620889837	2.160589608	-0.206757649	1.131403259	1.596768162	-0.498324968	0.348905218	1.342190612	0.410918393	0.094329048	-0.221716893	0.026603769	-0.402857201	0.172387407	-1.014005407	0.897497415	-0.245922515	1.060958727	-0.192070175	-0.056079618	-0.896236506	0.546365648	-0.282368643	-0.583455527	1.405563625
C10orf54	225372_at	-0.216612848	0.216657992	-0.379802677	2.19724422	1.110669057	1.50667673	-0.307727793	0.085288539	-0.581343369	0.473410177	-0.51905909	0.498432865	2.363154898	1.956266869	0.574860571	0.494352627	0.031708123	1.893982262	1.679931152	-0.8255854	-0.269377711	0.944214448	-0.913163798	0.299612407	-0.411897575	0.980931884	0.031980908	-0.240819378	-0.375179084	0.814477825	-0.412440678	0.760626079	0.627081022	-0.646620019	0.667335099	1.403595278	0.055371294	0.768512364	2.062883969
CYTH4	219183_s_at	0.180460432	0.218810052	0.418718345	0.607746744	0.157613689	0.392335889	0.580005454	0.460874955	-0.152447352	-0.077108226	0.23540136	0.485626008	0.788344852	0.572933409	-0.074116822	0.352353678	-0.099411298	0.950447138	1.286891199	0.124431899	0.343379167	1.113909022	0.213641795	0.63766505	0.751898992	0.282182024	0.240024967	0.409470557	0.174476602	0.487530494	0.20303548	0.995596529	1.247452713	0.792696043	0.137758989	1.051896876	0.816630751	0.574021558	0.51636105
BHMT2	230309_at	0.310672251	-0.206369257	0.171144429	1.976846152	0.13578727	1.407039104	0.14340204	0.170327617	-0.623864009	0.703689532	-0.022236072	0.233701823	0.599519281	0.224453384	0.264163834	0.263075161	-0.134836984	1.950735727	2.064152492	0.148570116	1.295526264	0.965881858	0.192358693	6.72E-05	0.176040079	0.108316493	0.248388981	0.183383609	0.290545901	1.414655676	0.364253603	0.528259243	0.514660497	0.275858225	0.514660598	0.341133651	0.342766583	0.381388483	0.466518747
SEC24B-AS1	1569713_at	0.496919706	0.373982894	0.780870688	0.546420178	-0.232813211	0.079151836	0.178426296	0.306529869	0.289123859	0.552131994	0.242614334	0.484135965	0.27579626	0.397917168	0.284772563	0.720761764	0.449050286	0.887216267	0.51650205	0.676972604	0.474888601	0.348144359	1.10725138	0.362287748	0.24642256	0.635903412	0.370991709	0.381598017	0.396285555	-0.319576508	0.803717965	1.666994674	0.701451381	0.958203629	0.449866335	0.225478917	0.245606401	0.391934082	0.616320335
HIPK2	224066_s_at	-0.098894291	0.22585436	0.098294229	0.321864961	2.628288572	-0.216391143	0.256589097	-0.02301132	0.45404931	0.050696992	-0.02192272	2.631008565	0.267740128	0.027034412	0.496751115	0.327304511	0.106181727	5.636431475	0.153778622	0.34661531	0.164386232	0.323497355	4.265087882	0.22204704	-0.74376756	0.085510998	0.046073872	0.161393954	-1.016023715	0.355590859	-0.903421706	-0.55555492	-0.204152161	0.256316388	0.021594712	0.728208486	0.23047812	1.502275704	-0.252564922
RORA	210426_x_at	1.137123258	0.257527361	0.1721243	0.674206169	0.910832419	0.878466555	-0.389522434	0.318178452	0.323618405	0.960605341	0.978556624	0.433229219	1.303576901	0.407118311	0.447371941	0.56514051	0.442748205	-1.206834008	0.592882948	1.05987944	0.335314028	1.232045485	0.407117767	0.274390372	0.447099259	0.391071716	0.419902459	1.104213052	0.440572531	0.726698971	0.13132726	0.225705329	0.121262661	0.243383804	-0.129777653	0.86568266	0.173756452	0.210202686	0.465050844
LARS	223888_s_at	0.39577015	0.004385469	0.313903246	0.635387763	0.031039702	0.16295195	-0.008669413	0.502658723	1.099120656	1.266934925	0.79368301	0.477637336	0.529042306	0.733029839	0.535297924	0.837199306	0.52197035	-0.559165773	0.521154688	1.352336726	0.484708598	0.755060786	0.393866348	0.748261646	0.431400134	-0.206130313	0.517075592	1.030580592	0.518435431	0.159959792	0.625324829	0.052526631	0.281808499	0.465669443	0.565487995	0.52469068	0.302207667	0.138745412	0.4055621
DNAH5	232381_s_at	0.336449531	-0.063638829	0.12756527	0.676973416	-0.427825698	0.21106479	0.201817009	0.077520024	0.323394513	-0.079958136	0.389214355	0.323937927	-0.016586282	0.169722753	-0.229549229	0.372895169	0.162651287	0.203721122	0.230374823	0.731641876	2.544959241	0.983771221	0.810245494	1.925380066	0.359296259	0.512695655	1.069718662	0.397373648	0.352224731	-0.004618324	0.550773229	0.449322389	1.004441993	0.807797391	2.363001982	0.304355082	0.27987656	-0.31467966	0.219223919
LYPD1	212909_at	1.120394411	0.137443847	1.840335647	-0.677147953	-0.185944628	1.565631683	1.314046572	-0.095374929	1.104075273	-0.312417455	-0.173161284	-0.375789217	0.001451631	-0.245509411	-0.631726023	-0.933356921	-0.448953399	-0.021938686	0.13010006	-0.194920972	1.142424156	1.604525179	0.449681803	2.347313981	0.646870372	-0.093198108	0.495647481	1.727461202	0.446689979	0.174161581	1.601806034	2.243415003	1.327645405	0.410515433	0.850586303	0.136355469	0.462193073	-0.226198173	-0.340431776
RBM27	243295_at	0.341602343	0.002711016	0.34649799	0.75501813	0.200443837	0.11585613	0.523559648	0.397630266	0.618210271	0.656831778	0.4718827	0.429181336	1.239965414	0.611410275	0.233625137	0.260007585	0.369616231	-0.252682642	0.640240817	0.936702608	0.787112462	1.194272043	0.779768451	0.619570395	0.444957061	0.155837294	0.44713291	0.661455286	0.203163686	0.789559999	0.14767856	0.00352697	0.536071008	0.642144161	0.347858154	0.703340568	0.302437445	0.317939594	0.307876478
DNMT3A	218457_s_at	0.623738596	0.131720249	0.312045216	1.305330517	0.875595528	0.373241388	0.612587652	0.56090929	1.23706242	1.146492046	0.137703389	-0.039085489	0.598715831	0.53697583	0.005247769	0.44586101	0.061003881	-0.351051328	0.516849046	0.427366204	1.201160831	1.109502649	0.291646697	0.663449009	0.553838996	-0.096202316	0.319661631	0.587836562	0.686839608	1.103517983	0.180405817	0.1080575	0.035437403	0.103160955	-0.222946597	1.062176641	0.616939363	0.312317235	0.15048702
TAGAP	229723_at	-0.048770313	-0.114046329	-0.146412915	-0.024019912	0.055671568	-0.046866649	3.979311547	0.525114715	-0.242150812	-0.317218358	-0.051218042	-0.401533409	-0.075969061	0.159840989	-0.047138273	-0.136349483	-0.032723213	2.852753597	1.369897204	0.068182378	0.557209596	1.342971792	-0.270437485	0.09891699	0.691570076	0.158209299	0.100277451	0.471262702	0.030377187	0.607254646	0.159297728	2.136892872	2.031362481	0.259930959	-0.296003725	0.38558764	1.120761066	1.178420942	0.192479645
RGS18	223809_at	-0.005878101	0.101011411	0.077348702	0.14724886	-0.025732819	0.219324176	0.186686397	0.148879844	0.015064896	0.072453103	0.041446964	0.278344751	0.831015906	0.188318374	-0.000438069	0.228843312	0.080612642	2.351134438	2.080509976	0.163295453	0.093123786	0.144800943	0.194029671	0.734190124	0.528570319	1.503360745	0.085236591	0.142624386	0.112434986	1.082601093	0.094484449	0.678161259	1.77860827	0.080340167	1.149509766	1.02630057	0.266106238	1.14107809	0.266377582
SYT7	1559392_s_at	0.071067235	-0.002096315	-0.099466323	0.071066823	0.019118314	1.093182687	2.103331355	0.491825396	-0.129112789	-0.140264561	0.823102448	0.72627722	0.002798853	0.239696938	0.234529647	0.078410494	1.598801569	-0.05023769	-0.045614182	1.286019057	-0.028751278	-0.067916599	0.359370596	0.27070367	0.97079013	-0.048877702	2.252107091	0.679766887	2.532794204	-0.04180647	2.259722146	-0.014607703	0.058828085	0.843773091	0.092010238	-0.117418298	-0.047517698	-0.083691062	0.039517166
CRNDE	238021_s_at	-0.261779588	-0.391787825	2.071570137	3.132851373	2.349538526	-0.251716195	0.4684973	-0.196504226	-0.234309112	-0.106748937	0.002316982	-0.130138857	0.027883285	0.813372572	-0.276738177	-0.285715176	-0.127963485	5.790950279	0.665141142	0.020267639	2.564404754	2.501848851	-0.222885679	-0.020529503	-0.056160269	-0.318352896	-0.074653891	0.509294314	0.033050804	-0.097501785	-0.126602862	-0.0428329	0.117910035	-0.058880014	-0.049360339	-0.313457341	0.642295296	0.171490854	0.039034769
C4orf17	223990_at	0.508254099	0.083687073	0.416867191	0.547419721	0.476975753	0.468272172	0.518317485	0.491934347	0.388853327	0.265644404	0.499822829	0.525388982	0.867816778	0.500366426	0.456305402	-0.07134402	0.601544491	0.494382941	0.413874904	0.649413675	0.428834568	0.385861269	0.325209089	0.487311404	0.531372577	0.215871399	0.548508141	0.332280002	0.58060196	0.353495049	0.629015602	0.414963667	0.652133551	0.616775011	0.543340173	0.366277894	0.416323738	0.55884303	0.783501831
DOCK10	215151_at	-0.066368673	-0.233366763	1.139607668	1.730900672	3.02119347	-0.013331678	0.462369101	0.285305977	2.560451822	0.923652676	-0.644061788	-0.088399526	0.532267081	0.246956845	0.498541726	0.946499861	0.003531431	0.659011902	0.441968369	-0.493928034	1.269616811	0.852937602	-0.122125423	0.045688851	-0.003539952	1.028909984	-0.298913975	-0.255398497	0.064183679	0.61984681	-0.269267715	-0.084319408	0.455568422	0.176512098	0.192287606	0.452848424	0.99491384	1.365354637	-0.124029687
PIK3R5	227645_at	0.099304497	-0.819184808	-0.036143028	0.053067394	1.312081124	0.010365801	1.265300422	0.121606553	-0.107402811	0.887786336	-0.074764592	0.59214001	1.427402089	0.827949877	0.168389028	0.375640024	0.023421155	2.172910117	1.780981437	0.004926174	0.529583201	1.10809324	-0.058989872	0.624778252	0.669383675	0.567389391	-0.729429676	-0.106587554	-0.777298793	0.671830671	0.39196047	1.333296061	0.790688142	0.212178342	-0.048654366	0.241008366	0.890234602	1.10183756	0.75995389
UFL1	212634_at	0.589897972	0.078024987	0.387814581	0.696515939	0.637767513	0.335321804	-0.179816298	0.10223013	1.454807592	0.676117353	0.265694206	0.639127674	0.38727077	0.36850364	0.580107076	0.81129321	0.487904074	0.984819507	0.357896409	0.514286409	0.830060085	0.657894775	0.556988482	0.362792141	0.517006936	0.579291098	0.475938104	0.517550648	-0.004385599	-0.0530716	0.263518709	0.341305386	0.432147529	0.593162228	0.528702231	0.398149386	0.315739297	0.200689402	0.565419947
TMEM255A	219895_at	-0.590484887	0.073428562	1.053114535	0.81512837	0.37179447	0.30298191	1.289739876	-0.448782076	0.620931396	0.242873917	-1.178242379	0.09817846	0.540151788	0.044053708	0.493099662	1.223375716	-0.093570525	3.201786904	1.732801542	-1.141796405	1.361543742	1.078408308	0.009239665	0.645410693	0.398449101	0.097906317	-0.829013822	0.732988869	-0.317956597	0.256745114	0.175694234	1.743137496	1.140148705	0.002712168	0.911138708	0.466988825	0.543960342	0.582037889	0.583397964
TMEM33	238831_at	0.756414796	0.441457133	0.836105753	0.19177626	0.515708617	0.645173358	-0.139771934	0.51026855	0.926404531	0.87064745	0.204287108	0.565209936	0.815434431	0.449616731	0.367205985	0.860584728	0.515980441	0.170561314	0.083525467	0.827673935	0.546171024	0.683251789	1.226674985	0.656324473	0.572009526	1.007183874	1.036286975	0.244812427	0.40800387	0.172736605	0.564394656	-0.977211496	-0.377758185	0.662579048	0.459136439	0.432209438	0.032393726	0.028041623	0.43819319
ZCCHC12	228715_at	0.235157956	0.158458798	0.030626213	-2.606530288	-1.880876532	0.997528351	1.35899561	1.24884168	-0.525580571	-0.92947806	0.103517513	0.722825692	-0.793213764	1.066884133	-0.807356516	-0.478528078	0.69127535	-0.180977127	-2.335906931	1.932610017	0.069791104	0.196535789	0.964891042	2.036780066	2.220096938	-0.174721786	1.966608172	1.937777512	1.515659474	-0.965107053	2.649560279	1.612756161	1.585013427	1.789817792	2.601146191	-0.098294099	0.019747169	-0.523948939	0.794900905
RANBP3L	1553147_at	0.664937149	1.23447189	0.373098811	0.756324266	-0.398792096	2.140178553	-3.224704586	0.922777703	-0.730067754	1.043539511	-0.006047103	0.392137473	-0.206771302	0.831663577	0.510723374	0.688599787	-0.325629203	-0.011486756	0.644266457	-1.872945076	0.190869056	0.485156503	0.513170336	0.521601972	-0.000335177	0.425319648	-0.199698025	0.92468156	-0.17440452	2.232652469	0.920602846	2.279978156	1.264389782	0.632571429	0.313262572	0.979622313	1.122414766	0.767475308	1.565204963
KRT79	1569909_at	0.482438386	0.406010978	0.300209024	0.568929362	0.443816994	0.460951366	0.493045847	0.513171852	0.425593792	0.766117562	0.519972083	0.511540906	0.576544582	0.313536103	0.425322226	-0.263886309	0.605918783	0.560769629	0.404106805	0.566209119	0.395403082	0.356781949	0.676090807	0.484342337	0.490598265	0.38669972	0.529492349	0.410906022	0.572737098	0.361133097	0.768294272	0.399211133	0.459863418	0.494677346	0.506645404	0.352157371	0.408458946	0.402474977	0.635837585
GTF2IRD2	1557289_s_at	0.288859712	-0.322559773	0.877977104	1.605534158	1.288944381	0.542077435	-0.008418475	0.065560594	2.00045499	0.704723173	0.254318296	-0.569520739	0.587770425	0.035915094	0.32095412	0.344888589	0.261117595	0.299739462	1.27697802	-0.372877129	1.265282416	1.541890654	-0.260819493	0.321498339	-0.437064828	0.418868247	-0.026368668	0.502638663	-0.300800911	1.203269452	-0.187655068	-0.102524889	0.204816947	0.187953424	0.413156875	1.410520589	1.291393739	0.869002686	0.373991355
PKIB	231120_x_at	-0.09375172	0.279682261	0.890830478	-0.395926209	-0.187042321	0.023201264	2.238782275	0.208693544	-0.206896684	0.372972819	0.838609593	0.678682577	-0.267005575	-0.180514548	-0.198465175	0.875326427	0.672698964	0.853296439	-0.023580447	1.461180416	-0.190850163	-0.591210545	0.914220838	0.537251133	0.407514824	0.463271522	0.958554664	0.93407485	1.395360743	-0.319226835	1.587925637	0.272610542	0.769253037	0.659643479	0.945498935	0.580223841	0.162457426	-0.083960319	0.918844618
LOC101929441	1563005_at	0.482693217	0.382059727	0.413337364	0.523762866	0.57462403	0.472358001	0.538994092	0.453046674	0.437544373	0.582239491	0.473717619	0.548785493	0.698376566	0.414697344	0.442984143	0.3646521	0.491397107	0.439719934	0.398922409	0.55884871	0.392938665	0.364108454	0.610253863	0.471814357	0.580607748	0.473990199	0.527027585	0.423944486	0.565105016	0.169367693	0.448696211	0.413881618	0.46229465	0.502548034	0.504452598	0.392394474	0.404906391	0.39810669	0.344797825
LOC100507395	240255_at	0.359810018	0.332339359	0.076946361	1.091445965	0.386464548	0.39979147	0.330164143	0.497160851	1.121093338	0.382384164	0.39924778	0.434333481	0.35844949	0.583107831	0.050020173	0.471867097	0.175132377	0.177852112	0.327715643	0.927439876	0.310308823	0.570597285	0.458267655	0.772137173	0.288005775	0.356002013	0.558630197	1.050919905	0.804774974	0.400879327	0.682655003	0.01955746	0.177580943	0.419646213	0.731612162	0.394078908	0.024453729	0.624178398	0.616562182
TNFRSF11A	238846_at	1.098538475	1.178774228	0.233901555	-1.085764923	-1.569895463	0.54450695	0.974785671	1.244320705	0.42673772	0.242877209	0.958194495	1.022927381	-0.415596411	0.450672212	-0.614144185	1.651209612	0.763454069	-0.341344658	-0.480872798	1.479859663	-1.117315073	-0.663101498	1.785025437	1.49889899	1.274240785	1.130361123	0.541516128	1.006607178	1.022655649	0.501262011	1.268801099	-0.554579875	0.059559483	0.547226819	0.654932791	1.071067029	0.698178287	-1.023207968	0.660372455
RGS14	211021_s_at	0.699803105	-0.711792892	-0.346518933	-0.239901374	-0.385684601	2.380664515	0.432443471	0.904063299	-0.13790716	-0.971537611	-0.663107666	0.458009942	0.079407741	1.375139158	-0.206174683	0.226006705	0.179226305	-1.559838711	-0.351958914	1.408593398	1.10070758	-1.211971724	1.415120993	2.427717454	1.271785409	0.082671937	1.897348866	1.342229306	1.841048452	-0.545339485	2.053468316	0.342960645	0.963355522	1.500794916	1.510043111	-0.372085887	-0.165377347	-0.059847686	0.137885001
IGSF10	230670_at	0.231000273	-0.009433395	0.112142961	0.430364499	0.362912631	0.551941295	0.405341966	0.735529716	0.569892541	0.446955437	0.479865766	0.321571532	0.619121484	1.395362991	0.253031265	-0.462830985	0.360736548	0.322930362	-0.068182172	0.276149305	0.490472681	1.02600921	0.405341857	0.381951122	0.711324064	0.141789562	0.695549893	0.40153381	0.71268399	0.067809407	0.543238402	1.013225906	1.254203144	0.654750626	0.937070593	0.591922462	0.103439763	0.29953985	0.31857912
SLC2A13	1552694_at	1.072532405	-0.015675627	-0.368438916	-1.270609943	-0.342871957	1.15086365	0.53182838	1.121215573	-0.686931672	-0.553931539	1.155486895	0.659117154	-0.402980921	1.375794358	0.025666133	0.682507049	1.814504486	-0.855018075	-0.544956539	2.258652997	-0.3398806	-0.434258367	1.097011212	1.497643684	1.254217962	0.276978853	2.081049389	1.277335656	2.075337315	-0.700531657	1.980687069	-0.585481979	-0.255837526	1.62193961	1.238170465	0.108348613	-0.372790261	-0.380405867	-0.166898366
HAMP	220491_at	-0.971086622	1.601609762	0.148398956	1.292364485	-0.663744609	0.184573565	0.091555371	-0.000648349	-0.454860727	0.531625098	1.05329022	0.768524051	3.034693423	0.983933965	0.787834541	3.189451702	0.067076397	0.189741078	0.968158967	-0.235098142	-0.070819986	0.407871974	-0.377345774	-0.094753767	0.147584139	0.810953294	-0.292214134	0.020838118	-0.122495552	0.465805039	-0.164380936	0.118481197	0.239786374	0.043141071	-0.327300764	1.885289077	1.503695754	0.960271562	0.327093265
SAMHD1	1559882_at	0.39223608	0.362317602	0.306289075	1.959951278	1.031669875	-0.073944545	0.580721097	0.309552357	0.367485694	0.279906624	0.301937246	-0.053273331	1.59413264	0.346542695	0.024785749	0.580448274	0.189064197	0.221701906	1.580533223	0.002210534	0.013634194	2.255054803	-0.106310997	-0.072856598	-0.065513013	-0.201504818	-0.036954309	0.745814209	0.174920762	1.917521962	-0.06796056	-0.153636074	0.756422226	-0.060617898	0.397675495	0.475462218	0.611183242	1.064308418	0.074015138
CDK19	211706_s_at	-0.862094073	-0.478052899	0.187491721	1.108428575	0.239440326	0.81958211	-0.810689382	0.247055072	2.597812892	0.64959256	0.488577939	0.300364847	0.406982416	1.041792826	0.238352763	1.63906959	0.282141805	0.239984166	1.44188075	0.340346233	0.598459063	-0.074428989	-0.784306992	0.273166736	-0.127737889	-0.776419287	0.527199682	0.789663572	0.911785062	1.173161341	0.295741712	0.105624713	0.682229976	0.703988907	0.76899332	0.370263843	0.924568619	0.925384244	0.607435048
RAB43	229894_s_at	0.516873346	0.327300601	0.455948897	0.455676884	0.356674805	0.578069502	0.907170413	0.362113667	0.446701941	0.28160722	0.422495138	0.645249737	0.849781938	0.374353561	0.382513652	0.507353305	0.405359722	0.685503709	0.619138767	0.50055397	0.306357677	0.079523525	0.460300646	0.569910424	0.346883611	0.090946491	0.478524254	0.425214144	0.499738655	0.978702095	0.472540487	0.313701637	0.693934812	0.444253279	0.410799893	0.194572493	0.316965354	0.353410923	0.486683074
PALLD	200906_s_at	0.44055988	0.303208173	0.444368109	2.24898148	1.303837198	0.861590973	0.135666066	-0.025348567	-0.033506687	0.624693857	0.132675278	0.156881446	1.547534621	0.655427122	0.523243876	1.248080461	-0.962604564	0.954066071	1.96230951	-1.255531863	0.77428416	2.253061348	0.083717568	0.306200984	-0.239943745	-0.012021051	-0.885089318	0.439471441	-0.728426261	1.473283348	0.033128776	0.690513376	0.703024221	-0.365328731	0.010281719	0.910548323	0.717439936	0.349989669	0.216173469
SLC4A11	223748_at	0.513996788	0.184624976	0.509645176	0.260507478	0.430770194	-0.083280239	1.261681064	0.312184892	0.21699093	0.552890605	-0.077296193	0.953523392	0.53140372	-0.186089713	0.220526965	1.298126473	0.115268478	1.293775865	0.485982364	-0.001412801	0.336119283	1.575005992	0.177825329	0.080998822	-0.045201807	1.274464206	0.252893007	0.666579459	-0.197512524	0.70220964	-0.038401489	0.821611121	0.500397634	0.563225699	0.588248581	0.853976172	0.592873095	0.625510186	-0.130060751
GABRG1	1552943_at	0.447695771	0.868999447	0.642979873	1.048780372	-1.341414226	1.294110183	-2.395080242	0.376435312	-1.99907178	0.910340549	0.717231887	0.643796634	-0.386206706	0.853767831	0.672355095	0.699552787	0.006810301	1.254672585	0.925842992	-0.46889137	0.604902532	0.347606473	0.860295012	0.762109204	0.276618032	0.567640456	-0.242054407	0.787130855	-0.021204129	1.232641234	0.506717398	1.966998241	1.353129884	0.319047333	0.817322163	1.003630083	0.867095843	-0.619024428	1.82556646
RTTN	1557388_at	-0.288044033	-0.263565756	0.649756342	1.234793325	0.640780458	-0.973715792	-0.233375158	0.348125318	2.437778367	1.395808091	0.601887025	-0.767280063	1.227177317	0.248035636	0.243956617	1.152110455	0.503972496	-0.518142815	-0.143349365	0.642412126	1.264168279	1.749658945	0.576864571	0.353566186	0.331263227	0.008145788	0.312768319	1.358545757	-0.3886784	0.248307727	0.250755945	0.322015577	0.562177155	0.19391074	0.037520124	0.626093596	1.16299035	0.773508426	0.096813049
KDM1B	1553150_at	0.49577149	0.76231607	0.073924542	-0.432509341	0.496043823	0.802569613	0.455245829	0.83058318	-0.665599229	0.256698141	0.317078615	0.832759771	-0.963422397	0.816168533	0.516442747	0.818072408	0.467213527	0.870293693	0.933665617	0.275736557	0.455790387	-0.811654784	0.506107318	0.033127225	1.136838157	0.590150327	0.496044539	0.818072163	1.176819778	0.238746757	1.579084545	1.015260907	0.718253857	0.944272555	0.428592017	0.305926291	0.838743665	-0.222809661	-0.236409007
STK32B	219686_at	0.555091878	0.233878982	0.49607134	0.156363478	0.511030661	1.448286856	1.221180585	0.391628832	0.231703472	0.559987849	0.05518524	0.335873319	0.035329992	0.008947921	0.122637868	-0.143635091	0.71637814	0.414748318	0.556451586	0.618463924	0.653821761	0.928254031	-0.023417956	0.354640144	0.128349497	-0.155057721	0.646206905	0.690811475	0.622272276	0.841218777	1.429521165	0.959532035	0.99162622	0.582290079	-0.306280669	0.453369338	-0.013354408	0.950556504	-0.291049598
LSM14B	1553304_at	0.550645782	0.400511589	0.383375839	0.83187716	-0.067573286	0.414654052	0.485098164	0.439132352	0.426893981	0.337682894	0.463067556	0.418462104	0.538678602	0.299333409	0.336051167	0.390719076	0.706764194	-0.915347617	0.06325069	1.044568911	0.321635256	0.35318596	1.341031033	0.966509688	0.764969948	0.37820807	0.833238001	0.864243604	0.681743307	0.375216743	0.618914543	-0.191598144	0.179115322	0.805495203	0.491081914	0.381744075	0.477482745	0.306132607	0.468779312
LGALS9	203236_s_at	0.257986009	0.090715386	0.461701421	0.942295894	0.451637889	0.029790824	0.650730191	0.136408102	0.113561823	0.497331335	0.080108039	0.531873184	1.154444195	0.341212802	0.50331413	0.6401227	-0.015630649	1.642383381	1.197689163	-0.093146276	0.475572411	1.486537017	-0.110553092	0.366235475	0.432055249	0.217459916	0.09506766	0.282734779	0.171222715	0.922713472	-0.465219023	0.805760564	0.613196588	0.496243283	-0.363769911	0.420358864	0.843566648	1.123438419	0.531329654
GK5	1553772_at	0.94164354	0.172473306	0.542915323	0.953066806	0.394140277	0.40039562	0.4376575	0.493141585	0.295138188	0.209462848	0.412907014	0.420250625	0.61907048	0.615806864	0.292962163	0.394955389	0.532579987	0.275554929	0.30955259	0.46947936	0.444456954	0.962586705	0.336207737	0.415083124	0.591056636	0.11127655	0.504021938	0.249987971	0.556786752	0.229045564	0.770838516	0.235845534	0.45125638	0.542099035	0.468391883	0.217622207	0.59051244	0.36911757	0.728408428
MTURN	227000_at	0.328957985	-0.410565543	0.192422074	1.718252322	2.294858824	-0.012653519	-0.781279826	-0.155446103	3.121690159	1.924416902	-0.081465458	-0.866683213	2.540458922	-0.006398237	0.205750202	2.03810497	-0.463330952	0.592510905	0.608829109	0.230228964	0.750261417	1.69975785	0.43122478	0.574832095	-0.465506849	0.264226061	0.053439747	0.479909006	-0.386086885	1.146270517	-0.590618905	-1.066047537	-0.004222305	0.160327762	0.00420984	0.946905919	0.596047314	0.702664635	-0.36541647
EPHA1-AS1	1562249_at	0.199113091	0.296211871	0.42349997	0.654413818	0.359855999	0.288867624	0.490136127	1.190765917	0.246438491	0.578802719	0.937005715	0.370191627	1.661570392	0.479529005	0.33238588	0.13329311	0.60409733	-0.214302487	0.250245746	0.607360428	0.401197265	0.268741465	0.363935601	0.436011804	0.519238539	0.121325663	0.567107608	0.065840836	0.604641076	0.245350352	0.420780639	0.26112566	0.917151248	0.563026988	0.596209749	0.501558683	0.275269213	0.457498372	0.461577906
CALCA	210727_at	0.41619314	0.300055997	0.630788462	0.626436613	0.485821041	0.458350504	0.523899031	0.617188725	0.399602498	0.24239556	0.480109675	0.676482171	0.658802564	0.412113044	0.47004607	0.240763098	0.557624475	0.377843168	0.390082345	0.623716406	0.413745276	0.390082786	0.478477348	0.458079048	0.529338918	0.26551407	0.562248971	0.264153623	0.648739966	0.223628405	0.529339318	0.380563341	0.551368751	0.597062189	0.5298828	0.310662829	0.29162501	0.420817173	0.489900893
MBNL3	229498_at	-0.085987296	0.115008199	1.67266059	0.621171158	0.711741399	-0.198860834	0.436493951	0.018453862	0.814279947	0.881187531	-0.752619903	0.358434861	0.73105235	0.610834783	0.019543085	0.141390543	-0.150175555	2.232947119	2.040926964	-0.661505756	1.144739611	1.409652213	0.146015316	0.100321997	0.035317604	0.526248236	-0.409919328	0.633682201	-1.111638739	1.125429259	-1.048810008	1.261149135	1.200224852	0.300229762	0.729692846	1.046009383	0.874388587	0.573029906	-0.180909272
SLIT3	203813_s_at	1.089773579	-0.16706463	0.352696387	-1.741035787	-0.535602818	0.76284858	0.927943241	0.870009314	0.190594507	-0.141226278	0.232751613	0.783519348	-0.137962784	0.86756259	-0.031343859	-0.021553554	0.89013629	-0.05092779	-1.507402281	1.389771638	-0.275857978	-0.074318085	0.848795378	1.651963473	1.618781937	0.299931899	1.844257327	1.156680726	1.348974485	0.68750884	1.444168398	0.088872531	0.644263134	1.60953405	1.253507743	0.100839358	-0.16271292	-0.419465725	0.177267237
C8orf34	1562301_at	0.107174433	-0.334799431	0.867096871	0.141715547	-0.394908027	0.031834714	1.564463777	-0.07097622	-0.165081556	-0.560002262	0.243166121	0.240990543	-0.118844897	0.540172623	-0.296722076	0.464560793	1.116505958	0.92666154	-0.110685431	1.402360748	0.573898475	-0.006514692	0.685955932	2.101632059	0.522493515	0.835002961	1.910971953	0.436002526	0.619048123	-0.457736085	0.663382241	0.345704413	0.756671835	1.112970634	1.817137366	0.24942119	0.089495032	-0.251844926	0.267100557
SLN	205374_at	1.013245705	-0.004517941	-0.562629703	-0.354018037	-0.419022142	1.728835084	2.002179347	0.073812283	-0.423373576	0.234011224	1.152229312	-0.359729655	-0.360545915	-0.467163156	-0.329539237	-0.488922386	0.908803764	-0.399167306	-0.698621592	3.960734658	-0.613762384	-0.675231209	1.729378745	1.822125374	1.021676574	-0.485658078	3.426830985	0.227210964	1.650776091	0.093123651	3.01640753	-0.465531232	-0.581668537	2.236900954	0.854951221	-0.472331486	-0.459275623	-0.314852105	-0.391007864
LOC101929372	1569793_at	0.463934292	0.379891622	0.406001832	0.541177593	0.45767886	0.469918163	0.50473194	0.457949761	0.316247133	0.198749604	0.574360128	0.51425156	0.495212444	0.42558434	0.444623499	0.346708795	0.50255618	0.438639802	0.404641583	0.584694904	0.411169358	0.378803462	0.493852657	0.477261502	0.544169611	0.346709022	0.635285224	0.422320206	0.676897976	0.355140676	0.586599511	0.396754314	0.485964749	0.528122388	0.478349462	0.375811147	0.400834417	0.416609325	0.483517394
ID4	229386_at	0.432286848	0.610709038	2.080238198	2.154489336	-0.071427287	0.741805039	-0.590644542	0.152414621	0.20817287	1.371175598	0.038182599	0.205996742	-0.375505155	-0.095905848	0.254682198	0.228570603	-0.176140771	0.265832923	0.73418891	-0.225642523	1.338537943	1.019772358	-0.0066949	0.794298158	0.18940546	0.288407941	0.314791523	0.215515465	0.007176696	1.291212422	0.202733152	0.746429123	1.499823441	-0.01703079	0.273177361	0.142351873	0.82394407	0.180158303	0.561207734
WHSC1L1	221248_s_at	0.412183299	-0.305582489	0.002575363	0.65071264	0.843006097	0.058060286	-0.344475974	1.085614465	0.328956033	0.389336182	0.8984904	0.273199327	0.465219836	0.966214711	0.782897824	1.014898558	1.215352004	-0.816912293	-0.226435468	1.494135595	0.110008507	0.070843499	0.251440493	0.617803056	0.619163	0.245185185	1.055969975	0.716804813	1.028499491	0.19486746	0.878092261	0.011822927	-0.02734278	0.948535289	0.754882629	0.362409178	0.623787001	-0.382825026	0.528047953
SLC6A20	234291_s_at	0.127714887	-0.239191346	0.23025307	0.339862656	0.275946401	1.986996705	0.364068774	0.875670147	0.371956908	0.096980862	0.333879027	0.655364286	0.822089878	1.224354471	0.463887537	-0.231575631	0.162528838	-0.084704441	1.230609813	0.401058954	0.299608656	0.360805193	0.177488842	0.035784638	0.631701637	0.154913419	0.487550148	0.445392578	0.979297296	0.859623419	1.270320402	0.260986972	0.350198041	0.323543124	0.380660415	0.228076639	0.350742202	0.589000047	0.185103967
KREMEN1	235370_at	0.163733151	0.236080982	0.137622476	0.634809958	0.265727446	0.957926036	0.500721505	0.55620563	0.243968921	0.183316144	0.706613034	0.80507168	1.093101875	1.111869034	0.300541621	0.283949737	0.213506055	0.307340504	1.35583822	0.448771896	0.816766554	0.78576036	0.263007115	0.286942047	0.259743957	0.121303911	-0.155302942	0.809694971	0.120487709	0.418309785	0.331276414	0.702533524	0.282589849	0.638073003	0.072890852	0.35167378	0.014686075	0.450404586	0.663640643
PPIG	208995_s_at	0.525880147	0.415998735	0.612642283	0.621890299	0.613187534	-0.378738707	0.529143483	0.266406489	1.016267382	1.09215046	0.416814238	0.396415775	0.660512383	0.120895603	0.637393327	0.827237766	0.465499772	0.434765492	0.404574883	0.916449051	0.45706786	1.187073402	0.956974182	0.602851446	0.40158274	0.490522074	0.135583462	0.243831741	0.243560753	0.498953302	-0.001224213	0.22425024	0.563413252	0.166588457	0.053988367	0.384719813	0.001223319	0.088257904	0.437485036
AGAP1	235968_at	-0.039576426	0.000405773	0.306387077	0.53104583	1.045367759	0.97737174	-0.140754127	0.277012787	1.52052363	1.132946599	0.409468928	0.05888224	1.355701523	0.420348731	0.241111393	0.838387403	0.471754228	-0.358885179	0.258246098	0.495687796	0.259605978	0.460330741	0.452442987	1.017625715	-0.163328294	0.165227771	0.502216322	0.718715392	0.209017341	0.803301443	-0.220717079	0.111374847	0.433131879	0.475017106	0.509015652	0.43666728	0.375199836	0.936574398	0.437484183
SMC3	209258_s_at	0.679735545	0.018543166	0.371849993	1.720618367	0.809744765	0.088714761	-0.245008542	-0.100857834	1.667581759	1.174475004	0.676744466	0.045197468	0.846461704	0.315821128	0.318269749	0.696870563	0.148279718	0.334044646	0.856524989	0.73739629	0.643562173	1.359152635	0.911194404	0.660969495	0.285631138	-0.138391877	0.178198843	0.848093243	-0.026878196	1.034674726	-0.405479254	0.173574056	0.031597893	-0.013551273	0.203220079	0.916361224	0.133049088	-0.083450439	-0.154710573
RGS8	244675_at	2.003634616	-0.319380022	-0.478762479	-0.287558291	-0.44585231	2.356941017	-0.054195951	1.298379368	-0.814934636	-0.591908387	0.267833715	-0.220378023	0.183789218	1.340537203	-0.410222709	-0.610403233	0.241722689	-0.431709372	-0.430077914	1.205632921	1.7419865	-0.150750016	1.563292776	1.759121481	2.212518602	-0.519560317	1.578796972	0.851238444	1.894297426	-0.519560524	1.958485474	1.281244943	-0.041684548	1.665830425	0.012168596	-0.506505346	-0.711309287	0.111442288	-0.298165404
LOC100996724	232509_at	0.362976461	-0.036566938	0.403230523	1.209118684	1.036409577	-0.165215499	0.568053027	0.36406429	0.520183955	1.136499321	-0.108915526	0.250375284	0.79243993	-0.110818842	0.478026329	0.359440544	0.061618892	0.000422504	0.524806904	-0.059414416	0.789447486	1.675027087	0.949918555	0.343394746	-0.130673503	0.438588813	0.467691203	0.548741605	-0.294952268	0.907216339	0.404046949	0.476122627	-0.046902567	0.269413944	0.186459482	1.658163853	0.723627931	0.565876915	0.163341187
EFHC2	220591_s_at	1.113916221	0.223441456	0.746738589	1.292881851	-0.987431326	0.445107652	-2.255964317	0.16414767	-0.440471575	0.458434818	-0.148360722	0.705668679	0.372759689	-0.190246494	0.56940515	1.302672684	0.696148494	0.708388471	-0.273473743	0.593067355	1.62687793	1.481910614	0.990979976	0.408934633	0.180195993	0.590891128	0.573756577	0.953716921	-0.132313671	1.092429374	0.882730684	0.578651739	0.513375123	0.625704402	0.550637804	0.20385766	0.853627643	0.428516553	0.17584405
IRAK1BP1	238599_at	0.652864128	0.712973231	0.610434457	1.20526319	0.337362634	0.40345447	-0.883301333	0.12875082	0.241624831	1.200912082	0.349330512	0.235368639	0.57235701	0.396654919	0.096657359	0.610978087	-0.023015864	0.003638358	0.129294888	0.98985153	1.271899225	0.983052549	0.941439069	0.466556125	0.424398217	0.342802417	0.449420967	0.651776204	0.525847882	0.507624779	0.282966967	0.265831003	0.272630725	0.513608481	0.261479425	0.557941827	0.064835129	0.152141485	0.769001871
ANGPTL4	223333_s_at	-0.31137318	1.50928732	0.235587868	0.119994341	1.923791279	0.706663511	1.574291868	-0.320076791	-0.334219227	0.603309436	2.565944892	1.606114517	1.505480618	-0.105753104	1.896048907	2.708735864	-0.399496161	2.489790043	2.00429798	-1.800213117	0.018271817	-0.853980381	-0.284990594	-0.458787707	-0.715540828	0.734949058	-0.858875401	-0.382633315	-0.557790044	2.822970135	-0.828685551	-0.241200004	-1.136571593	-1.07836786	-1.071839677	1.344465222	0.273393666	0.303854963	2.458511988
RGCC	239827_at	-0.890059938	-0.798401768	-0.219891615	1.035042351	1.271124316	-0.223427416	0.894970608	0.141574699	3.095592478	1.393245121	-0.220435507	-1.047810994	1.989161465	0.959702136	1.004580851	1.523796682	0.287086185	-0.364859253	1.926061225	-1.221608722	1.871665035	1.499319139	-0.676552382	-0.34228409	-0.200037061	0.94991146	-1.343727485	0.016462374	-1.236023323	1.716906108	-1.021155757	-0.553071975	0.052364279	-0.365947298	0.148919791	1.834130462	1.927965648	1.980459689	0.870491928
SLC25A37	226928_x_at	0.494752294	0.363928763	0.415877084	0.534733873	0.440899697	0.433284031	0.492576391	0.449330419	0.428388663	0.384598921	0.482513353	0.512431808	0.574443644	0.429748351	0.434372449	-0.01059389	0.646519553	0.43219618	0.374807358	0.544797434	0.397382082	0.366647971	0.490128732	0.442803717	0.663382787	0.401462051	0.528479003	0.345976743	0.571724276	0.106087498	0.495024819	0.551052706	0.597290407	0.629927942	0.49720051	0.357944252	0.405270178	0.495568998	0.456130736
RP11-28F1.2	244035_at	0.316150841	0.242715295	1.040987789	1.470178861	0.352324861	0.182063222	0.347157534	0.959120982	0.564200693	0.191310347	0.398834216	0.417057913	0.504364422	0.962384885	0.266922755	0.498380168	0.408354267	0.266105638	0.30527214	0.473086145	0.339541967	0.295480302	0.310983373	0.371907521	0.280793155	0.265289979	0.325670896	0.173632001	0.363476689	0.864742331	0.312071827	0.542169776	0.375172028	0.426847727	0.313431503	0.245978833	0.415969215	0.787771867	0.480973472
OCIAD1	235537_at	0.215319384	0.273796584	0.129100583	1.251034313	2.525823082	0.465001303	0.490567666	0.522933155	0.262917423	0.445146331	0.512326418	0.260197805	0.895823139	0.791925149	0.871073059	0.458744732	0.557747876	0.535173086	0.440250288	0.634990385	0.844418837	0.448138288	0.618943853	-0.201631136	0.570530838	0.442698635	0.625744046	-0.03708131	-0.024841619	0.161738344	0.522118238	-0.628646112	0.039617668	0.657021732	-0.405891205	0.358927216	0.203352905	0.891744398	0.011603694
PHF14	204525_at	0.774700037	0.594918635	0.606614204	-0.379872885	-1.560282959	0.588117685	0.841336019	0.275063562	-0.070354112	-0.212330839	0.799450339	0.633268354	-0.300181991	0.480140704	-0.334995699	1.103799743	1.450306867	-0.121216128	-0.717133469	1.527006809	-0.352675174	-0.39592021	1.142965249	1.470162718	1.318122444	0.287848375	1.342058933	0.900626646	1.023020598	-0.221034186	1.490288649	0.453214865	0.522570848	1.086664895	1.543054148	-0.09456191	-0.095106152	-0.707613615	0.92401929
SLC17A9	219559_at	0.52614936	0.755159772	0.369758371	0.262596722	0.882448512	-0.324616536	0.477464197	0.327328543	-0.130419925	0.320801083	0.490790985	0.476104373	1.478636699	0.427146797	0.353439944	0.363502592	0.49079119	0.443466088	0.733400333	0.422523018	0.38362954	0.36431872	0.458697074	0.498134732	0.454617585	0.416539609	0.155707531	0.275379835	0.572386698	0.224246782	0.494055698	0.305842496	1.247178576	0.340927611	0.498135141	0.399676537	0.367310449	0.659693891	0.34663993
PTCHD1	240041_at	1.327036855	0.741999828	0.073735245	1.132024269	0.272555484	0.699842185	1.068652033	0.446624031	-0.031794117	0.073463388	1.046077855	0.134931662	0.592408239	0.370741578	0.605192394	0.440096955	0.477631326	0.803468099	0.813258946	0.694129573	0.074550648	0.743359682	0.701745898	0.399028321	-0.357087295	0.177633242	0.281259189	0.291321356	0.56792992	0.346534299	0.641366421	0.167841657	0.148258629	0.392228055	0.349798927	0.375092716	0.076727092	0.270651529	0.149346523
PDPN	204879_at	0.453260281	0.359426262	0.366769482	0.401039616	-0.527513539	0.54274311	3.56747639	-0.320262924	-0.221531291	-0.346100574	0.416542635	1.83466721	0.437756879	-0.433951175	0.499498042	1.121796699	-0.036854759	1.230862591	0.772568954	-0.375747285	0.944463056	0.913729279	0.440477067	-0.419263662	-0.005576465	0.162509761	-0.671120807	0.553893833	0.613459139	0.745914949	0.404032012	0.413278756	0.538391354	0.554982193	0.34800268	0.654256155	1.029050395	0.431501763	0.175836771
GUSB	230125_at	0.47753818	0.001566637	0.435108597	0.60074664	0.475634248	0.497120782	0.674454866	0.640999829	0.411990414	0.381255792	0.486785721	0.537918839	0.524863157	0.444083935	0.464754826	0.364664202	0.556141657	0.342362222	0.805278421	-0.041135652	0.433204645	0.409814191	0.514799846	0.277358154	0.537374599	0.174004172	0.558589645	0.439731954	0.643176647	0.37391209	0.560493692	0.420965456	0.48814529	0.472641755	0.370376567	0.261582565	0.474818842	0.440548506	0.633113945
RP11-490G2.2	234839_at	2.128997747	0.168537295	0.379868894	-1.451126717	-1.101083382	0.896366411	-0.144787894	1.208603032	0.011875012	0.266995533	0.673611779	0.844145224	0.225381925	1.486571975	0.101086064	-0.850586877	1.020663272	-0.584585934	-0.902535719	1.727276945	0.22320616	-0.507342891	0.741607808	1.013047419	1.523561856	0.337439709	1.116946575	0.925196373	0.911870101	0.216406562	1.649490612	-0.014507628	0.034177111	1.562455311	0.862096571	0.004802808	-0.255213264	0.433178039	0.677963248
PRPH2	206625_at	0.371462959	0.727489912	1.733830547	-1.632515402	-1.225898961	-0.159178277	-0.801331853	0.175089571	-0.106956825	-1.002056324	-0.196711454	0.894760035	-0.508949394	0.010812057	0.415252661	0.558043448	0.519965845	-1.224810865	-1.271592321	2.286229423	-0.638414117	-2.115830298	1.664474102	3.013514785	1.449062704	0.671189005	2.896018304	2.391486823	2.140446569	-1.313749886	0.974451706	-0.757271	1.664745778	1.331565526	2.994204158	0.085606987	-0.26552318	-0.316384563	2.128751117
RNMT	202684_s_at	-0.404376919	0.282382867	-0.289599401	-0.219427594	-0.058140979	0.4869142	0.216834402	0.201603125	-0.377994019	-0.592861344	1.419819421	1.022451478	-1.065569614	0.233425367	0.49072312	0.643849172	1.812292475	0.098249756	-0.185701922	1.201960124	-0.100842935	-0.818063949	0.861436536	1.01510737	1.081199647	0.065611325	2.00105026	0.553550425	1.601777134	0.222273868	1.784822346	0.940583841	0.258448371	2.048645984	1.076575855	-0.525410015	-0.014623297	0.083290718	0.507858054
SLC30A10	220435_at	0.901491366	0.676288624	0.870485299	0.802489544	-0.78861668	0.632498935	-1.449537706	0.047460912	0.010744612	0.65888188	-0.762234245	0.51201101	1.326058671	0.413824007	-0.549814196	0.319717463	0.042022164	0.616995899	0.393425207	0.422799416	0.404032993	0.366771048	0.489435654	0.816633045	0.488075861	0.303398511	0.545193355	0.435038595	0.440206799	0.063508603	0.500859454	2.221158276	0.506026252	0.862598421	1.645640058	0.774746669	0.082004096	0.126881298	1.381543477
MSANTD1	237434_x_at	0.199192639	0.04443371	0.131196591	0.234822197	-0.33634351	1.2680888	0.209527978	0.059120301	0.593024794	-0.120932454	0.242710052	1.032551289	0.15431502	0.139356066	0.15404328	0.109981236	0.213879651	-0.104341604	0.124396694	1.161471481	0.442889369	0.087407305	1.204173215	1.061925401	0.823395571	0.414875259	1.594198486	1.333364479	1.310790834	-0.263452098	0.981962805	0.290307261	0.79293296	0.646877467	0.526388874	0.105357861	0.130924677	-0.152754452	0.704810095
RAVER2	231851_at	1.025908322	0.179222355	1.366432449	1.08683267	0.004608678	0.893451682	-1.056671667	0.122376928	0.246402493	0.34921296	0.494723523	0.245858999	-0.781152882	0.20941219	-0.001918617	0.534161233	0.367978547	1.433611572	0.490099458	-1.33627211	0.815664447	1.072689348	0.654922254	0.486292185	0.606781139	0.69163984	0.206693855	0.676680115	0.76752353	0.58447854	0.664170147	1.3490254	0.423192074	0.591549693	0.535792694	0.183573661	0.608140907	0.48466045	0.236067018
MESDC2	224672_x_at	0.451406843	0.421216943	0.391298658	0.528650227	0.358388272	0.476701249	0.490028582	0.076884127	0.475069522	0.341252888	0.509067759	0.497372114	0.371442996	0.426928108	0.378515285	0.308886804	0.485676907	0.432911744	0.718222288	0.559112037	0.389122261	0.667906382	0.476429491	0.495468509	0.482685267	0.389666255	0.614598004	0.426927035	0.553129359	0.342612771	0.493564848	0.406801349	0.519402409	0.581142674	0.612693987	0.399729357	0.405713702	0.320582299	0.234635712
GUCA1C	233953_at	0.12166649	-0.224296787	1.600987354	0.379235785	0.080869107	0.024296131	0.138529964	0.124929706	0.025384214	0.007705307	0.125474688	0.640612044	1.620025785	0.092292292	0.00253792	0.04360656	0.193470496	0.058294327	0.062373609	0.369715385	0.106979268	0.592471102	0.062102089	2.151754604	0.18585475	0.239979524	0.245692065	0.93380987	0.26881008	0.087124294	0.174159918	0.071077535	1.196274909	0.233723907	4.723363167	0.377059319	0.064822025	0.121394896	0.17497533
RRAGD	221524_s_at	0.373215547	0.036227745	0.151548948	0.254630563	1.349909866	0.82280535	1.412739097	0.724074039	0.28019772	0.217369332	0.346833472	0.458891058	0.545925384	0.484729322	-0.015992497	0.731690095	0.440667351	0.570676162	-0.061414595	0.916911719	0.23396007	0.448282838	1.144834088	0.796967226	0.545381982	0.224713046	0.694157127	0.544837485	0.613649987	-0.00783406	0.713196239	-0.318167099	-0.114451874	0.400141899	0.442844155	0.588898761	0.145293468	0.172491868	0.18799509
IGF1	209542_x_at	0.188715004	0.044835849	0.285541066	-0.955249381	-0.04464687	1.893238207	0.311108035	-0.032408461	0.145469823	-0.167583648	0.797687047	0.236856392	0.013557305	-0.009561336	0.132414567	0.092160611	0.909200366	0.069314051	0.098687832	1.550809816	-0.127874226	0.126703052	1.939475595	1.661780286	1.702306068	-0.11917078	1.276379459	0.831956749	1.481454829	0.300500504	1.342743262	0.261606874	0.205577937	0.23712754	0.921983826	0.094608352	0.026612692	-0.385986963	0.15879691
BARD1	242655_at	0.528375979	0.319492387	0.540342961	0.203898745	0.801447994	0.144606758	0.158749093	0.262646269	0.231097871	0.371441212	0.464731723	1.080503631	0.36491326	0.256935403	0.319492387	0.788392465	0.816406788	0.422029825	0.374976577	0.597459473	0.23408887	0.222394441	0.439709085	1.119941039	0.288758386	0.821574306	0.895554761	0.884674264	0.518041064	-0.167359208	0.348867156	0.073618722	0.31922056	0.384496034	0.481050892	0.201451192	0.472347498	0.241160828	0.66300808
SAMD15	1557680_at	0.381698897	0.449422975	0.315606804	0.545432892	0.452414309	0.408352963	0.430112032	0.388225694	0.363476352	0.262297963	0.783419104	0.452686832	0.586230553	0.380066676	0.373811443	0.327845535	0.560936281	0.353412278	0.226123883	0.656674197	0.420864268	0.350692761	0.696112074	0.935729931	0.474989496	0.237819196	0.463294649	0.362115238	0.539449679	0.27045706	0.837816279	0.346068909	0.527482061	0.479340674	0.466558005	0.282968034	0.316695021	0.390402232	0.39312214
[truncated: 20,843 more rows]
