# Supplementary material for: Integrated bioinformatic analysis and experimental validation for exploring the key molecular of brain inflammaging
Source: Front Immunol. 2023 Jul 10;14:1213351. doi: 10.3389/fimmu.2023.1213351 (PMC10363601; doi:10.3389/fimmu.2023.1213351)
Supplement: Supplementary file 8 [file DataSheet_8.zip › HALLMARK_INFLAMMATORY_RESPONSE.v2023.1.Hs (1).gmt]

HALLMARK_INFLAMMATORY_RESPONSE	https://www.gsea-msigdb.org/gsea/msigdb/human/geneset/HALLMARK_INFLAMMATORY_RESPONSE	ABCA1	ABI1	ACVR1B	ACVR2A	ADGRE1	ADM	ADORA2B	ADRM1	AHR	APLNR	AQP9	ATP2A2	ATP2B1	ATP2C1	AXL	BDKRB1	BEST1	BST2	BTG2	C3AR1	C5AR1	CALCRL	CCL17	CCL2	CCL20	CCL22	CCL24	CCL5	CCL7	CCR7	CCRL2	CD14	CD40	CD48	CD55	CD69	CD70	CD82	CDKN1A	CHST2	CLEC5A	CMKLR1	CSF1	CSF3	CSF3R	CX3CL1	CXCL10	CXCL11	CXCL6	CXCL8	CXCL9	CXCR6	CYBB	DCBLD2	EBI3	EDN1	EIF2AK2	EMP3	EREG	F3	FFAR2	FPR1	FZD5	GABBR1	GCH1	GNA15	GNAI3	GP1BA	GPC3	GPR132	GPR183	HAS2	HBEGF	HIF1A	HPN	HRH1	ICAM1	ICAM4	ICOSLG	IFITM1	IFNAR1	IFNGR2	IL10	IL10RA	IL12B	IL15	IL15RA	IL18	IL18R1	IL18RAP	IL1A	IL1B	IL1R1	IL2RB	IL4R	IL6	IL7R	INHBA	IRAK2	IRF1	IRF7	ITGA5	ITGB3	ITGB8	KCNA3	KCNJ2	KCNMB2	KIF1B	KLF6	LAMP3	LCK	LCP2	LDLR	LIF	LPAR1	LTA	LY6E	LYN	MARCO	MEFV	MEP1A	MET	MMP14	MSR1	MXD1	MYC	NAMPT	NDP	NFKB1	NFKBIA	NLRP3	NMI	NMUR1	NOD2	NPFFR2	OLR1	OPRK1	OSM	OSMR	P2RX4	P2RX7	P2RY2	PCDH7	PDE4B	PDPN	PIK3R5	PLAUR	PROK2	PSEN1	PTAFR	PTGER2	PTGER4	PTGIR	PTPRE	PVR	RAF1	RASGRP1	RELA	RGS1	RGS16	RHOG	RIPK2	RNF144B	ROS1	RTP4	SCARF1	SCN1B	SELE	SELENOS	SELL	SEMA4D	SERPINE1	SGMS2	SLAMF1	SLC11A2	SLC1A2	SLC28A2	SLC31A1	SLC31A2	SLC4A4	SLC7A1	SLC7A2	SPHK1	SRI	STAB1	TACR1	TACR3	TAPBP	TIMP1	TLR1	TLR2	TLR3	TNFAIP6	TNFRSF1B	TNFRSF9	TNFSF10	TNFSF15	TNFSF9	TPBG	VIP
