# Supplementary material for: Integrated bioinformatic analysis and experimental validation for exploring the key molecular of brain inflammaging
Source: Front Immunol. 2023 Jul 10;14:1213351. doi: 10.3389/fimmu.2023.1213351 (PMC10363601; doi:10.3389/fimmu.2023.1213351)
Supplement: Supplementary file 8 [file DataSheet_8.zip › HC Gene expression.txt]

Gene.Symbol	id	GSM300168	GSM300169	GSM300170	GSM300171	GSM300172	GSM300174	GSM300178	GSM300182	GSM300185	GSM300187	GSM300190	GSM300193	GSM300197	GSM300205	GSM300209	GSM300215	GSM300219	GSM300223	GSM300227	GSM300231	GSM300235	GSM300239	GSM300243	GSM300255	GSM300262	GSM300268	GSM300272	GSM300276	GSM300280	GSM300286	GSM300290	GSM300294	GSM300298	GSM300301	GSM300305	GSM300309	GSM300313	GSM300317	GSM300321	GSM300325	GSM300329	GSM300333	GSM300339
GABRQ	238123_at	4.350797212	3.299016306	3.34501578	4.755203258	3.350368247	6.351646702	1.57936255	4.271070113	4.553822362	0.429944446	-0.226204147	4.041078759	5.041805877	4.444588888	2.08627459	4.90130059	0.127380241	0.943404526	2.73405274	0.80862723	5.17494593	5.391023914	0.73742026	-1.36597091	-1.004851448	2.916486581	2.971324662	0.381927208	4.520979103	3.961958128	1.094822827	2.090094631	2.365649709	2.858646571	2.950589722	2.284347704	4.236421821	4.762432111	2.38447509	3.36092144	2.621561835	5.277255333	2.778164285
RAE1	211318_s_at	3.230828906	2.740967787	3.055405309	3.389046081	2.556659125	2.742725654	2.530467329	2.388051462	2.797427128	2.492271866	2.932341007	2.531012657	3.411151375	3.199439296	2.502911662	2.504821466	2.98199582	2.79892887	2.69769788	2.795927746	2.731813718	2.907513513	3.017190401	1.286849219	2.302378278	2.500457269	2.203348708	2.784742039	3.207349865	2.488724508	3.349765955	3.491635714	3.22262854	1.828211344	2.217262548	3.359587513	3.385779037	3.452894274	3.170518308	1.995727125	2.373046065	2.08930614	2.879413277
XIST	214218_s_at	6.636127349	-2.167413257	-1.948682029	6.448286651	7.018532141	-1.135148597	-1.83358513	-1.112503739	-2.111933875	7.125770212	7.631044897	6.841211894	6.14332076	-1.336766774	-1.036658048	-1.822944882	6.916785167	6.88650174	6.56231929	7.002725583	-1.789660016	7.017728645	7.428062809	6.717115356	-1.066033311	-1.13432977	7.201069022	-1.48027341	-1.743280123	-1.62460005	7.422605486	6.858128068	6.73672	-1.135148343	-1.294752453	-1.649972956	-1.79266105	-1.31794185	6.872040848	-1.46144952	6.71134705	-1.525018206	6.541102192
MCOLN3	229797_at	3.325483704	1.972839305	1.827637112	3.863653153	3.992660134	4.665763119	0.635022157	1.656758297	3.663988166	1.254611578	1.446954378	3.559452044	1.483512854	2.096009461	1.726602155	3.512525131	0.712232673	0.977420394	1.782897069	1.587460287	4.950049029	4.899030387	1.203047762	-0.429271871	-0.626981818	1.559905204	2.678221013	2.214961575	1.33209378	4.441226696	1.375200726	0.711413937	4.953322517	4.428676735	0.843734907	4.254341428	6.272439136	3.781805359	1.929039275	2.250701501	2.464052246	2.701684227	3.91685504
LINC01088	230781_at	4.19555627	4.725749226	4.121434551	4.754363335	4.42180881	0.490068129	4.489161403	2.898309367	4.210984149	1.114569255	2.205329636	5.008896708	-0.760568718	-0.346144403	-0.942545014	3.481885434	0.280811087	5.050639256	4.245683441	0.162676162	4.665680815	3.650218966	1.862387275	1.387648074	-0.060042141	2.706785364	2.852201919	3.012624539	-0.070045279	3.499619884	-0.797673561	-0.844872192	-1.237196976	3.232522006	4.515625415	3.090924886	1.128755702	2.118843987	1.455602403	3.278629354	4.551912289	3.619935643	4.004621837
TNC	201645_at	3.719195709	4.386266178	3.438481428	3.784190283	3.420537107	1.29740192	2.502204176	2.535216517	2.774806032	1.962827171	1.518937527	3.693092483	3.605515076	0.783124534	0.008022696	3.699095055	1.337235081	4.393166165	4.54280128	1.52275618	4.151714913	3.044583056	3.508389352	0.951091792	0.804511579	2.32759554	2.489654422	2.115063648	1.212006469	3.221647747	0.744927717	-0.83446531	1.006841244	2.011935107	2.253659102	2.030214654	3.212099725	2.318319445	0.978467226	2.302768037	3.143620026	3.703460664	2.687181431
CD24	208651_x_at	3.779862626	4.115671108	3.741630177	4.109796061	4.158732793	3.031410018	1.922369096	2.237210833	3.506459641	-0.689127228	-0.858552952	3.421551462	1.899179344	3.886176013	2.306509279	2.7937773	1.083155149	0.402725342	2.981302388	1.203471374	4.00676541	3.519223151	-1.083362058	-1.624387509	-0.763789697	2.242122473	2.304599908	-0.160662018	0.242575069	3.866259064	0.105343779	3.647179963	1.088338783	3.635993583	1.607254457	4.481210514	4.896179946	4.465659191	2.56160255	1.869168518	3.178190842	3.635720732	3.647180712
CABP7	243173_at	4.206487804	4.221844608	4.00867754	4.096407937	4.146220768	4.453099262	0.995566718	2.552861495	4.761448365	0.409808653	0.246657991	2.994295683	3.23301801	1.82468864	1.476560451	2.876980303	-0.518892466	0.851787653	3.314426956	0.743202138	3.359610563	3.566958321	-0.159034584	-0.516618509	-0.027288821	2.680272275	3.270396328	-2.064455948	3.437638832	3.30449863	-0.436499491	0.723014494	0.43081568	2.491748783	1.049040885	4.309865277	3.973743417	3.817141153	0.709645574	3.662448208	2.654898957	3.566685975	3.454282643
CLIC6	227742_at	3.302186255	3.982619087	2.790743476	6.824926546	7.474542067	4.523894616	0.350737563	1.558814089	4.425397736	-0.742752051	0.107103577	3.864472822	1.657577358	0.603375625	0.61401511	0.750156177	-0.725016918	0.235332118	3.210153488	-1.335058483	3.032078444	3.882750147	-0.640441498	-1.406388838	-1.432467091	1.101557031	7.571368354	0.697500642	1.297991355	-0.223017436	-0.428456104	0.228239219	-1.012850594	10.24643327	5.151395726	4.928223061	3.37338512	4.045083825	3.52453062	3.105741429	3.337917279	3.63338808	0.467508311
TSPAN18	228819_at	3.182826869	3.976034546	4.277039324	3.935982606	4.371416119	2.90027315	-0.426301873	1.691924488	3.332192767	0.772226378	0.930738321	3.20256598	0.570606902	-0.211040675	1.052691399	2.952655937	0.897999645	0.676736795	1.732656732	2.43292211	4.47994035	0.658729366	0.885995047	-0.931620578	-1.139350773	1.177646253	5.836980451	2.330066997	1.487031602	5.527868084	0.459021205	0.286322646	-0.222499957	4.864352819	4.386906318	3.742491125	3.724484167	4.02159139	0.971935344	0.842342579	4.754676746	1.719752694	5.681196519
CD44	1557905_s_at	4.212838944	2.978426534	4.18534502	4.309385183	2.766623146	0.290618323	3.240693502	2.263973745	3.093301901	1.951042019	2.429306906	4.929490594	5.354281476	1.10828116	0.920575637	2.52616023	1.168848221	4.526798991	2.923682736	0.820993954	4.716959243	5.412939604	1.186854786	0.626432875	0.292291739	1.360372256	1.078542207	0.787709609	0.355823677	2.601460485	0.290618677	0.202768878	-0.699469039	0.972139435	1.198040215	1.178942905	1.421212848	1.543438966	0.469593658	1.970685195	4.280981843	4.161756222	3.14056698
PIRT	232887_at	4.658101605	3.236196549	4.394212772	4.036437923	2.642480935	0.460471663	2.826151037	2.380079591	3.344565494	1.100795769	1.839336555	4.104071582	4.037501534	1.853797927	-0.069085486	2.478843186	2.678007433	4.568422285	3.215033821	-0.738329008	3.394449524	3.869713609	1.785045363	2.085039626	0.075950969	0.249030708	3.218476481	1.266947334	0.374257953	2.727388574	-1.330363258	-1.307172438	0.186553295	2.257579918	2.164001237	2.63053487	1.667456777	3.728662626	0.775586041	1.51876575	3.579426491	3.925915417	2.555507856
TTR	209660_at	1.463352881	2.584219321	2.104432613	9.437446859	9.495374062	1.964203536	4.590159455	0.126169374	0.495210192	-0.270793039	1.618531817	1.127442911	2.527862699	-0.495056277	-0.443220093	0.014583821	0.018949453	0.392721651	2.598176995	-0.558352989	-0.107369613	0.975478242	2.282318691	-1.590848279	-1.980487317	-0.392745429	9.85953488	5.372080717	1.054871254	3.372806428	-0.334634264	2.895907883	0.313601808	10.27341122	9.155369771	3.725298684	0.160818241	2.498125743	5.212204261	-0.755333489	1.7756803	0.712474109	1.068513567
FNDC1	226930_at	5.385529054	4.409165994	3.770464786	5.118003826	3.536204375	6.988609256	0.469417259	-0.105429305	4.896473318	0.312541459	-0.170361548	3.145846819	1.083549022	0.677856477	3.277075117	2.148392057	0.550719356	0.076546645	3.199764439	0.254429085	4.213690144	6.066455416	-0.523399008	-1.143289231	-1.180158867	2.603466831	1.835732025	0.26943489	0.547171233	1.723600629	-0.389168618	0.128383814	0.404483655	0.845916885	0.896117591	6.194957439	5.397212794	3.914944951	2.230785877	4.089826245	1.629202631	3.494518912	1.534804678
IRX3	229638_at	2.190669438	2.865120065	2.675459074	2.142713056	4.326204247	1.88758945	2.924876907	3.034006833	2.588324292	1.132951335	0.846210305	2.959252825	1.729350028	2.286735541	1.275366484	1.828113508	-0.632782696	3.652232466	2.571741772	1.730987161	2.44415615	1.864126306	0.739262526	-0.412257317	0.056260412	1.8453016	3.395775743	3.475987064	1.351211798	1.895774406	1.024365924	1.225985057	1.79864788	2.626677191	4.279733512	1.89577491	2.034643494	2.93033327	2.610853582	2.256997036	3.468893457	4.087117826	2.761727036
PDYN	206803_at	3.197362813	3.255534874	3.307760598	4.822154484	3.263581024	1.641138456	2.151597881	3.772460746	3.670888478	-0.821393959	-2.263282917	2.210255593	7.468714613	5.389778348	2.645141578	2.347760179	-0.337944567	4.231901147	1.378294093	-0.129506399	3.839849467	4.0894851	-1.801659893	-1.102307774	0.267531843	1.724896884	0.120130409	-2.365866386	2.289102311	2.593304597	0.295011668	2.946887658	2.12567864	1.713164779	1.681790029	4.124680907	4.763640125	5.113676832	2.983173247	-2.231635731	2.359492074	0.322567702	4.547562111
NTS	206291_at	3.588779507	4.229649136	2.341459509	3.862009043	2.003693077	6.753159508	-0.240751496	1.835459751	2.699516209	-1.146808016	-0.90153751	3.172856303	3.846192811	1.823728861	1.700137742	0.993516843	-0.69964476	1.180402889	4.115719126	-1.060322364	4.185588284	3.570636821	-0.922545057	-0.651262216	-0.76598252	2.76989119	3.226329877	2.825002717	5.462144284	2.124110391	-1.186914219	-0.818870218	-0.400355042	1.388569245	2.536896879	3.509798182	2.455322222	4.49770305	4.23524409	2.598283801	2.539079979	2.27007259	2.320272807
AQP3	39248_at	3.611368701	4.138561959	4.03684968	4.062600372	3.957410867	4.075373892	1.549135755	0.518976692	4.873023092	-0.050583356	-0.309188525	2.767614186	6.38457932	2.300876073	-0.004850985	2.870879559	-0.327911258	0.882279934	3.082846136	0.004834729	2.08442207	1.556501861	-0.450410469	0.287290484	0.081615731	1.267306507	3.191006373	-0.521754741	0.97889352	1.731895505	0.109634027	1.002698632	0.239602119	3.506394007	0.13964473	3.351565577	4.053752932	4.498528847	-0.01716183	1.273137965	2.936118767	3.123380145	4.665499195
USH1C	221173_at	1.972628917	3.766477176	2.651068228	2.178907636	3.371238646	1.700683846	3.292082314	2.102830338	3.129525617	2.927858424	0.267252565	3.162489217	-0.680001883	0.137387579	0.516343398	3.059633544	1.628385403	4.334007134	1.45121528	2.354649453	3.091554288	1.430039646	4.185589315	-0.155123874	-0.364139315	1.520345202	2.943682545	0.94386313	2.010887446	2.471965525	3.359742323	0.098919146	1.118198901	1.864652804	1.207685488	2.07882192	2.441135247	0.745518227	1.261705553	2.174311493	2.540444861	1.598646761	1.888662212
HSPA6	213418_at	3.0160714	2.826094482	3.90278105	5.301006172	1.52172357	-0.056640787	3.547945285	0.56403998	3.429886804	1.620698303	8.188179987	3.045670995	1.755474421	1.90907618	-0.015444115	1.680174183	6.573321352	0.905346509	7.811873714	-0.073282905	1.212822061	4.962278689	1.457002069	-0.190977133	-0.03720203	1.285393755	0.023570759	0.839050081	2.482283999	2.112603727	0.501016963	-0.03263151	-0.137942877	1.169715315	0.454090909	0.430628267	1.511294308	1.316223669	0.35587373	1.894343298	2.489924008	1.607874594	0.562403826
CRNDE	238021_s_at	2.605189098	3.272015274	3.023236897	3.347957284	4.057702917	1.119634595	4.544154844	2.388824266	2.079544688	1.1995731	2.098264109	3.391190031	0.259957827	0.246044525	-0.299882771	1.284695229	1.706485774	4.94493737	2.822135615	1.311703637	2.611451282	1.672927018	1.549610033	-0.375151204	-0.169733073	0.625272921	2.779239335	4.630095907	0.145370691	0.39718907	0.114541071	0.063249586	-0.502865521	3.239224339	4.95721383	1.570890333	-0.194844597	1.97167274	2.726038389	1.577164859	3.558978029	2.89164374	2.036606121
RGS1	216834_at	4.391043854	2.713364793	6.382249288	3.815343226	3.888905796	0.847174336	4.859908739	1.775057286	3.750664383	0.252412026	3.364000564	4.692120838	2.937298568	-0.01686724	2.964854308	3.850722927	2.243501224	2.835534555	5.141751166	1.078803616	3.020238867	5.55916304	0.144646171	0.016672171	1.009847908	0.941572256	-0.417923658	-1.086620948	3.060343158	-0.189567311	0.346264456	-2.529328078	-0.832892452	0.480221996	2.130550614	-2.592897291	-0.085347264	-1.593259506	0.090080264	1.290517415	3.75086801	3.16620061	4.578624002
AQP1	209047_at	4.088956276	3.774662152	3.70039799	3.114763961	3.591192772	0.776079388	2.634030856	1.530445754	3.903739292	1.862475791	2.003799739	3.444597501	-2.612973333	-0.253021486	-0.606604009	3.358930562	2.197507503	4.239615102	2.699687545	1.730700249	2.984886243	3.803910604	2.737704281	1.359097183	0.996178655	1.944868863	2.483429193	0.888758053	-0.511935248	2.943960885	-0.04621999	-1.227013679	-1.267664349	4.331011215	1.92822742	1.35392729	1.959328898	-0.00011138	-0.926357863	2.222061233	2.63975901	2.554636859	2.601291221
GRP	206326_at	2.79475126	3.308013937	3.36814435	3.31000835	3.157215788	3.633925316	1.753604237	0.438580191	1.506680843	-0.522860978	-0.42300668	1.229232035	1.052985903	1.407661327	0.65929621	1.987417212	0.401476578	3.39383887	0.161450455	-0.164912786	2.730597419	1.128286141	-0.465840162	-1.425007228	-1.663312417	0.436125158	2.960044631	-1.00058008	1.790981213	3.172576321	0.647564939	1.472320721	2.265973816	3.90920801	2.380287181	5.168576774	6.049532973	5.79989748	1.549530537	0.02633889	1.728504949	0.870191408	5.238693364
SPATA13	1557470_at	0.745912368	0.644644863	0.244788319	1.880108332	0.058170452	0.917943893	1.887296878	1.3064492	1.613383934	2.930586722	2.966054055	2.928131891	0.001518359	0.588369775	1.290079201	1.786078864	0.974692662	1.745974091	-0.074755384	2.568272526	2.304176613	2.718599014	3.44595588	1.419105748	1.477044682	1.574637883	2.347828538	3.002340316	2.033531541	2.456140175	3.273255674	1.293353767	0.954775729	2.136933875	3.780713871	2.14784655	1.877203069	3.011070675	2.356287143	0.94604509	1.850465809	1.903939095	1.862470316
CAPS	231729_s_at	2.571564035	3.996758141	3.026935472	4.222275584	3.14866701	-0.456161988	1.773923345	1.809390036	3.519909388	1.909245613	1.4001507	4.152153721	-1.599578365	-0.836481302	-0.756544293	2.228725647	0.128779321	-0.180061122	3.687148838	0.571030571	3.580854474	2.230907892	1.175341853	2.149684501	0.853585249	1.258826667	3.072851143	0.725723447	-0.484536613	1.402605512	0.199713423	-1.025277754	-0.746176245	2.562119431	3.215266539	2.335400846	0.309117151	2.068030311	4.285020039	2.1763432	4.381600883	3.296569001	2.983364809
SHISA2	230493_at	2.196634236	2.26134718	1.64034592	2.156932495	3.40187358	3.031504241	1.294416309	1.036322357	3.295919288	1.120626783	1.881267461	1.935013933	0.48903225	1.046145135	1.026774002	2.010041477	2.386814533	1.98548706	3.081104727	1.410913618	1.838160578	2.631540122	3.952840285	-0.550547865	-0.780374723	2.494581248	1.390724908	1.980576308	1.594798181	1.176828457	2.318335238	0.493671105	0.567060963	2.924828842	2.762496799	3.195746174	2.305785541	1.39972799	1.162914322	1.729302732	0.251400619	1.429465729	0.555330268
WDR96	231084_at	1.90084838	3.385648046	2.152669537	3.371097266	3.337936255	0.820516223	1.295508338	1.089524049	1.323572695	1.119535133	0.935649605	2.845163538	2.308785769	1.405185477	0.744670901	1.019953288	0.812878348	0.72311815	2.268348542	1.310513466	2.85198465	1.987668817	1.066879313	0.265800405	0.11819252	0.411277196	3.516589084	0.254401752	0.368715277	0.750127356	0.827064562	1.371081844	0.605256694	4.882905303	2.645726925	2.7046582	1.390997564	2.671100238	3.659005461	2.011950453	3.576339038	1.057057043	2.124356261
IGFBP7-AS1	1557395_at	2.564421339	2.848144976	2.53671763	2.906597987	2.687482369	1.249700968	1.015615815	1.606285489	1.932752864	0.912487768	0.302447272	3.730241163	1.137023617	1.927403199	2.116744013	0.427947445	0.240788738	0.990516142	2.887112289	1.042079965	2.753521532	1.549810501	1.075911139	-0.299263552	-0.41732427	1.105103433	2.884751462	0.712505452	1.415579076	1.524437594	1.099373515	1.058177103	0.901574542	2.074183603	2.231604133	2.847920241	1.360741828	2.785169961	4.194592979	1.528257492	3.698866212	0.998973085	1.56836323
VCAM1	203868_s_at	2.115626484	2.940737193	2.223225595	3.236214385	2.561869138	1.002490754	2.323517358	2.140723859	0.974158349	3.96347884	0.061511754	2.47111695	1.674735786	0.538412711	-0.409114887	1.768588752	0.331064947	2.444652597	5.361357912	0.786411852	2.451473312	0.617532267	1.441469138	-0.673126292	2.879103472	1.091160157	2.952655937	1.787686126	0.788867174	1.775954614	1.21502279	-0.195490238	-0.277339181	1.449380924	2.829337464	1.681011015	0.956929145	2.205384161	0.185647873	1.236848495	2.675464246	3.077337181	2.291052217
LILRA2	211101_x_at	2.152427147	3.028852536	3.171152053	3.191126744	3.052115881	1.454047835	1.447500117	1.470144701	3.154816651	1.295535903	1.547900286	1.920309042	1.737241685	1.534532793	1.251064559	1.457594554	1.466871398	1.469871914	2.082221815	1.445044811	1.569727212	2.141571103	1.40739512	0.296949763	0.254170726	1.467962316	1.416943591	1.85319426	1.501519399	1.411214165	1.412305588	1.479967348	1.473964439	1.451865469	1.494699001	1.385023215	1.448046073	1.251338383	1.484059226	1.466325578	2.403758264	1.820454095	1.472055522
CHI3L2	213060_s_at	4.024790393	3.534194358	2.951741026	4.566492977	2.21093398	0.003992179	1.040187704	1.274545669	2.978187446	3.029640521	1.83275001	2.381130871	8.080206484	0.267270426	0.31446904	2.130130908	1.309741278	4.396229512	2.766976403	1.948973583	2.703066072	5.694883535	0.209976571	0.911597252	0.776065319	2.40268409	-0.044297818	0.475709673	0.169870114	0.756721017	1.364305831	-0.296934925	0.069743543	0.348299849	0.657412083	-0.033930325	-0.018106484	0.057739579	0.051464682	0.799282057	0.54200659	2.571564035	1.292825972
SNTB1	214708_at	2.389303771	2.554375243	2.37475256	2.442370018	2.473047065	1.425637992	1.519490828	1.556867958	1.897100216	1.365071154	1.597519256	2.593336798	1.25948703	1.589335024	0.691461626	1.725475275	1.375166077	1.865436331	2.485078735	1.545954733	2.200466688	1.791771488	1.039043334	-0.130475356	-0.208197712	1.365889754	2.403449234	0.980385691	1.335878119	1.493845076	0.854339139	0.956650266	1.31432506	4.120893098	1.615252808	1.867890654	1.547046183	1.580604661	1.580058968	1.750029311	2.23075007	1.945372853	2.004850114
NRP2	222877_at	2.864030994	2.661392028	3.136841043	3.453307119	3.236361584	2.605036918	0.556926701	1.420696466	2.356786568	1.114585578	0.283009298	2.248998658	2.782373692	2.394688363	0.438792864	2.383774231	0.081936082	2.55019899	1.819420861	0.912965882	2.342305723	2.35349042	-0.459079013	-0.944151879	-0.585344563	1.477445027	1.995269229	1.357946165	0.137591919	2.798198199	-0.606951577	0.681336454	-0.588944781	1.524915698	2.261002503	2.784011414	3.354764137	3.048925975	0.431699973	1.571297121	2.015731981	1.989540181	3.586122682
PKP2	207717_s_at	3.993578541	3.528974192	3.403221223	3.808291236	3.589735328	3.726406954	-0.018411731	0.595448281	3.318184787	-0.399549826	-0.155915854	2.40838253	-0.10708018	0.525605672	0.579624187	1.883190407	0.16765697	0.528606223	2.923363524	-1.186928606	2.915294775	3.404744025	-0.31060851	-0.194222583	-0.078217068	0.843448219	1.8714588	-0.365173875	1.233043665	3.643741	-0.819976422	0.036154442	0.17529554	2.170748898	0.549613285	4.412020625	3.537338067	3.667477362	-0.039964621	2.151378791	2.416840174	3.405562618	3.97140652
MMP14	202827_s_at	2.010352086	2.352772477	2.903252923	2.905983991	2.511547231	1.0032571	1.148947246	1.428048406	2.737343091	1.074738605	1.07964913	1.849293147	2.976613767	1.361206778	1.150583721	1.419591313	0.629758723	1.636216165	2.454389044	0.649674223	1.482068656	2.56573559	1.239798348	0.28174133	0.188088929	1.04772934	3.614209466	1.090017238	0.809004834	1.146218764	0.80491264	1.396401197	0.790453109	5.938419233	1.495436785	1.323283534	0.913498066	2.065645547	0.936415646	1.432686766	1.505804873	1.456695302	1.885034239
HOXD1	205975_s_at	0.842436317	1.86381982	0.793324933	0.754147883	0.265266811	1.311511369	2.765950522	1.095159505	1.184367901	2.658457377	1.707110387	2.095342601	-0.830723267	0.101252978	1.412184492	1.478481645	2.562422608	2.66445963	3.079482224	2.030137231	1.333611272	0.117348754	4.560877738	0.254103951	0.674061415	2.638813049	2.945743951	3.27531776	3.037958306	1.679827318	4.466478536	-0.003512474	2.184011315	1.814331634	3.32442713	1.830155314	0.60489039	1.398270462	1.842977907	1.694287619	0.414458141	0.448561217	-0.091635146
SCIN	1552365_at	4.051123655	4.081275877	4.320924712	2.943305308	4.68625791	-0.599180554	3.470847236	1.008587282	4.595693891	2.267136852	0.179739188	3.534143051	2.414735764	0.178102828	-1.364731569	2.35334983	-0.001144655	1.230941329	3.185295854	2.816609393	2.009860589	4.19383757	0.021499911	0.733777411	2.790143036	1.298601838	-0.477771921	1.40309437	1.424647493	0.917735577	1.824611704	-0.596724423	-0.121188197	-1.773699233	-0.058984612	0.060241944	0.412732974	-0.17411703	0.78950775	0.441380426	3.246311854	3.292691063	2.88045111
F5	204714_s_at	1.977307953	2.282719421	2.22650668	4.614037215	5.801960609	0.224290871	1.937914276	2.435277344	2.750403699	0.484840355	0.651264362	3.824784449	0.657812204	0.940461387	1.051228556	1.910631862	0.142169646	1.322963751	2.132968768	0.339695993	2.242116801	0.658630209	0.54622645	-0.53215983	-0.670775117	1.189006172	5.068600824	1.419272009	0.731201927	1.52922096	-0.022072429	0.298227437	0.711286174	8.887083743	2.816143993	-0.239514176	0.573236068	0.468743451	0.778674454	1.575055866	1.464560584	0.856975813	1.718835399
FZD7	203705_s_at	1.925950176	2.832702988	2.456772512	2.53383442	2.521382217	1.88863455	0.85407634	2.332796798	1.973697816	1.403549634	-0.097815641	2.74340122	1.676376238	2.892637769	-0.148289091	1.29469132	0.068063754	1.055422802	1.407893722	1.911825166	3.075704444	1.566972929	0.036142905	-0.132432587	0.122317153	1.971028828	2.171010461	-0.631737065	0.834432438	4.112718479	-1.194578859	0.051148493	-0.166022331	2.898093726	0.714116246	3.516320426	1.84607524	4.021867	-0.40610989	2.345346894	3.042147187	2.872720233	3.554515794
GPD1	213706_at	2.006512751	1.926127737	1.730135821	1.745808272	2.05076371	2.347027215	1.526637112	1.700973461	1.29995147	0.827110426	-0.349318329	1.751446153	1.938332356	1.469616995	1.566197037	1.158867146	1.272636219	3.043554314	2.436382545	0.761085495	1.203065371	-0.185895788	2.419872426	-0.808495715	-0.7652022	1.533458444	3.321018333	1.836296298	2.532549119	1.54273385	2.042279415	1.358849143	1.411504507	1.933422054	2.98216782	2.424237035	2.436787085	2.931967786	1.645317073	1.028456137	0.98644079	1.592934647	1.77300086
IL13RA2	206172_at	2.996275207	3.288149305	2.942406142	4.359974823	2.964303676	1.768143113	0.103082111	1.388641428	1.71044336	-1.306612872	-1.357086094	3.225310411	4.822710674	3.104448884	-0.131275943	0.669470485	-1.34371672	1.447026714	3.297733316	1.51768861	2.929566624	1.901282167	-1.25177477	-1.196928204	-1.24535997	-0.234949741	2.821799672	-0.090624263	1.42438107	1.383184815	-1.182749984	1.732130677	1.154283129	4.552611189	-0.149282493	3.447664618	1.267779253	3.90082972	3.388188917	0.812432178	3.212214925	1.52560016	2.744591256
CAPSL	236085_at	1.751519123	3.910385759	2.507719301	3.513677071	3.052569877	0.314724016	1.012887926	0.194680528	1.514810246	0.355103455	0.964052196	3.02553046	1.126656274	1.298810905	1.120108108	0.254156815	0.616744434	-0.87970991	2.999188617	0.307357759	2.214144083	1.658668273	0.867198663	-0.401523119	-0.441990066	1.030621834	4.151758906	0.740607175	-0.510849851	1.209322784	0.608286088	2.072001394	-0.76103147	6.044084125	2.015253127	2.796356246	0.069180668	2.385478666	3.735970838	2.411124116	3.461235171	1.119562224	2.323001926
RP11-521D12.1	1563142_at	0.760546033	1.727710601	1.777066839	1.467214623	1.553125524	1.204118989	1.873908535	1.479947074	1.610667372	2.618180242	3.185660114	1.606267294	1.190477885	1.430021656	1.412286725	2.54779035	1.957666887	1.154465518	1.548017072	3.26587012	1.435476583	1.443115415	2.049336275	0.858299746	0.827596629	1.840079189	1.695207597	2.859359553	1.785513014	1.12363521	1.800518429	0.971125753	1.098535713	1.465487443	1.660832121	1.110541114	1.288150338	0.26559652	1.510231376	1.381729625	0.94138791	1.414741608	0.783694255
SPAG6	210033_s_at	1.830085647	3.996751634	2.529827192	4.617998735	3.892931474	0.693134356	0.866379691	-0.400900198	0.780299263	-0.549590409	-0.294770504	4.697957258	-0.376346047	-0.375799325	0.308994529	-0.965651208	0.609650207	-0.471289269	3.054737536	0.27352699	3.253612513	1.422945828	0.465325171	-0.26714698	-0.558380225	-0.060412323	4.565090925	-0.191914517	-0.35752133	0.051992066	0.947681715	0.399846473	0.687677958	6.620020878	4.074002101	3.406941572	-0.317141967	3.413216842	4.727968852	2.070091484	4.690318808	0.364924351	2.572365596
GPR183	205419_at	2.348181476	1.967492163	4.056014835	2.232467484	3.066671835	0.629950224	1.903505489	0.297920828	2.060190262	0.832115104	1.404232941	2.586663325	1.451976477	1.439427769	0.701157957	1.268091795	0.269274254	1.546102553	4.75564883	1.349667034	2.229805695	4.807198536	1.063745143	-0.462958247	-0.194848329	2.057106931	0.504449954	1.531369981	2.503997166	1.325657888	1.165782179	0.761999124	0.234624554	1.757815913	-0.459447423	1.206160203	1.324566966	0.443882222	1.27491315	1.443246463	2.198431415	1.174784781	2.526641768
LPAR4	206960_at	1.193103061	2.250692407	1.940173593	1.417852623	2.09695503	1.599509045	1.441269503	2.689178148	1.312947354	1.584231254	1.709731098	3.126519961	0.518296735	0.8939797	0.905437859	2.225646262	1.364878195	0.678719259	2.049870988	0.802581524	2.629429831	1.68653997	1.286031836	1.375242326	0.300362387	1.488468889	2.252110574	0.393342389	1.303217878	1.70809332	0.516113913	0.646525728	0.585957809	1.520934915	1.459548446	1.769752489	1.946816933	1.741378836	1.394343083	2.156893804	1.658167236	2.379793194	1.892252365
ABI3BP	223395_at	3.033296127	2.576351133	3.059741687	2.975965419	2.474036135	1.130255873	1.441824034	2.807321616	1.616639809	2.097153983	1.34551651	3.135805062	0.006209826	-0.046990874	-0.505340553	1.745480235	1.187822908	0.361976272	3.425422915	0.807229443	2.816052505	1.954736801	1.799499908	0.506998941	-0.039626635	0.738749854	1.632530204	-0.651028766	0.028308878	1.541951249	-0.212052403	-0.306721595	0.189822156	2.329874607	1.502390895	1.424909515	1.434731177	2.152810993	1.273217772	1.801955334	3.66181503	2.601883556	2.962561127
SLC24A3	219090_at	2.879278305	2.924368536	2.846048354	3.127777872	2.857592709	3.349733265	-0.574878689	0.805079028	3.126274212	-0.679644122	-0.693558558	2.14165611	2.209043832	0.970684937	1.010516693	1.901296071	-0.294138491	0.202950378	0.918294937	-0.939102887	3.474687698	2.514336912	-1.54177626	-0.609358836	-1.071710883	1.601187134	2.635200768	1.853825028	1.765973853	3.849824465	-1.874078792	-0.133445115	0.246057055	2.320903418	2.077268981	3.763337844	3.228870857	3.852280355	-0.237390949	1.818357106	2.240692892	2.478869842	3.3742882
ANTXR1	227660_at	2.511304835	1.854763404	1.849762326	2.27225218	2.173118669	1.33778929	1.44200899	1.459742525	1.194201492	1.229204773	1.518127854	1.430550287	1.359888263	1.458925327	1.193736929	1.457832962	1.560416359	2.660180363	1.812052225	1.242300065	2.028859607	2.735206959	1.283770444	-0.300957025	-0.288752421	1.467382161	1.856433039	1.367528188	1.522219701	1.443646007	1.440917658	1.343791997	1.044773192	1.726021468	1.534497035	1.380624068	1.357159989	1.127713038	1.697102481	1.246938245	1.717019112	1.670910656	2.159816517
FAM83A	239586_at	0.381735328	0.309221715	0.365295	0.283302614	0.532220693	1.883213794	1.825374289	1.859204996	0.351408629	1.897401146	2.057004623	1.782268063	1.953330434	1.887306978	1.985523892	1.829194009	1.934778673	1.769991638	0.33912963	1.851292783	1.874211075	1.964516335	1.925229535	-0.693582823	-0.728397052	1.982522931	1.832195166	1.851838973	1.906949302	1.956877416	1.921136678	1.901493837	1.868481408	1.848291707	1.873119278	1.590743516	1.959605886	1.38175847	1.904494811	2.067372145	1.782268315	1.786087356	1.858932979
EFCAB1	220156_at	2.202067451	3.159262492	2.486805488	2.579503439	2.350104837	1.076207921	0.828208947	0.995178255	1.707310668	-0.217535406	-0.035832868	4.174155108	0.407782912	1.020279233	0.954254613	-0.186433775	0.918787843	0.393869203	1.878606076	0.66887777	2.523554053	0.942795754	0.710075037	-1.147354948	-0.615888065	0.928063501	2.937977551	0.027462945	0.724261194	1.404691224	0.813203444	2.275827273	1.62322523	4.307840363	1.902054665	2.689978074	1.484357291	2.432702451	3.959167918	1.379045876	3.096763301	0.726444383	2.098763144
LPAR2	206723_s_at	1.390485329	1.393144825	1.965208828	1.388458044	1.945900482	1.779480405	1.064947951	1.551124536	1.670292107	1.315675834	1.624242794	1.076407225	1.596959418	1.52766241	1.962001824	1.56231067	1.343231391	1.323588085	1.340533899	1.779753704	1.500106639	1.910982656	1.219367982	0.403311793	-0.063150111	1.525206093	1.584136995	1.811129018	1.975369649	1.449087802	1.490011941	1.154435575	1.538029282	2.374787998	1.640611998	1.160710092	1.483463942	1.471732902	1.126607116	2.215730868	1.085410379	1.412801357	1.410074089
RASL12	219167_at	2.895819107	2.361254146	2.572184054	1.867022361	2.432089948	-0.029665073	2.157858312	1.567734777	2.148610722	1.837560867	1.769354228	2.828194483	0.524445869	0.874209777	-0.165805869	2.287997238	1.400492899	3.771082896	2.013411805	0.983339944	2.503257998	2.149400734	1.222064171	1.259223728	-0.985729843	1.063006128	1.74479996	1.007076205	0.233066496	2.541180518	-0.682812649	-1.290669411	-0.757021311	2.10220241	2.209149915	1.45887778	1.429684087	0.93477788	-0.231829568	2.161405468	2.473519722	2.570373063	2.208332775
ANGPT1	205608_s_at	1.81660626	2.779328523	2.570743306	2.386747941	1.882021119	0.514971388	1.183669885	2.751877232	2.424701046	0.979050009	1.021611341	3.707590276	-1.474207731	1.276977186	-2.13935929	2.533616171	1.204951692	1.346548198	2.123940938	0.013243418	3.185672165	2.259425352	1.388017671	2.433618168	0.252898092	1.296074752	2.508243677	-0.830335605	-0.196014859	2.631833596	-0.324242663	-1.633810863	-1.637903529	2.049075886	1.598912354	2.15902502	1.602459636	2.071720596	2.033252776	2.259971351	2.834544065	3.8783787	2.489965201
ZMYND10	205714_s_at	0.893264966	1.567645128	1.323939713	1.647086838	1.716067845	1.60349902	1.188802848	0.945441252	0.816904473	1.32576195	1.665430976	1.850680187	1.276925748	1.596406471	1.632964497	1.541022524	1.214175921	1.420706058	1.376689014	1.40024324	2.003463717	1.54402273	0.950352546	0.702073965	-0.19757779	1.478272155	1.807846921	0.996732783	1.51455744	1.434892765	1.586310886	1.299025628	1.635419898	2.673525444	2.196351623	1.678254214	1.580036675	1.528472452	1.80266349	1.52901796	1.778927347	1.496005871	1.600498701
C18orf42	243506_at	3.477016956	3.442177702	3.424022877	3.529453418	3.140755429	3.266641889	-0.418154662	1.107219302	3.666960145	-1.134323911	0.113584492	1.870588036	0.162420172	0.110584408	0.230081492	1.709893971	-0.243818133	-0.337943655	1.415955915	-1.54165483	3.447800278	2.924517865	-1.65160317	-0.156700357	-0.277844232	0.622133745	1.233811016	3.144415483	1.769369759	3.356674861	-0.316390492	0.117404879	0.99372399	1.6888862	2.197434342	3.303747146	3.60331098	3.627591898	-0.828485063	1.91505947	0.763730504	1.608674995	2.453619163
DUSP4	204014_at	2.097856843	3.164015015	2.541544278	4.230313702	3.519238942	3.930861546	-0.878799415	-0.129890677	4.175430627	-0.948096444	-2.088511932	2.837645249	3.657217881	-0.622069123	1.235879592	1.587008426	0.490518891	-0.012029198	1.176761643	-2.808774944	3.301179508	2.412035466	-2.01948638	-1.652828289	-1.132666811	1.990519155	3.269802628	-0.129616183	1.632842387	2.945138901	0.799629873	1.352650969	0.983787853	2.621020327	2.694138178	3.703052624	2.898758678	2.203051396	-1.24547801	1.677859994	1.853560977	1.690681785	3.040356097
CLU	1559228_at	1.189663537	2.526706738	2.964832632	1.386882114	-0.425924386	-0.047369202	2.546394198	3.388882746	1.768969784	3.370876801	1.525204038	2.55812615	-0.862575171	-0.05773564	0.177167459	3.458726887	1.024568051	1.300940952	2.751523215	-0.172323626	4.315402766	2.571494065	2.551851053	-0.131799535	-0.290969638	0.360234246	2.528661578	1.519748758	2.085316688	-0.962156667	-0.230163108	-0.224978292	0.293937562	-0.445150166	3.049486317	1.75192298	1.263836081	2.374514543	1.351413492	0.190263514	2.462637055	2.634244285	2.593047988
IKZF1	205038_at	2.378012614	2.119334727	2.298747953	2.487571242	2.398861873	1.382021976	1.482149013	1.367561903	2.281713293	1.279712448	1.407395175	1.432768104	1.462505531	1.417217171	1.223509665	1.334822927	1.441225832	1.267707653	1.925579989	1.359650085	1.391298273	1.424582303	1.328547954	0.261878705	0.259951682	1.366743748	1.071545356	1.338369986	1.591006497	1.329366351	1.382294732	1.30699536	1.258159005	1.353920686	0.974418959	0.869653979	1.233331362	1.263342869	1.335368801	1.323364477	1.344917555	1.305630302	1.613106655
LOC100131541	1558569_at	2.205618972	2.762676867	2.193656512	2.92180229	2.47125919	1.296245473	1.11672625	1.936024646	2.461079808	2.826804392	1.605904849	2.231496616	1.312342332	1.256959308	1.174838076	1.607541621	0.961216131	0.783059644	2.330568582	0.624273961	1.304431136	1.619818974	1.01496224	2.466566175	1.110859247	0.756050166	1.776149058	1.135006157	0.959032301	1.204030507	0.221854814	0.06443425	0.065525163	1.589807582	0.779239209	1.512870885	1.245500531	0.738315873	0.72140136	1.274965912	1.383278505	1.173473703	1.315890032
PPAPDC1A	236044_at	1.931089974	2.366066459	2.170913614	2.10829963	1.681717449	2.29937113	1.004808415	1.157318378	2.321607608	1.579654402	2.367304521	1.942513605	2.022451265	-0.181714033	-0.082951283	1.865576327	1.100298042	1.935420521	2.053274821	1.030181382	1.635038414	2.069923022	1.94524174	0.252289696	0.126778766	1.693422502	1.718522519	0.570741437	2.394586714	1.627944361	0.364756637	-0.50255878	0.311009655	1.21761315	1.188693549	2.188057555	1.489621542	2.113848961	0.035728202	1.802007382	0.844659783	1.944422461	1.640495161
ECM2	206101_at	1.834674653	2.994439503	2.561071598	3.110819067	2.723589141	-0.02088017	1.248582986	1.712387736	2.384738377	1.067699424	0.506221289	4.535598753	-0.94221565	0.124538038	-0.019515305	2.182742187	-0.311712449	0.71466113	3.548838304	1.090889328	3.198202756	0.789960815	1.306695158	0.374319169	-1.519150141	0.824065496	2.5966201	1.358259076	0.127264933	1.890818185	0.432558603	-0.292886962	-0.917115035	1.472847335	1.712933404	1.750584725	0.736487031	1.800784376	0.854894747	1.840890067	3.266954633	3.597620439	2.956751544
ARHGAP36	238047_at	3.574338546	2.46732383	5.338315014	2.641841613	3.458030738	1.550886041	0.813435457	1.961762961	0.495637351	-0.067794355	-0.792149018	1.422657941	3.067802181	1.20194175	0.009415543	0.068618948	-0.063974796	3.058526044	2.351119339	0.896920402	0.988317855	-0.386456466	-0.208027106	-1.358851063	-1.315557642	0.290153888	2.311799733	-0.928289219	0.400647767	0.541973099	-0.755863337	1.705033794	-0.0181401	0.433387664	-0.178289361	3.314438267	3.025241993	6.458218261	0.585625603	0.782333409	3.132735251	3.697213577	5.189848551
DAW1	242162_at	2.930348789	2.886449087	2.224241595	3.909512378	2.866197155	3.089643227	0.230693176	0.585367649	2.17170214	-0.601427222	-0.821326147	1.58991604	0.08800465	0.593826448	0.638296308	0.51088629	-0.039131589	0.013250423	2.078094348	-0.658176117	2.005157997	2.963325038	-0.851064204	-1.078798998	-0.042972369	0.276528824	3.068090693	-0.217833358	0.932403128	1.618562873	-0.10815754	0.827638494	1.021072162	5.388208484	1.83518698	3.41294448	2.319454639	2.504157893	3.062634303	1.900392667	2.739061879	1.377656573	1.846918811
TGM2	216183_at	0.351126917	0.321708789	0.384288688	-0.451734161	0.390655691	1.772436908	1.739970338	1.72878455	0.263293226	1.856468258	1.782804287	1.673946713	1.822091346	1.767799696	1.798628141	1.70614027	1.826184684	1.719236327	0.363859929	1.734241249	1.752248142	1.712960513	1.719781602	-0.14677374	-0.20471208	1.740789435	1.714324965	1.866562798	1.795626827	1.580912804	1.778712128	1.791808446	1.825910723	1.72551083	1.785259598	1.73560592	1.736696954	1.666307764	1.770800298	1.813633944	1.690862061	1.685678175	1.789898735
GRAMD2	229616_s_at	1.704418108	2.434101089	2.391601806	1.905168722	1.027309427	1.210613294	1.139405185	1.427509793	2.563354626	1.067652621	0.545461459	2.113669065	1.337750363	2.055284761	1.07774594	1.104210972	1.211978258	1.340478753	1.846191086	1.208157384	1.133130915	1.314832118	0.754993082	-0.737364795	-0.40938909	1.350845998	1.33120222	3.925511857	1.903864921	1.339386955	0.738896042	0.814742524	1.564196351	0.938332469	3.539188595	0.973799704	-0.201810047	1.507721483	2.985623928	1.784913156	2.295371857	0.957975127	0.263359336
ENOSF1	217690_at	2.680704674	1.609369845	1.597616697	3.064576971	2.163106027	0.900093558	1.318064004	2.475939945	1.581457017	2.809334898	0.047510191	2.249221532	0.274774886	0.323338707	1.253131197	3.000859049	1.114809428	0.784688318	2.132565985	0.789598391	0.783869728	1.555696416	3.768320805	1.536859987	1.158525754	1.905732589	2.497221054	2.099167258	1.057514737	0.938289556	1.080432408	-0.038702065	0.427012239	0.865716942	2.173648117	0.962298996	1.019319612	1.029959692	0.842254306	1.181651657	0.849894485	-0.016603941	0.828067959
CCL2	216598_s_at	6.221144337	0.714544732	4.640255928	6.422000664	2.043124689	-1.15539099	2.866619865	0.210106283	2.381207497	0.635170603	1.931096897	3.126078491	2.660090367	-0.681217406	-0.877380286	1.375895867	3.747032859	4.685555547	4.046816686	-0.194495123	2.140901656	2.613163389	-0.625015302	-0.461131182	4.246784522	1.492665291	0.629986861	-0.595822985	0.449102703	0.22702152	0.008760228	-1.218686118	-0.831818571	3.043411528	0.38253313	0.278041145	0.004123096	0.17900433	-0.448768765	-0.586274218	2.026041303	1.78977323	0.566963774
DCLK1	229800_at	1.908696796	2.680254133	2.17643662	3.9437703	2.28452509	0.950730054	1.302130677	2.171902062	2.327548663	1.346329085	1.089871996	2.724376985	2.326322078	0.611334538	0.191453244	2.005751366	0.692363632	1.031214354	2.339931675	0.421173631	2.231106413	1.665263141	0.607241767	0.28048068	0.138782758	1.194637227	1.920628454	-0.123387974	0.878976629	1.746292771	-0.448870393	0.371519833	0.238652732	1.069136662	0.840234882	1.481924404	1.455732795	1.440727141	0.314771573	1.588599131	1.873157637	3.025304192	1.605787963
ERBB2IP	232896_at	2.715040106	2.256661371	3.336602031	2.169178037	2.361393603	1.03030288	1.963644093	2.088597711	1.664625009	2.277121252	3.126703647	2.13361465	0.840961872	0.654621594	0.873154644	2.169901149	1.911260914	0.705094636	2.367827707	0.656530144	1.110514922	2.111788529	1.549219315	1.454905323	0.548316568	1.216370924	0.663624432	1.565317383	1.089506083	1.66544371	1.072864654	-0.034266093	0.356420939	0.90862302	0.763206225	0.458185957	0.581503102	0.323409386	0.641798479	1.592871756	0.970008547	1.002474623	0.92417371
TANC1	234039_at	2.070265938	1.762126515	1.617624745	2.070757168	1.490087954	1.220741652	1.518668576	1.016122012	1.649561751	2.078782442	3.267487707	1.802408767	1.048042232	0.260938572	0.361337957	1.39453258	1.479927937	1.422088239	1.354643416	1.232200249	1.539404365	1.375707408	2.846789046	1.689315444	-0.251686307	1.425362083	1.608701297	2.388985817	1.470650662	1.778126555	2.367432742	0.184819942	0.055499574	1.414994398	1.855609445	1.394259878	1.421815366	0.896351529	0.545223114	1.187184535	0.731018452	1.182819275	0.588330337
C1orf192	231077_at	1.741306	3.487161784	2.419011173	3.892091866	3.476388817	0.032348302	1.532348781	1.490879276	1.564447241	-0.668816013	0.067815877	4.102649482	0.104647175	0.750428912	-0.465833388	0.984786192	-0.400900198	0.331366542	3.092411445	-0.064505251	2.752156623	0.83936909	-0.015942549	0.425416442	-0.151783981	0.532166223	3.782895916	0.433131024	-0.054956451	0.938132273	-0.547681429	-0.472654247	0.063177367	5.883389561	2.08836901	1.840369851	0.001246094	2.378384827	3.089644243	1.764252257	3.314998663	1.07782003	2.29435446
S1PR5	221417_x_at	1.700657837	0.015423063	0.962859109	0.887092475	-0.639507322	0.786741544	1.954985314	-0.47017066	1.214365815	2.013097886	2.095764112	1.726357273	-0.562386599	-0.958257811	0.755638449	2.522464438	2.986816107	2.11431648	1.633496589	2.284286843	1.116862028	1.319025707	4.414790484	1.47435889	1.571352076	2.355222389	1.930430905	3.442163898	2.916698802	0.95234721	3.737907799	-0.160512372	1.837124325	0.776373799	3.946620081	1.232540241	0.885777538	0.930793871	2.682886971	0.391688436	-0.130773866	0.273008425	-1.24036015
FOLH1	217483_at	0.561311569	0.097475959	0.126824219	0.262058092	-0.62325265	1.078858186	1.110506103	0.632513732	-1.087788505	3.034207438	1.333405414	1.619873942	-0.757538219	0.627604037	2.01738142	2.617600745	1.903886164	2.65470499	0.580585367	2.962180668	1.326585552	1.35141123	4.901978522	-0.21309817	-0.276688367	2.043573876	2.141244954	3.202541611	3.50892489	0.797028173	4.300940776	1.338044286	1.25182996	1.055395174	3.237735479	1.052667405	0.836860754	1.036024994	2.457724662	1.51456249	0.497738045	0.452448259	1.069582842
IGKC	216207_x_at	1.365410409	1.263302902	1.404448395	1.288105736	1.487282279	1.456503546	1.375473774	1.392934489	1.361738214	1.322273262	1.469053765	1.417216847	1.489515397	1.440953048	1.482149013	1.347100485	1.50452165	1.429221569	1.342812542	1.427583969	1.54189883	1.368380431	1.356376877	0.501597304	0.374800571	1.409031881	1.372473088	1.346009093	1.480238957	1.377656573	1.700410509	1.461415141	1.514615811	1.404939353	1.397572824	1.401665742	1.425674511	1.570818315	1.483240829	1.385841615	1.580367855	1.361286969	1.418308544
C9orf117	231172_at	1.77236803	3.93091868	2.749327234	3.066386656	3.035499692	0.546626128	0.131384424	0.540351393	1.472239763	0.300809493	0.585913981	3.674039239	0.61783408	0.552083583	0.611831949	0.502974451	-0.427637344	0.325364653	2.495266383	0.202592872	2.082095106	0.586186733	-0.379073895	0.28834226	0.278193789	0.538442014	3.191408361	0.483058246	0.522072125	0.545263154	-0.455465354	0.591916432	0.6047387	4.075094194	2.26407028	2.524074636	0.310358852	2.489152667	3.66148933	1.898756105	4.576276387	0.48142109	1.183405334
SELL	204563_at	2.456501022	2.382378519	2.738055932	2.134406605	3.525109201	-0.016280677	3.025190956	0.377135413	3.89971074	2.436431986	1.659420303	2.058839096	-0.011370525	-0.085851216	-0.503003316	1.699527025	0.858674914	2.091851119	1.949814779	3.086849566	1.879319794	3.940796699	1.990905245	1.427133063	1.671348407	1.022643648	0.286011603	1.341305044	0.951708114	1.011184309	0.275098495	-0.48254046	-0.252002737	-0.265643991	1.460257286	-0.515552889	-0.0370147	-0.103311723	0.848307293	1.440886677	1.966351242	1.468442194	1.834030517
HIST1H2BH	208546_x_at	1.541044437	1.49095283	1.532964967	2.301897222	1.647385756	1.460595902	1.367562294	0.883567486	1.672080185	1.343826555	1.63929765	1.330730939	1.667125738	0.388660713	1.155575943	1.891935043	0.77934899	1.422946205	1.628564442	1.77079979	1.159122991	2.307449306	2.288625045	-0.138423477	-0.254942455	0.749610208	1.389115431	2.154667324	1.61910777	1.377656573	1.522254759	1.472055314	0.822181514	1.511614629	1.452956986	1.424855836	0.842098429	1.218053903	1.467962681	1.3454632	1.336732982	1.420763395	1.421036898
LOC400043	226582_at	1.993546914	3.462010818	2.856400827	2.59492673	2.970926339	0.30244657	2.046354852	0.888478304	3.282354546	1.905030976	1.650210531	2.346464517	1.379566624	1.525529754	-0.212104376	1.386386627	1.036350915	1.150392977	2.645330794	1.30617578	1.336733324	1.348191053	1.397573536	-0.364653196	-0.430813423	1.314361143	0.412668815	1.410668958	1.413669248	1.271527271	1.32718354	0.406666948	0.4077579	0.330274766	0.382930483	1.39702764	1.496882186	0.844008518	0.023618305	1.617471521	1.753066463	1.869017299	1.32718423
NHLH2	215228_at	1.445215049	1.944101488	2.131209665	1.012126823	1.872987339	2.011596538	0.924655492	1.077984121	1.777805996	1.378912082	1.228038332	1.577529858	-0.652009901	0.2941536	-0.12982081	1.458031788	1.616544351	2.262597624	1.733869453	0.868726032	2.06452503	1.401010062	2.413197612	0.233910878	0.184965388	1.0370604	1.391461775	3.553340841	0.236586172	2.529421683	1.344263122	-0.496498139	0.400282375	0.849082447	3.219127621	2.254140121	1.220944796	1.429112439	0.807339176	1.929749193	1.643826643	1.617362293	1.511233525
SPOCK3	1554418_s_at	1.406720546	-0.545167146	0.032879054	2.603985305	-0.186865609	1.321736954	1.007986542	1.041271443	-0.369706183	2.205423669	1.624574835	1.535361883	-0.743833515	-0.67644454	2.502530518	2.946420507	3.328923328	2.66595489	3.25594284	2.137761874	0.055549273	2.296273553	3.498621324	-1.207696616	0.223807053	2.172138321	2.585743893	2.649584995	3.561098196	0.166862085	3.26944659	0.72642956	1.104567473	0.048455643	3.464517194	1.153403725	0.909769495	0.734068873	1.795910047	0.651402696	0.286360028	0.589743356	0.69314551
SERPINA3	202376_at	3.950083146	2.933317878	4.386144063	4.308770045	3.551589965	-2.822079453	2.957754166	1.093528942	4.636217825	3.455662183	2.659554341	4.023960557	5.064793758	-0.83208052	-3.86755087	2.908644616	3.068249462	4.971214605	2.448702633	1.482034415	3.610082628	5.121541598	0.373540197	-0.333154059	0.85246466	1.361990865	-0.745594862	-0.155197709	-2.804891619	2.008862502	0.041236393	-3.065985949	-3.900563126	1.034599303	-0.841085235	-0.879825733	-1.750142377	-0.54397603	-0.763328238	1.24358354	2.806062616	2.977942898	2.475942539
NEK5	241310_at	1.334697323	2.981245936	2.186534279	1.640355916	2.37427259	1.217999266	0.908614797	-0.221707136	0.859425196	0.566217596	0.61232447	3.224912977	0.176893354	1.052394052	0.421345578	1.194536248	0.38424149	0.45026574	1.052688408	0.90015602	2.463180714	1.048573659	0.685715039	0.571724179	-0.075361913	1.302576417	3.220002061	0.945172882	-0.458793061	1.310214461	0.86496145	1.28757052	-0.83556655	3.217273221	1.871419765	2.282296863	2.108778884	2.361143571	3.188354316	2.025839099	3.31249107	0.523109556	1.904159395
SUSD3	227182_at	-0.077099521	2.192793375	1.190929217	-0.400943458	1.921103612	1.326092449	1.329912226	1.387205634	1.494521242	1.426493045	1.409304956	1.748155787	1.377656962	1.26388913	1.401120136	1.395936654	1.343281826	0.969235972	1.383494179	1.325819964	1.714871045	1.317907304	1.394572749	0.060186042	0.438520258	1.577366369	1.212324169	1.846646553	1.772709433	1.320363365	1.9576862	1.358832381	1.088460909	1.320090085	1.329639372	1.357741161	1.429494224	1.424037878	1.39429978	1.516798429	2.244973192	2.019890822	1.911306326
COL6A3	201438_at	2.32176408	3.684762756	3.311631569	2.987646482	3.906432179	3.304085618	-0.053592669	-1.19673619	3.907097079	-0.34115129	-1.1732727	3.469419108	5.393664889	-0.612340568	-0.994026182	3.097009998	-0.660358387	-0.279765495	3.567054731	-0.504574452	2.408395031	1.884021978	-0.846153296	-1.061712883	-0.149214336	-0.860340603	3.243518132	0.372290535	-0.74711806	3.012160836	-0.017306738	-0.161085592	-0.540860601	3.301084884	1.290079201	3.011888283	4.642573641	2.80208483	-0.510849296	-1.23820549	2.516435359	-0.889805961	3.562726234
WDFY4	229597_s_at	1.906848045	2.684629582	2.570769653	1.887050078	3.048003857	0.856562278	1.088191541	0.84646716	2.919487396	1.208781615	1.286809425	1.285446017	1.680225593	1.084372914	1.197049289	1.200050733	1.170858732	0.80963645	1.927414919	1.236063711	1.398668702	1.643394176	0.224968587	0.909900954	0.832179203	1.422677691	1.211509292	1.074005339	1.304542933	1.197868033	1.320094534	0.587010251	0.781534799	1.290356101	0.373931795	1.225969206	1.231152875	1.934499933	0.157307253	1.207962674	1.746796107	1.183408065	1.915675392
PDPN	221898_at	3.196527731	2.707469927	3.184425668	3.840932877	1.906673636	0.280060971	1.522514305	1.718402969	2.457084675	0.830625444	0.905653349	1.859454895	4.612820915	0.858999795	-0.843166848	1.356908236	0.945758706	4.10154503	2.850015667	-0.577160764	1.873096278	1.673931747	0.681116564	0.183946706	0.652464559	0.821076596	1.96503871	0.723131609	-0.080889089	0.910563673	-0.741675015	-0.357806938	-0.043238176	2.612183471	1.414201468	0.392466026	0.949577737	1.309436233	-0.259862351	1.174114079	1.307253468	1.824805931	1.285428024
TNFAIP6	206025_s_at	1.603189777	1.28679482	2.273548622	3.032546722	0.715711276	0.481254296	0.262720465	1.261538457	0.947698619	2.476436698	1.12894504	1.184874899	4.06155874	-0.846864878	0.942331405	0.874125479	2.309194236	2.900682769	2.005810424	2.024088929	1.090749661	1.252535071	3.003809991	0.967425834	2.341633795	1.610484114	0.946151046	1.268905633	0.752716312	0.746169135	2.964522656	0.141040345	0.278816927	1.339839744	3.431874841	1.217341226	0.409228639	0.942877634	2.245079101	0.358482574	0.555736461	-0.847138787	-0.04748269
KL	205978_at	1.846951295	2.655936345	1.854718051	1.911036133	3.261897234	3.30820737	0.202076638	1.138144266	2.201125378	-0.146322858	-0.74408673	1.486271587	3.062391156	1.589127986	0.908151537	0.799020974	-0.25490744	-0.575751864	2.000794526	-0.024915786	0.89014532	1.179067919	-0.475897137	0.106939884	-0.249554709	1.584762289	3.717721053	-1.200251991	1.740545395	1.372775789	-0.101852569	0.945529574	0.022556301	5.977544622	0.838307764	2.702805573	1.964537146	2.717266022	0.880323876	2.688346153	0.162244202	2.902514407	0.730270057
DYRK3	210151_s_at	1.970386985	2.219269835	2.355448021	3.351121855	2.446816257	1.342809584	0.722401932	1.610998349	2.070955543	0.957851839	1.088808503	1.272966576	3.612726985	1.272966875	0.939026656	1.052249147	0.850903812	0.987317446	2.803646349	0.639735976	1.049794543	1.758597955	0.469219266	-0.679224444	-0.845845347	0.964126592	1.271602207	0.647648283	1.090445083	1.009143331	0.750503347	1.169292129	0.937662579	1.501594961	0.839990134	1.683297384	1.884370901	2.048340477	1.071620589	1.094265126	1.244592768	1.593265031	1.374459177
NFATC1	210162_s_at	1.860220587	1.839793144	2.409513407	4.114268648	2.704046095	0.881667047	0.827374362	0.785631399	2.711916641	0.964606528	1.523628193	1.144672076	2.225883226	0.76598853	1.11984432	1.31246008	0.736523485	1.045908906	3.007531553	0.862841427	0.743070954	1.228428872	1.457604062	1.97230357	1.068284275	1.124210001	1.252438489	0.664224133	1.183685508	0.941688156	0.699691365	0.504621206	0.784813177	1.781449273	0.974427916	0.718243772	0.725337102	0.654129829	1.075374217	1.012077895	0.942779993	1.114660399	0.88030342
HLA-DRB4	209728_at	-1.071236506	3.641909085	4.691872131	3.648137233	-1.706892674	-1.252107095	3.923960361	2.828560806	5.352541384	-0.569494748	-1.351143375	5.215249024	3.008080765	2.290547228	-0.304853351	3.043821474	-0.532389546	2.253169843	4.197252713	-1.571587559	3.627397889	4.038273746	2.755444168	-0.951818984	-0.995882946	-0.410709756	-0.552579919	-0.875060768	2.395311986	-0.545213376	-0.445904917	1.646948873	-0.695813747	0.394947379	1.688145259	-0.780117164	-0.59377661	2.315373897	2.004351991	-1.312947556	0.437508472	4.240984149	3.024723918
BHLHE22	228636_at	2.933094676	2.902420113	2.985707584	3.022330169	2.959088144	3.137639754	-0.797339431	0.382908687	3.002601537	-0.740318078	-2.964128503	1.452116425	-1.387463301	2.073070591	1.853444404	1.324979167	0.193295118	0.32807115	0.751807665	0.95420815	3.295606517	3.026052674	-2.50714407	-1.284305854	-1.029041739	0.516594631	1.649370353	-1.820439523	0.245404632	3.036694274	-0.395738481	1.25595465	1.50995558	1.766412402	1.099624445	4.189932856	3.901827576	3.447298035	1.352808177	1.604626939	1.836530323	2.397460397	2.144005145
C2orf88	228195_at	1.634721781	1.975252865	1.908475458	1.413124318	1.25784732	0.633236637	1.636693196	1.176161258	1.315109353	2.161884458	1.292385984	2.674252616	-1.290191217	0.493822742	0.011191754	1.709811588	1.92807313	1.669978267	1.795840078	1.352134766	2.33785778	1.083946395	2.492551141	0.806710677	0.179665439	1.272743102	1.788930677	1.796842751	1.257736431	1.812939119	1.504098843	-0.332023608	-0.091391243	0.554934959	2.150698416	1.339312037	0.945623883	1.416795055	1.065394256	1.483092204	1.634238243	1.401516335	0.895696671
SFRP2	223122_s_at	2.916431548	3.06240359	2.165479789	2.362278153	2.601821671	-0.584460891	1.182637004	1.885984157	0.620934398	1.95582796	1.888166893	2.169178326	-3.972422994	0.429363045	-0.384206504	1.914085523	0.917995585	-0.035533717	3.003112321	1.504845105	3.312049545	0.943640972	2.23984062	0.080833914	-0.129465667	1.081691122	1.966195438	0.31668587	0.742839843	1.548770502	-0.354741777	-0.359651461	-0.166491167	0.928362515	-0.327458613	2.025944456	1.895806003	2.486203226	0.839149275	2.300953951	2.864613862	2.48401941	3.088877177
SPP1	1568574_x_at	2.460098881	1.391073256	1.878731422	2.657527969	2.05482188	0.885675486	2.753172883	-0.918527454	1.905175424	1.989259178	2.561922645	2.312831997	2.342296903	1.340750533	0.029272224	3.096662621	1.833202412	3.352574081	1.477963766	1.305282415	0.720069599	2.447334619	2.945244493	0.142062312	1.476702182	1.528455198	-0.406431287	2.455793648	1.998261407	0.230345431	3.025180677	0.00771937	0.821560673	-0.814307223	1.507174256	-0.545572868	-0.214634092	-0.994645288	0.797007082	1.023180394	0.298552514	0.162138996	0.065830912
HLA-DPA1	213537_at	2.694346419	3.009761896	2.352590747	2.691479114	2.903458866	0.02696857	2.465220489	0.191756302	1.756636313	1.78588316	0.929751768	3.624461816	1.360545311	1.146922884	0.058889303	2.434391159	0.544522183	0.494321288	3.986020217	1.174205245	1.687391933	2.607090229	1.559709804	-0.055127015	0.013859835	0.161745824	0.114819554	0.740411249	1.764328871	0.225859541	0.524059562	0.536064442	0.168293128	-0.013955092	0.496504073	0.742865792	0.275241437	1.278698482	0.779697611	-0.036326724	3.128462838	1.874823794	1.083354175
SERPINA1	202833_s_at	4.188238066	3.555099168	5.154388902	3.426198456	4.259529061	-1.59632971	3.186867761	-0.751112888	5.665622722	1.320733511	1.725608113	2.936412837	3.554092234	0.064639945	-1.603150156	1.181591489	1.125662342	2.201145144	2.315230297	1.269441174	1.73297394	4.241069447	-0.848238163	1.150516785	2.816600321	0.705509176	-1.01902828	0.425316747	0.207872366	0.655854165	-0.07532113	-0.817136191	-1.614335986	-0.005204376	-0.103967839	-0.548129205	-0.041490176	0.290812806	-0.321410621	0.965239937	1.854109741	1.646760814	0.74015881
PCOLCE2	219295_s_at	1.497431491	1.863497687	2.861374895	1.337083076	2.288471079	-0.231502965	0.290142207	1.736942078	1.705143661	0.492306583	0.73048406	0.869080174	2.453111987	3.495582735	0.761040037	-0.058257991	0.326701627	1.138633367	2.833319823	1.424827894	1.153638493	-0.051983076	1.013133198	-0.74429151	-0.693289795	0.262586861	2.166097428	4.486762119	0.471571018	1.810058882	0.262040768	0.964024389	0.610440127	1.2185709	1.646908471	1.654275772	0.284685517	3.929377442	1.62944811	0.201473274	1.279138858	2.437288045	1.218025996
MICALL1	55081_at	1.19617543	1.471498862	1.132131957	1.933906912	1.340526037	1.689769067	1.872256098	0.711344242	1.941194523	1.818134924	0.751176868	1.561335473	-0.464061127	0.1290647	0.752950127	1.240901242	1.457355583	2.13154372	2.056846866	0.86879919	1.134942041	1.236808339	2.853613871	0.767722673	0.491776458	1.391194927	1.720939458	2.346088317	1.882417678	1.299320279	2.1951463	-0.22765633	0.790873273	1.39170603	2.278289912	1.355454759	1.189541842	1.504042945	1.442690886	1.104931062	0.222405694	0.960128151	0.002404843
C10orf85	236855_at	0.915873759	1.737381146	2.222100473	1.569163532	1.158147047	2.27336848	1.095848959	1.251632937	2.277159647	1.31738419	3.405599512	1.594849096	1.041010927	0.819749021	0.390864873	1.887045904	1.35094266	0.723167703	1.216667179	0.510635378	1.269366724	1.142228473	1.356126171	1.201433752	1.219547406	1.536463413	1.566475198	-0.173885744	2.296558635	1.452978802	-0.589129462	-0.196803389	0.556743304	1.270457897	0.784280337	1.570022089	1.073204095	1.785009277	0.459890165	1.786918988	1.045103576	2.133681093	1.321204488
CCDC80	225242_s_at	2.778975251	2.488605599	2.712968126	2.493189682	2.273374448	0.523722626	1.240984195	-0.183989533	1.858126531	0.644039735	-0.817492888	2.225615817	-1.473914517	-1.166983415	-0.151250524	1.570831427	1.162410826	2.860210832	2.467093536	1.355570732	3.48525627	2.546732104	1.436055739	-0.27918827	-0.655723695	1.043184547	2.405953978	2.093295139	1.211518326	1.810100601	-0.369512144	-0.403068864	-0.294211728	3.737075379	2.665957322	2.268449485	2.026452	1.618849674	0.549095724	0.762173853	1.063647067	-0.265837976	1.213156445
SEPP1	229620_at	0.322397991	0.427583218	0.589576548	0.577263974	-0.080711638	0.139700386	2.18480982	0.59395721	0.827895587	2.93481071	4.456364207	2.631700101	-0.172413077	0.36587492	-0.058098623	2.059309587	2.809309974	2.613966282	1.496469099	1.68553672	0.885336095	1.255288981	4.149707455	0.998533621	1.220910074	1.629062199	1.854143621	2.864693884	1.68089826	0.891611119	2.143612713	-0.18277946	-0.10011364	0.438991564	2.658436354	1.001015012	0.407070983	0.546485868	1.407799877	1.06485637	0.529297234	0.743466281	0.019931162
KIF19	1553314_a_at	3.428659519	1.243628748	1.552539285	1.719324702	2.029947364	-0.033317563	0.35464195	-0.112437142	3.625703467	1.895293701	1.461227312	2.968047719	-0.033317563	0.969048347	0.088362802	1.971958806	1.693403098	1.868558173	1.209943643	0.77097464	1.278978823	2.956044642	2.233327558	3.163914896	3.309982529	1.848095648	-0.141084107	-0.107253289	0.608643394	1.886563999	1.059898747	-0.026769183	-0.037137176	0.67384819	2.069902714	-0.129351997	-0.121167642	-0.282135143	1.429306478	1.615374249	1.357279767	1.154842796	0.008698566
STON1	213413_at	0.643490507	2.21860853	2.626791882	2.522972137	2.295810965	-0.40433663	3.686971973	1.091845501	0.386213442	1.385134626	0.004630968	2.936972502	1.198247334	-0.396696736	-0.202990676	0.62640297	-0.216631121	3.778642897	0.175492026	0.362306828	1.53027784	2.388317404	0.497902025	1.869280274	-0.203270972	0.464616622	2.52991495	1.333296805	-0.004645737	2.371675389	0.634587507	-0.364776079	0.399683864	3.282369967	1.834206488	0.574020492	-0.083218874	0.301739575	2.104577637	2.712435545	2.777368582	0.767181449	1.931879273
ALPK1	243222_at	2.262172439	2.190778241	2.765257637	2.099516861	2.385023988	1.804545735	1.0962879	1.278262551	2.762039299	1.115931883	0.986884098	1.806183308	1.175134102	1.102835745	-0.930542267	1.533355625	-0.231013808	0.187229581	1.574534131	0.798633034	1.574825702	1.958964951	0.701507184	0.408562096	0.624257863	1.027535699	2.287995111	0.112748166	0.28189916	2.906764787	-0.605059862	-0.363880373	-0.513935643	1.715330895	1.117294623	1.447143016	1.779445567	1.012802847	0.981427744	2.298907335	1.5761893	2.041904241	2.098380478
SPARC	212667_at	1.943725954	1.7296135	1.671581566	1.977797552	2.684534074	0.432330469	2.691880861	1.782822567	0.697350911	0.964888455	0.008904047	2.589843576	0.407502969	1.732622481	0.228802071	1.986351952	0.447063596	3.336843502	2.016835025	0.453883744	2.083478902	1.26363312	0.80719465	-0.404696669	-1.06051959	0.895591364	1.689516689	1.452976273	0.268088321	1.29419078	-0.189713534	0.337115283	-0.586403535	1.215615918	1.697155205	1.189151766	0.945245486	1.098846536	0.687697036	1.510814504	2.501721414	2.698974084	2.808651322
RNF125	235199_at	0.803926801	2.049672097	1.230509846	0.849507579	2.338679271	1.268916289	1.708168471	1.081211443	1.230159597	1.340397624	1.669153245	1.907332185	-0.91478748	-0.383320673	0.755183962	2.324483152	2.45462198	1.716898471	2.337802702	1.618134421	0.665151786	0.632412106	4.081760239	-0.67170844	-0.571889776	0.850946525	1.657967558	3.091945706	3.124683967	1.264278915	3.136688499	0.46326043	0.725718998	0	2.959350563	0.790106577	0.670608145	0.581939679	1.61840801	1.461260216	-0.395325528	-8.66E-08	0.362041716
GBP2	242907_at	1.927363639	1.337809723	2.918314422	4.275507582	0.810625964	-0.269966853	1.640638603	0.137363313	3.075130572	3.272960636	1.520049048	2.339893205	6.866087391	-1.220221213	-1.205762421	0.502678884	1.443112762	3.526689338	2.619373709	0.04924056	0.491492852	3.390548144	0.359990335	2.314010249	1.954689684	0.631725474	0.785599596	-0.227950855	-0.901833266	0.253042039	2.634545968	0.31279213	0.821067042	0.101896241	0.775504713	0.728579175	-0.020875779	-0.550704872	-0.246503285	0.3719947	0.970576645	2.243312628	0.887091851
3-Mar	213256_at	2.880199648	1.961098232	2.279452575	2.766130626	1.925315191	-0.773164743	1.705738649	1.389805222	1.970124578	1.364705658	1.372889877	2.278129307	2.308139497	0.654265505	-0.491334998	1.566870134	1.650901195	3.015579992	1.602168037	1.583785262	1.907903435	2.134348443	0.816324452	0.684678365	0.47643395	0.781675036	0.619614716	3.37571091	0.066595965	1.56086797	-0.669490245	-0.702501937	-0.984877997	-0.247154661	2.118524653	0.441732052	0.21746947	0.517033653	0.04176865	1.715560085	1.547772487	1.922908286	1.940097199
HTR2C	211479_s_at	-0.658223177	-0.233564207	-0.977205362	2.960502814	-0.49951719	3.742516886	-0.141442774	1.374927627	-2.013629843	-0.806048144	-0.319325748	-0.556139626	2.775073726	3.490153563	0.588095611	-0.767852811	-0.099700202	0.200955761	-1.536677705	4.407941403	3.444592068	0.056355731	-0.222198902	-0.69481216	-0.871710453	0.631475167	5.188772391	-0.593243704	3.833641538	1.410941017	1.788259896	3.082278165	3.664761454	8.52407798	1.439860704	2.787625013	1.326091758	3.671038104	2.402120283	0.08445755	0.783712859	0.633658211	-0.081965337
NCKAP1L	238668_at	1.970915188	2.776086297	2.70119476	1.839076009	3.390233078	0.057175605	1.133204649	0.563814639	2.79938452	1.401393238	1.527439222	2.052903434	1.692225555	1.149574799	-0.3457888	1.610105194	1.200047907	0.993244731	2.239036742	1.264706962	1.910215079	1.662760409	1.117380541	0.55324056	0.603214564	1.226237968	0.016524703	1.071818605	1.485968767	0.974419473	1.443135577	-0.167359694	0.078456267	-0.480292248	-0.436367591	1.069363276	0.950410929	0.868835926	0.174764587	1.438497955	2.092189844	2.013069758	1.494699974
PRR5L	219383_at	1.337915994	1.155565452	1.025544599	1.446006635	0.294951226	0.5756475	2.087107182	0.995800123	0.396149294	2.137307107	2.100476485	1.660406502	-0.538304026	-0.317586999	0.637851703	1.940872756	2.443691885	2.42323043	1.938524132	2.189962956	1.309551833	1.364389212	3.453150109	-0.071267973	1.010293178	1.667500331	1.070554885	2.693055651	2.522810179	0.835924074	2.982524172	0.174047266	0.978339746	0.502530314	2.583378923	0.911497318	0.386578883	0.618481497	2.162953658	1.014625666	0.283995949	-0.021843184	-1.199635728
DOCK10	215151_at	0.288066627	0.820533786	0.529710523	0.482312193	0.934641045	1.137854974	1.479707276	1.454332949	0.533488496	2.458063978	3.632035969	1.234708421	0.614028024	0.639401757	0.747985323	2.128761904	1.324742067	1.293093985	0.807732282	1.452150856	1.371941189	1.302642155	2.963066043	1.73406098	0.686159036	1.574377181	1.538910584	2.062738042	1.793729864	1.957972045	2.615484499	0.295367919	0.591656345	0.536545223	1.699332591	0.463973201	0.646494208	0.474067996	1.134581404	1.409044648	0.677051469	1.089290749	0.523723429
LOC101927151	1569478_s_at	1.246093427	0.934526767	1.275267901	0.532676329	0.930924185	0.804020342	1.080393998	0.86376936	1.797975215	1.698618954	2.274283134	1.154602456	1.854402737	1.215988968	1.29319801	0.86267792	1.999820085	1.131412676	1.232101619	1.085031363	1.28064815	0.724627834	1.215170691	1.578211218	1.484559765	1.545018051	1.187068523	1.480085162	1.971990801	1.148872947	1.354857209	1.098400827	1.266461302	0.669789922	1.413514797	0.813023209	0.971536197	0.851219172	1.720990792	1.317753075	1.006731324	1.114496762	0.474445804
RBM47	222496_s_at	1.95086455	1.270571819	1.295163468	2.847615143	2.074696207	-0.03960202	1.761326936	0.912290468	1.826721102	0.340446279	1.133007514	1.421930757	1.154832947	1.055252444	0.776149901	1.350722742	0.976678098	0.722403331	1.246226074	1.035335271	1.285790437	1.840991833	0.303068794	0.362945836	0.244885233	1.024422239	3.63619166	0.668110953	0.805887739	0.825804185	0.503869131	0.263236369	0.252049852	6.61000252	1.236408243	0.952123298	0.800432034	0.681479671	0.196393519	0.984862662	1.672931724	1.626550156	1.024968321
SHISA6	229266_at	2.360422433	2.938555728	2.77373033	2.547199816	3.383118526	2.589809978	0.726403924	0.34335506	2.513356172	1.064436733	-1.949752922	1.943756331	1.419383557	0.009961674	-0.012138208	1.804614911	-0.390820907	2.21931135	0.690315533	0.14855671	2.842720833	1.623730684	-3.459302698	-0.964983304	-1.295270365	0.385370954	3.163291974	3.356726406	0.16629035	3.522604065	-3.491496867	-0.756681303	-0.839621195	2.463217786	2.900832038	3.130279863	3.211854195	2.895921916	-1.67174197	1.152013207	2.485863073	1.401376689	3.506780148
SERPINE1	202628_s_at	0.741647843	1.023412425	1.67281829	5.988031396	1.55892314	0.587757658	0.286284789	0.26172986	2.163903596	0.224353112	2.82139042	0.51818734	5.297018811	0.381501671	0.689794915	0.602763383	1.075026795	0.675063005	5.255826889	0.591850099	0.6262267	3.28983299	0.278373063	0.612362125	2.846782067	0.551199021	0.311111523	0.239903782	0.609856307	0.570024032	0.340304184	0.385593714	0.49254163	3.078664823	0.632501076	0.489540367	0.330209587	0.280009762	0.468805895	0.627317803	0.54301474	0.541650132	1.921335133
CA12	203963_at	0.687773705	1.869995421	1.860026619	3.600356351	3.38026191	-0.017567755	2.321647608	1.503713307	0.640376602	3.238344967	0.869938112	-1.084320173	3.814008619	0.744710593	0.668591351	-0.072406207	1.116573493	2.666773177	0.487127586	0.485524412	-0.214002636	-0.24401433	-1.235192997	-0.273076907	-0.159897278	-1.226189904	4.77954303	2.329833285	-0.002017432	1.862207367	-0.840958861	-0.373879146	-1.178172415	6.294276758	3.366028259	0.786180053	0.677594745	2.417683229	-0.343322417	1.749258016	0.794910467	1.618845963	2.880670912
BTK	205504_at	1.983772534	2.247626976	2.640698659	1.560654702	2.9201203	0.908485834	0.939314905	0.916943734	2.916271977	0.837550937	1.083367248	1.060177878	1.162761095	1.476784912	1.084731493	1.159214141	0.673582835	0.892389549	1.887856273	1.681949523	1.355922486	1.279256733	0.882021784	1.172604002	1.052745158	1.048173886	0.954593658	0.660486735	1.047081288	0.93331293	0.781348885	0.887206205	0.996335811	0.806994286	0.978601797	0.946135771	0.659668412	0.593917447	0.91285133	0.968234775	0.871108791	1.316088671	1.058268555
APLNR	213592_at	2.674362344	2.303434898	2.845940503	2.586038951	2.357410121	-1.726875837	1.719470286	2.146717125	2.320365676	1.686458977	0.356974811	2.65744931	1.08760432	0.282220582	-0.918763192	2.134986121	0.980383863	2.305776087	2.864689328	0.071325402	2.581058339	2.30850318	1.239296114	0.879629239	-0.173924804	1.029219845	1.342152146	0.976018227	0.241295456	1.549499487	-0.226328698	-1.534805057	-1.15257461	0.332692698	0.947916788	0.41808824	0.891988531	1.445280744	0.089877622	1.106156997	2.400173111	2.706284096	1.910722954
HAGLR	228601_at	0.508455427	1.263780507	0.982611056	0.738940388	0.322572547	0.70012602	2.875646401	0.714313578	1.281621225	2.411841178	2.096998364	1.737140554	-1.70920604	-1.36817192	0.672297791	1.836722266	2.590270091	1.915023931	1.685814414	1.525426469	1.083174555	0.55552798	3.793708226	0.080822046	0.235367781	1.729501348	1.987595188	2.728866117	3.116005369	1.205128349	3.294434602	0.066077477	1.395834024	0.767241972	2.597635812	0.924117601	0.779518689	0.532611404	1.385194554	1.659112129	-0.301692962	0.26169364	-0.691834729
RTP5	1560035_at	2.369685349	2.538534191	2.449266599	2.921883067	1.436593624	2.099568062	0.370666039	1.405770331	3.152295877	-0.720640083	-1.380881334	2.20869963	1.974613632	3.684692075	0.783998344	1.400587112	-2.119422858	-1.154707699	0.662588344	0.589199432	3.101933915	2.528997314	-2.426898215	-2.495657038	-2.04512464	-0.069402833	1.489255601	-1.37678852	-1.667077037	2.799095722	-1.743740648	0.714973354	-0.317948504	1.729887798	0.742801307	3.878671399	4.650224768	4.566467891	1.151223748	1.757716683	2.891311467	3.6364005	3.751261893
HMOX1	203665_at	3.435274677	2.191522698	3.829746478	4.002162421	2.156613328	-0.621558804	1.745758717	0.615437768	4.158419114	1.9637471	2.392357818	2.253216295	2.079697594	0.561418525	-0.975688265	1.019766523	0.805325561	1.099977975	3.968440091	0.866165061	1.025768739	4.068058696	0.888810334	0.088085137	1.821742374	0.803415277	-0.01806574	0.261308271	1.072421409	0.677368961	0.992756324	-0.640655832	-0.757153709	2.066875387	-0.982235322	-0.591820323	0.121894017	0.184917415	-0.691675009	0.563872808	0.84433929	1.550141548	1.007489752
POSTN	210809_s_at	-1.424943465	2.87610198	0.090008834	2.131131779	4.056296868	2.80763861	-0.479377008	3.573735519	2.381625038	-1.419264588	-1.184360766	0.086192439	-1.177267894	0.459419867	-0.315408522	2.189413747	0.129845344	3.811094586	1.920271269	1.988885332	1.226881055	2.9244074	-1.355423132	-1.189315983	-0.133962387	-0.786034149	0.188229614	-1.408897164	3.658312039	3.909858723	0.026442722	-0.831050462	0.792813299	0.600470727	2.470697459	3.501709569	4.23261241	5.551728869	-1.228285984	1.811547561	2.14030455	0.236246337	2.978155845
CSF2RA	207085_x_at	2.78182361	3.092481301	3.380577983	2.937905653	3.172517598	-0.302136811	0.505702758	0.764887935	2.756428759	0.277074462	0.095098321	2.144845375	2.305812793	1.173856146	0.426310169	1.213961374	-0.244024138	-0.217287495	2.832054528	0.625200902	1.401938685	2.51206999	1.54217156	0.639570126	0.961636292	1.934496234	-0.203100616	1.385296453	1.92112723	1.046990731	0.346098872	-0.259575349	0.274618302	-0.25984905	-0.315505719	0.820817713	0.790806812	1.093099035	-0.272125712	1.107286068	1.370836247	1.91212377	2.218509029
SLC25A13	229061_s_at	0.922799163	0.658384619	0.80813558	1.729511311	1.101548425	0.667537117	2.237927497	0.969009802	0.583318431	1.718192647	1.497475689	2.212281394	-0.442594498	0.062680855	0.642436526	2.199732328	1.466101729	2.036035406	1.468138372	1.046766023	0.807770276	1.241291367	3.149168462	1.348625509	1.042490255	1.571685061	1.577959956	2.380888446	1.932633712	0.946638719	2.178178251	-0.698505298	0.975285189	2.091964927	1.672084622	0.39743882	0.400439779	0.781305572	1.305405936	1.207733772	0.726195507	0.621701945	0.410262292
ICAM1	202638_s_at	3.880756532	1.578752781	4.715172337	6.398904752	1.856952036	-0.356975227	1.166216424	-0.635804567	3.375192245	1.26197923	0.58127623	0.701865284	4.293627686	0.528893626	0.039442065	0.649210022	1.465507504	0.480330275	5.581908572	0.522891085	0.846190805	3.519891843	0.50815875	-0.468710875	5.372537507	0.515252032	-0.495298056	0.484149992	-0.330784335	-0.035585693	0.191405992	0.467781023	-0.330238464	0.567634518	0.052537203	-0.219197847	-0.34360651	-0.361340156	-0.344424869	0.461232237	1.476965802	1.122563726	0.733513571
CCDC19	220308_at	0.458551044	1.445269407	0.577344034	1.964339888	1.194463945	1.151756097	0.944135193	0.98806018	0.435360617	0.950683179	1.184768538	1.908031912	1.222418184	1.166216681	1.123927831	1.088460502	1.193226475	1.104557409	0.581995483	1.131839679	1.541353066	1.114105784	0.863378703	-0.005074794	-0.09461598	0.909213579	2.195864419	1.038260435	1.176855705	1.09091581	0.890660775	1.182585903	1.180402889	2.579184976	2.057268438	1.810087353	0.902392693	1.10128391	2.201593591	1.1192901	2.418763538	0.997336636	1.153121369
ADAMTSL3	213974_at	2.437970818	2.454796013	1.956785252	2.377736383	1.135803421	1.799663937	0.9618137	1.484277005	1.587360334	1.700355684	3.437442689	3.178531086	-1.10975872	0.48600482	-0.87676518	2.13906135	0.117143256	-0.315560299	2.904115569	1.438169232	1.826674371	0.47509111	2.683350391	0.092141392	0.445296161	1.752192983	0.711359221	1.076946908	1.669253269	1.062213812	1.21690702	-0.037277309	0.640424268	2.212451273	1.040114603	0.325309269	-0.305466185	0.858958831	0.699627941	1.460814055	1.455630491	1.342952797	-0.857120792
LIPG	219181_at	1.396681769	3.071038566	2.00376186	2.30091835	2.123883478	1.637660228	0.236968652	-0.015123605	2.899811166	0.058813127	-0.46283184	2.76552626	4.44450123	0.821364008	0.051991788	1.187496789	0.055812452	-0.030401153	1.089836141	0.075727989	1.718690277	0.562996032	0.033985627	-0.782683308	0.333306023	0.733513224	1.559632429	1.497973128	0.769798647	3.054721042	0.720417693	0.130839826	-0.134894707	0.736241266	1.645572368	2.187405983	1.793990617	1.611469153	0.115833763	1.260341448	3.012707752	0.632020702	2.107195394
PRAM1	241742_at	1.459176947	1.300122377	1.543235185	0.472075752	2.519389425	0.840873193	1.299767826	1.289400116	1.925393093	1.996294444	1.491019658	1.760026601	1.055314856	0.523031348	0.281851101	1.343420217	1.016028848	0.588236106	0.885538521	1.554315168	1.869429965	1.3093162	1.310135686	0.729374394	0.708691815	1.510117518	-0.046904445	1.357334669	1.321866577	1.296493647	1.366610375	0.709644251	0.539672704	0.737744987	1.230196864	1.049312643	1.338509134	0.657260968	0.923540034	1.143438155	1.86097233	1.378068759	1.320230776
ITGA2	205032_at	0.198550352	0.43116775	0.342878178	0.924668716	0.627232342	0.483218846	1.735220696	0.877999162	-0.005662568	2.253864802	2.182929338	2.162194243	0.658101045	0.824798478	1.04524165	2.349626106	1.565523285	1.794697411	0.595644009	1.645460636	1.670560832	1.653099467	3.427292661	0.484805923	0.277589662	1.301972002	1.130909394	1.03351075	1.651189494	1.084528643	3.673653599	0.754136165	0.729308955	0.041785468	2.610175372	0.655918353	0.176562138	0.512685037	1.694569696	1.241677421	0.965303485	0.750316565	0.513503682
TSPAN8	203824_at	1.430548521	0.772328838	0.933972685	1.130211978	0.122504687	1.117748229	2.861656475	-0.865701242	1.140390286	2.233337345	2.568094628	2.74406764	-1.075232531	-0.866519593	-0.41335476	1.522349985	3.69023169	4.242705008	2.226240774	2.035264106	2.061728959	1.93486316	3.930319558	0.698404749	-0.20098959	0.967420965	2.00252593	0.909582114	0.038718372	1.410491228	2.723606396	-0.742383119	1.31854858	0.241974382	4.446234457	0.184136176	-0.858607835	1.179134308	1.580189681	1.142848697	0.611655212	-1.298404813	-1.158443918
STC1	204595_s_at	2.387766229	0.224177744	4.004861347	3.516574713	1.299362894	0.643024496	1.911941602	-0.248572786	1.370335943	-0.336150082	2.495518268	1.594644423	3.525983525	-0.077510049	-0.176547034	1.144753182	2.105375697	2.898482738	2.088020802	1.022253316	-0.507758052	6.501431183	-0.248572494	-0.75044932	4.150680546	-0.114342395	0.370198324	1.350191703	-0.485932898	0.517796834	-0.137532421	-0.197553966	-0.215833593	5.605468673	-0.321690322	0.958958086	0.306902297	0.34537128	0.285894456	-0.280766258	0.202955517	1.297262449	0.403210777
METTL7B	227055_at	2.709300121	3.100376904	2.882101551	3.683810181	3.269365646	2.667487001	-0.317781191	0.734784091	2.652351891	2.646208634	0.379564406	2.690132775	1.589549991	-0.935459657	-0.500302567	2.449499677	-0.627712252	-0.47656591	1.175282253	0.604918753	3.340279114	2.460958231	-1.749575354	1.439862565	1.517841572	1.118923669	0.681037651	-1.501848005	-0.886625517	2.728055898	-0.815144774	-1.041317476	-2.177094986	1.464868035	0.945678937	2.584821831	2.843188837	1.022616024	-0.551048106	0.606282836	1.354100161	1.954864896	2.684677041
OR7A5	208285_at	1.262340904	1.057742767	2.289321612	2.633841291	2.014938324	-0.255519445	1.21910903	0.196281583	3.264357021	1.076421112	0.936460424	4.241482516	0.078147442	0.32805713	0.256849076	-0.613467667	4.860526548	3.369256381	0.371013351	1.862706402	0.20855921	2.57587584	0.052229737	3.204258275	3.876268119	0.198191753	0.128348178	-0.223325449	-0.214050278	2.086424746	0.055230367	0.194645358	0.971381981	-0.903209588	2.482569189	0.100519545	0.142262331	-1.040168252	1.383623458	2.488844719	0.942190329	0.112796999	1.121710712
NOL4L	230954_at	1.887659903	2.326240207	2.98057735	2.115556342	1.603797233	0.507203997	0.710733403	0.349237649	4.164199702	0.746200701	2.705095875	0.654803409	1.633978656	0.963917074	0.804585011	0.747837304	0.917263243	0.591235531	2.132764693	1.431813345	0.74456353	0.695726801	1.288852863	1.222545236	0.889945252	0.72355594	0.831049805	2.103513518	1.277120775	1.065680527	0.772118841	0.790944317	0.757931773	1.174265594	0.852057103	1.281759547	1.084232751	0.961461085	0.750838518	0.253202798	0.171354933	0.674174163	0.037396983
SH3TC2	219710_at	1.135252082	0.321895778	0.852194886	0.529783673	-0.716556227	0.949806601	2.127872279	0.971359687	0.109568239	2.80284616	1.102043974	1.441440825	-2.228624098	-0.623584248	0.932346128	2.147515663	2.421979969	2.680347089	1.539307479	1.979181452	1.76501316	1.581400132	4.248826867	0.005339045	0.226944232	2.04602423	1.46053824	2.278472504	2.807755936	1.023470268	3.527472877	0.122596789	0.991549382	0.09203961	3.209084456	0.871778765	0.023833166	0.255190709	2.09867995	1.05593639	-0.005358949	0.697714759	-0.491536054
P2RX2	221356_x_at	2.460390404	2.741665703	2.241765881	2.465359262	2.699481228	0.826000978	0.785350172	0.590005514	2.61276536	0.333822252	0.563269343	0.738697116	1.29226099	1.152848171	0.653846977	0.767070823	0.67540126	0.445681261	1.30311089	0.437768701	1.271254443	2.390116335	-0.501027404	-0.893421565	-1.030495337	0.683585974	1.518708151	0.450046514	0.66994381	0.716597462	0.645934942	1.265252046	0.701864929	1.469326185	0.843734907	2.416580628	2.667035721	3.096737837	0.654120387	0.382930925	1.323910035	1.245608713	2.283714092
PHEX	239229_at	2.16431871	2.953890427	2.65512556	2.241346289	2.209479256	0.903756122	1.983058169	1.855648113	2.276676924	1.694408382	0.116378332	2.295991411	-0.58069403	0.900756082	-0.790497474	1.675855531	-0.447280815	2.137751515	2.451784857	0.986968463	2.420672647	1.158030616	-0.942188484	1.014949747	0.682864234	-0.159994795	1.848555242	0.758067158	0.018433351	1.53071187	-0.888987924	-0.023853793	-0.622435984	0.924218262	1.362378092	1.133476199	0.996517245	1.624018753	0.550991458	1.169489691	1.944863242	1.918944121	1.906394993
CHST6	223786_at	2.391685961	1.900811098	2.66232752	1.440264323	1.427635992	0.025453955	1.247716895	0.682420211	2.271530707	1.24307982	1.299008566	2.369853579	0.748444058	-0.375601471	0.18041893	1.338841231	0.844207103	2.280639539	2.028592136	0.55228243	1.746171801	1.306102152	2.491533873	1.396234746	0.289495259	1.253447171	1.168597881	1.050463806	1.073107482	1.101208662	1.35111866	-0.578311019	-0.240006496	1.243352421	1.238713928	0.911322051	0.505083201	0.751991684	1.057557019	0.884585496	1.299827363	1.84411565	0.11466886
LILRA6	208594_x_at	2.224800145	2.149872608	2.509818118	2.735545356	2.583557594	1.187223372	1.133749473	0.568998411	2.315784444	0.910032401	1.569999737	1.486514621	1.241515617	1.197045954	-0.057957744	1.266070367	1.108104082	1.141661668	2.048920397	1.101555619	1.172491164	1.134567671	1.08655077	-0.526649469	-0.45920416	1.114652004	0.113105298	1.249155438	1.789897066	1.121472149	1.237969182	0.807449395	1.159667933	-0.053864753	1.103193055	-0.024945187	0.79708181	0.660122687	1.118198103	1.080821296	1.370290574	1.094189308	1.161578606
SPATA18	229331_at	2.142467027	2.973173166	2.187136382	2.938299532	3.115648721	2.46987095	0.515613861	0.048534461	1.790987259	-0.937187342	-0.451282854	2.293080857	0.447679692	1.030165629	0.368560407	0.536622205	-0.633531158	1.001246527	2.456797556	-0.509395266	1.80690337	1.957775707	-0.212832444	0.180585442	0.05712943	0.658848345	2.377383105	-0.774310364	-0.453466047	0.934948509	-0.519491037	0.409484895	-0.556322382	3.035440746	1.705956853	2.207958615	1.008612379	1.889296631	2.211504558	1.893388463	3.246063867	1.177218753	1.303538326
LINC01314	214896_at	2.012569996	2.868321641	1.352601029	1.899375003	2.452584734	4.240212955	-0.524157372	1.747396552	2.93765354	-0.336453167	-1.617647358	1.905909383	-1.35873451	0.465657533	1.721478271	1.173642681	-0.381469451	-0.442854548	1.604526745	-0.482688826	1.880536018	1.538956758	-0.932578943	-0.24357347	-0.069501687	1.683283144	2.489212691	0.26731238	1.949560929	1.435555684	-1.348367402	0.271404998	-0.244237708	1.951198162	1.481390761	3.927827825	2.816604826	2.989031673	0.081517431	1.695559782	0.240847951	2.350615911	1.855982603
DOCK8	239027_at	0.662539947	0.444578446	0.499252695	0.777555052	1.403698557	0.298423712	1.26477601	1.305153978	1.037841703	0.995496241	1.296151068	1.215121599	1.383455416	1.336257276	0.475761545	1.397097374	0.994677904	1.098352313	0.311409762	1.287420402	1.313339319	1.29533218	0.949934313	0.734563441	0.676881822	1.314703021	1.188657219	1.25740999	1.23858389	1.262320396	1.63472875	1.353445026	0.405644655	2.081619003	0.909828162	1.122087638	1.208846651	1.215121475	2.303154154	1.267231587	1.764321949	1.234764697	1.967578703
SPHKAP	228509_at	2.302115465	2.293895433	1.684227268	1.617276522	1.626546371	3.447777537	-0.266757955	1.285625457	2.034169433	-1.477289882	-1.300771233	1.681770513	1.497884147	1.912036944	1.326822005	2.008615498	-0.104424906	0.851285706	0.914245871	-0.472196789	2.788628294	2.690681785	-1.178818475	-3.896194994	-1.874773386	1.246611418	1.150303998	0.782534376	2.086371412	2.626296028	-0.579417352	0.251067529	1.105287384	1.249885213	0.851832418	3.195140157	3.212600153	2.611837142	0.194320084	2.311182513	1.040900074	1.988426387	1.883116254
NINJ2	219594_at	1.599290082	1.051746145	1.507083505	1.949162791	0.380200142	0.394409215	2.296557636	0.440244227	1.750999387	2.135317398	1.877768275	1.529096794	-2.479272946	-1.127688836	0.688789184	1.850758946	2.129861298	1.716255426	2.516362159	1.717073175	1.414781488	1.338935508	3.311200246	-0.004875246	1.202582592	1.657870224	1.389681507	2.384953392	2.315927207	0.280640667	2.72926083	-0.373597255	0.724530399	0.386225585	3.229897807	0.66614585	0.296192015	0.36903692	1.810653601	0.643500481	0.059379507	-0.255463301	-0.933164625
DNAH10	229738_at	-0.087642842	1.200148626	0.4992184	0.029261904	0.000123489	1.433037418	1.076452924	1.246151572	0.025134281	0.843186887	1.535620674	2.512341185	2.067359581	1.420215694	1.337002956	1.15175376	1.013159074	1.098552421	0.420302482	0.977689572	1.717869585	1.2000437	0.780437101	-0.32366416	-0.957133533	0.894751034	2.065450301	1.030618798	1.029799162	0.993787382	0.96595845	1.081365127	1.026798997	1.622105999	1.375744101	1.888931525	1.186130582	1.643387203	2.185767297	1.517886662	2.567179033	1.864922635	1.321725411
DYNLRB2	238116_at	1.849251305	3.127074086	1.813957966	2.949341123	2.38511209	-0.204703052	0.933257628	1.288477458	1.099979388	0.931620659	-1.101483843	3.4702729	-1.072564676	-0.738078269	-0.898228382	0.710630528	0.201809985	0.836949761	2.454055839	0.259648518	2.308849536	1.254101592	-0.213160115	-0.352948861	-0.433497388	0.364686947	2.708813409	0.196625676	0.532474363	0.516378297	-0.673964484	-0.148227376	-0.570563506	3.50628495	2.871417478	2.560395472	0.817305952	1.859504274	2.929257367	1.780930178	3.091316306	1.222453425	1.935896187
EPCAM	201839_s_at	3.449129624	1.764734126	2.409768092	2.42564825	2.17851547	2.410439615	0.505290054	1.07413396	2.415154668	-0.180322564	-1.055277661	1.115603947	1.115876633	1.999835054	-0.723247847	1.439449472	2.269115545	1.651981607	1.88667461	0.9459052	0.313493498	1.378335493	1.215459116	-1.595770438	-1.367999276	1.661802492	0.589866533	-0.500348279	2.389158449	0.979462594	0.839230399	0.677444918	0.327134551	-0.899221451	0.972915676	2.00283665	2.365969153	2.755564662	0.971551279	0.881245805	1.438085483	0.631609172	1.225825986
CDCA7	224428_s_at	2.699822046	2.482070463	2.061259949	2.096100907	2.600024613	0.671534873	0.92935623	1.128792318	1.293552767	-0.765988286	0.271298254	2.145345516	0.359694216	1.799947153	-0.16085908	0.538668969	0.884067709	1.095781055	2.496271614	0.355328683	1.782212907	0.738377619	0.008839811	-0.129531335	-0.548461277	0.776846501	1.460550192	0.337050069	0.792942703	0.892251976	0.681629619	0.979284051	0.805766011	3.628976281	1.111058897	0.971372195	-0.008894352	2.191725924	1.050764336	0.582866956	1.919444853	2.276028972	1.051037789
ENKUR	237314_at	1.35938724	2.317736638	1.824658216	1.187356666	2.420474156	1.158530214	1.062222586	1.930356832	1.6249931	0.78721362	-0.275173735	1.859967958	-0.441325529	1.025937087	0.47482642	1.582229854	0.622426256	0.769207074	1.874363876	0.567314715	2.0962353	0.458183331	-0.239978775	-1.146585635	-0.913675361	1.187450104	1.847690422	0.562130742	0.996743121	1.861877294	0.674262674	0.268569973	0.612876634	1.942907315	1.627245886	2.02339092	1.522754423	1.160440328	1.205456325	1.628882755	1.93499537	1.335594558	1.857239916
CCDC37	243758_at	1.874022758	2.868961491	2.040738512	2.140922427	2.458261407	0.953197285	0.933826787	0.972022058	1.245222188	0.593066781	0.72020368	1.355616961	1.055779904	1.135992099	1.103524764	0.824150325	0.595522565	0.776679014	2.019120094	0.934099164	1.459018057	0.6620909	0.675459977	-0.074739279	-0.094651565	0.597431535	1.899360694	0.624168663	1.041592748	0.964656132	0.70683473	0.845976842	1.004762043	1.461745733	1.030134334	0.989210959	0.901633389	0.930280371	1.332153775	1.165456763	1.821331841	0.614892613	1.057418039
TRIM59	227801_at	0.884010409	1.342004243	1.163256094	1.612856351	0.967334121	0.585218989	1.495641598	1.162520073	0.580069632	2.240458866	2.030927409	1.31939608	-2.653779644	-0.865945226	0.754098186	2.204445003	1.790840335	1.772015267	2.338236788	1.813757226	0.905790342	1.175342428	3.798026349	-0.100954117	1.07361646	1.874051922	1.826307182	2.414794745	2.429527057	0.75464451	2.97736335	0.187984198	0.727634631	0.055116783	2.764285426	0.547023522	0.466812316	0.168340501	2.165157843	1.07903534	-0.666782541	-0.304741436	-0.674966876
FAM150B	238018_at	3.319942735	1.704528155	1.55194464	2.605546105	1.430950686	2.761142912	2.460487888	2.479859326	1.13179919	-0.007774313	-0.115813789	1.711306088	3.339263259	3.867182647	0.888188134	-0.323162037	0.635278072	2.070891676	2.229612716	-0.435021268	0.008049525	0.671562862	-0.941387029	-0.901361777	-0.665367886	0.89446321	1.124456119	-0.582620543	0.670745089	-0.267505545	-1.079437869	1.261688044	-0.236130575	1.259778298	0.658467523	2.214125956	1.697392371	2.380004678	1.48322349	0.724492767	0.61781744	2.851993242	1.010414644
INHBA	210511_s_at	1.009810151	1.078475805	1.1744968	7.265578481	1.521989038	0.687044917	0.456506752	0.375477221	2.597382094	-0.001023147	0.767256636	3.235792301	7.013349252	0.518984847	0.623203875	0.691956371	0.58146232	0.72169472	1.076901361	0.13811785	1.408399379	3.323096277	0.457326056	0.704684136	-0.013058615	0.76261832	0.843375453	-0.166083144	0.773257915	0.677496426	0.229514586	0.48897376	0.423222522	0.706961562	0.781988948	0.744339204	1.277988436	0.718420725	0.56400075	0.32718699	0.415583456	0.451323067	0.617475094
PLIN1	205913_at	2.693589322	2.418961266	1.769416479	1.849660897	2.758373967	0.381397897	1.040821118	2.304553095	1.586435077	1.161955898	1.175050917	2.034182712	-0.042301454	0.904134919	-0.638700452	2.401134448	0.456153346	1.634491974	3.094880071	1.630944191	2.210974334	1.50680741	0.901951442	0.852639635	-1.149255614	0.372121892	0.737710121	-0.444720451	0.275541103	0.991984015	0.095475512	-0.175167314	0.086745049	0.799368355	-0.185808533	0.936601156	0.890765821	0.802097655	0.039000647	1.003169723	0.824469061	1.852752079	4.210247799
RP5-1039K5.17	243515_at	0.655457256	1.723014887	1.521634332	0.650631586	0.948870898	1.324560054	1.05991757	0.975341985	2.763812626	1.251442553	2.468249908	1.036455015	0.795276548	0.994986373	0.764173728	1.013264575	1.203425391	0.533635905	0.826859456	1.128942534	1.111755818	1.224432021	2.184236807	0.431008955	-0.051896931	1.058554096	1.083927066	1.190601776	1.869667086	1.501351651	1.433690615	0.632399355	0.673322679	0.889946809	1.110663913	0.815465173	1.077924802	0.817375707	1.13058043	1.500260456	0.525450925	1.160590705	1.016538965
C9orf3	232270_at	1.429283336	0.657447755	1.62412336	3.54564978	1.32931135	-0.024672984	0.093734587	0.128655943	1.858804469	0.750974142	3.720419553	0.807721897	1.045899472	-0.601972926	0.385658868	0.976874116	2.724056637	1.988788939	2.674084268	1.123654742	1.271527151	0.457139323	3.432860419	0.955341523	0.12737443	1.762069733	-0.073508266	3.101103079	2.428311794	-0.580966221	3.006705727	0.247336586	0.97823869	-0.520398443	3.29835611	0.439133096	-0.704010204	-0.202009144	2.1925903	-0.531856935	0.400119269	0.871017844	-0.682729139
GALNT15	228501_at	2.226260661	2.291602085	2.320149397	2.614330572	1.399891578	-0.117987375	1.888379639	1.25105674	1.178853248	2.236507313	0.024701368	2.620374213	-1.042870144	-0.740850106	-0.80551079	1.92384782	1.114371156	2.707679389	2.4330278	-0.286593985	3.166847017	2.383287354	1.750330587	0.868630352	0.577911583	0.991598721	0.931030804	0.640744001	0.472135971	1.191580653	1.317353566	-0.95310919	-0.657092816	-0.480846684	1.736688383	0.165479918	0.01406101	0.381558261	0.667753456	1.278885243	2.267063811	2.329540841	1.580359123
MYLK3	238834_at	1.482383294	3.048616692	2.233896034	3.086711256	2.025835344	0.91576112	-0.320143773	0.495062284	1.894135273	-0.563231908	-0.348244273	2.854194318	0.879474681	0.133840728	0.562996422	0.363014377	0.883841387	-0.320688937	2.77706524	-0.615342289	2.421492083	2.23760624	0.110103816	-0.756090896	-0.875949842	0.457412742	1.861105452	0.545808577	0.923399771	0.82190871	0.374199963	0.463688156	0.867470786	0.956957832	1.806539981	2.222873882	1.623200784	1.192135067	3.046264737	0.941133962	3.496702012	0.621107751	0.983968612
ITGBL1	214927_at	1.387025211	2.663972687	2.277268576	1.571091848	1.289781359	0.251831656	1.069493205	1.197721995	1.847748702	0.128242054	0.726004591	1.220912302	0.885608255	0.761745671	0.747830517	1.145339189	0.923531896	0.751923322	1.921870521	0.17680491	1.983190562	1.345593661	1.401796678	0.237078945	-0.498135251	0.797758669	1.540665129	0.739100731	0.715909356	0.845230051	0.746193562	0.17025736	0.106415193	0.818493032	2.380425392	0.647430842	0.852596493	1.997104167	0.762564151	0.641428667	2.638520204	1.103323532	2.881881105
PSPH	205048_s_at	3.792572094	-0.057510567	3.693368415	0.004266371	-0.669940819	3.73243593	0.008079079	-0.122059478	0.469955245	-0.465819559	-0.651069861	-0.27811563	-1.645795844	4.17196105	-0.517385396	2.895403975	4.005536525	3.90186155	0.359731768	0.052549862	-0.282207914	4.359664533	0.836381381	-1.371197929	-0.315330431	2.802370466	-0.92062249	0.383489203	0.087198312	-0.367329673	4.026270325	3.325106743	3.013537832	-0.279752815	-0.756926397	3.022814136	3.229616376	-0.086045349	3.151316243	-0.407708597	2.835928196	-0.112509666	-1.285664263
GALNT6	228303_at	2.070502128	1.057374228	1.464857791	1.650742827	1.132897523	0.443154147	1.290279773	0.080294181	2.070538399	2.070019848	2.3504848	1.639498262	-0.409702613	0.383677754	-0.274380982	0.540279967	2.498358287	1.375402764	1.946603351	0.200337362	0.053284867	0.535641524	3.943520241	-0.596678324	0.77316143	1.795556345	1.637315418	2.567927974	2.149138702	0.801648137	2.8208376	0.279730987	0.962069958	0.402775104	3.012634639	0.42105457	0.221345799	0.61830858	1.74099023	0.445609016	-0.072488063	0.304557534	-0.892605225
CCBE1	242324_x_at	1.645580576	1.162541019	1.200704843	0.971935564	0.941852337	3.012199461	0.400157533	0.645428125	1.300223318	0.596592289	0.621692475	1.032569202	1.765109216	1.078949976	1.240190542	0.761380003	0.509015652	0.055304512	0.346839824	0.423620013	1.310852652	1.18344205	-0.031181539	-0.938448569	-0.322707252	1.053031656	1.912435188	2.484007393	1.107050533	1.364326229	0.478185523	0.893154976	1.027930618	1.571947026	1.224366326	2.473912918	1.665527847	2.486462877	1.018382215	1.39106341	1.083587893	1.761016286	1.580406015
PCSK6	242662_at	2.067879742	1.189284692	2.236834539	0.868624663	0.115852536	0.124732827	2.42766286	1.178389771	1.922118669	2.080082654	1.79497861	1.753508824	-1.161917524	-0.468937496	0.954126017	1.893741727	2.380737565	2.591632028	2.59125102	1.043340095	1.752417418	1.894286948	3.37355356	1.697616822	0.246072869	0.959582926	0.740775794	1.264876513	1.854180691	1.249051649	2.952854073	-0.492127701	0.692212117	-1.606897877	2.450852817	0.25623558	-0.914463305	-0.82552212	1.292704018	1.408109444	0.858637202	0.337537673	-1.556697195
CPXM2	226824_at	0.75331768	1.633731576	1.012416351	2.995333096	2.883396262	0.721316919	2.27015472	0.979956839	0.359757852	0.593089161	0.755421307	0.614096551	0.188486509	-0.671189357	0.483685577	0.963587242	1.418117825	3.13774368	1.088917024	0.88310323	0.845999315	0.953492848	2.496873905	-0.157042884	-0.331885324	0.108275807	3.005149875	3.665663365	0.601272725	0.572626419	0.204856627	0.148927078	0.350272735	4.890927916	3.545891539	0.085358163	-0.000854473	-0.36562364	1.238323839	0.488050454	1.026610709	0.324354283	0.63837917
FGF14-AS2	230351_at	1.62019554	1.48314247	1.618831402	1.879014518	1.548522197	-0.253722151	1.566850509	1.038113049	1.523161609	1.314759162	0.048843273	1.77829135	-0.420964708	-0.147318965	0.060847045	1.848408337	1.593315187	2.906429821	2.323119096	1.485275079	1.560029927	1.162792798	2.074854217	1.725433349	1.170072982	1.743369506	1.038113049	2.079765167	1.00455482	0.073942909	1.073034247	-0.243353901	-0.14759279	-0.110488048	3.150063421	0.889968919	0.726817095	0.552754493	1.216541595	0.123051513	0.291932017	0.731455068	0.685075662
LPCAT2	222833_at	1.962016636	2.124919122	2.050307003	1.651325263	2.73416868	-0.245755036	1.077181324	0.875289857	1.860051537	1.403482938	1.040077981	1.529255749	1.115923163	1.014158873	0.803263496	1.373471375	0.543532903	1.313450079	1.80509546	1.198043925	1.053446003	1.279346187	2.382657653	-1.193403459	0.295139482	0.703682269	0.572179639	1.176764068	1.413576915	0.977873367	1.337458206	0.5604483	0.517886914	1.266796134	0.893569261	0.476690363	0.580091346	0.364286218	1.006247174	0.79153213	1.179219042	0.918124236	1.53580374
TJP2	202085_at	1.576555031	1.523978396	1.391578739	1.677927042	1.155150079	-0.204793784	1.381693416	1.454811592	0.579587985	2.103593648	1.991733996	2.172073017	-0.473528292	0.050026583	-0.018725709	1.851228448	0.846407865	1.296844541	1.654383524	1.085130716	2.211359427	1.650972678	2.43098576	0.183243721	-0.074845094	0.998916995	0.952809316	1.284567434	1.267378906	1.077763984	1.03738658	-0.35184741	-0.279547389	0.357774486	1.532566523	0.765923712	0.494188448	0.693897355	0.899335981	1.530383825	1.830219743	1.775381912	1.828311408
TMEM45A	219410_at	1.544917388	1.82489882	3.305955788	1.161083095	1.547787439	-0.387084028	0.802440739	-0.595796013	0.945395403	0.369191515	1.410298659	1.399112838	0.129922607	-1.202562189	0.538890029	0.081087338	2.702133247	0.676122229	1.266826291	0.642018434	0.074266749	1.394747127	2.522886115	-1.126071233	-0.371843455	1.00433225	2.297530403	2.131652268	2.489327748	1.22941442	1.40047634	0.822902812	0.994237926	2.620557228	2.793528994	1.514790708	1.300076034	1.879014911	-0.003489537	0.394291986	1.256970174	-0.713930537	3.030344025
HOGA1	239093_at	1.432354845	2.002144919	2.137763513	2.557734449	2.207583795	0.756466464	1.798391618	-0.03691331	1.601763872	1.220545414	-0.457884815	1.343317079	-1.84084361	-0.878037176	-0.89877271	1.258467548	1.527202535	3.123238588	3.047734504	-0.045371385	1.301301947	1.5345684	1.444808679	0.311279777	0.035205538	1.247009364	1.650792861	1.854321584	0.070307161	0.250918535	2.313761008	0.022290252	0.252828715	2.236551182	2.528748007	1.528293605	0.779656601	0.926165471	1.316853127	0.159794499	1.228184288	1.053847653	1.188897585
RHBDL2	1552502_s_at	0.923371093	0.317691552	0.367678696	0.61323903	-0.633170774	0.726457986	1.777658944	0.66316233	0.167312578	2.396430627	1.459543358	1.787208102	-1.429691431	-1.116485439	1.103504354	2.197812091	2.206816143	2.346775956	1.520096131	2.221548177	0.777203808	1.120419495	3.862327202	-0.312472456	-0.350883627	1.874513041	1.470729628	2.938536854	2.584679609	0.657705394	2.742646914	0.59795721	1.152067999	0.09786547	3.329769865	0.847593457	-0.017267301	0.475731045	1.964818718	1.101322172	-0.059282623	-0.048369686	0.651976924
LINC01354	239822_at	2.634667724	2.743384846	2.649639921	2.851684887	2.063373681	0.993761591	1.46902604	1.902546744	2.349231363	0.618625077	1.30369227	1.83406823	-0.632285636	0.956930854	-0.404202102	1.179829809	0.052236972	0.992670919	2.493347416	-0.825719383	2.173736915	1.493579552	0.523953814	1.125063127	0.312255887	1.011223176	1.673917821	-0.385922395	-0.513060661	1.160184717	0.102437092	0.505402668	-0.960495889	1.655365294	0.938923486	0.893907497	0.902910351	0.323972042	0.67591879	1.211749867	1.454293831	2.290779224	1.132903509
CXCL2	209774_x_at	0.838470345	0.735034958	3.116653533	3.133794312	0.438263891	-0.479728911	1.73125872	1.67423736	0.780439117	1.461706397	2.507723867	3.197975838	1.289551799	0.219526776	0.51390596	1.138952049	2.78355172	0.47898464	4.379677515	0.298372915	1.110850964	3.57229222	-0.857320621	1.001813049	5.053008084	-0.401154421	0.645408295	-0.139786717	0.215160314	0.475983122	-0.431711474	0.247354938	-0.636876705	1.66878126	1.007722097	-0.122870803	-0.338131779	0.211068529	-0.383147938	0.263451044	1.781458758	1.558013658	1.139771493
PLD1	232530_at	-1.701068466	1.312989801	1.075091301	1.896773653	1.330166439	0.068137517	1.857607836	1.097238884	1.375710632	1.506207069	3.276034155	1.430908094	-0.647214587	-1.538265266	1.019756846	2.315956354	2.749205231	2.448550143	1.86745936	0.584871608	0.79958611	0.022029268	3.32132319	2.543063579	1.48282841	1.033398614	1.606061249	2.692730837	1.08114305	0.691000671	3.608882203	0.130887918	0.760298711	0.402895574	2.493294302	0.445729987	-0.398122481	-1.06000039	0.6066972	0.875977939	0.422266807	1.253023699	-1.336646563
ARHGAP6	206167_s_at	1.876815759	2.274049305	2.307769893	1.712200751	2.151304747	0.659967473	1.731902585	2.174701703	1.892173002	1.113132976	0.638687495	1.152419684	1.399327088	3.376502937	1.277101012	1.03537673	0.36176791	1.313933073	2.037794271	0.991723802	0.238722915	0.683975311	0.453984223	-0.480382697	-0.765706766	1.407512323	0.156602812	-1.094852925	0.434884921	1.103310707	-0.141324497	1.341215535	0.425336192	0.980266058	-0.31184131	0.871953226	1.519644153	2.426519559	1.207803602	0.402418764	1.093489189	1.40969533	1.881685604
DOCK5	1570078_a_at	0.679188119	0.613110853	0.933564783	1.331498284	0.762791699	-0.01731966	1.499051456	0.878097598	1.959145359	2.06598514	3.846179369	2.068713351	-0.884635441	-1.216119027	0.549613877	1.932300277	2.949670979	1.499051201	1.497092774	1.72549687	1.263602355	0.861727293	3.06071132	2.708140212	0.974740525	1.314893531	0.96894885	2.153290251	1.557435873	1.231407831	2.61518509	-0.65464246	-0.760499061	0.804161633	2.220950088	-0.616446521	-1.003587968	-0.508407305	1.331535717	1.806799666	0.11118212	0.945485601	-0.346075689
CLCA4	220026_at	0.320237998	0.814961005	0.685430867	1.138492873	0.474710772	0.960294103	1.88190193	1.393542067	0.367846853	2.41336905	1.515223415	2.212022817	-4.261881459	0.213021966	0.6986534	2.533412443	1.848618454	1.610167622	1.532647008	2.129629222	1.463386783	-0.00714936	3.315607094	1.191134706	1.413767477	1.448926528	1.831429774	2.547600014	2.557147899	0.641086698	2.165368837	0.294870319	0.201562603	0.361439477	2.438741109	0.675735734	0.255310375	0.23730379	1.348799186	0.948562873	0.351891066	0.751581634	-0.255148643
FST	204948_s_at	0.739756096	1.180645206	1.190614734	1.823054825	1.165709642	0.661213551	0.494789562	0.965142764	1.76327431	0.822182003	0.977419588	0.854920591	1.090370081	2.450956779	0.569816537	1.159668256	1.555540054	1.215598027	0.472018338	0.92012558	2.37183706	0.996790259	1.583368019	-1.341898589	-1.366949404	0.788351367	0.987787401	1.781167397	0.978510279	1.712142322	1.056812469	1.309450262	0.959413331	1.003611231	0.815905899	2.343736122	1.914034149	1.962870322	1.043990178	0.802538264	0.85710341	0.883021563	1.141389496
TLR6	239021_at	1.581853271	1.592522147	1.474325088	1.297326727	1.707223233	0.997286409	0.942448295	0.97873394	1.87970953	0.944631044	1.050760228	0.96400198	1.09277554	1.000288222	1.048850526	0.939174512	0.829225759	0.944631569	1.344967932	0.976551485	1.127970111	1.02756974	0.9105276	1.506601993	1.390083006	0.98582806	0.929352897	0.998650594	1.025386978	0.952269893	0.98091668	0.735101005	0.842320612	0.722004113	1.01038213	0.970004128	0.978734379	0.755016847	1.013656131	0.825951335	0.921168181	1.296850002	1.025115283
ITPKB	1554306_at	3.601123722	2.581664918	3.066454512	3.68903028	2.33432239	0.392210577	1.127478305	1.472058018	2.39599175	1.678316421	-0.985017885	1.17222225	0.241064641	-0.024122306	0.673495097	1.671221938	-1.274759396	2.328462648	3.41800356	0.529442174	0.755070531	1.506707701	1.245340006	2.626361334	3.186861503	0.832826109	0.75725295	0.260981433	-0.658717845	0.683862158	-0.931817071	-1.001932832	-0.767029766	1.323640711	0.800905034	-0.101605261	0.258525799	-0.077323363	0.441592793	0.83855546	1.953871137	0.459871705	1.865476162
CNIH4	222721_at	0.820062684	0.479042191	0.588214898	0.401772654	0.840562331	0.727555172	1.694998634	1.066678482	1.057613994	2.403257086	2.552765705	2.131521496	-0.524992464	-0.327192271	0.437540111	1.947635975	1.690633606	1.301855501	0.705888131	1.346053359	1.281666028	1.056311263	3.145345679	1.992236565	0.912475045	1.353419449	1.325863876	2.034122233	1.32722764	1.534303692	1.982284776	-0.784449621	0.073862588	1.102964508	1.6393416	-0.225428163	-0.010986444	-0.09338058	1.307584969	1.853783637	0.681447286	1.226554954	0.238650531
DEPDC7	228293_at	0.082823831	1.596447882	0.725758168	1.387722232	1.783906261	0.88309267	1.507319811	0.94420605	1.029560735	1.847808823	2.071525518	1.772780701	-1.02969491	-0.182021945	1.046242243	1.577163602	2.255138972	1.525326885	2.59369326	1.738950242	0.271961179	0.332255365	2.649918359	-0.445392407	-0.001282982	1.581529422	2.267142726	2.393188136	2.541605284	0.316977399	2.521144233	0.029691613	0.609174553	0.796879206	2.608175855	1.075708482	0.636184791	0.263230839	1.333529527	0.500043904	-0.751684256	0.300062207	-0.765598255
DNAH5	232381_s_at	1.451662995	2.322771652	1.747874289	2.055909535	2.321898087	1.178528728	0.586494983	0.219542388	1.131840469	0.21299533	0.057484238	2.394790006	1.849409215	1.226274227	1.128328247	-0.233621778	0.911704849	1.058485591	1.768512153	0.586221905	1.465814963	0.681165151	0.014650658	0.269581625	0.142785648	0.1518831	1.126692085	1.524200615	0.332765783	0.690442664	0.06212185	0.805848457	0.277109465	2.079402348	1.210722192	1.828675162	0.955356924	1.609868596	2.949173943	1.21808888	2.08376804	0.5480262	0.199354485
WDR66	230193_at	1.655163258	2.681164072	2.069467976	2.470270297	2.388801485	1.116655862	0.858289162	0.839190724	1.979464789	0.913946137	1.050086086	1.869930771	1.165218893	0.735244876	-0.334782182	0.621202767	-0.164538147	-0.410354234	1.889669666	1.02553163	1.385390172	0.962235686	0.225604034	-0.600060476	-0.521824109	0.135025601	1.095648746	0.433225159	1.050631386	0.965509846	-0.174360074	1.006707343	1.104650865	1.912217336	1.263981765	1.465055913	1.268892462	1.832553771	1.221967382	1.045448073	2.012073925	1.461509072	1.071094565
COL21A1	208096_s_at	2.569248516	2.126855368	1.957447736	1.821934989	2.195592836	0.304735781	1.373944041	1.395225052	1.295240067	1.366305538	0.3631215	2.664686942	-1.619510001	1.157593641	-0.154703619	1.124034272	0.299825722	0.07337975	2.662295363	1.086929794	1.779366053	1.093205543	1.041096322	1.781673358	-0.151364361	0.940422221	1.336294872	-0.078311867	-0.171074142	1.327837144	-0.60404873	0.640586225	0.215795747	1.682784518	0.246351412	0.672233785	0.601572254	1.327290137	1.025544315	1.155956945	1.73707763	2.313831809	2.058740236
HIPK2	224066_s_at	0.459022885	0.312492086	0.233261652	0.77853241	0.783009842	0.248586811	0.639002147	0.319795023	1.013423382	1.053425983	3.6027184	0.493858292	-1.093447073	0.074251401	0.11681147	0.557153904	5.983676783	4.201300121	0.745509966	1.818431431	0.682108504	0.56642941	1.880090656	0.362153738	0.314749883	0.458118431	0.578707091	1.508227726	1.021232103	0.560427365	6.5096865	3.151189581	0.07779768	-0.236225736	5.908102768	0.041784767	0.593439924	-0.071711338	0.594804295	-0.202668377	-0.068437567	-0.033515783	-0.586262088
IP6K3	231179_at	1.774146999	-0.160847096	1.00304707	0.655730086	-0.450025321	0.166203567	2.032611164	0.235501847	1.746304467	1.626372549	3.362096437	2.075445348	-0.635360785	-0.447655394	0.273424939	1.876281342	2.940033095	1.557074039	0.53434822	1.744505794	1.903291645	1.614367231	2.27706458	1.598001246	1.253582351	1.745870516	1.041705089	1.685303384	0.407109172	1.797434847	1.454491251	-1.708114767	0.659747315	1.138012246	2.914387046	-0.557332339	0.173570602	-0.07552016	1.594997244	2.180482838	0.506418941	0.903108937	-0.564697849
ODF3B	238327_at	2.437234558	3.394884646	2.442937393	3.761686746	3.31761521	0.110922973	0.103829682	0.087186768	3.03553541	0.083913318	0.134658874	2.597191943	0.165761087	-0.717378246	0.149936974	-0.078145851	0.172582369	0.029347997	3.030881621	0.082548775	0.94168057	0.134385246	0.036168934	0.080740607	-0.075603379	0.367380013	2.444408556	-0.07596307	0.002610214	0.232057768	0.101101264	0.008613383	0.007794132	3.173674658	2.84791966	2.351921333	-0.207465782	1.637661341	3.338190199	0.735149628	2.730331344	0.274891508	0.397937096
RSPO3	228186_s_at	1.869520222	1.573168482	2.390968711	1.779062668	1.552076745	2.842412098	-0.274086472	1.1255139	2.045050894	-0.952605958	-2.322196317	0.917074924	0.901523957	2.219004296	0.577950823	0.522022193	-0.601205068	-0.452242317	0.054858199	-0.391402021	1.805125391	2.197995473	-2.251806515	-2.939368184	-1.792289726	0.705361336	1.729825775	1.837865233	0.682715852	3.236373983	0.402251314	1.042848121	0.887881923	0.806306733	1.54948682	3.539757607	2.038938088	3.418077119	0.715456324	1.602961255	2.638611347	3.216185237	3.375789299
MATN1-AS1	1557557_at	2.330461366	0.396307259	1.204942993	1.113226745	0.605035234	0.713897338	1.918154698	0.857677619	0.441992795	2.032196608	-0.335121014	0.205076161	-0.327209538	-0.744360291	1.086852367	1.017554526	1.92306663	2.497365062	2.970595768	0.259640806	1.117136538	0.881140847	4.107315432	1.234674642	0.952947122	1.883778448	1.275646997	0.97444664	2.341035418	0.521282655	2.572392835	0.247364783	0.735178489	0.072754233	2.912880141	1.101584461	0.046017837	0.714170858	2.054841776	-0.401963965	0.768462989	-0.561022058	-0.063385502
ANGPTL2	213001_at	1.109732169	0.405057844	0.9409195	2.008966202	0.706342763	0.94450766	1.516352426	0.335285555	0.931789317	1.673228275	1.260441658	1.095653472	0.040087382	-0.711823043	1.362477744	1.687959852	1.573101184	1.471609098	1.419236298	1.326737517	0.95514784	1.046544562	3.609205929	-0.086856936	-0.091610043	1.769262899	1.438596424	2.931231024	2.421863397	-0.0586767	2.476701819	0.191779418	0.66867966	2.210968694	3.044454099	0.982430565	0.75161968	0.740433096	1.089106238	0.441961253	-0.422354038	-0.160986083	-1.394979847
MYLIP	228097_at	0.612400155	1.123949477	0.485598601	1.788537216	0.725562744	0.647208946	0.875019362	0.940770695	0.441629548	2.271346607	1.907396104	0.881567836	0.45241083	0.400846983	1.192589731	1.596646336	2.123474972	1.022618722	2.213053766	1.61328859	0.784987006	0.414487475	3.400030711	-0.730245806	0.413235964	0.887570033	0.740788917	2.249793609	1.859104984	0.825638624	2.272164763	1.017162815	1.163670235	0.658667679	1.817908699	0.792353132	0.29608145	0.38256799	1.271982148	0.874746456	0.538352215	0.309449447	-0.074689443
CIITA	205101_at	1.343056757	1.754143435	2.30004258	1.524045216	1.976897426	0.789988183	0.865288245	0.815088355	2.420024472	1.207958802	1.472873894	0.794080935	0.986695987	0.874019452	0.92912963	0.832822221	1.167034923	0.828730195	1.660256203	1.493335451	0.90648543	0.843734586	0.796536125	1.141617857	1.029723977	0.910304855	0.86637977	0.660123052	0.723418239	0.848919135	0.860377102	0.895299751	0.942771062	0.496153683	0.884113203	0.863924499	0.277073985	0.718507878	0.924764855	0.99679062	0.794626386	1.068817171	0.91767158
ADAM28	208268_at	2.642461757	1.852540565	1.829873909	0.157617827	2.256038041	-0.670935433	0.937651055	1.493671515	0.426368786	1.429558175	0.355711388	2.305331451	0.180829829	0.987579254	-0.43985128	1.681376533	-0.876646344	-0.397562124	0.978248869	1.564333777	1.79814676	2.208476838	1.27895742	0.684595428	1.175467627	0.805876268	-0.603819901	2.04505488	1.963478304	0.682558376	0.984030829	-0.058439312	-0.137286696	-0.953583371	-0.339996369	0.923737018	1.273228038	1.564061643	1.139815949	1.92692093	2.825884619	1.998128116	3.43865348
CDH1	201131_s_at	0.505826617	1.889323853	0.956790455	2.637303893	1.889570108	1.215315159	0.520153071	1.763423898	0.286152994	1.177938516	0.469953057	1.274246153	-0.723118095	0.008876231	1.173026985	1.437124168	0.589724471	-0.409639811	2.637652671	0.771426124	-0.657639485	0.31225856	3.815626045	-0.984341813	0.140126842	2.138015491	2.821172747	1.54107096	2.319989542	-0.18974228	1.492234277	0.875373535	0.641015186	3.573356711	3.478958348	0.408567313	0.481684677	1.319535682	1.08790529	-0.298599634	-0.353710502	0.95231008	0.09481695
IGSF1	207695_s_at	2.407735878	2.104808445	1.847075131	1.873275778	2.511662342	0.722866688	0.908935695	-0.01785796	1.397582736	0.825995607	0.600913303	1.082997978	-0.923642034	-0.046776085	0.167664163	0.8898375	0.710863948	3.642659295	1.421262085	1.035526577	2.053988159	0.432578699	1.431944515	0.561850178	-0.236826415	0.301076848	1.197858285	2.375378686	0.670484059	1.465501235	0.582360804	-0.038319039	-0.163274382	0.910571885	2.682854236	1.585000347	2.414393111	1.268520749	0.822175965	0.436945352	0.136289969	-0.455471883	1.452133509
TF	220109_at	-0.376901032	-0.572684863	-0.754056326	-0.692140491	-0.460082971	0.669316909	2.318281435	1.474973978	-0.24485081	2.203694345	0.507803468	1.938506555	-1.813405632	0.28790628	0.651855816	2.493435628	1.945873596	2.765990269	1.370109027	0.868753052	0.801092005	0.570826134	3.395946659	1.078871504	0.445659545	1.381940936	1.393399176	2.238069919	1.774810164	1.051819981	2.708150456	-0.174535423	0.881030634	-1.232285004	2.743344773	0.804093385	0.314369381	-0.103327624	2.823829236	2.37830214	2.376393191	2.403130128	0.341652665
GBP1	202270_at	2.278979418	1.958596867	2.73106265	2.656976007	2.350270641	0.102734043	0.956136593	0.316084673	1.694498513	3.14966275	1.133747435	1.089276238	4.507793943	0.266977548	0.009155087	0.584000865	0.123197228	3.595734165	2.960461593	0.191403086	1.195678561	2.4015716	0.248697069	-0.109004118	-0.352705018	0.62983583	0.545259792	0.231236021	0.252243548	0.497514675	3.088275953	-0.205013183	-0.366527497	0.417576247	0.071632121	0.512247623	0.351553366	0.124834445	-0.287680328	0.439676217	1.026799139	0.986693221	0.582365044
KIF6	1556233_s_at	0.616556913	1.601001764	1.535100108	1.595931011	0.998470799	0.421945294	0.817816177	0.931857758	1.287091506	2.041171827	0.823273355	1.177674825	0.335185837	0.053356887	0.49178877	1.387751288	1.633841663	0.404757211	1.612544814	1.102101638	1.281349113	0.911395766	2.724056637	0.83162799	0.578677918	1.173309758	1.007431266	2.155213076	1.086277308	0.464505693	2.136933087	-0.088785957	1.009613899	0.508703677	2.776438823	0.944135343	0.715233928	0.55781315	1.058449571	0.384568199	0.589460825	0.891206772	0.322909717
RNASE4	213397_x_at	2.709655455	2.615314589	2.805152452	2.875252518	2.848388185	-0.650215337	1.369521315	1.440455964	1.95237297	1.214828818	0.159807929	2.50284322	-1.28644621	0.457735166	-0.84173935	2.082417394	0.708190503	0.923995947	2.90785236	-0.118748242	2.495477719	2.78958341	1.215920216	-0.874264138	-0.171937437	0.856334548	1.00475248	0.363063958	-0.213693042	0.626614165	0.201004081	-0.071549021	-0.478333429	1.463100523	0.147257197	1.165993274	0.121066475	0.581052891	0.408898666	0.573958855	2.264665952	1.771941046	1.921449813
EHF	225645_at	1.685547305	2.417925677	2.292312355	1.897842514	2.50744074	1.282712898	0.922854411	-0.995935599	2.367904988	0.984513814	0.976328585	2.369654643	-0.469925561	0.418399063	0.157575662	1.129657179	0.79653654	1.078366154	2.238861438	0.945771739	1.01070516	0.37583683	1.540807245	-0.045285529	0.988229059	1.043444181	0.934040419	0.073272933	2.047445801	1.01998082	0.224963773	0.002338156	1.11437902	0.75206484	1.116834288	1.049173354	0.962141716	0.776074165	1.103466083	1.015343058	1.374928572	0.301082469	1.05244817
MS4A6A	232724_at	-0.936656274	0.886365112	1.754711803	-0.184932506	1.092540194	-0.095192081	1.238657867	1.018486621	2.226139023	2.266396473	2.922271428	1.388712505	0.348151612	0.100971325	-0.186861553	1.447370566	0.923271058	0.168086542	0.590223542	2.266941219	1.988659132	1.615158341	1.290222495	2.171361211	1.342366432	1.847607326	-0.159032973	-0.049629386	0.4578275	1.445187552	0.087056929	1.319687871	0.45155286	1.490203917	0.294950638	0.880163906	-0.325729912	0.203281105	1.261302975	2.300499333	1.994933747	1.920451169	1.752118334
C1orf112	220840_s_at	1.024424296	0.970100533	1.313779869	1.095854426	0.975942755	0.954501869	0.858467092	0.938950803	1.002632895	1.269617529	1.232239981	1.144117197	0.82545497	0.829548328	0.871016582	1.28489584	0.951774647	0.863378624	1.310490898	1.131021184	1.094189646	0.892843058	2.938225184	0.726285069	1.158061971	0.904574732	0.850827901	1.216962195	1.004429121	0.925855825	1.843643826	0.833367553	0.972781235	0.784803882	0.904574732	0.836914546	0.932675925	0.752883693	0.817816013	0.76270514	1.016707324	0.864469375	0.911396226
RUNX2	232231_at	2.513440642	1.995036535	2.226745414	0.625007928	2.561050281	1.482441794	1.211524742	0.329748313	1.798204712	1.61612664	1.661689273	1.697155605	-0.955810985	0.000994107	0.072199667	1.856759301	1.186424871	0.175057242	1.174193163	1.614215922	1.227075755	2.124402319	1.984988474	0.189421655	0.547714949	1.628677257	-1.108593786	1.846938702	2.324656449	1.530731743	1.578476252	-0.097497247	1.05301177	-1.271471673	1.117126229	-0.115503511	-0.116595909	0.00453936	0.193062678	2.052103879	1.528548916	1.068835533	0.648410587
GFAP	229259_at	2.524152387	2.545035157	3.237395914	3.168066255	2.66148534	-1.85461183	1.771255302	1.458867913	2.868182405	0.62483785	0.799173036	3.37602152	0.627564911	0.369199445	-1.793226014	1.669217479	1.103921372	4.183042839	3.267058416	0.870380503	2.556177422	3.139208012	0.288987127	0.398759915	0.977502603	0.225964766	0.632748879	-0.122435291	0.007156598	-0.250118412	-1.602246666	-1.119070344	-1.972472567	-0.081238927	0.694953362	0.686495597	0.301537312	0.834367792	-0.308502568	-0.890442218	2.29453753	2.681404736	1.900574985
ST18	1557583_at	0.214961326	0.481334698	0.40532323	0.259667076	-0.703859565	0.102597265	2.239921619	0.731190194	0.880738335	2.360238966	3.588231308	1.8244069	-0.835107937	-0.517263916	0.558763307	2.286029884	1.019841801	2.119059639	0.45118146	2.274570805	1.111783856	0.93690127	3.425354093	1.198440531	0.553667197	1.304126077	1.595232473	2.296942952	1.886338029	1.124060748	3.128517773	0.370787212	0.236282712	-0.422593699	1.599597259	0.532573305	0.182808598	-0.020173509	1.97582576	1.603689861	0.179807966	0.673077858	-0.50826099
CLMN	221042_s_at	0.807852772	0.108216917	0.760280399	1.636287637	0.059559899	-0.044009683	0.577762347	-0.030095303	1.139010877	2.567487768	2.74427866	1.722543403	0.311483236	-0.78227792	0.210810763	1.299934243	1.757192518	2.101226953	1.2333502	1.352590182	0.961083856	1.538930742	3.051481561	1.184018014	2.134543292	1.035566201	0.941713468	3.501646267	1.356954704	0.746368925	2.036293024	-0.836297656	-0.158869645	1.200352995	3.179982875	0.678162792	-0.146319346	0.538202506	1.733456172	0.677344062	0.163065601	0.383782469	-0.817199536
TSGA10	223838_at	0.239226203	1.666658622	0.645205644	0.459182404	0.818427259	-0.072144041	1.122290578	0.952047012	-0.332941723	2.215235098	2.158486654	1.586642502	0.188950677	0.982059145	1.02598321	1.033349909	1.904485524	0.136841306	1.354250835	1.567817217	1.538625269	0.880293702	3.530532126	-0.459718208	-0.385079239	0.946590888	1.495245197	1.225692868	1.232512428	1.094189646	2.590917421	0.532440549	0.478147513	1.082458305	0.997063654	1.176583775	0.959413777	0.800901473	1.117926387	1.386933694	0.983695642	0.645935864	0.945773461
EMP1	201324_at	3.814040622	2.47853699	3.321068137	4.65559449	2.29730715	-0.586545342	1.905180277	1.028314819	2.225666836	1.450106392	0.957108098	3.130718238	4.344250806	-0.301168296	-2.580908429	1.095975917	2.214021139	3.745669323	3.777450963	-0.374013756	1.498668448	2.920913792	-1.354279677	0.866338778	0.794524914	0.764764991	0.307507449	-1.059626644	-1.869103913	1.358162902	-2.380653705	-0.942311458	-2.867103345	2.51112782	0.412000064	-0.288345282	-0.424213691	-0.218501794	-1.133290243	1.456926237	1.591429915	2.229571219	1.521587149
LOC102724275	241804_at	0.788824837	1.642373122	1.19242542	0.865852477	0.594267053	-0.659821855	0.900474245	0.801710707	0.939555106	2.103913519	2.397473705	1.816626369	1.078629849	0.550438337	0.498327367	1.251055528	1.371646119	1.184213697	1.598963457	1.336723386	1.12310119	1.239051472	3.158386958	0.358705812	-0.542744136	1.073173377	1.048346197	1.807622126	1.531248196	1.108367818	1.974865315	-0.303236599	0.338723221	0.778793443	1.306985448	0.815625185	0.605548665	0.168207878	1.325265916	1.70258441	0.542798767	0.782885582	0.068081094
DLEC1	206798_x_at	2.237256945	2.989747809	2.46578211	3.239682611	2.525039121	0.367294455	0.314911449	0.60028831	2.211267681	0.441503558	-0.584597617	1.872752103	0.080826821	0.670405468	0.237156427	0.990430531	-0.386524811	0.17331526	2.687485459	0.123932862	1.875480093	0.967785403	-0.382705749	0.462423549	0.478225292	0.600834255	1.538811977	0.264438907	-0.396347688	0.307272414	0.360200752	1.054545392	1.055908772	2.125662672	1.04745114	1.483428445	0.344377101	0.531536371	2.410766035	0.516257863	2.933502579	1.304454092	0.03963002
TGFA	205016_at	0.890665366	1.002322456	0.845227482	0.696946835	0.902420016	0.842171099	1.347718375	0.582167411	0.741372062	1.88164109	1.591898006	1.148555083	-0.362359709	-0.156101515	0.926474139	1.730494408	2.006594971	1.968399428	1.158577973	1.536514141	1.255503936	1.134367699	2.606814414	-0.369546439	0.153698346	0.727583837	1.21621644	1.644826739	1.657376135	1.373636631	2.012051213	0.253138521	0.387641236	0.630730041	2.327711332	0.984040894	1.733222995	0.624455335	1.519872574	0.855266415	0.087805653	-0.429474505	0.476584091
ITGB4	211905_s_at	2.351799045	2.69393829	2.802132736	2.877970941	1.520707868	-0.696176008	1.494622565	-0.074130946	1.553379133	1.653953936	-0.489918464	2.711974991	-0.619784118	0.801915696	-0.520748947	1.666230764	-0.324858188	2.459337709	1.522561156	1.769359053	2.50053439	3.170323611	-0.49619395	2.030146626	2.09913298	-0.653069041	0.102934216	-0.788117491	-0.682535461	2.226616728	-0.556488315	-0.677895792	-0.527023822	0.63712851	-0.553760924	0.351752242	0.607389879	0.715157035	-0.031023806	0.954425411	3.021360327	2.238348483	3.170324412
GPR37	214586_at	0.961056065	1.049100916	0.334912834	0.46594971	0.752261589	0.544595377	1.3412497	0.801871258	0.437789897	2.116896453	1.594979001	1.594705804	-1.129196287	-0.586270319	1.055327282	2.142814134	2.185921652	1.897271332	1.59804285	1.69210443	0.994487331	0.532317957	3.300145109	-0.314200025	0.599325698	1.420369537	1.489394754	2.710020843	1.885538482	0.82015069	2.324517139	0.120078108	0.903635592	0.279408535	2.276499435	0.362348015	-0.15847799	0.309419411	1.632355845	1.259675029	0.347615317	-0.052622389	-0.008968779
LOC100507140	1568812_at	0.980726985	1.172593378	1.088116964	1.617714867	-0.010186899	0.815514851	0.967206464	1.539597076	0.599200469	1.816244815	3.403550097	0.930103207	-0.511786456	-0.330901555	0.109712915	3.30205769	2.325066177	0.181739677	2.298356843	2.592708753	1.452566127	2.138997906	3.997492808	-0.596534187	-1.002616939	0.434649363	1.287505688	2.716299837	2.334068509	0.739670476	1.814333685	0.197563488	0.067970306	-0.994143884	1.805602839	-0.455037916	0.509676994	0.317062055	1.673282874	1.51422454	-0.409203319	-0.509058	-0.090541002
SLC6A9	207043_s_at	0.661200231	0.674212226	1.243829182	0.735288988	-0.470264793	0.559935297	2.010009492	-0.3316619	1.383399342	1.732272239	0.561572296	2.069212708	0.502096126	0.540565352	1.062482341	1.165065202	0.70808153	2.231272462	1.184432015	1.04938751	0.817211714	0.866593102	2.063484443	0.400518584	0.953567195	0.589674047	1.16533809	2.196349986	1.623958935	0.763191265	1.629143354	-0.275731471	1.180889392	1.484544968	1.961718073	1.380598691	0.823486472	0.930434879	1.338310535	0.513555122	1.393967252	1.187983439	-0.463982123
SYK	226068_at	2.380223253	2.565791634	2.715891943	1.315360332	3.002589476	-0.919368803	1.612736348	1.244147321	2.798270169	2.140382956	1.678760628	2.851096871	1.245784234	1.022885918	-0.248760083	1.727323219	-1.367894046	-0.127351978	1.774018767	1.498694128	1.787345114	1.740145855	1.096276024	1.050575737	1.025011638	0.918937559	-0.857436255	1.539346045	1.82499435	1.536344096	0.062807934	-0.994940205	-1.917095257	-1.894177928	-1.439375503	0.194037616	0.019701488	0.737781583	0.045074421	1.789801019	2.290711027	2.346366277	1.966593038
IL1B	39402_at	5.738169832	1.336087968	3.668490078	4.294122317	1.39006319	0.059292695	3.146087546	0.080197974	2.037714654	0.751591146	0.675506136	0.982606602	0.966304577	0.34354495	0.070888002	0.05015311	3.505059998	0.043060138	4.673016556	0.503932107	0.386344464	1.247453138	-0.013415042	-0.238854662	2.825845247	2.183384752	-0.02105451	-0.440388763	0.324650717	0.180427587	0.753363981	0.348489656	0.385729872	0.023552166	-0.008607207	0.001453792	-0.12387609	-0.10119712	0.133809302	-0.009732062	1.127852804	0.125009747	0.341054838
CP	228143_at	1.070878593	2.587123625	2.115454467	2.282170338	1.939783911	-0.960259296	1.941252827	1.016370016	2.350975718	1.514551633	1.523282222	3.532650225	-0.749637087	0.583940807	-0.830939464	1.622591325	0.481085415	1.309113658	1.620834955	1.333394536	2.36468	2.534377581	0.403056075	1.223604621	0.546971089	0.328847147	1.715897718	-0.543379495	-1.136232781	1.30120114	-0.921245083	-0.853583292	-1.159149924	3.48899784	0.286285736	-0.571480445	-0.92451841	0.100491152	1.683158481	1.092215964	2.537652559	2.535468739	1.36913561
ZNF813	217665_at	1.336226365	1.339550347	1.367708662	1.099412029	1.689841378	1.036000369	0.847204569	1.046367705	1.597214116	0.969704267	1.519722545	0.809009033	1.034363711	0.973796913	0.983072256	1.070104402	0.971614402	0.913228819	1.339374298	0.951969902	0.995349704	0.783090077	0.924960456	0.849157248	0.555868366	0.993167038	0.899587417	0.703698125	0.99480337	0.952515327	0.729616285	0.99616824	0.855116802	0.915138349	1.077470462	1.061646954	0.91077318	0.812556219	1.028907509	0.904498125	0.810373425	0.875305507	0.957973122
FOXJ1	205906_at	0.453832343	1.861746188	1.111458247	1.727948677	2.449867022	0.65212079	0.405760094	0.616927134	0.641711652	0.579277001	1.195864923	2.180224069	0.280531161	0.204413576	0.430312895	0.581459909	0.739972584	0.624838879	1.017851517	1.124111516	1.574549147	0.804359335	0.237152265	1.541928706	0.229642553	0.344101286	2.371202536	-0.571779016	0.422400623	0.711870267	0.297446295	-0.078235314	0.241244316	3.158579395	1.581914957	1.787898799	0.718417919	1.196683835	2.979879378	1.297628708	1.822002398	1.152758435	0.752795253
NDE1	230219_at	0.680363248	1.077561929	1.250608798	1.035272131	0.939251632	0.434379282	1.809970999	0.269318066	1.89378816	2.085526974	2.898276083	1.008952223	-0.075261592	0.03059627	-0.967950234	1.358715206	1.688291383	0.751676832	1.793079463	1.266499742	1.321065336	0.722756545	2.88108866	0.006557273	0.325539542	1.44847643	0.950294459	1.306878448	1.716663042	1.295146889	2.390546355	0.015863192	0.371083071	-0.016876348	2.308152489	0.543237412	0.331796349	0.960935041	1.387908412	1.249585872	0.240672256	0.947565398	-0.50878147
ENPP2	210839_s_at	0.604223463	0.577883071	0.18439177	0.816973018	0.456118222	0.539357163	1.651126152	0.312092745	0.061333265	1.73652132	2.273170825	1.556182916	-1.810225782	-0.696273484	0.995251426	1.858474332	2.019170634	1.176681487	1.409078927	1.470787301	1.13193777	0.684501803	2.738612558	-0.366491321	0.250019028	1.465059258	2.288449817	2.491158999	2.359111524	0.718604231	2.797544082	0.109657025	0.743977452	3.487249139	2.421861782	0.742614473	0.135846752	0.544815037	1.752072593	1.13193698	-0.327138878	-0.225648191	-0.848511319
LRP2	205710_at	-0.7469606	-0.608124522	-0.453267205	-0.983774416	-0.999445621	1.298259936	2.156846377	0.466684957	0.419451195	2.646297771	4.144115728	2.126562383	-0.629805359	-0.221929054	0.09918773	2.717232303	2.149480924	1.749516247	0.04463836	2.719960293	1.075906212	1.458681327	3.866105621	1.283060816	1.170394987	1.680218165	0.845914317	2.485875358	2.057536329	1.56290267	3.003428095	-0.021947182	0.733236664	-0.362981698	1.815266897	-0.345246258	-0.404450205	-0.265307979	1.279435755	2.122743179	0.270250124	0.129470967	-0.159996826
LGR5	210393_at	-2.045842291	-1.650392089	-3.175558182	-2.587332486	-2.612308809	0.753208297	1.948461953	0.744478109	-2.794379877	2.992570318	3.071143283	2.436003219	-0.481059251	0.797679577	1.545496649	2.372161463	1.981474362	1.468014572	-2.225010228	3.05777482	2.127436505	2.158265602	4.15181012	-0.009095372	1.297024682	1.912721519	1.9790185	2.53722183	2.721924694	1.545769738	3.298953275	0.759210387	1.535129379	0.749933748	2.667905292	0.965740408	0.714466923	0.838876273	2.40053547	1.776854416	0.693459391	0.507936683	0.429636744
TPTEP1	233469_at	1.544402294	0.814368224	0.362320969	0.467052284	0.630653821	0.596008181	1.563724747	1.343553477	-0.0823802	3.189499778	1.827548179	1.667944838	0.700228315	-0.185093711	0.752065183	1.245336233	1.356377102	1.034986661	1.842398219	-0.444552515	1.070999734	0.274072809	1.860014855	1.019189498	0.512646206	1.392116641	1.281348935	0.784804886	1.3440989	0.721508632	1.076183084	0.619471985	0.634476919	1.266889182	1.447227776	0.058267308	0.255794258	0.453593432	1.568635867	1.513524501	1.843098988	1.069089768	1.029257875
WDR78	220769_s_at	0.059952723	1.430751999	0.443439989	1.363661706	1.039886295	0.832275953	0.453593222	0.464778974	-0.532888414	0.862560574	0.477874992	2.758433176	0.167125382	0.349646542	0.57390933	0.976874703	0.603921162	0.467780815	0.656642806	0.742789496	1.933132587	1.087914521	1.191316222	-0.030254805	-0.143947176	0.704594108	2.412761585	0.905667441	0.894480594	0.913852108	0.827638494	0.528348472	0.752884207	4.514618563	0.616197232	1.292808189	0.517707555	1.33700564	2.557086786	1.4674167	3.10028556	1.015070464	0.715234104
ICOSLG	228976_at	1.314814836	0.814565353	1.524835983	2.093963047	0.916532746	0.562011135	0.62203354	0.662684495	0.917407083	2.165414923	2.115214068	0.862392909	0.753535652	-0.466272109	0.689966001	1.208339144	1.904047109	0.641404527	2.186448421	0.617395255	0.639221604	0.579745431	2.742169513	0.826705403	0.786239198	1.141495703	1.024725903	1.711157783	1.024724769	0.971525234	1.713340067	-0.22481997	0.678235912	0.644405371	2.161048354	0.835111248	0.627762771	0.555737246	0.685329132	0.805918932	0.550552899	0.59065816	0.036003183
PIEZO2	222908_at	1.225485333	1.344311533	1.507913754	0.317752901	0.524974453	0.018258569	1.425225909	-0.174903124	2.138009886	2.252982355	3.270898165	1.624935147	-1.140709211	-1.527031098	1.110928984	1.845651985	2.762895597	0.66785898	2.489524183	1.636121205	1.264803928	0.367748801	4.433958395	-0.161987188	1.690373602	1.694778499	1.646215663	1.732428419	1.969241941	1.18022757	3.157947537	-0.646892356	0.267895064	-0.17381137	2.607383582	-1.193636938	-0.35796927	0.224515618	1.392486964	1.445142039	-1.13416057	-0.015844599	-1.557860466
MEGF11	1552439_s_at	1.565647182	1.550150071	1.775877604	1.648480997	2.309603751	1.710562029	0.261579436	-0.059537635	1.681606233	0.918273486	1.672638777	1.426548703	2.924912698	0.88280603	0.133623231	0.462652313	-0.29307616	1.771129264	0.564166151	0.471928053	1.159724953	0.657723501	0.742026654	0.340940254	0.372928257	0.888262027	1.860343368	0.804504723	0.506304071	1.767309146	-2.351827341	-0.868195609	-0.128016772	0.851157113	1.560507436	1.640717814	0.952648837	2.185280153	-0.216413218	1.765127127	1.471019635	1.636625409	2.021857408
KRBOX1	228721_at	1.233865365	1.149354523	1.223792104	1.802188956	0.910055818	0.70074536	1.466024599	1.120898521	0.692690091	1.336159396	0.687104775	0.898545426	0.585612721	0.758313241	1.050782373	1.227028423	1.016952447	1.485941468	1.159637969	0.630083998	1.479938953	0.863622767	1.410641011	-0.588444677	-0.051068537	0.916278972	0.44565319	1.037414203	1.13754064	0.453291998	1.534231368	1.023227101	1.321426238	0.843707093	1.345434983	1.323063914	0.759404288	2.155730357	0.897454432	0.594889406	0.737851051	0.411276653	1.803238776
BEST1	1554443_s_at	1.488191472	1.243925734	1.293632394	2.105380894	0.816225807	-0.008482732	1.849195048	0.008433104	0.988781378	1.422494062	1.209143332	2.194047895	-0.642531097	-0.438728615	0.628022312	2.275349885	0.717237678	2.640119576	1.579839012	1.951504841	1.367928856	2.102377526	2.791811425	1.960035527	1.051648711	1.301086157	1.258252371	1.290173827	0.662125819	0.246611054	0.907942571	-0.836782878	-0.496569112	-0.063047336	1.447048145	0.128204434	-0.136710845	0.342919128	1.25006822	0.850376672	0.988154077	0.3609254	0.868110837
PTGER4	204897_at	1.90492157	1.309665503	2.162515787	2.639575081	1.506744001	1.744448615	1.139592607	1.897505199	1.773433142	0.87031287	0.186882099	0.936337092	1.399869818	2.373041943	-0.128505321	0.0886647	1.490994816	2.091485098	3.803465847	2.345213145	0.263546352	1.618130097	1.399597686	-0.857632572	-0.947944198	0.026460145	-0.398057842	-0.559844666	1.652233476	1.313928721	0.136681084	1.099759822	-0.302569551	-0.197530871	-0.008189793	0.136954933	-0.22972426	1.792194434	0.802379028	0.556016941	2.971077678	0.423150435	0.728170602
IL17RA	229101_at	2.699625364	2.234250529	2.132389757	2.301973377	2.719985518	0.702942686	1.309982544	0.398468364	2.561525448	0.81562084	0.554525494	1.564256845	1.26905787	0.367639785	0.050886829	0.699124002	0.276242229	0.902652394	1.609016929	0.569257559	1.575715358	1.21776612	1.140284522	0.911043038	0.949454924	0.34308485	-0.450294953	0.110091251	0.887918956	0.881098862	0.841538434	0.09263017	-0.240218637	0.645103524	0.852179223	0.860091318	1.625097122	0.048704776	0.259599953	0.73841022	1.508873411	0.769785785	1.618823134
CCNE2	205034_at	0.506167352	0.603831456	0.274074837	-0.017693791	0.406789813	0.735390033	2.159273312	0.850250719	0.019175831	1.748669722	0.300777871	1.248305298	-2.171031959	-1.263064172	0.928278897	1.747032429	2.768768167	2.422005274	1.889454034	1.987392471	1.013674495	0.329970074	3.680282268	0.598976173	0.517399268	1.461927996	1.714019681	2.557327249	2.707381442	0.948468233	2.88662865	-0.045711911	0.963745621	-0.003697109	2.700833631	0.515492958	-0.001513748	0.215655737	1.95628977	1.532863359	-0.448130544	0.206106176	-0.263972838
CXCR4	211919_s_at	0.774197107	1.007164853	4.214628184	1.84276954	2.147025948	0.049290614	1.884323421	0.748545559	0.681045749	-0.727991865	3.75727783	2.171609598	1.948163562	0.074936673	-0.80465719	1.94761892	-0.395143115	-0.624591153	3.29702982	-0.253001783	1.911060224	3.870227102	0.640506544	0.519729589	1.675544345	1.117407805	0.357312258	0.694798909	0.714714051	-0.344943885	0.58675898	0.083667469	-1.558750048	0.011913645	1.115223858	0.832029932	0.029920268	0.79383447	0.058021484	0.214623817	1.422427213	2.35658585	1.981995455
SLC47A1	219525_at	2.947716926	2.643216114	2.078147989	2.819761363	3.52058631	3.080220014	-0.362034166	-1.395228835	2.663645652	-0.429149022	-0.204613223	2.645061502	-1.86885597	-1.370400724	-1.325930809	3.120597954	-0.03273099	0.05266351	-0.167084068	0.095224062	3.880967083	3.361504075	-0.949155927	0.999617274	0.593791079	-0.257813345	1.929983079	-1.639135623	-0.394501039	3.670343984	-1.244900491	-0.694063089	-0.272547033	3.476909542	1.72809126	2.867143299	3.868143282	1.584312276	-0.449883114	-0.350302143	0.316487082	-0.393136462	2.672617621
TRPM6	224412_s_at	1.593566323	1.025700218	1.085936783	0.748520056	-0.15050347	0.423421873	2.085481867	0.06711055	0.987992754	2.35694496	1.291830022	1.643503437	-1.06757572	-0.254005823	0.50063208	1.815384013	2.829208544	2.285737477	1.921295063	1.466711787	1.353215777	0.856670552	3.756272679	0.047753346	0.263191771	1.642412311	1.219803678	1.947159526	1.937336896	0.634044243	2.861946633	-0.166428393	0.549741415	0.003542081	2.831390655	-0.003550944	-0.64196592	-0.015828	1.310109155	0.57920651	0.238173095	-0.778379503	-0.270920977
HK2	202934_at	3.455994701	2.164356044	3.562614393	2.158130498	1.719934498	-0.929848585	2.001400285	0.363350078	2.706442695	0.961112609	1.442652142	2.148182048	2.756312096	0.826882961	0.47657279	1.773317128	1.407185003	0.308238306	2.014745196	0.877081439	1.492851327	2.636268586	1.364077853	0.114760664	0.891083945	0.80587437	-0.869554326	0.671643382	1.05632826	0.483120485	0.653636521	-0.547617596	-0.876647933	-0.164025089	-0.685669371	-0.580630359	0.389813811	-0.18830539	-0.487051142	0.622808372	1.573608655	1.355892387	0.897817466
TYMS	202589_at	1.210707918	0.806653767	0.712872452	1.631555767	0.761251227	0.972536063	0.73845069	0.622226163	0.147700048	1.828666918	0.589487	1.0890332	-0.657876762	0.065114961	0.980174718	2.191253108	1.758004372	0.845671894	2.345672284	1.672336628	1.116861762	1.22926508	3.412971027	-0.86224505	1.009127562	1.778466093	1.63577779	2.195072893	2.027283414	-0.021918033	2.531740265	0.034012822	0.408330787	0.089668579	3.713079679	0.41760703	0.717715505	0.751547101	1.892507408	0.509276678	-0.687068382	-0.722263953	-0.684339409
CD163	215049_x_at	2.420936685	1.959723944	3.388659749	3.506824316	4.797554354	-1.151851138	2.589148413	-1.341466212	6.713272593	-0.772348519	-0.005978926	2.609883461	2.914629845	-0.812180981	-1.495339055	-0.253705569	-0.834280095	4.208374606	1.632765069	2.377434305	1.440002842	4.186274723	-0.577822663	3.352806962	2.68927639	-1.122657735	-0.906307053	-1.392484446	-1.783990972	0.270667195	-1.309272827	-1.172312783	-1.775533255	2.714102395	-0.522166528	-0.010344186	-1.048994473	-0.160944032	-0.040082097	1.277397972	2.021669291	1.284763977	2.837148431
MASP1	213749_at	0.865103313	0.812947742	0.710702198	0.890150924	0.873639828	1.016956939	0.6540982	1.230034935	0.92586471	1.126088274	1.266594548	1.174651726	1.283236463	0.725033834	1.271232029	0.900460256	1.258955014	1.248315015	0.801998776	1.048059396	1.666558282	1.29987846	0.904008253	0.01919263	-0.688529901	1.085982726	1.533418623	1.041239337	1.251315112	1.181199257	0.903189089	0.692021294	0.702934443	1.194022293	1.62372399	1.277234946	0.924742816	0.94493219	0.722304521	0.960482204	0.928016642	1.162373636	1.263866481
CH25H	206932_at	3.664496494	0.823869335	4.102936902	4.664926617	0.160753972	0.023135531	2.581158971	0.283958506	1.136731279	0.399091559	-0.150927244	0.602074277	1.908094724	-0.638468105	0.368534259	0.439469632	2.193199597	1.553421307	3.804835736	-0.757421321	2.031686317	4.061242993	-0.240686991	-0.759089541	1.450921634	2.300420582	-0.481593435	-0.173298664	3.662097806	-0.433575559	1.293416513	-0.137558337	1.896091506	-0.363186737	0.208930594	0.54969184	0.755403189	0.441652492	-0.947308671	-0.018333046	0.225845724	0.331976076	-0.197307149
NABP1	222872_x_at	1.869234704	1.59411668	2.07442847	2.429546606	2.138792684	0.932139051	1.428955989	0.921498867	1.859475529	0.698326776	0.917679446	0.683594418	2.535813841	1.586923137	0.771443788	0.259894211	0.897763187	0.692052281	1.855172071	1.361294606	0.861750316	1.1694979	0.562186828	-0.557313148	-0.689248072	0.865023947	0.800364272	0.650855161	0.612931254	0.386758313	0.769806939	0.898854876	-0.208003275	0.807729892	0.250344841	1.293362479	0.922317903	1.679411817	0.911131803	0.579101638	0.829829593	0.806366131	0.909767882
GPR62	1554559_at	0.412531057	0.532618086	0.253162368	0.607300862	-0.337510639	0.372799576	1.121981782	0.743571839	1.05683043	2.318873274	1.036860086	1.244209198	-2.078820726	-0.221961697	1.136714875	1.874710972	2.214380674	1.613888935	1.667405908	1.7835869	0.987751827	1.014215445	3.16354446	0.984771758	1.249028644	1.624256271	1.623710975	2.125711929	1.913451803	0.648628249	2.613798244	0.085514125	0.768126129	0.672635519	2.97747575	0.862524313	0.199009786	0.476201864	1.662179517	0.97820266	0.263942777	0.074872571	-1.765887211
FOLH1B	211303_x_at	0.60373975	0.8046311	0.880922057	0.91639394	0.159843572	0.780226265	1.252216415	0.406726913	0.033321362	2.602981535	1.226842839	1.371714191	-1.73741819	-1.363917877	1.087973974	1.496942503	2.378172273	1.628445412	1.807684396	2.180099314	1.450288389	0.972569147	3.325426929	0.127495672	-0.054798496	1.298323407	1.581244698	2.301780481	2.335338699	0.739848189	3.09079518	-0.139199254	0.391993783	0.554598772	3.414912971	0.612165349	0.269767357	0.266494045	2.113803498	0.912002135	-0.62073837	-0.583361277	-0.344091774
ZBTB20	232929_at	0.022742634	0.623351388	0.788737572	-0.417515021	0.691598392	1.199047615	0.5573597	1.417309001	1.293395206	1.095373695	1.671583241	1.716327651	-1.277127036	-1.073325042	-0.091968072	1.621383778	2.358016238	2.055724141	0.989557583	1.291262881	0.978876758	0.483423285	2.08382518	2.595693891	0.624374478	0.713689481	1.808815344	1.749339464	0.87001855	1.538716689	2.516254231	-0.049679708	-0.571324162	1.444045917	2.844738229	0.179494362	0.314271223	0.427221796	1.085824979	1.197956516	1.121019646	0.826912321	1.178858665
SEMA5A	213169_at	0.958280258	1.27785832	1.123561913	1.234694382	1.530905645	2.194239857	0.184599461	1.395403411	1.479484511	0.398768341	0.967339359	1.366211075	1.125032104	1.353934684	0.361663381	2.257535597	0.815647808	0.58047085	1.033347371	0.505169707	2.322468716	1.622394956	0.475432541	0.088204298	-0.519057642	1.001987242	1.205243606	-0.066674681	1.602205339	2.065465467	0.012990658	-0.334589691	0.986709456	1.24562222	1.028179218	2.102297329	3.298915456	0.948786891	0.159226544	0.885217922	-1.376514974	0.175595241	1.418049045
TMEM140	218999_at	0.688282608	1.218755506	1.584963895	0.942029491	0.541332645	0.689104462	1.752310793	-0.483231499	1.568697586	2.402184176	2.837887954	1.23475869	-0.69439923	-0.887013665	-0.225682943	1.079247431	2.290598095	1.699654856	1.777911721	1.809330761	0.783503256	1.534322121	2.818244935	0.129273388	0.13120107	0.958657405	1.423281803	1.830884804	1.565969255	0.853619021	2.613897466	-0.468225087	0.031047609	0.769861344	2.329338133	0.539596381	-0.084904112	-0.033885188	1.287414255	1.35671176	0.135267319	0.382720478	-0.323900236
FAM81B	240065_at	1.213176917	3.416116862	2.019573258	3.723733618	3.632120448	-0.378255582	-0.251936765	0.045171042	1.285027099	-0.333511706	-0.337331508	3.958869302	-0.266942299	-0.261484111	-0.288222767	-0.441551514	-0.335421317	-0.433911923	2.30018231	-0.413723226	2.871382642	0.159485555	-0.429273619	-0.984761248	-1.03704682	0.788078941	4.046992564	-0.471016084	-0.35479312	0.073272796	-0.465833089	-0.351790998	-0.352882991	6.532715609	1.976511161	1.941043492	-0.382893312	0.511159833	3.741699956	0.931858288	3.286079756	0.596008659	1.862743174
DMRT2	223986_x_at	1.707289815	0.850032555	0.805154247	0.995446891	1.093111546	0.766879814	0.796072408	0.58435827	1.131414717	1.743054749	0.78161285	0.868371171	0.522153901	0.712315181	0.78706907	1.398200675	1.71795449	0.816535239	1.487824705	0.849273527	0.742871568	0.65256515	3.061079562	-0.06874471	0.095050777	0.896472824	0.715043138	1.145290794	1.92803029	0.740142659	1.376102087	0.754875961	0.643834768	0.6053667	3.551895067	0.843271564	0.588724277	0.452583522	1.564898177	0.803711601	0.49241683	0.263241538	0.067353454
PARVG	223562_at	2.211185898	2.13104582	2.919182932	1.924700028	3.353286447	-0.023258123	1.759117475	0.601787116	3.36587867	1.735382883	2.798315071	2.422359581	1.232835711	1.060682583	-0.715419869	1.126160451	0.340692718	-0.080005866	1.494443363	1.645622721	1.626797862	1.713828158	0.578870621	0.892593552	1.125246799	0.295403187	-0.704233725	0.808317497	0.446003035	0.671630249	0.160626329	-1.267347696	-0.157761788	0.152987469	-0.339463978	0.59960459	0.622795443	0.002114883	0.02885243	0.640256553	1.081690032	1.259300211	0.755935437
HCG22	1560767_at	1.336515914	1.950731285	1.291742045	1.502812268	1.63181849	0.599827266	0.824910222	0.940315768	0.831999055	0.798173642	0.859831711	0.876201803	0.972235992	1.296081744	1.116834621	0.875656072	0.926947869	0.472418728	1.302515121	0.924491926	1.206594717	0.719052858	0.695863341	0.543862474	0.45612022	1.114652004	1.077820235	0.797354451	1.067178922	0.886841973	1.143571704	0.974692221	0.947409347	0.901301594	0.665033144	0.879748262	0.724509968	0.913579251	0.977966172	0.944135343	1.231694933	1.08982428	0.963233803
RGS16	209324_s_at	3.734440617	0.229402975	3.353438476	3.99361015	-0.054459804	-0.169643415	1.996055261	-0.469752169	1.393329977	0.60873195	1.761151892	1.174847086	4.740964194	-1.060693762	-1.05278271	-0.550236353	3.21750108	0.325264822	3.215615701	1.086450631	0.018880536	1.661023464	-0.645724788	-0.347635855	1.470038467	0.008512848	-0.016859942	8.303807365	0.413933487	-1.056056475	0.866007155	-0.728118758	0.067170591	2.103275721	6.981689428	-1.43446685	-0.985940533	-0.894542902	-0.786503551	-1.546326294	0.808713548	0.425118948	0.008240754
SRPX	204955_at	2.094568831	2.533812821	2.041259807	1.815987686	2.009708338	-1.030680334	1.72759769	1.486964384	1.69611145	1.644930955	1.803170485	2.391111788	0.010153079	-0.414091325	-0.576970163	1.566902517	0.656480262	2.329726015	2.287308956	-0.177824035	2.708409617	0.979779381	1.380835264	-0.798017174	-0.998553846	0.515974287	1.328179119	1.102551781	0.357188709	1.840275616	-0.634263572	-2.097705025	-1.534863456	0.920848926	1.635108876	0.937764257	0.923304835	0.766702263	-0.398267281	1.79034834	1.736601066	2.045713451	1.710137165
FCGR2A	203561_at	3.325292429	2.392128898	3.178796214	2.821196202	2.663366345	-0.646797098	2.48525292	-0.367695541	3.118805972	0.61038872	2.004532853	2.246257121	1.668682701	0.373302536	-1.597871174	1.316736605	0.616937576	0.937234849	2.502771033	1.136943584	1.242800522	3.309189724	1.079377497	-0.212242422	1.020652108	0.613662055	-0.470277985	-0.072769349	0.137851827	1.104750084	-0.690449156	-0.26074679	-0.473279518	0.712698515	-0.132246089	-0.306036364	-1.043759646	0.271265142	-1.281391912	1.519719526	2.037544933	1.6119348	1.597475396
KLK6	204733_at	1.213447077	0.951726015	1.141108639	1.13068513	-0.19324223	0.297720846	2.094556671	0.417219331	1.465898424	1.524621383	2.224149584	1.515072749	-1.641804244	-1.169268551	0.768347126	1.656397381	1.955143301	1.98378975	2.058914579	1.379750477	0.981697857	0.72524015	2.960236545	0.152201465	0.573699969	1.443047605	1.670856648	2.390029721	2.234789371	0.763436051	2.886845757	-0.311500274	0.837098524	0.386662532	2.916857427	0.350922412	-0.017939614	0.482425271	1.498158124	1.053177873	-0.715011585	-0.642712991	-1.298041715
CREB5	232555_at	0.270018392	-0.088212715	-0.396912512	0.535516815	-0.114622277	0.673170418	1.316223495	1.644160716	-0.023779064	2.273026663	1.360967189	1.435721233	-0.54172678	-1.251347794	0.886520961	1.767478783	2.561404716	1.398889638	0.634159233	1.541850967	1.012840168	1.057037351	3.120425931	2.142570933	1.26424516	1.878246103	1.06876944	2.610513218	1.771570559	1.500381418	2.541214796	0.499925872	0.258201346	-0.5054409	2.42226242	0.232282537	-0.472973717	0.136793543	1.656438158	1.696271105	0.389158284	0.453817702	-0.524264598
IL20RA	219115_s_at	1.52305449	2.129153614	1.960829906	2.214157141	2.01938744	0.615483722	1.468067504	1.01135537	1.330874611	0.952698257	0.918048956	1.925870861	-0.16643746	0.404862478	-0.234644159	0.889402204	0.978890226	2.589658564	1.772496746	-0.132060691	1.076288453	0.879307167	0.415229617	0.578816435	0.426069555	0.525724026	1.634219188	0.88285446	0.987073713	0.904680542	-0.315127953	-0.018291623	-0.653705697	1.94360433	1.604480725	-0.004650658	0.886946673	0.738801813	0.381944369	1.018176227	1.491803698	0.684508895	1.791367715
C9orf135	243610_at	1.311330237	2.080822387	0.798557723	3.269936045	2.786371786	-0.387804845	-0.432821211	-0.487932074	-1.512995151	0.853284221	0.172308672	2.56772716	-0.264214436	1.045899961	-0.571689492	-1.121162527	0.150483511	0.826819927	1.047580266	-0.254665416	0.136022953	2.949955448	2.432405547	-0.736178506	-0.774332918	-0.89171536	3.633660442	-0.449190528	0.095371129	-0.286586242	1.278893329	-0.208283548	-0.700736349	6.352650488	3.283623575	2.539353143	0.794080685	2.332823917	3.537898493	0.810177122	2.299811131	0.356738574	1.282168144
PPP1R13L	218849_s_at	2.383900417	1.327257365	1.908486449	2.530397909	0.713532623	-0.453387977	1.564711547	0.583080095	1.277936201	1.265693726	0.91920353	2.346905136	0.231134131	0.447487157	0.244775657	1.749961242	0.64555918	0.408471881	2.35311681	0.129642805	2.705945244	1.774515096	1.358727807	1.194697672	0.253680127	0.840629922	0.832444806	0.054888893	-0.396093836	1.186845977	0.132098651	0.246140624	-0.018501175	-0.06733774	1.796886762	0.889192842	-0.21302683	0.563438147	0.581989989	1.650378426	1.788702622	1.234318228	0.968858633
FMO4	206263_at	0.857400378	1.035623699	1.078055329	0.904204299	1.04146652	0.942065309	1.185972762	0.899231635	0.879962998	1.302743096	-0.007097702	0.832389631	1.002360481	0.805107349	0.721894517	1.259636106	0.992812218	0.948341363	1.18040569	1.221712917	0.913964666	1.210253941	1.847032303	-0.642747769	-0.058866849	1.181607581	1.713892193	1.052561061	0.956797963	0.742083929	2.054379655	0.887500628	0.859399114	1.022276685	1.930789179	0.931698108	0.770730707	0.6539615	0.932517272	0.824204756	0.798013425	0.804015219	1.459345946
LATS2	223380_s_at	0.481602537	0.822903465	1.072766098	1.616498242	0.881076538	0.658699391	0.489547149	0.052205526	0.926445294	1.158245563	2.560301575	1.299568979	0.928251908	-1.071294135	-0.114219027	1.27992623	0.932072362	1.240365991	0.778722639	0.738910219	2.101134352	0.824304406	0.898514315	1.786193438	0.418153347	0.467994755	2.993005115	0.680526365	-0.81620184	2.355681059	0.438528455	-0.077658879	-1.007453428	2.23618329	1.949715067	1.211173592	0.386418524	1.217994367	0.134326624	1.139420378	2.042204108	1.839220803	1.939348308
MIPEP	36830_at	2.44562668	2.40520367	1.880554981	2.142735598	2.275043204	1.522557692	0.378288876	0.464979145	1.388770301	0.593003274	-0.730615023	1.113727166	0.174589476	0.539529781	-0.072830347	0.944438542	0.581715671	0.745070783	1.669051355	0.66018705	1.208193538	0.854677603	1.817483565	-1.231955451	-0.685843883	0.175953625	0.638769964	1.112090236	0.615033348	1.385735393	0.718640087	0.989625444	0.510234516	2.786836791	1.286153586	2.357237055	2.799148246	1.657198395	0.064606975	0.121320225	0.401820484	-0.156895158	1.268863485
C1orf194	231044_at	0.687327159	1.398471922	1.370593621	2.026960712	2.51227377	1.112065941	-0.00297639	0.397532575	0.925892655	0.470651079	0.422360038	2.224380527	1.072505788	0.323052151	0.461374328	0.592058374	0.537493582	0.297951926	1.594604345	-0.565818218	0.912085168	0.373796858	-0.498429598	-0.100353347	-0.011068872	0.711829309	2.989114478	0.132345598	0.112974035	0.831873189	0.301225084	0.693550741	0.630799642	5.109794473	1.33823927	1.473016247	1.047133512	1.286675608	2.164358618	1.059411004	2.094515561	0.306408544	0.847697677
MICB	206247_at	2.59820225	2.407421009	3.34450215	1.316848262	2.60747283	0.592561517	0.389578706	0.13584951	2.626886712	0.826647406	3.444691712	1.468608496	2.887033891	0.334195369	0.355475169	0.374573133	0.3644792	-0.407074927	2.768134833	0.999891794	0.478520527	1.017079556	-0.154710043	-0.33343881	0.319043516	0.500073793	0.390670437	-0.188267845	0.643034658	0.658039698	0.347017573	0.348382234	0.401583505	1.272172708	0.07228104	0.627483947	1.194690298	1.107932069	0.955694	-0.10150929	1.013533723	0.481793775	1.08910678
SERPINB1	212268_at	3.167882544	1.113329044	1.688856532	2.548247138	3.41421335	-1.055266268	0.692188634	0.105883741	1.807578316	1.938188028	-0.44740809	1.958650241	-0.175673416	-0.416305223	-0.79662642	1.409450136	2.031222119	2.495845819	1.470089345	1.507394562	1.282585402	2.66226961	1.220926661	0.116922163	2.128837642	-0.108830596	-0.289168842	1.059140311	0.331238458	1.048772911	1.903538883	-0.212504346	-0.806994189	2.185095845	0.976746202	0.14353422	-0.348644976	0.636259513	0.136440784	0.819325901	1.563324311	0.747026412	-0.245243992
CD86	210895_s_at	3.20294784	2.793471749	3.243210017	4.461008147	3.510808783	-0.546044551	0.768161623	-0.511941008	3.360884649	-0.270216225	0.6598495	2.268435591	1.653483635	0.085276844	-1.674455301	1.634931902	-0.415359487	1.542443991	2.86654444	1.151755773	1.44204377	3.390298436	0.405575279	-0.707273251	0.222953768	1.126383107	-1.185003962	0.323181771	1.63220292	0.000972914	0.162486301	-0.976563912	-1.10588429	-1.154993081	-1.720017543	-0.769761319	0.0301657	0.739788148	0.050627347	1.802993334	2.476875982	2.467053275	2.908214574
CNGB1	207342_at	2.076304121	2.978510425	2.31182539	2.114013805	2.753974361	2.243200281	1.756750346	2.154259406	2.324244069	0.015026062	-1.104927608	0.605149051	-0.366658446	1.65689702	0.618517957	1.67626628	-0.055090293	0.451003428	0.45193429	-0.384665445	1.936271653	0.629703898	-1.126207838	-1.258031502	-1.533592515	0.24201781	1.045219699	-1.139849327	0.600783836	2.168718629	-0.957055669	1.790309551	0.350056337	1.035943379	-0.595014655	2.553405234	4.384889269	3.039309331	0.273392591	0.414443961	0.375430178	0.598601411	2.228196451
MOG	205989_s_at	2.093918338	1.901737329	1.764406457	2.269901974	1.101533768	0.821636752	1.64475592	0.482240417	1.447834548	1.868746257	0.64266313	1.260615384	-3.228202377	-1.179271756	1.158032685	1.78280588	2.044174638	1.252430677	2.734295235	1.329913317	0.619200852	0.592189583	3.099194532	-0.10521467	0.182423308	1.532623322	1.254068264	2.060270759	1.968327021	0.786169177	2.138298754	-0.286038719	0.735151968	0.374201966	2.080186238	0.459596129	-0.070505902	0.27789503	1.79590182	1.347647856	-1.064412984	-0.627617963	-1.067686818
NR4A3	209959_at	1.041059654	1.342133139	2.294710638	5.09402645	1.387853117	2.97048053	-0.335632944	1.379082152	1.244084527	-0.634104369	-0.774884035	0.852800369	2.771316563	1.477028306	0.797689039	0.019314203	0.450108505	-0.318717616	2.936770289	-0.919481879	1.47784609	2.473662245	-1.223956333	-2.730397838	-2.740032559	1.781502192	1.28359344	-2.367645412	1.55696475	2.285140438	-0.128012405	0.969569894	2.069061609	2.230847347	0.701381912	2.390996959	1.986940949	2.402728834	-0.211223931	0.303326845	0.765769208	0.972025515	1.681102077
FAM107B	223058_at	1.470864385	1.302085393	1.238317724	1.563144802	1.140304877	0.008841961	1.317046248	0.296947532	1.219464264	1.554679119	2.14807604	1.381433892	-1.422133515	-1.055180886	0.171174411	1.499022158	1.698458981	1.43845468	1.735174416	1.532579239	1.017756184	0.761298041	2.604241447	0.987076551	0.925797807	1.345965846	1.277213755	1.872795277	1.580323808	0.976831162	2.04794863	-0.736792241	0.244292083	1.07750437	2.410262943	0.21264404	0.304586854	-0.133027156	1.420175371	1.143256	-0.169312662	0.147438261	-0.640484677
FUT4	209893_s_at	0.623014849	1.2214542	1.083003494	1.051626857	1.739335293	0.711225725	1.103823909	0.729505089	1.073559428	1.364646386	1.09945842	1.555079064	1.070538811	0.898658643	0.751876975	0.8389091	1.783980414	0.884471482	1.553800028	1.058807102	0.883652798	0.991145538	1.633653003	-0.182740061	-0.119919652	0.87055679	0.84354671	0.850095142	0.924030087	0.640563922	1.163572282	0.727323219	0.930032714	0.740964075	1.032070084	0.740691444	1.039982282	0.812445076	0.900567991	0.96932005	0.80753397	0.818718717	0.682852731
HTR4	207577_at	1.651985509	2.104033528	1.847070238	1.809362169	1.493632169	2.429819735	0.186365917	1.810230355	2.35032864	0.32469023	0.181455117	1.211922269	1.723198771	1.744480563	0.961466938	1.421180095	-0.184677393	-1.151575254	0.581525083	-0.003248131	1.415996356	2.165177143	-1.448411063	-1.603071921	-1.628893281	1.334966535	1.984021055	-1.522891989	0.317322362	1.591696744	-0.135023817	1.435640274	0.663540457	1.501936391	-0.047719371	2.026309849	2.022762835	1.44382463	0.544861417	1.282039057	1.07141623	1.666724057	2.216197283
EVI2B	211742_s_at	0.599978806	1.947097269	1.126745138	0.588436652	2.947737963	-0.740511524	1.062327599	0.384898923	1.692338366	1.11743939	2.60025072	1.61125502	0.89508496	0.901087385	-0.702316008	1.505670953	1.133535908	0.102524437	1.880949711	1.235300069	1.725296961	1.236935905	1.976843257	0.760620885	0.57267463	1.009399991	0.449013297	1.429006945	1.659544979	0.766856244	1.645630421	-0.415301825	-0.700678197	-1.32545156	0.687190704	-0.010971717	0.257761469	0.217929618	0.763855151	1.292047024	1.730208093	1.606889418	1.549596923
AK7	1553734_at	1.612333436	2.558440061	1.654730512	3.102976027	1.562452868	0.615652081	0.424946267	0.600101112	0.926480439	0.462597141	-0.058229451	1.793172252	0.56108678	0.523164671	0.624109694	0.404211792	0.635841763	0.543899287	1.682923457	0.436950787	1.209050353	1.459231988	0.309268405	-0.717037017	-0.81274457	0.59928294	1.819635814	0.445682002	0.612105226	0.447591045	0.443771173	0.64702783	0.451683566	2.069817976	1.100465383	1.122018637	0.592734773	1.836552217	2.226966852	0.585641754	2.425857522	0.522345666	0.639116095
KCTD4	240512_x_at	1.611514997	2.212054297	1.687282452	1.080939013	2.250112073	1.835305846	0.820117924	0.613861078	1.553413688	0.631049974	-0.002181359	0.181703935	2.004458605	2.740545309	0.840034541	1.019009397	0.645509471	0.027556789	1.518117528	0.900874766	0.982996129	0.623682605	1.046018536	-1.863563626	-1.628854953	0.827484687	0.243362963	-0.021551445	1.374228402	1.062388116	0.782194577	2.077850034	-0.423698842	-0.330937667	0.968536121	1.350765733	2.761279634	1.540926441	1.750457469	0.470627341	1.838580833	0.069844436	1.02473895
PRIMA1	230087_at	1.02086926	0.813752547	1.114546868	1.453294369	-0.006739469	-0.123382913	2.273399515	0.527581245	1.533433126	2.140805808	2.500664047	1.631165855	-0.217508399	-0.851829897	0.763848694	1.317687906	2.476382802	2.157175035	1.535706214	1.187548983	0.841604772	1.191641226	2.739114539	0.883265924	0.388028034	0.739840673	1.302955539	1.940824019	1.418905045	1.116340933	1.817505218	-0.883477567	0.338785621	0.429363795	2.285675935	0.020669601	-0.827003215	-0.151756638	1.122070338	1.139531838	-0.211778632	0.660993856	-0.874746878
ZNF599	243747_at	1.024039412	1.4451298	0.866560266	1.026174697	1.783842914	0.817816177	1.039896961	0.829820665	0.917491944	2.638661827	1.02325521	0.617289078	0.674036278	0.639115631	0.810722937	0.75943156	0.83827928	1.200592236	1.654555287	0.808540166	0.828457164	0.351282425	2.286988459	-0.145104296	0.069821069	0.898027748	0.869653505	1.142207884	0.829547516	0.684131465	1.019435338	0.473509721	0.472145227	0.878384154	2.308814217	0.740879477	0.720963265	0.622200106	0.859013794	1.042080315	0.780712234	0.708140168	0.80444847
HHIP	1556037_s_at	0.066817606	0.11488044	0.050517021	1.844786507	-0.686302774	0.37323348	0.760374343	0.831581377	0.750504205	1.621687927	1.980182653	1.260738695	-0.709889649	-0.462161909	0.828034559	1.745824059	1.575035529	1.452263635	1.046364631	1.389238479	1.041385422	1.024197676	3.175708539	0.266219604	0.809248062	0.894059041	1.279836277	2.549572479	2.282747112	1.691259714	2.220268655	-0.437879421	0.285655519	0.006826526	2.994278845	0.780837101	0.247732266	0.13587472	2.140877024	1.22090568	-0.185787906	-0.100940254	0.433254755
BTBD19	1557049_at	2.217526051	1.598133965	1.57564208	3.143940612	2.51604733	0.481764332	1.493406011	0.537694151	2.3832279	1.097535154	0.331710375	1.1302738	2.613904772	0.539058632	0.515049126	-0.112178843	0.318615098	0.732220306	2.154912058	0.930837538	0.321888968	0.769596828	-0.343262933	1.328100456	2.421993779	0.35899291	1.44702555	-0.500956149	0.255590646	-0.086533674	0.309065565	0.589804515	0.440840391	2.934203962	0.149734505	0.392004448	0.267868943	0.27468962	0.315340621	0.093805562	1.273507774	0.863176475	0.479037016
LOC101928817	1556003_a_at	0.696204681	4.075560869	2.462805047	2.860599487	1.903789125	-0.101882744	-0.222471964	0.018161126	-1.596948551	-0.089059237	-0.054956002	3.759706595	-0.024945539	-0.093424231	0.008884834	-0.243752603	-0.175272384	-0.187549749	3.48100412	-0.265306072	3.059088036	0.239696082	-0.029310057	-0.655244526	-0.671816342	0.045989889	3.361652715	-0.384803326	-0.035585693	0.365742362	-0.199554878	-0.087422023	-0.122617368	0.380474794	2.567726503	2.383841402	0.044898502	1.65048362	4.575185726	1.857286265	4.197320819	-0.014577973	1.583368741
TTLL9	232357_at	0.144965485	1.740022814	0.587534744	1.284968309	1.642115134	0.851914671	0.93703676	0.955862024	0.502078503	1.077543472	0.680579743	1.381744629	-0.136535767	0.575815153	0.914664935	1.031708123	0.994058015	0.550988405	1.048501958	0.826815129	0.912210437	0.273795152	1.523341445	1.330150315	0.466469257	0.602278421	1.764247203	0.884381999	1.133744607	1.038528191	1.015884311	0.52834297	0.329178949	2.512337898	1.260063605	0.880562112	0.005879824	0.733781142	1.097458834	1.663028718	1.223232856	0.767611157	0.743876577
CFI	1555564_a_at	0.979189136	2.510128028	2.621154791	1.896717746	1.082906105	-0.277121861	1.604018598	0.217513271	1.909065924	1.265986684	0.098015503	3.413404662	0.002252884	0.645306189	-0.775303325	2.158947846	0.310002211	1.636758241	0.803519101	1.473334944	2.245434631	4.168861824	0.794269208	0.915165432	-0.091113327	-0.073319896	-0.809406377	-0.104148793	-0.780486978	1.668951498	0.367295015	0.264712966	-0.927540091	0.352016651	-0.193363059	0.541086775	-0.190089519	0.013166365	0.375753107	1.676590399	1.673589891	2.943323783	1.858020952
HIST1H2AC	215071_s_at	0.814628349	1.256006479	1.43447515	1.290288444	0.930764129	-0.006150605	0.733483114	0.166003626	1.857980916	2.155456585	2.549417718	1.052690425	-0.273520477	-0.490416639	-0.058805627	1.551963338	1.569151669	0.531864703	1.371719376	2.288321941	0.839885678	1.412820593	2.683921205	0.399683645	0.511064474	0.743031993	0.711111517	1.688922445	1.626990316	1.339431254	1.763131082	-0.640471408	-0.338726148	0.622715617	1.979482313	0.891722549	0.214294063	-0.144472836	0.649179941	1.555509525	0.017858784	1.260856818	-0.270245734
CTD-2325A15.5	231669_at	0.273181181	0.492052418	-0.304478257	-0.032298439	-0.353974779	0.606782465	1.908985598	0.165622567	-0.040728532	1.644342515	1.660712803	1.914441679	-0.721064256	0.246379507	0.372970591	1.867788317	2.13570428	3.235467596	0.484250861	1.477099357	1.011658076	1.19663411	3.092507179	0.078670219	1.017118762	1.743106811	0.723279475	2.426811023	2.097507849	0.739376601	2.398163071	0.438176899	1.02584498	0.342686721	2.037485544	0.444178418	0.559038107	-0.014988493	1.066223204	0.971280143	-0.035996393	-0.04227143	-0.129029564
AGA	216064_s_at	0.235221569	0.867906504	-0.285806014	1.411743333	0.623151891	0.263652348	1.828040776	0.458996436	-0.000647151	1.190445456	-0.315557947	1.903614539	-1.844752197	0.003104223	0.549029364	0.695537956	0.810944083	1.467637631	0.872488933	0.5405716	1.602140285	1.303667373	3.008834469	-1.321744163	0.039616686	0.899066322	1.637062739	2.277387437	2.32649478	0.069672886	1.893245703	0.627331252	1.007377872	3.585044011	2.243010031	1.609233522	0.485461245	1.115418376	1.899248498	0.540026475	0.882696413	0.299392965	0.906978924
LINC01094	229635_at	1.861004341	2.212589882	1.348022743	2.332642635	1.160214282	-1.959432845	2.528565568	3.320581143	1.411826728	1.439988592	-0.224254704	3.08240404	1.014923189	1.682257937	-1.318836252	2.486004923	-0.514269064	1.201264358	1.8490412	0.001372072	2.757468044	2.336222965	0.060031192	1.320601129	0.259851317	0.68944141	0.686167644	0.596953456	-0.621217908	1.063213891	-2.534278824	-0.668416165	-2.59102638	-1.00890386	0.793661038	0.032747618	-0.335022996	1.418162092	-0.560104358	1.136604248	3.059214393	4.409978078	2.954994877
INHBA-AS1	1559163_at	2.851822326	2.320020313	2.077853622	2.277450703	2.502512569	2.157339982	0.571944406	-0.290459848	1.466087891	-1.43633249	-1.435786915	0.665524481	-0.489623721	2.043299704	0.643425117	1.436804778	-0.011357918	-0.082838973	0.23650217	-0.49562612	2.212178965	2.590861003	-0.920416593	-0.843567527	-0.032557092	-0.40668467	-0.031548002	-1.079474759	0.137876871	2.520199874	-0.91523345	1.70417594	0.345770939	-0.368761864	-0.462341726	3.133787409	4.050757216	3.223274875	1.368598232	0.994826247	1.849592766	1.322217759	2.683078669
FAM126A	227239_at	0.941962432	1.485342324	1.124312914	1.425457962	1.434692806	1.781103048	0.293105936	0.720898931	0.840206436	0.629774667	-0.179429372	1.412241897	0.658420815	0.991543142	0.63495824	1.207076468	0.536468933	1.148963381	1.094859706	0.913787172	1.173517644	0.993179069	1.168334596	-0.276555199	0.279576723	0.862769235	1.694343656	0.293106643	0.583393631	1.678246911	0.229264895	0.001728467	-0.829029866	1.145689649	1.473627129	1.535286775	1.266824013	1.498999751	0.686522579	1.372954326	1.158240909	1.329029021	1.665424836
SLC35D2	213083_at	1.086971359	1.367686131	1.296607939	1.759639833	1.335576666	0.255747496	1.197818097	0.643434538	1.230215743	1.620154147	1.350328866	1.306403877	-0.299181946	-0.113113134	0.346872268	1.199182586	1.720827592	2.093235736	1.942794291	1.159349661	0.759658835	1.285394998	2.524029188	0.227711137	0.447775104	0.959913453	1.213369307	1.703093433	1.513205564	0.285486144	1.687269326	-0.090469343	0.092597021	0.473736319	1.928720962	-0.06100382	-0.139032277	0.418080142	0.986104706	0.708640438	0.005565843	0.163532223	0.483558771
GLDN	232649_at	0.76484302	0.318496288	0.920120014	0.94362657	0.262984752	0.140714665	1.958285975	0.683366786	1.491555037	2.139715708	2.53258637	1.214287721	0.431274425	0.480385083	0.731657254	1.286586784	2.370527113	0.555684638	1.100721168	0.681184226	0.676819553	1.17636401	3.139080282	-0.293609597	-0.359770068	0.973381822	0.662086615	2.1754568	1.234476182	0.910085913	1.780948314	-0.763977448	0.404810935	0.666178671	1.61097752	0.618979738	0.417088707	0.635622813	1.657358481	0.823599785	0.324054214	0.388713938	0.209740815
GIMAP2	232024_at	1.20854067	2.923299548	2.730280406	0.71917047	3.180789164	0.109173047	0.610628729	0.021868705	2.410597706	1.383001786	1.154918343	1.070614646	-0.181659969	0.730400498	-0.634279023	1.677381365	-0.194209147	1.071433873	2.056947971	1.317249764	1.313703726	1.118086113	1.1328193	-0.654375628	-0.382668413	0.130454241	0.123087811	0.867905239	1.182473017	0.784146469	0.90255369	0.355537187	-0.042245239	-0.365817528	0.974306247	1.145096413	0.829708814	0.871724128	0.633274121	1.162011475	1.585984769	1.464030936	1.528145599
C4orf32	227856_at	0.92311578	1.491157049	0.88715761	0.64852407	1.527782497	0.69289216	0.718537863	-0.110855359	0.454139457	1.577669936	0.746094389	1.111408902	0.444620743	-0.601397016	0.945529799	0.966537816	0.994094014	1.320666628	1.222965573	1.089855187	1.049204448	-0.120949476	2.365593051	-0.634922517	-0.218048305	1.072393968	2.505280093	1.188073227	0.779651139	1.913519052	1.637418137	0.14451096	0.007006431	1.88405356	2.019920846	1.364046243	1.491183377	0.711718144	0.812663987	0.023102876	1.198986912	-0.165966165	1.873413873
DSP	200606_at	1.030739058	2.287083939	1.796907938	2.164584113	2.291248145	2.009276218	0.749635693	-0.828121079	1.963378903	0.763003823	-0.371409103	1.155329832	0.014094727	2.521918003	-0.042925417	1.599218659	-0.098308771	0.373954506	2.737906285	0.871589223	-0.074573369	1.37577301	0.304110536	0.331403119	0.004969882	-0.83412304	0.992179415	0.406419987	-1.126866229	1.815569445	-0.275920354	0.478992404	-0.136231988	4.1048582	0.687430992	2.137232665	3.612952101	1.63986917	-0.123682505	-0.1097682	1.134867609	-0.401693114	1.013460116
ISG20	33304_at	1.402881825	0.797547527	1.541989795	3.191086464	1.466205956	0.426491274	0.546193945	0.414145602	2.048938631	1.642548169	0.67578658	1.172195363	1.510226818	0.209662721	0.464277746	0.472940421	1.882567695	1.439019606	2.361615661	0.426764123	0.627291839	1.980034187	0.879793266	1.033535065	1.684219008	0.617333656	0.118879295	0.566724572	0.598643998	0.418988243	1.485195101	0.328137691	-0.031380041	0.90011845	1.342506731	0.374586486	0.485626524	0.071748805	0.910963705	0.190632811	0.2968308	0.509157777	0.445044387
C21orf62	223923_at	1.219752885	1.461150287	1.600126286	2.713753785	2.101111688	-0.314141102	0.53462273	0.648118602	2.203498249	0.533531653	0.702956689	1.40275748	0.732967516	0.679767247	0.271890324	0.599555462	1.095827765	1.564544112	1.533733372	0.914124377	0.971418477	1.052174845	0.597918987	1.01392242	0.928492291	0.688497291	1.364288684	0.123472853	0.29371596	0.743062334	0.650028137	-0.04868018	0.2511559	2.960051527	1.359104607	-0.104609532	0.629293758	0.502429392	0.575001682	0.391661823	0.917125577	1.617744765	0.198500817
WDR1	240282_at	1.093268295	0.707822046	1.416064585	2.096534104	1.08858221	1.13101789	1.058991235	0.612100978	1.061857332	1.320359726	1.755245161	1.968322671	1.324451526	0.559992154	0.905117107	1.091184535	0.844277095	0.63638333	2.129587682	0.371468088	0.848369715	1.502607249	1.255972591	0.69379907	-0.196345972	1.104007822	1.397569265	0.368194732	0.809899981	1.002243521	0.5485329	-0.082241818	-0.293137375	1.064721194	0.576906547	0.394658898	0.469412986	0.325087828	1.010974357	1.079454029	0.874287615	1.105644558	0.839912437
SLCO3A1	210542_s_at	1.332203912	1.010456753	1.454635166	1.224117718	0.997165929	0.829467063	0.930412169	0.58037649	1.472720559	0.603294527	1.904131912	1.301457945	0.535632567	0.135942208	0.30454854	1.139398963	1.0872893	1.023719992	1.361097097	0.554730781	1.059732517	0.645308956	1.96688218	0.278802063	0.390182744	0.959332607	1.121664435	1.35847841	1.268171343	1.288633785	1.752984797	0.025993482	0.261169239	0.945964063	1.61711757	0.666589729	0.292544892	0.549001853	0.821009961	1.000802276	0.501257526	0.781722283	0.524993102
ACSL1	201963_at	1.902802251	0.831816533	1.292611207	1.150382903	1.733988987	0.708567166	1.426920435	0.267951977	1.209813293	1.517498443	1.865624625	1.450656113	0.325245938	-0.244415453	0.410366832	1.360895855	1.281776576	1.472481637	1.498222779	0.55523798	0.871171811	1.553511155	2.209113941	-0.2447486	0.421609169	0.883721762	0.929283807	1.336341209	1.220934893	0.831066186	1.653365313	-0.166114693	0.133175511	1.066242978	1.547781468	0.384994711	-0.068988416	-0.1382866	1.334977172	0.784958371	0.572153731	0.352528263	0.275046274
PSMB9	204279_at	1.950085872	1.044871511	1.680634469	1.067505248	1.082687195	-0.10648945	1.350677714	0.820576264	2.709434457	2.594495284	0.398240577	1.936164328	0.420884743	-0.744084314	-0.981990208	1.20908118	1.678343737	2.025378863	2.096407262	0.610772526	1.219449085	1.625141506	1.271558764	0.543436195	0.504255084	1.148513759	1.219448775	0.977452121	0.771466524	0.481725383	1.420249008	-0.135408315	-0.177969758	-0.268275345	1.83740109	0.750186712	0.93625484	0.513646781	0.373140806	-0.07074877	0.553479257	0.697804061	0.71799374
LACC1	228937_at	0.61239723	0.955796126	0.820983338	0.514839023	0.00031707	1.134677469	0.673872968	0.979711786	-0.201518421	2.395682394	2.239625763	1.485805227	-0.558758017	-0.318396196	1.297282232	1.362487675	1.592208149	1.863943127	1.260367284	1.605849109	1.456067584	1.333567424	3.181423503	0.250994913	0.442281416	0.411414097	1.012996663	2.213434292	2.473710217	1.020635895	1.764906401	-0.422071058	0.057011834	-0.3511371	2.745718581	0.967434541	-0.072307699	-0.136967085	0.879857947	1.484986223	-0.323853754	-0.134512198	-0.241732645
RRN3P2	243124_at	0.651794845	1.19660931	1.241280077	1.225468675	0.215804194	-0.96740287	0.898458824	0.867083108	1.054171241	1.881727024	2.711118435	1.031871264	1.018502431	-0.59362954	-0.235954952	1.377542584	0.684290296	1.610809276	0.820397357	1.224759528	0.927651497	1.023685648	2.539783906	1.695667211	0.242325189	0.750314163	1.7447669	1.575342007	1.68228945	1.176468439	1.670830503	-0.120002588	0.052150564	0.179560604	1.20457008	0.748950207	0.667374705	0.147093829	0.598622276	1.312882665	0.423467161	1.616811232	-0.088354432
IRAK4	219618_at	1.37007247	1.007923843	1.052313984	0.987426817	1.353807741	0.86186233	0.884507039	0.857223909	1.219029767	0.762826729	0.825576513	1.085853322	0.856405707	1.119957169	0.887507724	0.740181871	0.937436074	1.346948382	1.167572646	0.859952379	0.978632473	0.743182918	1.248185049	0.881799447	0.706956789	0.783015292	0.731996831	0.946984423	0.887507724	0.803204714	0.954623359	0.563390505	0.495728927	0.82284825	1.120501909	0.736907972	0.817118615	0.636507878	1.005369445	0.973175775	0.762826474	0.731996831	1.13223424
PLEKHG3	212823_s_at	0.806743337	0.801112539	0.969506314	0.904374497	0.384151068	0.270088143	1.220343329	1.090203394	0.794361797	2.104846344	2.084931323	1.106029323	-1.458814515	-0.665706789	0.764176871	1.897499197	1.600664395	0.878764807	1.922748556	1.031001436	0.952153871	0.970707022	3.055648768	0.245315665	0.034501408	1.56328682	1.427418878	1.831475581	1.424963031	0.706337812	2.005811286	-0.186896155	0.208974655	1.216796788	2.340841381	0.241987313	0.217978738	0.04391489	1.258811836	0.939332208	0.435148718	0.328199976	-0.138332902
ZHX2	1557706_at	1.18326799	1.487944708	1.522156363	2.702034457	0.826367472	-0.004942618	0.832907671	0.739601528	1.556647771	1.854916483	3.157391403	1.038619632	0.337454438	-0.628623874	-0.03549925	0.954315965	1.646750539	0.840547829	1.632517175	1.287982556	0.792529887	0.479051817	2.044804486	1.831956263	0.0669541	0.728961084	1.638292508	1.663392306	0.710408534	0.424213624	1.544439785	-0.276131833	-0.405725111	0.879015852	1.67894276	0.41548362	0.326269263	0.09218416	0.343184365	0.943675776	0.545076389	0.796621674	-0.581425097
SFRP1	202037_s_at	1.092175769	0.486284255	0.506049414	2.570469902	2.94258882	0.164396917	0.528346771	1.128019355	0.588497674	1.048082002	3.0579964	0.999246356	-0.578783704	-0.307320656	0.557539391	1.449136783	2.392844666	0.517161382	1.478144768	0.606375422	0.329729258	1.166487809	2.97205589	0.458996751	1.562141099	1.244517451	3.458505373	1.015888163	0.616196573	-1.958195471	2.297081926	0.339005997	0.267525012	6.05663325	1.853466362	-0.544134637	-0.661176849	0.355102214	1.863833415	-1.616070169	-0.433639762	-0.917907504	-1.37298164
RASGRP3	205801_s_at	0.385671236	0.416559064	0.604508242	0.325437536	0.225743945	0.510941266	1.720382143	0.644353315	0.305253342	1.629258315	2.517854747	1.51385241	-1.354647434	-0.98605772	0.760577541	1.771400811	1.736206537	1.432004775	1.292494477	2.108614445	0.799319694	0.239206158	3.077968267	0.555855608	0.331424331	1.588061637	1.994027267	2.16454376	1.905631054	0.807503965	2.505849782	0.06678014	0.28504113	0.432640269	2.696009531	0.46783485	0.128984356	0.659086456	1.663361699	1.196009385	-0.157210591	-0.449954294	-0.944860916
MILR1	217513_at	0.871095697	1.538130079	0.938747305	0.606088357	2.058635135	0.726254024	0.986257938	1.388131497	1.941522453	0.632402333	0.887494545	1.271089167	0.947789496	0.945607404	0.782456458	1.155956039	0.736349172	0.763904684	1.033858026	0.790095731	0.843297054	0.869214919	0.89267872	0.906529223	1.245809602	0.970979737	0.612212823	0.659411854	1.107392405	1.088840449	0.756810583	0.706610912	0.248534472	0.666778221	0.606755939	0.500626676	0.844388064	0.784912068	0.720797917	1.147226192	0.545643133	0.885584047	0.928146676
TMEM235	1564040_a_at	1.489975987	1.606074661	0.132049809	1.489942499	0.822802577	0.063774889	1.459011445	1.239384598	1.218566685	1.818050805	1.541677883	0.369341738	-4.500069463	-0.65457728	1.161630134	1.722288081	2.634075966	1.078690574	2.030732986	1.473743279	0.964922085	0.748569517	2.906629252	0.865386681	-1.096425641	1.81313981	1.97301659	2.618524582	2.191277937	0.601516442	2.439277647	0.030491323	0.823324885	-0.470146678	2.53285588	0.680091076	0.666995128	0.005936434	1.468014311	0.718560132	-0.539170851	0.454462719	-1.057814836
10-Sep	212698_s_at	1.286433488	1.309764557	0.895356062	1.238757333	1.390465188	0.318575766	1.785018445	0.727542452	0.498158634	1.278653646	0.491003285	1.639876253	-0.558289553	-0.449429923	0.492094474	1.325578857	1.334037378	1.839584881	1.659250672	0.61950457	0.717449763	0.91743061	2.230000985	0.373755439	-0.134843541	0.840494414	1.698261603	1.783110953	1.774924582	0.420067549	1.978452289	-0.095028888	-0.131860867	2.099042669	1.736183066	0.629054036	-0.098302593	0.291566194	0.899969706	0.812392171	0.709263899	0.580762286	0.381872957
HIST1H2BC	236193_at	1.157137838	0.353225489	-0.012000045	0.516759809	0.66545881	1.168868434	0.586656672	0.853753222	0.338640054	1.241440932	1.812467215	1.285638949	0.020541031	-0.588680387	0.885674237	0.792913642	1.219887791	0.882673566	0.959745158	0.878580653	1.273088538	-0.128968052	2.077108637	0.982646976	0.209406824	0.657318415	1.574561983	1.166959108	0.802188997	1.355754455	1.92814497	-0.014652518	-0.156250221	1.427780841	2.252536161	1.166959429	0.329653607	0.897952418	1.36203021	1.516177668	1.410593473	1.51726773	0.828108997
CLMP	226834_at	1.881623511	1.392163967	1.311326052	2.314066097	0.976270288	3.365948499	0.037735736	-0.008372024	2.1002146	-1.74846001	-2.048024416	0.862763523	2.759727471	0.822385654	0.369492615	0.680241979	0.847759003	-0.049022981	1.095778354	-0.205898265	1.966075029	2.35348771	-1.049478015	-1.902456459	-1.796985325	0.897685288	0.898231033	2.832299775	1.328204975	1.566928763	-0.559209648	-0.675705841	1.500086544	0.944065383	0.99672136	3.106216977	1.491628557	2.785372835	0.699886239	1.084298616	0.926059631	1.191246916	2.062110208
CPNE2	225129_at	0.866486756	0.862883947	0.998781274	1.02452777	0.830877464	0.433753633	0.80479752	0.73086225	0.707573381	1.374460179	1.633372897	0.842448868	0.128460232	0.049614598	0.308799221	1.011600903	1.182391016	1.020058933	1.152552987	0.867547883	0.804798594	0.421476249	1.821077535	0.393879634	0.238563469	0.998504882	1.669386033	1.897196544	0.851450429	1.063437847	1.58153564	-0.194019673	0.451487555	1.420021884	2.144649858	0.651742412	0.485591182	1.639920834	0.955125665	0.523240764	0.942849115	0.693211807	1.09235779
LRRC69	238214_at	1.024102478	0.923604532	0.969953824	0.507728484	1.137369412	0.416798568	0.981822119	0.945809561	0.874003944	0.830130929	2.50310394	1.24100861	0.562488428	0.856595343	0.685805535	1.088224722	1.683806117	0.685260678	0.624349957	0.760286447	0.832314036	0.404521259	2.169983253	1.846219293	0.265181341	1.294209428	0.437533826	1.145792084	1.445627131	0.914706566	1.48709784	0.428258081	0.784568976	0.945263543	1.303757197	0.6107781	-0.088749135	0.190352781	0.522382931	1.223819777	0.35514045	1.212907018	0.335496519
ADAMTS18	230040_at	1.686077798	-1.992182766	-1.741760222	1.306124848	1.829882309	1.344546349	2.575266967	0.247237041	2.289730021	-0.363075288	1.697856937	2.846184385	-0.495396895	-0.411365535	0.516789757	3.545166759	3.693857578	3.349549566	-1.978925478	-0.557055867	2.312262423	0.891108216	5.100005561	-1.669165455	1.010005659	2.968956423	-0.315331095	-0.912548021	1.981323215	1.710679807	-0.528954209	0.452403871	0.582814364	0.298256182	4.767975503	0.461952714	-0.573152251	0.13947146	-0.465658753	1.796620719	1.154659029	-0.637266424	-0.57397039
FANK1	232968_at	1.306937051	1.673877942	1.673388989	1.919999509	1.678531916	0.939336647	0.353578154	0.718620362	1.370496369	0.005451874	-0.696258289	2.551469998	0.560380797	-0.174612603	0.722167487	0.148412753	0.584663351	0.570204291	1.300570437	0.446611963	0.990901434	1.011635894	-1.385963398	0.480649686	-0.370955609	0.918602851	1.949068339	0.433244605	0.580296598	0.503360847	-0.039565246	0.135863428	0.965528169	3.034101768	1.68497341	1.528915824	0.750268107	1.443249116	2.073204883	0.670057153	2.16460239	1.15241514	0.968803055
SPATA6	220299_at	-0.812581126	-0.942741975	-1.265012819	-0.644081403	-0.979365101	0.918344709	1.267563124	0.938260947	-0.877047873	1.742281569	0.926530536	1.911434424	-0.852300212	0.572401252	1.181622909	1.868054559	1.109324249	1.627421984	-0.810132766	2.068036504	1.395519233	1.458813751	2.867418517	-0.004213102	0.023407812	0.503648642	1.902976395	2.073493722	1.720727842	0.794481828	1.246555238	0.526020821	0.609505258	1.709542313	2.300211485	1.466181258	0.934714785	1.357596312	2.032023345	1.358959782	1.420892125	0.700629165	1.901612499
OR7E37P	217499_x_at	1.034979902	0.776092194	0.811562768	0.895970528	0.506047383	0.493328123	1.140473008	0.518973772	1.029139894	1.501969195	0.177667555	1.255606477	1.782433476	0.292528048	0.887016963	0.46741023	1.160116869	1.670029952	1.372992704	0.677213697	0.580087872	0.65620556	1.800168922	0.79527954	-0.39136673	0.845820483	1.134198461	1.357643771	1.330633258	0.132924101	1.447948775	0.656752166	0.378195749	1.588727826	2.829269727	0.901477387	0.504514633	0.439309088	1.10555177	0.28652587	0.741328395	0.757697485	0.916482606
PSTPIP1	211178_s_at	1.838154163	1.89898447	1.474012635	1.992138002	2.014105657	0.829117516	0.772369719	0.646323972	1.86785338	0.734992659	0.689976464	1.106855084	0.728444651	0.249907051	0.701980581	0.776189494	0.883410457	0.808383321	1.76028798	0.553289719	0.864312393	0.855035928	0.834847349	0.630033846	0.319016917	0.800198085	0.772642679	0.676335479	0.910692604	0.80156214	0.70443555	0.360674865	0.269277486	0.630500343	0.840030431	0.381136825	0.808655811	0.539921792	0.941795484	0.789558329	0.758728886	1.748543241	0.659692978
QKI	236154_at	1.817846827	0.558179061	1.119505253	0.214780088	0.745918218	0.09926396	1.493954233	0.916653273	0.620374237	1.659560643	2.237681032	1.498865401	-0.693297493	-0.229217121	0.813525346	1.617545479	1.738407842	1.777967588	1.822322669	-0.206028729	1.056886254	0.470309348	2.324439198	0.887032019	1.275386152	1.186206918	1.1379166	1.755868201	1.318527525	0.410014752	1.580440555	-0.423470316	-0.000862499	-0.028145389	2.341354039	-0.227035866	-0.149553394	0.312888646	1.051430713	0.69839248	1.493682274	0.887460933	0.224219859
OR7D2	1561595_x_at	1.614351776	0.980197389	0.973657338	0.872425576	1.479399866	0.926955077	1.223790498	1.117387523	0.635504875	1.048636708	0.39085101	0.534357584	0.565186827	0.701055196	1.143306293	0.532174902	1.414770504	2.191234565	1.554185577	0.925863647	1.548454233	1.03526664	1.347381454	-1.583708997	-1.577157062	0.656857034	1.236886019	0.365478888	0.89912674	1.0854681	0.828737749	1.050273495	0.624663635	1.075100271	0.867206493	0.941688531	1.251619244	0.741706341	1.575737137	0.781811233	1.217788823	0.78535871	1.613660217
SLC25A48	231372_at	1.134321038	1.037741006	1.545547357	0.58093735	0.737158037	0.158546435	0.098796555	-0.288344049	0.940916794	2.318788262	0.853162754	1.867259166	-2.384743726	-0.03406867	0.365894847	0.436557167	1.089430421	0.521404983	1.540719527	-0.242509874	1.355163797	0.898724341	1.608619741	1.50358545	1.631409324	1.4236426	1.890449806	0.593977951	0.180372334	1.259947345	0.97484278	0.190740763	-0.046074607	0.839794514	2.203927615	0.790958909	1.268404929	0.997488102	1.430464595	1.63890283	1.61598733	1.507128627	1.149998216
MBD5	220195_at	1.272783226	1.105334056	2.166105303	1.910261177	0.0731081	-0.030674881	0.707321227	0.85110097	1.884760955	1.614743196	1.888388563	1.066089535	0.783166536	-0.164904214	0.211868458	1.033349909	0.299991899	1.790170984	2.079213427	0.767343431	0.9766009	1.768071234	2.254249351	1.249016079	1.168467464	1.095281054	0.654393928	1.006885396	0.857648082	0.200136822	1.867380282	-0.170906927	-0.164359239	0.859286113	1.053810613	-0.238841042	0.294262784	-0.191642036	0.359740988	1.034440837	1.079730698	0.856556701	-0.019215058
KCNE1L	220010_at	2.354997088	3.543794723	1.911659603	1.449432959	2.722078412	1.268253282	1.361287194	1.238787654	0.853757054	0.440497691	-1.50230119	0.602283933	-0.180183141	-0.271852042	-0.092333405	0.528347471	0.62902092	3.484152055	2.609021232	-0.474835962	1.914307111	0.055811619	-0.621889502	-1.268287056	-0.352448599	0.481421297	2.517253442	0.564633465	0.791624894	0.956412746	-0.124253744	0.47814772	-0.102428083	1.096918137	0.516615809	2.62447466	2.668399942	1.54926516	0.544444335	0.879748576	0.737060059	-0.479747018	1.212597352
STEAP3	218424_s_at	1.671705376	1.233370388	1.269715123	0.738438757	1.458048854	0.19027502	2.050680347	0.886802338	2.456974743	0.213739704	0.270486842	2.494023584	-0.030441333	0.560501322	-0.843192316	1.19127661	0.922542379	1.941004079	0.764392359	0.572505351	1.88725745	1.476107018	0.296405837	0.284800985	0.270284815	0.293676649	1.037401973	0.586420136	-0.222512295	1.173542524	-0.236971558	-0.21241652	0.134618398	2.654445921	1.050770534	0.976561823	1.089784899	0.929908378	0.041039252	0.863065673	1.380346119	1.980290849	1.323598
LOC646903	237116_at	1.15736883	1.763573895	1.397017835	2.948244989	1.621240003	0.837872538	0.71100867	0.92845151	1.584897097	0.359335171	0.825868972	1.262664367	2.474013725	0.869794592	1.044402793	0.8163197	0.781671512	-0.389300883	1.326707206	-0.232971565	1.109608621	0.968829444	0.457280558	-0.355083853	-0.093140798	0.62152163	1.149168105	0.256207073	0.757389081	0.818502686	0.904169995	1.190638247	0.769393966	0.959553549	0.587145377	1.541220224	1.61952213	1.079324925	0.407625763	0.8468767	0.597785819	0.521394027	0.266847575
UHRF1	225655_at	2.043845616	1.242417451	1.877271675	0.991296784	1.401892225	-0.914176176	1.698139028	-0.865340232	2.400748772	1.899486105	3.208508364	2.539264146	0.319000032	0.016164098	-0.798770401	0.736698382	2.513346469	1.054541919	1.098334659	1.089462761	0.923584453	1.242791195	2.040264625	2.813123224	2.366959727	0.618837508	0.072638453	1.030259792	-0.679545129	1.249066398	-0.614885534	-1.053862956	-0.668632312	0.828367957	1.848739944	-0.877343977	-0.754299344	-0.707372539	0.834098011	1.742064219	1.196411524	1.550539897	0.473966828
TMEM63A	214833_at	1.216107273	1.043691872	1.035891452	0.562785081	0.378475444	0.182528825	1.417888044	0.841132368	1.145099088	2.601410255	0.621779577	1.597407697	-1.599302421	-0.327656492	0.585220528	2.379329178	1.307120892	0.698989903	1.099658576	0.984638928	1.193079525	1.156246449	3.179257203	1.671985202	0.671101846	1.479546905	1.292933666	1.484458196	1.179982699	1.196080226	2.365960729	-0.42969318	0.109956505	0.010375398	1.345042954	0.156337717	-0.178966439	0.260557217	1.42634549	1.482820926	0.368597283	0.381964961	-0.567471221
TLR10	223751_x_at	1.243825405	1.706016285	0.94100344	-0.114904401	0.660113831	0.434360065	1.334962017	0.574048015	1.399382765	1.522666756	0.120064965	1.812680989	1.483106603	0.804860284	-0.306090873	1.649531769	0.443365086	0.701458744	0.655214972	2.096148484	0.742655428	1.139071668	1.079323628	-0.549831936	0.985730077	0.497110765	0.472283544	1.847330709	1.864791132	0.849330462	1.232925022	0.566954717	0.27502982	0.326321388	-0.458327766	1.13252499	0.721101989	0.966100913	0.476922266	1.258024796	1.985926873	1.707097573	0.685361789
HHIP-AS1	236632_at	1.053267209	1.001181804	1.297358718	2.000667993	0.900615441	0.465299151	0.44511009	0.573883646	1.043438511	0.947111113	1.419646213	1.071520438	0.008314914	-0.128644428	0.190835309	1.095528713	0.830341494	0.597347432	1.061101999	1.031413971	1.964208897	0.783686629	2.026413507	-0.329427494	0.380607889	0.522592742	0.907550699	2.145365408	0.917645614	2.468937574	1.389089983	0.01131572	0.953113678	0.52368379	2.524048627	1.203295265	0.939744125	0.223847078	0.817245365	0.713571069	0.589980977	0.156458362	0.218936741
THBD	203888_at	4.105654362	0.727348315	3.460551633	4.448389708	1.851189822	0.792856601	1.471649933	-0.00843538	2.097623606	0.416902095	-0.634844848	-0.122749012	0.364245534	1.006753581	0.379797601	-0.108562257	0.971285956	-0.066546861	2.7601807	0.239291592	0.31022726	1.744476129	0.139164683	0.832432896	2.015482226	-0.090282401	0.303405643	0.383071981	0.187727341	0.700368514	0.266846975	0.253751762	0.384435358	2.719012848	0.07368521	0.681816246	0.682635049	0.295493821	0.869521249	0.759844924	0.439819171	0.421539587	0.392620659
HLA-DRA	210982_s_at	2.371519554	2.178042321	2.948972798	2.630583234	2.776518666	-1.316540468	1.882625443	0.080878791	2.529312978	0.399540158	0.563235756	2.534681937	1.147357892	1.032225848	-2.94258716	1.613891056	-1.300988058	0.738118424	2.484924888	0.796503399	2.055870675	3.099158335	0.909725724	-1.038386658	0.971474689	0.791046541	-0.292893784	0.465837317	1.109706832	0.657360859	0.796229849	-0.719048673	-1.968595769	-0.155662397	-0.836910691	0.140901002	0.190555192	0.810690284	0.553141158	1.185281549	2.848706658	1.990664986	2.205107731
B3GAT2	239144_at	1.279887849	1.763663206	1.367969101	0.97531755	1.479590673	0.676063629	0.532828508	1.398507985	0.389541922	0.871135214	1.362495025	1.533284101	-1.110133849	0.527918483	-0.224265659	1.641324521	0.649326109	0.341851203	0.893778455	1.691524472	2.25845802	0.356855177	0.59476083	0.537234431	-0.088269998	0.297379263	1.567388222	0.211167361	0.833210955	2.465261166	-0.995545321	-0.400236801	0.178973618	1.125954485	1.379411141	1.443251397	1.391415085	1.634231086	0.215531493	1.339578907	1.378046501	1.319115967	1.825482813
SLA	203761_at	2.386986018	1.417863098	1.755281443	1.63162747	2.296843983	1.381638326	1.033238818	0.05924811	2.620444245	0.405738532	0.549244604	1.807248859	1.527327515	0.867360631	0.187203605	0.410376385	-0.312068581	0.034148651	0.428242106	1.441660565	1.295971582	1.798516748	-0.225855802	-0.393497886	0.303175668	0.367814207	-0.825802107	0.187203858	0.376817904	1.139914481	0.060339491	0.768597813	0.12636262	1.196388861	-0.529512488	1.969853211	2.772509309	1.140186931	0.185021227	0.799972136	1.43729529	1.265687126	1.650100951
CHRNA1	206633_at	3.780503705	2.691399358	1.725775441	4.284778248	2.759926415	3.908123765	-0.581511665	1.360469237	4.488676699	-0.992115041	-1.328783344	2.496791859	-0.000390533	0.293990163	-0.909994717	4.376840112	-0.515759143	-0.218105445	-0.010357162	-0.91463289	5.173221318	5.498430459	-0.988841602	-1.041030084	-1.091002839	-0.307593407	-0.52039836	-0.961285701	-0.457375639	3.786443303	-0.874800343	-1.087058882	-0.446188974	-0.196280134	0.991061271	2.290535285	4.358288365	0.466416214	-0.868251808	-0.932366239	-0.663085735	-0.868252493	0.828457164
MYRF	217463_s_at	0.933611311	0.21323155	-0.07717201	1.905988764	-0.179943281	0.054145673	1.507766078	-0.829540185	0.159048891	1.754674181	2.280683571	1.709930221	-0.94549156	-0.924210438	0.463112559	1.271771069	1.063877442	1.450745839	0.269829821	1.633539089	0.498307349	0.449198232	3.303511323	0.03290909	1.537381011	1.289231476	1.565605218	3.27350097	1.841159588	0.663912932	2.276863769	-0.291252661	0.785866885	0.483847036	2.407548379	1.030592244	1.584976254	0.931556367	1.490578037	0.680282943	0.007219761	0.059056462	-0.835269191
APOC1	213553_x_at	0.911952758	0.585272935	1.123373125	0.283571336	1.271339375	1.070565326	1.480077818	1.053650143	1.440608036	0.821748414	1.525913363	1.4858077	2.406597348	1.259362406	1.182697382	1.312836033	0.60021332	1.025550056	0.878931364	0.386316318	0.894865248	0.914781638	-0.051296986	0.390222153	0.221546259	1.146411885	0.92842278	1.5079065	0.621219368	0.938244684	0.354395061	0.362853172	0.260815759	-0.024560865	0.802649181	0.697611485	1.029641086	0.235716155	0.426422033	1.622221008	1.268092394	1.238899581	0.867310018
CBR1	209213_at	0.925612421	0.718354524	0.66626931	0.840892363	0.590574332	0.516427921	0.93194442	0.516701928	0.620270813	2.054079877	1.524523098	0.987327634	-0.233845198	-0.3997225	0.806171097	1.441311153	1.761610077	1.267520817	1.473889026	1.196585894	1.369284889	1.178850826	1.984236061	-0.589984814	0.149855053	1.114738213	1.223868388	1.410208824	1.507334071	0.492419599	1.955588891	0.132289262	0.247421054	1.932671163	2.342457463	0.554078772	0.345639359	0.000240477	1.406389563	0.8727406	0.057807912	0.141564498	0.700859859
SLC26A9	242271_at	0.165803271	0.141981382	0.918994404	0.942921687	0.530856517	0.020343602	1.133749933	1.030621481	0.961705776	2.677130984	1.722236968	0.458231112	0.088277988	0.029620805	0.912487462	1.940225848	1.956868683	1.655940328	1.487944708	0.76188725	0.614560974	0.523708978	2.626657966	1.117466653	1.019189498	0.514706544	0.736514306	1.551993203	0.874291314	0.832003431	2.216598584	-0.265305032	0.60637637	0.764615202	1.943226303	0.620563139	-0.003937057	0.417853055	0.741971361	0.764888189	0.33027534	-0.009393751	0.627111474
ABCA8	1565778_at	-0.442967587	0.975230079	-0.228748755	0.460569378	-0.248896933	0.556070322	1.646285581	0.615819292	1.302434637	2.14310374	4.184119113	1.89510381	-0.619267006	-0.666465206	0.11654628	1.833171641	1.866184768	0.359908274	0.328902969	1.912291733	0.783607852	-0.456116744	3.206308921	1.248254042	0.568280723	1.555434281	1.37973451	2.405835206	1.148376632	1.31998515	2.857362991	-0.433744657	0.036881251	0.27915152	1.47249505	0.205215575	-0.067884086	-0.249586611	1.199941403	2.222769019	0.001141009	0.206306389	-0.225304315
PABPC1L	226670_s_at	1.618820879	2.240731353	1.625048293	1.683326358	1.990380644	0.963886972	0.585749709	0.783003386	1.957114266	1.112577574	0.829656863	1.412687022	0.264904729	0.75217431	0.377855603	0.778092651	0.060831415	0.386040789	1.791027322	1.009721952	0.975073249	0.3854941	0.582202776	0.679859018	-0.172003149	0.180329301	0.919143565	1.145863608	1.187605356	1.054465374	0.861031744	0.010358782	-0.396153526	1.757813396	0.931421041	1.054465374	0.209249097	0.933057935	0.889952025	1.124581246	0.809467788	1.064014767	0.232712816
VCAN	204619_s_at	1.911865577	2.202934523	1.677569579	0.91542445	2.788397978	0.639659212	0.795989568	0.899117844	0.67045895	1.894116099	2.246335115	1.579547293	-0.060413527	-0.127801161	0.354009523	1.450499449	0.488787275	1.075637159	2.148121054	0.629292359	1.368925319	0.636113036	1.661395266	1.470076691	-0.096574584	0.602010215	1.240969912	0.126473508	0.295352519	1.16703351	-1.057867847	-1.163451556	-0.473745774	0.635839627	0.856010182	0.485512459	0.85219193	0.328910435	0.285803099	1.746517438	1.065541707	1.177127968	1.183676744
CLEC7A	1555756_a_at	3.112730988	1.023756535	2.539197779	2.566132799	1.131530616	-0.539054608	1.643558849	0.853453267	1.089378825	-0.154094994	-0.141818594	-0.123811244	1.657745631	1.857182496	-0.454205476	2.519605181	-0.309333553	0.576261583	2.324000336	-0.313153599	1.607818836	3.171933437	0.874734104	-0.123616647	0.44638964	1.10690934	-0.546966162	0.928208315	0.46249213	0.291429693	-0.695111687	-0.324339139	-0.505496525	-0.568246869	-0.295147331	0.624005882	-0.229123267	1.519696129	0.962038261	0.500688264	3.333447922	2.099724851	3.053254382
LAMP2	200821_at	1.525243835	1.333657122	1.303189465	1.329915383	1.16732793	-0.008619326	0.936998631	0.666079843	1.068789248	1.915355302	1.802133233	1.243109928	-0.446505802	-0.352653344	0.419444722	1.63707016	1.357150866	1.39289054	1.899388654	0.99947599	0.995110582	1.411715515	2.301676898	0.157953421	0.416814022	1.03194175	0.759115003	1.473374795	1.44554609	0.685998528	1.962554205	-0.09155836	0.188906634	0.212370118	1.419901165	0.060679263	-0.253889922	-0.042994604	1.429722807	0.939179779	0.517390903	0.008568351	0.331323543
SAMSN1	220330_s_at	2.286094931	2.699734179	2.435390703	2.26458447	3.476504435	-1.078022524	0.946351556	0.408883018	2.960721927	0.956446499	0.869141703	2.654246622	1.902608985	0.377235828	-1.190154351	1.269105579	0.418432203	-0.009360063	2.925917126	1.029291238	0.578308281	1.591859384	0.985366866	-0.467362067	1.383199361	1.090131496	-1.163143688	1.543570318	2.055664558	0.190621687	1.308119979	-0.327748652	-0.722256575	0.399061144	-0.847756473	0.313121374	0.527289877	0.486366231	-0.588570869	0.356228003	0.815394671	1.179617863	0.246006083
TMCC3	235146_at	0.962595958	1.310122653	1.25838686	0.481725693	1.242927072	0.074671481	1.209630783	0.381056289	1.38616995	1.731822014	1.627874809	1.486277972	-0.777365803	-0.307557804	0.423071781	1.666070206	2.096045905	1.619962562	1.875574848	0.702991873	0.653883655	0.636693938	2.720545087	0.478399375	0.383718778	1.220271441	1.250008959	1.557212685	1.584220957	0.750464329	1.915979087	-0.74353387	-0.013996813	0.256374606	2.446900137	0.30602922	0.00455633	0.393606534	0.603683642	1.013741446	0.168251403	0.722908121	-0.262268665
CD36	228766_at	1.537791394	3.771234529	1.813714957	1.639864541	2.349890056	0.258520975	0.224418315	-0.400627547	0.160486798	-0.294224643	-0.378801172	3.286079461	-0.216469589	0.083913454	0.709777011	-0.422998943	-0.393805927	-0.549590346	1.834561964	2.557904661	2.333368773	0.278710731	-0.430365365	-0.751723123	-0.838181079	0.211868458	1.912942857	-0.425181368	-0.397354042	0.679493431	-0.041587655	-0.165723397	-0.195189018	0.484967977	0.198772608	2.410032314	0.770617647	3.325366841	3.161397486	1.546263795	3.654395784	0.735149801	2.363925932
TSPAN15	218693_at	1.102744455	0.816012843	0.546001472	0.822100567	0.471215247	0.676440828	1.069857631	0.161617236	0.406466466	2.052851628	1.290574092	0.916255809	-1.294732278	-0.856843676	0.64370134	1.998558749	2.565766853	1.538300857	1.341238312	1.629424562	0.725277588	1.032479633	3.245103751	0.35371748	0.343569736	0.928532995	0.721457184	1.673350271	1.919439246	0.984189314	2.298122308	0.365145923	0.637154113	0.463363397	1.938537155	0.528296956	0.836591035	0.168711602	1.722731237	1.259199017	-0.720158138	-0.243530616	-0.69123826
TTC18	229169_at	1.17756098	2.122339419	1.221181327	2.103485353	1.830640451	0.43117417	1.352783492	1.485922153	0.451761203	1.288396246	0.122335178	2.238924092	-0.085831832	-0.220880433	0.276208753	0.782302791	0.135431244	0.164896181	1.353720754	0.34632517	1.939906572	1.063040654	0.407984298	1.027803401	-0.095636602	0.236376402	2.169080425	0.476736809	-0.088560836	0.557220186	-1.155858408	0.13870492	-1.227610939	2.528666454	1.148981272	1.456184579	0.83468533	1.331775831	1.587687101	0.7809387	2.419535925	0.740559686	1.491652259
CD84	205988_at	1.277042851	1.81251909	0.951345038	2.180404544	1.933376313	0.105746457	0.629301593	0.962694858	1.60270928	1.023536411	0.988341634	1.757167167	2.041724641	1.028719779	-0.365152059	1.281357007	0.160585671	0.236704698	0.973730213	0.750708969	1.59046966	0.753982702	0.635576846	0.728793255	0.320654961	0.677319614	-0.053311355	0.896398808	1.163768182	0.897489593	0.865842106	0.170679878	0.141487463	-0.036395669	-0.07322761	0.516623775	0.657675763	0.608839421	1.030083823	1.132120635	1.379575607	1.795090193	1.204966273
GYG2	210964_s_at	2.751583584	1.963307539	2.568008871	2.976577678	1.727578523	0.591703924	1.640177132	0.815149607	2.323534074	0.605891672	-0.599456606	2.772681756	-1.380558892	-0.53370481	-0.606003982	1.173098003	0.662367036	2.280502061	2.041768089	-1.197492523	2.249126912	1.991850578	0.17564493	0.111646731	0.120253988	0.234847575	0.46320413	0.048779815	0.092158581	1.114167299	-0.783342008	-0.170572816	-1.178121422	-0.204131003	0.532227776	1.414004521	0.637539304	1.899089878	1.302145888	0.716660233	2.041779862	1.447015973	1.473207796
REEP3	225785_at	0.853874639	0.897074574	0.895151906	0.53744597	0.989249113	0.195493624	0.95149656	0.401751141	0.197753946	1.76561108	1.328816133	1.262246419	-0.202287391	-0.465836894	0.716046986	1.519794845	1.580908319	1.780072234	1.331632879	1.407662578	0.794621811	1.169757447	2.534710968	0.454790224	0.542276377	1.200314509	1.1498414	1.644748907	1.720321111	0.582635289	1.866830373	-0.031224498	0.199858882	1.424305332	1.82372287	0.349368335	-0.008034337	-0.015128226	1.314356619	1.121467043	0.408026051	0.270248569	-0.157542925
DDO	222134_at	1.050333962	1.378935491	0.99338641	1.772883376	1.403633722	1.053040069	0.676812694	0.640525609	1.109380954	1.173083416	-0.194050321	1.289035894	0.496200222	-0.027079532	0.766026537	1.164899077	0.609425071	0.851421484	0.547459404	0.400711698	1.069410024	0.944454734	0.662079959	0.085841495	0.149431724	0.786489222	0.678722414	0.40125713	0.606149964	1.157532914	0.781304901	0.453368284	0.569045577	1.217281597	0.923720667	2.022666655	2.02539442	1.474284848	0.87815898	0.610242522	0.65416705	0.971465051	2.007388566
TAGAP	229723_at	0.807516577	2.698644044	1.725534126	0.683058788	2.797323819	-0.03381586	0.1227876	-0.15958817	1.736623361	0.631609079	1.268659793	2.198451627	1.171532806	0.511293448	0.018021646	1.422532544	-0.083741668	-0.157678423	3.371976138	0.838957009	0.691904305	1.55976393	0.726825289	0.243848188	1.245502539	0.757928446	0.010109528	0.712638742	1.428807775	0.939902511	1.604508005	0.205726434	-0.246892706	-0.187689294	-0.123029478	0.136156336	0.248014862	0.840594153	0.371878757	0.818221985	2.339503715	1.044941715	1.295669899
TMEM206	222752_s_at	0.68484979	0.618876402	0.544789819	0.159449645	0.225912709	0.910728978	1.479300573	0.5429582	0.206077412	1.957292936	1.308783264	1.004581714	-0.509607029	-0.1931272	1.030772882	1.361439197	2.302146063	1.561693845	1.637566197	1.238666548	0.565603804	0.453471328	3.026773683	-0.794489198	0.186610467	1.156546056	1.076880365	2.40363713	2.228754364	0.376807571	2.802782378	0.180099728	0.807327882	0.331790732	2.448653241	0.873624711	0.492486461	0.731210009	1.527591354	0.59506859	-0.346181999	-0.526248929	-0.49323626
CMTM7	226017_at	2.082135754	1.842347004	2.031169669	1.70040021	2.525438597	0.2458562	1.222575591	0.527141017	2.708840462	1.246585335	1.676832684	1.471940223	0.954933069	0.445293618	-1.377735091	0.961207683	0.200022914	0.146548352	1.928083215	0.911280398	1.189291019	1.472484964	0.609261469	0.879335793	0.602491087	0.591255354	0.04232733	0.732852239	0.906642354	0.602440822	0.331524195	0.122811714	-0.253416282	1.290236712	0.050511867	-0.041975783	0.537508691	0.45347786	0.100985315	0.441473493	1.35571601	1.351896266	1.329524337
LOC100288238	1562880_at	-0.765535566	-0.580595644	-0.985909273	-0.319397952	-1.179278192	0.393022165	0.970051263	1.201953226	-0.634113862	1.779255265	2.640568873	0.851371508	0.090184759	0.616195255	1.129654871	1.858374946	2.310994421	1.249698663	0.143386626	1.426489717	1.003881898	0.967048907	1.956046427	1.72611187	1.267615256	1.200317021	0.929945407	2.726781615	1.415575939	0.950134297	3.160303717	1.06745059	1.003335979	-0.480568403	2.236784648	0.758064855	0.702681123	-0.026584599	1.164576744	0.763794061	0.1924953	0.729690323	0.467231999
LYPD1	212909_at	1.052632908	1.846225994	1.762728651	1.558795627	1.03745251	2.847957032	-0.312739768	1.672892722	1.155475561	0.046573478	0.068672324	0.711452088	2.30803331	1.845320149	1.127785134	-0.50617316	-0.49880628	0.89588315	1.141411863	-1.171870785	0.120782694	0.233186048	-1.035730083	-0.251093833	0.840487485	1.51738163	1.552849546	-2.183238377	2.120055441	0.83176863	-1.037640215	0.736279718	0.148610592	0.665071358	-1.142951546	3.241919789	2.538026549	4.010745471	-0.176598934	1.296665317	1.252194793	2.688899535	1.510288403
MORC4	219038_at	1.531428125	1.723573851	1.7841951	1.715494411	1.229971463	0.128773647	0.828573905	0.032193257	1.644240242	1.646508632	2.705348993	1.802565974	-0.039833066	-0.463804827	-1.344490335	0.869498507	1.429885064	1.059659015	2.050882407	0.229719082	0.462714079	0.515642016	1.752365392	-0.287833901	0.908062511	1.182431063	1.188705637	1.645417241	1.319116372	0.537195062	0.897872052	-0.472262435	-0.791742961	2.648055701	1.77009908	0.889141587	0.884230607	0.924336856	0.693252405	0.62231745	0.058385078	-0.063022996	0.204074967
SREBF1	202308_at	1.565437301	1.138645686	1.448149074	1.577610919	1.017719988	0.365153315	0.946819552	0.96591709	0.975009837	1.833233385	0.901531063	0.693636377	-0.519351658	0.565954686	0.463916615	1.564226354	1.410080169	0.171719495	2.068589543	0.038852213	0.4333601	-0.050908361	1.963644278	0.588074402	1.525237269	1.179268288	1.466008932	1.437362199	0.887888238	0.082776834	1.11706331	0.045673336	0.072682489	0.504567107	2.106060321	0.456822652	0.541672135	0.848057178	0.860879153	0.376884345	1.887253161	0.934815238	-0.457963288
RGS9	206518_s_at	1.312088561	1.721180141	1.726952817	2.275230588	1.755287981	0.810512533	0.781320178	1.204474427	0.703471428	0.926464119	0.741760781	1.06205918	0.858530348	0.856075858	0.899726998	0.814878422	0.885813687	0.483394288	1.467749936	0.782957104	1.071608645	1.029319724	0.765770141	0.315139561	-0.663133641	0.81651517	0.881447866	0.728938018	0.865623596	0.785958592	0.046052772	0.449564544	0.825791081	0.633994693	0.782684328	0.805602261	1.290960862	0.962204882	0.858530746	0.2192984	0.665096652	0.854983844	0.907366645
ANKRD18A	244297_at	-0.358302218	1.612475081	2.437444899	0.35126908	0.64055439	0.737723185	2.538379359	1.309568538	2.327014084	1.742271608	3.483997078	2.898511761	-0.493270925	-0.106402007	0.975628132	0.780557205	0.626139212	0.514278429	1.687017228	-0.234085111	1.559205155	-1.006184046	3.261916636	0.92366051	-0.429477614	0.985177464	0.920516948	0.172973111	2.422154942	1.571482658	1.943890504	-0.392323221	0.368861975	1.185704193	1.493453151	0.766098391	-1.093215067	0.380320516	0.017461597	1.491270771	0.135867892	0.67906576	-2.862224121
HGS	232627_at	2.647546381	1.766993592	1.688673454	2.257729674	2.492166146	0.044841443	1.087040019	0.884329557	2.671718418	1.807575143	-0.1556857	2.006465464	1.020197504	0.04456954	1.10313651	1.474180995	0.396243461	0.364049382	2.142504114	0.396788284	-0.200156389	1.402699587	1.696261622	1.624480696	1.396195556	0.543569031	0.014012862	1.174072073	-0.193336319	0.558028553	0.610411589	-0.216252531	-0.144499866	-0.220618733	0.455719172	-0.416780558	-0.138224724	-0.439697862	0.129418607	1.389877618	1.819579698	0.10158957	0.863868454
SOCS3	227697_at	6.044772668	1.927442606	5.495865897	5.540710657	2.453508361	-1.396182043	2.904384864	-1.3904524	3.195891027	1.802984279	1.938576899	1.495507754	3.713042166	-0.141724526	-2.038143193	0.333266861	2.861824484	1.824537614	4.598346147	0.666660348	0.869370501	3.013788102	-0.557513421	2.547779913	4.380613097	-1.037415561	-0.974665826	-1.652365908	-2.498947643	1.001963758	-1.50476686	-1.969936085	-1.270681717	2.68284954	-1.344617541	-2.074974046	-2.397182543	-2.070336419	-2.023410772	0.982321179	0.848090038	1.407111348	-0.343616944
CDKN1C	213182_x_at	1.058177935	0.434587345	0.622745505	1.072800597	-0.178856853	1.037367953	1.580019738	-0.056120821	1.161474835	1.499536208	1.810285972	1.722982679	-1.172528565	-0.801209819	0.603846455	1.609213141	1.682603319	1.50635719	1.189981389	0.431419069	0.878856365	1.449063179	2.691516075	0.505092756	0.996478053	1.440333115	1.121943999	1.716433588	1.234620386	0.373581065	2.491261021	-0.232093885	0.484349144	0.667687977	2.050919209	0.677508603	0.246990156	0.074836136	1.049918302	0.584748774	0.243171363	0.134584098	0.147134868
ZAK	1555259_at	0.994334246	0.636697742	0.235336652	1.120754034	1.612713186	1.621479901	0.770806386	0.959329491	0.370045846	0.774899541	1.101745872	0.943233168	1.489978042	0.831102192	0.978154765	0.908038908	0.854019512	1.100654636	0.210535246	0.636576087	1.084012272	1.254801	0.644488621	0.76144094	-0.073719967	0.912131244	1.164223054	0.771625743	0.789904325	1.147580557	1.033538448	0.788814316	0.661676369	1.353291275	0.900672163	0.754164648	1.061094601	0.756347497	0.739978371	0.839286441	0.579828539	0.666587003	1.014169016
SLC2A5	204429_s_at	5.194212486	2.53513142	3.264677241	3.345796595	2.830154705	-1.958896106	1.80965962	-1.237269419	2.888362649	-0.207348013	-0.308839823	2.181521873	1.987542293	1.267553416	-2.134323436	1.300291975	-1.152146569	1.357585559	0.966834867	1.304111179	1.361404889	3.816299566	0.478811353	-1.761382704	1.552670843	0.438705159	-1.334121925	0.293561301	1.015459603	0.558748811	-0.169698832	-0.126863708	-2.181249613	1.108221802	-1.017916768	0.162605015	-0.000272695	0.672790462	0.000272788	1.011641046	2.558568634	1.700527431	2.323938215
MYOT	219728_at	0.835209096	0.428844964	1.129182371	1.180533632	0.522138029	0.034345608	0.797442028	-0.007123842	1.409897915	2.37465392	3.013886519	2.190495205	-0.47338435	-0.990390257	-0.386352823	1.751789801	2.445043512	2.241513939	1.292187472	1.585638485	0.725416683	1.031799927	2.075362612	2.115149899	2.009165122	0.887202227	0.619831977	1.820269535	0.93603754	0.61383025	1.556718882	-1.391718549	-0.686733945	-0.698193712	2.487875963	-0.63407862	-0.395628779	-1.058596555	1.211320206	1.155117948	0.510156418	1.067813743	0.287802523
BLNK	207655_s_at	0.000808837	2.569011248	1.530802345	0.70338416	1.89844408	-0.813652087	1.306211077	1.240186878	1.798261458	1.458175403	-0.212615682	1.900154629	0.378054771	1.243461252	-0.723347645	2.031112135	-0.85048334	-0.559104469	1.550880132	1.056300996	1.899063846	1.617777718	1.427072921	-0.831017867	-0.249192449	0.617596396	0.174253	1.775745608	2.342679326	0.548025312	1.646152978	-0.159959334	-1.101484215	1.244279051	-2.377494201	1.562941002	1.299117559	1.790478674	0.238367439	1.338131367	2.358777001	1.933438635	1.015650851
B3GNT5	225612_s_at	2.196505699	2.139802789	2.027483894	2.531617263	1.811866669	-1.128436025	0.770710666	0.58191356	0.888427492	1.001521962	1.065363026	1.907851687	0.848738662	0.681769749	-0.103699162	0.882568321	0.469237399	-0.582509841	3.219813464	0.076366176	1.240245567	1.94168256	0.62420264	0.458708936	0.792593936	0.394209986	0.564999308	1.1466663	1.265890278	0.505795729	-0.058137074	-0.602971078	-0.612793429	0.168308791	0.210870098	0.741518588	0.495155535	0.671947578	0.834825025	0.887752653	2.164036551	1.174492837	1.289900432
ARRDC4	225283_at	1.25478915	1.449767312	1.491744345	1.03000936	1.234398311	0.117380674	1.203776804	1.007887255	1.588743798	0.954686334	1.559815362	1.971511623	-0.40862901	-0.369341147	0.073728528	1.237334386	1.172130062	0.561270603	1.455330745	0.688135141	2.186226065	1.224238508	1.924312758	0.400140806	-0.696320821	1.516163747	1.254795801	0.848284535	0.554722236	0.429767951	0.891390644	-0.476562096	-0.158173693	0.309724051	2.048448458	0.686771224	-0.187638851	0.387479452	1.351103391	0.856741616	1.026439677	1.053177177	0.873384853
MTHFD2	201761_at	3.145767437	1.237569592	2.232333811	3.002770019	1.778747615	-0.970450149	2.427060634	-0.433527004	2.269238551	0.753815449	3.625315266	1.601487441	2.278915595	-0.300386539	-1.033200622	0.192883085	1.980989006	3.187155992	0.925966768	1.06292713	1.03619032	2.292829357	-0.48700039	-0.008352377	0.897723154	-0.319485517	-0.217447928	1.563291506	-0.308845363	1.013818253	-1.031017674	-1.04574978	-1.505189962	1.130315848	0.741264617	-0.013646883	-0.811937158	-0.458080747	0.045011496	1.133589105	1.060472311	1.703523964	2.176333625
FRMD4B	213056_at	0.553112152	0.931561208	0.51701359	0.636680483	0.741375945	0.248517713	1.47923972	0.600737792	0.380206238	2.205777222	2.040443074	1.244063697	-1.129256057	-0.609794029	0.857740115	2.155032045	1.487425327	1.825184413	1.660476786	1.683041176	0.577820439	0.483695379	3.005159938	0.151776876	-0.201119993	1.48060409	1.539260969	2.018346212	1.746882164	0.759522066	1.926402254	-0.659175933	0.102828759	0.85828574	2.076728734	0.35219286	-0.130164656	-0.180092668	0.836460802	1.302448559	-0.004936596	0.419853392	-0.420452176
LOC101928323	241743_at	0.802230365	0.008568064	0.170176329	0.599383023	-0.38576094	0.741334091	0.647208301	0.941861274	-0.148665835	1.756795214	0.616925064	1.102011579	-0.525400858	-0.786221607	0.695226042	1.546718474	1.64166292	1.4013017	1.369503503	1.062996875	0.907485863	0.93149419	2.436952679	1.114895628	0.835224865	1.104193524	1.180039368	2.103830621	1.525711099	0.786896328	1.755703516	0.044535269	0.89411703	0.98414964	2.212688547	0.758521932	0.825092479	0.727420727	1.197227546	0.745972156	0.234150445	0.683768307	0.214779342
FZD5	221245_s_at	1.280263892	0.927769582	1.283692582	1.65028453	0.420699484	-0.034888437	1.446014207	0.561236969	1.320666628	2.301599352	2.027135398	1.357891681	0.593976709	-1.121556768	-1.226050112	1.019040934	2.399544451	1.650634803	1.313249509	1.869714221	0.42946289	1.023132833	2.802509562	0.96823035	0.918514163	0.599433586	0.841158058	1.234573913	1.000760316	1.083155149	1.313966149	-1.296166016	0.134263398	1.434555641	1.603980915	-0.231050552	-0.225321804	0.001125008	1.163912482	1.388994025	0.39645063	0.466839352	-0.631560014
FAM124A	241013_at	0.341284319	0.328936163	0.618047286	0.707806411	0.552144883	0.792978007	0.736230354	0.68439336	0.501528621	1.204128694	2.265423993	0.646470799	0.846725091	0.770334492	0.809893479	0.655746478	1.133193796	0.955037631	0.548015938	1.157747418	0.794888431	0.794342082	2.270608176	-0.708182764	-0.92798917	0.766787226	0.833901996	1.610094183	1.271243146	0.728591103	2.696762979	0.674572013	1.033338631	1.125008556	1.725498877	0.815623217	0.711676124	0.645652507	1.389922596	0.831719347	0.667205371	0.70321829	0.735958472
CA14	219464_at	0.204951504	0.230067101	0.383036027	0.344454257	0.2689655	1.183466823	1.763223226	0.47875431	-1.218491219	2.181194486	1.430374937	-0.016152621	-1.165025103	0.03404819	1.128082789	1.380994251	1.976029046	1.30378367	1.834882048	0.333884407	0.413005078	-0.032248971	3.659369174	-1.223764461	-0.594406511	1.356439476	2.018588706	2.0720636	2.565878961	0.738759537	2.995854163	0.426645952	1.047327169	3.20593139	2.714569524	0.473297949	0.010857449	0.384630637	1.642634021	0.716114699	-0.540798392	-0.635196531	-0.032248529
SPOCD1	235417_at	1.72268062	1.474776383	1.474952024	3.048216826	2.196521531	0.493304346	0.669278081	0.363711713	1.509757652	0.401089655	0.51840451	0.422097123	6.035777848	0.492759517	0.526316253	0.306145676	0.499580088	1.4615668	1.459979634	0.458382529	0.502035514	0.828608186	0.468205013	0.553122673	0.44842251	0.457291591	0.424825368	1.218750919	0.487847492	0.39972531	0.444195702	0.395360194	0.42455226	0.45756435	0.903089882	0.466840709	0.369441468	0.248306756	0.58661152	0.525498133	0.320605519	0.387993637	0.589340107
HSD17B3	206985_at	1.036917462	0.51095706	0.454429238	0.778065562	0.282222954	0.370760434	1.430418723	0.359028681	0.077344189	2.45952206	2.237440429	1.787276568	-0.074766172	-1.239462228	0.482892054	1.846207136	1.893952566	0.841386827	1.423481307	0.240894954	1.122124954	0.056736113	3.267634222	1.113301636	0.733425671	0.527089858	1.5998444	1.869943085	1.982892553	1.498352185	2.249444431	0.153590958	0.289730611	-0.082950824	2.031728657	-0.151702243	-0.084041825	-0.130967377	0.551371507	1.324289181	0.718614488	-0.0444826	-0.454812479
COL8A2	52651_at	0.761230714	1.473897804	1.697503711	1.88626154	1.604710761	0.526463094	1.021916947	0.2706892	1.620731846	0.211963373	1.253478516	1.825459814	0.867497355	1.152533259	0.52857802	0.895803057	0.562272908	0.594534409	1.144498169	0.755229006	1.445003586	1.179065052	0.299540787	-0.996867475	-1.228235757	0.928133105	2.135868319	0.714987856	0.885980604	0.714032522	0.42374467	0.598831576	0.20718907	2.54135723	0.595897937	0.659262867	0.380160569	0.760958992	0.73613162	0.676791035	1.262345354	0.86770143	0.893893988
PKD1L2	244444_at	0.903089574	1.206682916	1.402326254	1.46613186	1.326140725	-0.037028821	0.664954074	0.208787545	-0.141728187	3.51353774	0.623484839	0.634670396	-0.057218281	0.039090654	0.455423022	1.00380456	0.315463748	1.050458651	1.657155215	0.427595125	1.298458084	0.746528445	2.409408859	0.249328464	0.233527219	1.650404484	0.682415536	0.375485228	0.537543777	0.661407124	0.865754706	0.005805395	-0.001015582	2.007806902	2.93841848	0.81855594	0.712153154	0.645583711	1.368301583	1.31946568	0.725795417	0.389671981	0.019447152
NEK3	213116_at	0.690956882	0.715406681	0.608753426	0.920007553	0.462677648	0.30432973	1.279139274	0.863351265	0.117808858	1.675829929	0.615352354	1.583069213	-0.980411086	-0.30216312	0.38072147	1.540780171	2.128450135	2.170737587	1.492419496	1.732304501	0.711113897	0.888724159	2.554604666	-0.02408167	0.186731269	1.209022396	1.281867655	1.85262102	1.789051787	0.807149138	2.327066182	-0.288249087	0.366807298	-0.159202877	2.373992524	0.513860897	0.126992145	0.704840012	1.200838466	0.782867806	-0.269151398	0.195199289	0.187833484
CECR2	239752_at	1.402415817	0.993114201	1.11166202	0.901501869	0.799745323	0.547897326	0.91921505	0.600553126	0.800094022	1.556538892	2.157848613	0.802718324	-0.61352563	-0.565234102	0.219960008	0.837094405	2.198499811	1.678219413	1.32678882	1.378109499	1.027527278	1.010884582	2.251428555	0.939582336	0.486737435	0.832729638	1.309357532	0.983056491	0.952499523	0.648571099	1.807811236	0.014522693	-0.139079461	0.281619326	2.148026239	0.244787467	0.336457643	0.204409319	0.627018061	0.969688207	-0.014670372	0.648025434	0.607920647
RFFL	242155_x_at	-0.55611099	0.278338685	0.342037763	0.708594533	0.10630731	0.239420528	0.868013693	0.65602676	1.383045651	2.306901364	1.022706562	1.583911066	0.51333904	0.237511712	0.562174517	1.404936356	1.949772319	0.447861096	0.71835277	0.597097001	0.253881226	0.423851249	2.963595768	1.257701317	1.055366365	1.0093385	0.634746683	1.967504927	1.882382108	0.920123445	2.35519205	0.279799676	0.450589026	0.455499301	1.919487415	0.450588815	0.46504844	0.185947334	0.460410745	1.252426801	0.408846615	0.64129446	0.127835177
PPAP2C	209529_at	0.507303876	0.43912767	0.641451696	1.346756671	-0.349393245	0.186518433	1.057380952	0.454160834	1.336507802	2.005454425	2.645232211	1.478625827	-0.385599842	-0.646147972	0.301651089	1.625406288	2.29219513	0.57802524	1.419232954	1.095849499	1.054926252	0.582117299	2.485356417	1.050757372	1.316297826	1.243994382	0.96707577	1.985265208	1.842030141	0.871586542	2.23844745	-0.712445295	0.463709916	0.454707486	2.622314404	0.24926802	0.067566167	-0.10049456	1.487629428	0.97389615	-0.580942483	-0.011553653	-1.396694115
AP1S2	228415_at	1.279855171	1.342961044	1.12160642	1.450489525	1.366118229	-0.451402	1.641997356	0.633902375	0.607713987	1.49548959	1.571880641	1.293052715	-0.387015223	-0.794616746	0.003673039	1.290323364	1.662187312	1.732302938	1.864128406	1.500127652	0.802782833	0.971662441	2.353802519	0.094873418	-0.420149377	1.159913176	1.636540452	0.88954223	0.97411737	0.811239523	1.649363914	-0.751237362	0.215113832	3.04787285	1.513495091	-0.099182195	-0.220862677	0.078973332	0.989669255	0.979847192	0.405546852	-0.241870315	0.103528121
MS4A4A	219607_s_at	2.896644944	3.393046693	3.620698889	3.930167526	3.286920023	-0.778081924	0.934178896	-0.086739006	4.347340588	-0.625298901	-0.493796385	2.711644389	0.586869348	1.313680337	-1.003982338	0.370245761	-0.468969046	2.199275449	2.964995365	0.713461622	1.731923389	3.473921566	-0.305000029	-0.692972944	-0.543822719	1.015481441	-0.133119171	-0.113203279	-0.491887203	0.195091166	-0.359293198	-0.781900826	-0.84683413	2.472101779	-0.249616849	-0.091648429	-0.096833251	0.630523361	-1.082556023	0.018572221	1.474102997	1.079867887	1.029668576
SRGAP1	1555875_at	1.522861765	1.808544243	1.801968325	1.499006693	1.179639008	-0.168471479	0.786149768	0.810158444	1.235781581	1.182839864	0.949300123	0.802792261	0.842078872	0.168198377	0.517960666	0.795152924	0.433658678	0.826528231	1.684644527	0.803883169	0.839078065	0.781510963	0.829802484	0.463212816	0.352860538	0.770053312	0.94793526	1.580620965	0.491223559	0.789423196	0.445935148	0.442934263	0.679746893	0.795970955	1.376819349	0.804702295	0.824073075	0.75150117	0.386732162	0.742224345	0.854356376	0.908102796	0.800882924
SMIM6	236098_at	0.2619296	0.029977214	-0.097630308	0.609772925	-0.110886767	0.645748318	1.206408361	0.390655911	0.422383937	2.793986789	0.517793811	0.796077975	0.267611302	0.232417258	0.722958031	1.525615394	2.092004926	1.644295164	1.42613602	1.526706362	0.994968566	0.554624704	2.629472031	-1.072302057	-0.146443143	1.390020418	1.628197989	1.828998707	1.511155227	0.349187138	1.8576445	0.369649283	0.708772231	0.459408745	2.922214597	0.488601794	0.409482179	0.03352703	1.809355706	0.808899098	0.058353628	0.179760459	0.381108134
FGFR1	222164_at	1.27189594	1.580805547	2.038238798	2.881820743	1.447846606	0.516744079	0.353866952	0.516744381	1.154294019	1.077130861	2.168436976	0.413889198	1.563852703	0.638425325	0.238460871	0.777294384	0.811397538	1.080950402	1.882578024	0.428894048	0.733369353	1.336315384	0.453722163	0.475110623	0.152017102	0.795573634	1.917981994	0.350593537	0.598865107	1.082040691	0.423164961	0.224819959	-0.090567577	2.073765746	0.850957003	0.467635493	-0.065194271	0.378421951	-0.144859591	0.398609879	0.684533132	0.494918047	0.609233002
AZGP1	209309_at	-0.333927085	0.852317713	1.288520159	2.890888053	-0.004062964	-0.665558106	1.556615991	-0.766503336	2.5710649	2.63318971	2.732499209	2.513418836	0.782060011	0.647284757	0.193028351	3.470221611	1.485681183	2.438664391	1.180640242	-0.461210367	0.540063981	2.834535671	1.024058495	1.793510724	2.343475961	1.774058123	-0.863083799	0.583170041	-0.464757425	0.235861093	2.400467624	-0.159736673	-0.873997616	-0.818613456	2.3401737	0.162471993	-0.041603321	-1.508864115	-0.268321634	0.613726168	0.543064644	-0.063429009	-0.150732639
CAHM	235829_at	1.617304925	0.963457773	1.235078283	0.431586377	0.513159216	0.235775088	1.046888995	0.747324749	1.034502394	2.396563135	1.73877726	0.974317188	-1.45711478	0.241778082	0.671752606	1.818442721	1.747235409	1.197489072	1.695519828	1.035975533	0.612822389	0.460583531	2.70185626	0.530492299	1.111290774	0.924389764	1.221497446	1.50714766	1.313985878	0.65701981	1.869187908	-0.207294879	-0.082886341	-0.254494405	1.978318839	0.180119338	0.140285634	0.225407963	0.708311653	0.807892576	0.12555364	0.251598522	0.203855155
CXCL1	204470_at	0.788721621	0.014157873	3.372560178	2.670021247	0.682662643	0.396451178	2.127537537	0.224843785	0.926263635	2.066424029	3.425373632	1.30387337	-0.163115968	-0.196945601	0.423461675	0.297688452	2.068607393	0.067423673	4.751334743	-0.531431696	-0.048800607	3.583066877	-0.464316079	1.982598498	6.246019883	0.357710538	-0.283432212	-0.552711413	-0.33908945	0.867623156	-0.388197788	-0.328721557	-0.340725824	-0.160115048	0.001125728	-0.414934398	-0.3259932	-0.413024652	-0.350820151	0.31133047	1.600981837	0.36398571	1.232120781
FBLN1	201787_at	1.296951466	1.380484546	1.6693849	3.234184604	3.806459658	0.465744451	-0.109919368	-0.248242971	1.552867101	0.254577596	-0.273341917	1.544501559	-0.143204531	-0.057263403	-0.371559721	0.329332248	0.434916938	-0.066812484	2.018556198	-0.492695515	0.985479737	0.842790133	-0.434309637	0.639904029	0.173956345	0.161270883	3.766947365	0.541864097	-0.179490574	0.247482791	-0.447405828	0.448285058	-0.405117777	6.641994056	2.0980676	0.957652253	0.446374711	0.948102471	0.49220884	-0.546168921	1.450649621	0.936370866	0.847430618
LOC100128079	1569620_s_at	1.40378062	-0.067901023	0.989477365	0.975485506	0.093987107	0.152496786	1.600933754	0.577833681	1.145523886	2.328289894	2.127217116	1.383765109	-3.879063222	-1.584043479	0.762537874	2.00717361	2.404682288	1.51881363	1.319723936	0.973705456	0.62694398	1.410227497	3.158503134	1.548664577	1.202960781	1.923689258	0.802370094	2.088475767	1.399041451	1.224433009	1.926689773	-1.20781498	0.429688586	-0.159070264	2.861120662	0.044458051	-0.613327426	-0.183625408	2.098842831	1.316648918	-0.065762818	0.461882327	-1.749376566
MDM1	220397_at	0.617366102	1.106282717	0.615268065	2.213578094	0.678057839	0.307411038	0.897807864	0.557320386	0.583401237	0.580511178	0.534130448	1.782312102	0.027490688	0.5485908	0.330055578	1.311686202	0.617343155	2.252119962	0.979515129	0.622252968	0.625254683	1.010212243	0.722108104	0.830629094	1.245448566	0.673544846	0.981838993	0.908448634	0.690459381	0.556774983	0.615432306	0.791678983	0.538768281	2.525218849	1.356975093	1.076236796	0.651445957	0.891806057	0.672726296	0.428001385	0.444916257	0.581601726	0.781857216
SERPINA5	209443_at	1.419518397	1.241399316	1.697050378	2.39710781	1.434455561	-0.19123753	1.075223659	0.220730634	3.902193815	1.291029843	0.791483536	3.125516049	1.026932817	-0.153041326	-0.103387386	0.239828158	0.678534846	2.199269355	1.2580143	0.453996862	1.961637403	2.603052535	1.332226602	-0.304257523	0.300948739	0.674168919	-0.236253776	0.067948147	-0.237891561	1.139337728	-0.220703125	-0.165591446	-0.168593089	-0.198876714	-0.076650435	0.644703276	-0.221793779	0.300396009	-0.255897647	0.357144108	2.114966802	3.023478749	0.261382536
KCNA5	206762_at	2.503881187	1.663065299	2.069569851	3.070910493	2.441759084	0.234494453	0.212940563	0.576892233	1.480331205	-0.186749592	-0.165468762	1.615269949	0.017051897	1.113270026	-0.005048156	0.000954316	0.439661113	-0.232311577	0.944958944	0.005319353	1.78415028	1.094170522	-0.67538223	-1.417440837	-0.851802297	-0.066706259	2.271418803	1.737224246	0.011048878	1.276691394	-0.000954991	-0.312522227	0.243770943	4.544882604	1.608449659	1.292244083	1.356631032	1.941025909	0.336532024	-0.102992438	1.06743455	0.196025695	1.550065334
TBC1D8B	238067_at	1.305736812	1.113696699	1.55241711	1.024638682	1.822185104	1.202351267	0.854769746	0.839491159	0.469610119	0.517283757	1.259917646	1.380234337	-0.43842874	0.60922676	0.490000436	1.34885917	0.753551825	0.422340122	1.426732837	0.508552988	0.976450671	1.315573881	2.210445723	0.48847583	0.672568541	0.638691202	0.476359496	1.237273009	0.813299915	0.486454175	0.451804767	0.204897808	0.385235204	2.998096551	1.737637185	0.331215752	0.48972809	1.030197983	0.662427197	-0.27991595	0.451259652	0.283743306	0.153333352
PIK3R5	227645_at	0.224839094	1.802126407	1.554852565	1.57898937	2.466783844	-0.252396825	0.539619407	0.658571535	2.264073974	1.238328609	2.407936238	2.355826382	1.206679166	0.096822088	0.278250179	1.153206412	-0.190737201	0.232416767	1.282776642	1.053624636	1.069447971	1.052260417	0.840001498	0.695397554	0.804209553	0.523794675	0.172939839	1.051169518	0.97041143	0.794711965	1.093183837	-0.004942806	-0.288409592	-0.304233705	0.659389475	0.234326445	0.65256983	0.101732494	-0.263309756	1.019521308	1.076542677	1.7861642	0.959227169
SGK2	230573_at	1.337973008	0.658275383	0.5789758	1.199102409	1.224009024	0.705053396	1.545905126	0.249433326	0.633090224	2.209419988	0.159399912	0.490885333	-0.165808572	0.087101885	0.421313151	0.50507151	1.456419276	2.705419355	1.364767225	0.131026256	1.384938532	0.585282167	3.300454408	0.085846117	-0.17275664	1.631846608	0.616384988	1.461057328	1.76089199	0.227607149	2.578281467	0.110019201	1.240067355	0.097195456	2.412130066	0.596741784	0.045358951	-0.057223685	1.055362894	0.637937835	-0.402622435	-0.096238203	0.05163493
TYMSOS	228989_at	1.716136303	-0.242852858	1.351365262	1.517311225	0.543255926	0.599671806	0.417150941	0.584938552	0.13829102	2.259822279	0.73881357	0.948071737	-0.892962729	-0.105039167	0.370223996	1.137685685	2.202255968	0.332028912	2.166749375	0.47062453	1.108494014	0.654782607	3.244181366	0.084981854	1.180417148	1.258002055	0.9565285	1.427427943	1.461257859	0.382774033	2.178519932	0.075299043	0.32084278	0.133683986	2.931520683	0.358220472	0.00027149	0.002454388	1.751545816	0.757911298	0.086757412	-0.155785874	0.176790998
SP100	202863_at	2.206677416	1.816578614	2.614124875	1.888150446	2.865633018	-0.178973135	1.177249375	-0.384138815	2.197793381	1.238362547	1.302203397	1.555932596	0.1298671	-0.093032001	-0.180336018	0.663243866	0.74645561	1.029104547	2.467978223	0.694073127	0.860770081	1.581032156	0.532014174	1.334930334	1.667016935	0.532559342	0.803475952	0.432977895	0.375683946	0.429703902	0.766098306	-0.667058848	-0.595033244	1.146692625	0.193434918	0.461079022	-0.291922709	-0.140231092	0.446073565	0.327120981	0.886961574	0.974265785	0.813571397
VWA1	222723_at	0.282200651	0.79406496	1.383864456	1.058619897	0.261913598	0.331543112	0.273431265	0.58690921	1.991364056	2.404481039	2.999515353	0.233871867	1.350823486	0.102642142	0.372194345	0.565083173	1.616011804	0.264701318	1.052881599	3.109191037	0.076723262	1.325450373	2.726416437	0.984135053	0.08217146	0.312991311	0.289528074	1.291893482	1.402933055	0.987964459	1.89484007	0.128014867	0.105915379	0.068811118	1.51506538	0.458680697	0.075359566	0.166210767	0.343547906	1.812446883	0.226505447	-0.037864223	-0.672730906
NAPSB	228056_s_at	0.794114548	0.570278235	0.850433563	0.410035382	0.795480292	0.9217633	0.866379691	0.973327374	0.665389496	0.731331067	0.947409347	0.827911517	0.977419954	0.917944656	0.965415868	0.874837483	0.973601358	0.887660488	0.591930215	1.293353473	0.904030225	0.899937544	0.730785142	0.485667222	0.482455941	1.232785683	0.874564621	0.742789582	0.995426122	0.861741266	0.954229892	0.90921404	0.842916418	0.814269363	0.928583703	0.824364616	0.898300698	0.585368706	0.904030225	0.917671351	0.950683328	0.836641202	1.157759252
PNO1	242905_at	1.886787631	1.257740835	1.130309455	2.694688274	1.603766142	1.860693099	0.915893716	0.497922866	1.357715773	0.020476884	0.656981108	0.538575211	0.611691751	0.835137611	0.610054626	0.539392999	0.6659851	0.829407796	0.677455743	0.551670061	1.70627238	1.727007424	0.63761071	0.167710786	0.277293278	0.618239971	1.000470458	0.238737954	0.580861733	1.393340302	-0.049094417	0.695995772	0.415256448	0.405980709	1.302761926	1.742558599	1.335773641	0.82831677	0.123877917	0.446086273	0.025660323	0.216638873	0.955999762
C1orf228	238365_s_at	2.489924367	1.732325734	2.065861304	2.781414545	3.952267581	0.488504829	0.852728952	0.609094159	2.658388823	1.240142906	-0.95829456	1.444216592	0.422754107	-0.093433528	0.461494928	0.412931937	0.479229526	-0.210749448	2.133198038	1.912660134	1.170026307	0.631738789	0.549345853	-0.266325482	-0.413933395	0.567624784	0.912205071	-0.236122249	0.011603694	0.694489153	0.309803548	0.508149011	-0.377446673	0.574991223	0.372553436	0.999509617	0.725318864	0.638014599	0.517970439	-0.050054784	1.320354122	1.517607286	0.950401746
PROX1	229376_at	0.85691902	1.29245531	0.767790121	1.096428853	1.521157301	1.049910986	0.722246718	0.823192226	1.195562412	1.158496671	1.299820097	1.199966271	-0.691814454	0.171136741	0.348474359	1.953240353	1.519719123	1.273356424	1.281436835	0.127757802	0.32883187	1.003803552	2.298911821	0.712223867	0.347506923	0.697692699	0.642035168	0.860842691	0.448328093	1.440326097	0.652948267	-0.878427263	-0.068405133	0.424864917	2.299457617	0.577921152	1.613844297	0.552003289	1.150857023	1.205149374	-0.020660291	0.019990638	1.21933725
TRIOBP	1552334_at	1.301485981	1.815517966	1.270948085	1.15817284	1.299458027	0.08754458	0.778614409	0.777522902	1.383444743	1.652205478	1.481689016	1.514973811	0.365282008	0.133380185	-0.460291548	0.748876206	0.350004157	0.308534692	1.609694124	0.781069676	0.999876572	0.527613271	1.42766935	1.247003103	0.581931583	1.136562974	1.100277048	1.036981304	0.806987689	1.205587883	1.38156103	-0.286500634	0.192583041	1.230142869	-0.174096455	0.63374385	0.386016942	0.680669932	0.83072457	1.065355167	0.963864191	0.727868625	0.392292581
ANLN	222608_s_at	0.993177765	1.216176574	0.988772364	0.597065909	0.931230324	0.075698557	1.537777134	0.091248797	1.039179603	1.42728381	2.193379182	1.590978147	-2.114282521	-0.729412095	0.31224055	1.491669497	1.690287147	1.52440946	1.504447818	1.399725092	0.88080979	0.741394844	2.502491005	0.768631179	0.635924301	1.293051714	1.503673521	2.114533175	1.958202032	0.785594073	2.036775284	-0.487414793	0.478390055	0.417550432	1.722751912	0.081428123	-0.042162496	-0.054439533	1.353891223	1.176554479	0.008311472	0.317968065	-1.521154899
LIMK2	202193_at	2.664804225	2.231155394	3.17922073	2.304299499	2.258825521	-0.031704892	1.598161365	0.571514792	2.291671919	0.78131959	0.423370666	1.148816667	0.445741533	0.056419135	-0.017517812	0.647634101	0.879263638	2.518406323	2.252667733	0.178917799	0.867804919	1.528590771	0.77504405	0.645324083	0.659840003	0.116985887	0.96765845	-0.283523591	-0.732051497	0.331426968	0.083700823	0.055054849	-0.845001475	1.882993166	0.62853472	0.006218014	0.061056295	0.001307499	-0.388834685	0.683919724	1.38863118	0.821697482	0.777772842
SLC45A3	238499_at	1.026319199	0.692854765	0.633912509	0.721329258	-0.481985836	0.207735958	1.51784923	0.653261476	0.638846034	1.548133504	1.507482096	1.517303917	0.220558291	-0.545538039	0.350423809	1.478289605	0.993476917	0.842330589	0.997984591	1.204644069	0.779035513	1.216648495	3.056592198	0.290981085	0.458115911	1.440639713	0.95773686	1.961738665	1.497387137	0.718194225	2.242749618	-0.204777989	0.815320722	0.6156115	1.408445576	0.5212143	0.349060173	0.706736085	1.424270176	0.80195252	-0.010798257	-0.175858639	-0.190317622
CSF3R	203591_s_at	2.48382808	2.157044357	2.465604147	2.058016148	3.572724658	-0.935913471	0.790807062	0.448137125	2.661667637	0.764616221	0.74524482	1.730967908	0.108467049	0.428220662	-0.977655767	0.753975003	0.24324413	-0.320142423	1.95251529	0.559996069	0.858195811	1.700137653	1.042900078	0.789105555	0.351933908	0.70895891	-1.076145717	1.325547313	0.838278796	0.73787882	0.975510232	-0.364613444	-0.020852652	-0.049499933	-0.070507417	0.764615627	0.558631569	0.42685642	0.233694829	0.864197874	1.385296453	1.391025289	1.343008645
LINC00263	232230_at	0.42422502	0.578976959	1.623868641	0.151907642	-0.207408812	0.501288307	1.448541554	0.936719792	0.654045942	2.496197716	2.548852357	1.415531213	-1.596476161	0.156982508	0.471822679	1.452634915	0.958818924	-0.187325007	1.139427844	0.348779248	0.773297419	0.595958835	1.93171936	1.082628886	0.458153612	1.487829592	1.4452684	1.259201789	0.946541108	0.758018533	1.798852061	-0.676503729	0.362965019	0.888701952	1.585501727	0.573314607	0.141702862	0.595141366	0.968640512	0.566221299	1.751926149	2.425535842	-0.69914797
CAPN3	211890_x_at	0.85350357	0.666674708	0.789839656	2.032682566	-0.269915311	0.699683637	1.321183126	0.394116784	0.671642114	1.387207013	2.525985754	1.141662845	-1.715923574	-1.115704676	-0.047315458	1.929585863	1.789081343	1.033624991	1.874431161	1.489789529	0.949593573	1.060086685	2.864563153	-0.276154841	0.583672443	1.266072766	1.045627	2.098466183	1.823456716	0.625746851	2.350558065	-0.184001923	0.429584579	-0.284402489	3.032351265	0.176129975	0.911396993	0.365744937	1.972420336	0.7768934	-0.971652785	-0.581237946	-1.175725268
IGFBP5	203424_s_at	1.211119067	0.972204812	1.610242097	1.40980735	0.590468174	-0.462533553	0.743359682	0.777734723	1.057732649	0.904328172	0.866951407	2.181156631	2.154692207	0.295378852	-0.095309209	0.96271292	0.54065055	-0.983359632	1.647949662	0.026099182	1.54028701	1.563204169	1.37086174	0.679838575	0.543279587	1.368133815	0.874043854	-0.810660458	-0.376866187	0.928335603	0.010820506	0.081210352	-0.320937844	0.820296784	0.807474125	0.692614754	0.432338274	0.957256862	1.295288446	0.497816308	2.223444793	2.759276444	1.960440537
ZFAND4	223624_at	0.483226276	0.810885449	0.542308574	0.333618255	0.868673176	1.308760203	0.934987975	1.01574461	0.48861475	1.037844162	-0.316195481	0.832405025	-0.431328677	0.267381783	0.880968356	0.951357497	1.351322233	2.024385642	1.198323912	0.272291989	0.975093946	0.69380897	1.517200192	0.202538962	-0.101540867	0.518381747	1.026111862	1.254741449	1.255831352	0.198628799	1.263743977	-0.011719888	0.956541212	1.672165158	2.132423945	1.7057237	0.514835388	1.211088595	1.013835186	0.966363278	0.8580508	1.014107442	0.610325026
HPN	204934_s_at	1.924919119	1.309269919	1.718817342	1.488438759	0.576053047	0.201089925	0.67444438	0.130973425	1.21457968	1.302765318	0.956820632	0.19126865	-0.13121266	-0.224791426	0.820133694	0.903619012	1.886068739	0.58168415	2.09037462	0.652072683	0.773754253	0.067950762	2.806585699	0.789214421	1.575558972	1.014113871	0.649345242	2.002838593	1.446544581	0.716187413	2.309494908	-0.065187841	0.464095152	0.330137404	2.800037451	0.286212268	-0.174319048	-0.013896678	0.695179084	0.322771536	-0.284813438	-0.169953711	-0.310731921
TTYH2	223741_s_at	0.80714584	0.775452122	0.687689513	0.701017479	0.45307966	0.193360351	1.050854518	0.49810705	1.072154518	1.749018452	1.839051048	1.171444097	-1.909042157	-0.470154132	0.694270188	1.587505269	1.815042271	1.676719737	1.47676931	1.341415101	0.889069531	0.639705141	2.390433628	0.911736827	0.634377568	1.165988452	1.315769839	1.772754525	1.579046398	0.644342977	2.153619881	-0.413950886	0.3480538	0.331956362	2.25920408	0.070861905	-0.203056107	-0.068006353	1.524481676	1.101600798	0.119151894	0.337413561	-0.470425894
CNTN2	206970_at	1.123282464	0.155872258	0.451280333	0.746548395	-0.443579217	0.343765623	1.53847375	0.133962875	0.586023741	1.927525514	1.65006004	1.392512132	-1.851397737	-0.710708137	0.701715029	1.36713865	1.546931787	1.464811693	1.226613892	1.608317981	0.960628174	0.96253666	2.985002141	0.454376593	0.751777849	1.24382175	0.967994139	2.232545337	1.904879501	0.178977951	2.715448328	-0.046921345	0.849859265	0.008462077	2.768648962	0.464628854	0.009826844	0.360681831	1.782381095	0.385235314	0.036835687	-0.274186263	-0.470894308
ADA	204639_at	1.589739378	0.977518136	1.603557082	0.567517801	0.532432769	0.320671133	0.803573903	-0.117216017	2.174467366	1.98355009	1.886696653	1.199718887	0.955811225	-0.364122492	0.45462906	1.28593185	1.671982621	0.346317226	1.350405477	0.866869769	0.326673903	0.515468534	2.644063554	0.371199747	0.266242636	0.458994127	1.200537498	2.255285597	1.604865584	0.360503623	0.963176898	-0.278456021	-0.440242256	0.505102007	2.523746609	0.682439359	-0.178055871	0.928255471	0.308120853	0.888696809	0.146062514	0.774381667	-0.731347488
CD22	204581_at	0.775231368	0.749591417	1.098272667	1.172011104	0.430398757	0.365176501	1.010684825	0.294787761	1.290874542	1.832985097	3.123454643	1.180656153	-0.205849177	-0.293971794	0.482491979	1.553610336	2.063250621	0.349898999	1.44426049	1.154191991	0.692023437	0.559975323	2.869453536	1.469144178	0.310504741	1.651827672	1.305065584	1.766687593	1.300699516	0.938385695	2.268688595	-0.875365358	0.062339482	-0.375274817	1.623181255	0.018141751	0.010775543	-0.00586715	0.632820522	1.040422979	-0.574165085	0.663649295	-1.041789451
LDB3	213371_at	0.887076874	0.568793491	0.236589111	0.487676192	0.501249066	0.656560987	1.695212676	0.775786602	-0.062769431	1.750324069	0.883826923	0.827898188	-0.003133472	-1.00822611	0.87127584	1.701760799	2.464585414	2.121095659	1.308063754	1.215584174	0.815892623	0.367091782	3.097814546	0.089005191	-0.935772717	1.822350572	1.562345745	1.644466932	1.865183704	0.792974927	2.72676976	-0.40145909	0.444848744	0.35672573	2.438939417	0.358908542	-0.870448716	0.12809698	1.538337911	1.406017402	-0.471030082	-0.086891305	-0.397094009
NEDD1	234984_at	1.202479409	1.337047614	1.221438732	1.194294551	1.505092756	0.356210421	0.961067108	0.80419212	1.280310578	1.401137289	0.847026207	1.444516641	-0.898792615	0.417597093	0.221433659	1.161867501	0.905138447	1.236077246	1.745159224	0.814013768	0.782093402	0.817559982	1.737259297	1.198551483	0.96538491	0.779365213	1.173871557	0.727800592	0.657955763	0.539276853	0.610757977	-0.009104373	-0.196536695	1.059830929	1.644771007	0.404774102	0.275181114	0.770089013	0.204791786	0.702973085	0.751536904	0.576109079	0.784275479
DNAH9	207959_s_at	1.667907699	1.920429635	1.957963987	1.932149409	2.09655512	0.844821088	0.618648379	0.727233285	1.484018327	0.555898789	0.317174498	0.65793583	0.524250171	0.757517861	0.760791012	0.669394198	0.772523096	0.945222409	1.957193554	-0.079242368	0.988601294	0.660117757	0.702952169	0.292344635	0.039137411	-0.101613852	1.095276327	0.545803833	0.790256078	0.745239656	0.678397196	0.548259446	0.346094786	0.744966971	0.758335331	1.170849953	0.735691218	0.629016162	0.756153355	0.722595249	0.643203436	0.736509457	0.759700247
TMC6	214958_s_at	1.576799041	0.815911226	1.334351741	1.512436208	1.119540578	0.245912773	1.002188711	-0.495630188	1.761039271	1.48863917	1.966904175	1.124143088	-0.421966159	-0.496720068	0.034745358	1.000824986	1.446351206	0.825397329	1.255366337	1.057027089	0.947350768	0.863865283	2.7583745	1.071555379	1.024407912	1.500643246	0.442348837	2.184892159	1.199987623	0.920613669	1.904972383	-0.756178616	0.469085345	0.055208151	1.282382274	0.272650431	0.188619813	0.476998143	1.265466842	0.711627761	0.399515221	-0.116127731	-1.169510423
HPGDS	206726_at	1.615832001	2.69948145	3.018185487	1.979836768	2.601223225	-0.685756717	0.719573978	0.606077836	3.043440751	0.897730278	1.927377787	2.152459598	0.88681607	-0.735956061	-0.409383418	0.096437557	-0.134918944	-0.096722895	2.258136567	0.580704505	0.724212115	1.626176507	0.507315243	-0.266955492	0.318981066	-0.244595699	-0.031244784	1.642273667	2.136634793	0.008587425	0.943018793	-0.045158847	-0.038611419	0.305695551	-0.440212581	0.41973735	0.815881641	0.387271211	0.667736837	-0.100269986	1.921648073	1.175466732	0.594347227
C12orf76	1556299_s_at	0.158182795	0.736298251	1.432332286	0.738539062	0.723776708	-0.216178353	1.147681946	0.787005109	1.66827301	2.203521427	3.261543301	0.863942652	-0.899063784	-0.850226611	-0.430074532	2.223164757	1.407959833	0.085022386	1.289263175	0.740351662	0.48662315	1.483531427	3.637498035	1.053146795	0.951016273	2.024001315	0.962705518	2.523274141	1.875037415	0.691515763	1.66550679	-0.66033985	0.199609281	-0.703719985	1.596754711	0.370398665	-0.410703753	0.038914847	1.149592227	0.817561865	0.058285598	0.319380355	-1.186895137
PRKX	204061_at	1.736903341	1.582151992	1.698950888	1.205662883	1.956230286	-0.975727702	1.45188456	0.600392035	2.070720251	1.516544761	2.98298748	2.305285917	0.047099581	0.221164	-1.59149738	0.947154887	0.722618942	1.200884406	0.824448124	1.180148498	1.400320252	1.589934204	1.084114826	1.890064401	0.570841188	0.223346057	1.330204079	0.056922244	-0.930165763	1.275910774	0.099755177	-0.848589254	-1.123326545	1.601392734	0.394954182	-0.313576622	-0.77519972	-0.023015717	0.171781869	1.575474988	1.758814661	1.937515245	1.313016396
HAVCR2	235458_at	1.442351916	1.788025177	2.134817941	2.09144258	1.671262253	-0.400619662	0.940869524	0.6895959	2.385310647	1.539996758	1.442052265	1.857020975	1.271535279	0.520716918	-0.773301096	1.645034886	0.006438211	-0.009658497	1.777915802	0.617024025	1.36838831	1.694416005	1.155856719	0.78540843	1.178130945	0.800363444	-0.539761223	1.1817751	1.09910813	0.573644037	1.121480371	-1.243107678	-0.828957695	-0.662806145	-0.097236408	0.24925394	-0.33077539	0.357020207	0.379119092	1.06036744	1.38639496	1.251346322	1.339742278
PIK3AP1	226459_at	3.774272393	2.260579737	3.350280544	2.390951575	2.527024956	-1.129778853	2.003635336	0.228352521	3.515526641	0.996633008	1.135773811	2.252726583	1.700525034	1.251452915	-1.537654627	0.852307325	0.674697556	0.219895471	1.988784686	1.113674632	1.49536003	2.658419079	-0.370502072	0.385175664	2.38938371	-0.301476654	-1.246548401	0.33339133	0.964437818	0.365038614	-1.147512504	-0.388780586	-1.171520819	-1.17288528	-0.723267282	-0.331760217	0.067384846	0.123314186	-1.131688258	1.200160745	1.907874294	1.746632661	0.631863366
LITAF	200704_at	1.386033778	0.939092647	0.982783202	1.681056817	0.753664605	0.050842959	1.295751232	0.325852308	1.005766238	1.455901198	1.502554907	1.136967332	-0.221164177	-0.4855331	0.317668286	1.158792257	1.569124684	1.620141945	1.587587883	1.216085662	0.726363377	1.010101863	2.468906382	-0.48092112	-0.083315928	1.031382844	1.236275731	1.305573689	1.430526844	0.29093144	1.823397854	-0.432332016	0.297478225	1.551390261	1.871688215	0.094768586	0.027380419	0.216994778	1.197261081	0.703444141	-0.011360535	0.523651777	-0.272727935
TMEM165	230657_at	0.196448289	0.342386573	0.528375579	0.916829345	-0.072827009	-0.199269621	1.596748653	-0.711910805	-0.173324775	1.46470078	3.21488342	1.27454054	-0.468004285	-0.828133989	-0.803307605	1.784180523	1.670412267	1.057915533	0.750043379	0.033178969	1.304278732	0.340654097	2.969066845	1.900744221	1.955856148	0.837198579	0.499712534	1.52172156	1.198966677	0.72888727	2.882580058	-0.925533474	0.425230582	4.031999163	2.47988855	0.809916522	-0.426806404	-0.675351817	1.095839172	0.814554607	-0.213183094	0.513353494	0.11775594
CCDC114	233157_x_at	1.888886455	2.824673489	2.193004152	2.773079522	2.659533928	0.906757477	0.158121512	0.221144074	1.616463048	0.362195603	-0.104610447	2.57918459	0.614014639	0.425492283	0.611831949	-0.203100898	-0.099153451	0.186222261	2.634032111	0.032621107	0.674582227	0.298626412	0.20095551	-0.330994721	-0.420535976	0.534895295	1.596736394	0.436950894	0.48660441	0.48414927	0.310085649	0.061541062	-0.110613216	3.755068202	1.396481593	0.755612216	-0.047590044	0.299173137	0.826546372	0.400118613	0.770617308	0.457684848	0.541716337
PPP1R14A	227006_at	1.507834566	1.256957739	0.869902668	1.310407949	0.883791349	0.243979885	1.440052292	0.628664893	1.193119845	1.673046325	0.334558093	1.037905996	-3.157077212	-0.999017859	0.419407722	1.670045139	2.299183279	1.931686234	2.308283105	1.184959296	0.663860572	0.446689979	3.043728053	0.240287216	0.009946773	1.535813094	1.506074963	2.102475726	1.895944827	0.329647178	2.337379619	-0.282302216	0.582830836	0.179046893	2.82137354	0.383667027	0.059821517	0.068552777	1.913133939	0.585558788	-0.633157013	-0.40889408	-1.760476478
LOC101929122	240460_at	3.424336563	2.787105606	2.385848737	3.352978951	2.862908875	3.154303871	-0.171179873	-0.08878651	2.758352133	-0.107883822	0.116652335	0.206139818	-0.205829376	0.239970362	0.320453369	0.189224146	-0.089877236	-0.06859666	2.433981408	-0.146080085	1.24588181	3.829822471	-0.231201668	-0.974098905	-1.071347552	0.419762802	0.166852318	-0.195734349	0.231238602	0.143116348	-0.170634374	-0.095606234	-0.101881815	0.199591316	0.185131376	2.995792255	2.493790777	1.626747642	-0.085239406	1.553084325	-0.275672439	0.152665124	0.236969142
PDLIM4	211564_s_at	2.911831723	2.155107874	2.453244159	3.410789231	1.928123286	-1.543637502	0.467639979	0.537211168	2.41571054	0.558219233	-0.724339381	2.512204203	2.182082551	-0.226702311	-1.425504059	0.902526756	0.869787092	3.367242448	2.511799325	0.290848775	2.267205573	2.075407489	-0.814917733	0.846295447	0.975147373	0.315402882	0.618513916	-0.570737449	-1.85520639	0.671987511	-1.526449964	-1.076830217	-1.281723624	2.287121183	0.88424663	1.515567994	0.709637635	1.399070991	-1.186234452	0.0540352	1.065131578	1.892067865	0.709910994
SIPA1	204164_at	0.825267059	1.319991391	1.260000537	0.495545974	1.611551681	0.542682994	0.828332614	0.443374316	2.195403163	1.597431773	1.284226572	1.446285719	0.724931624	-0.082361779	0.331788325	0.994757253	0.199195403	0.5814252	1.159466438	0.827241587	1.065419418	0.686735284	0.983844315	1.005246907	0.580150406	0.439827893	1.026131981	1.054506426	0.836244826	1.087790924	1.17700521	-0.319993656	-0.489419914	0.498212565	0.596976157	0.646085128	0.624804824	0.638445622	0.32387684	1.111253978	1.233753967	1.253669358	0.864892533
SLC31A2	204204_at	0.740365221	0.751802096	0.61401577	1.371475672	0.271702236	0.353271455	1.585084644	0.412202706	0.647843961	1.690122939	2.490870447	1.263967468	-0.879358382	-0.963115233	0.688848074	1.643742616	1.491505269	1.591632507	1.51867059	1.687667434	0.715859202	0.374279101	2.856456585	-0.463810597	0.387794513	1.428209404	1.331901976	1.995688924	1.453581317	0.675207297	2.204673677	-0.587160605	0.336356978	0.267331799	2.627281495	-0.039597423	-0.091162595	-0.107258806	1.490141109	1.422479314	-0.645818913	-0.505313849	-0.622628201
EFHB	239477_at	2.930489078	1.749526073	1.670716179	2.307109756	0.386493905	0.866651731	-0.292315223	-0.01485042	-1.621363201	1.594008632	0.203138247	3.10328529	0.067814913	0.824364942	-0.24702676	1.864106213	0.083094747	1.085459465	0.63824366	-0.070234388	0.263432535	0.462868062	-0.555593087	-0.253015451	-0.545020002	0.207503209	2.14593728	-0.565414662	0.738968741	0.002609926	-0.301591783	2.261070223	-0.200919111	1.734240729	2.119472152	1.980330849	0.221417696	1.775165657	2.054266976	0.37501874	3.188408046	0.560813348	0.658213311
C21orf91	226109_at	0.448619572	0.957858821	0.50749123	0.683582381	0.768828645	0.119601597	1.11296343	0.629787161	0.606066273	1.987373733	2.216548734	1.217729089	-2.037366169	-0.681416507	0.445356661	1.518657247	1.883699517	1.65179659	1.388640326	1.790392134	0.778478836	0.840409332	2.800397946	0.421954124	0.380973312	1.197813192	1.35059529	1.839774403	1.884789473	0.806579451	2.051760133	-0.680053104	0.266655471	-0.057462674	1.803760528	0.481643039	0.189718436	-0.262082322	1.496012981	1.313764606	-0.089110277	-0.067011658	-0.52317725
WWTR1	202133_at	1.808418826	1.677138811	1.946380417	1.87649239	1.858721097	-0.370292559	1.767576581	1.051953518	1.32279201	1.010756211	0.305499212	2.014758406	2.168086286	-0.244791935	-0.464962916	1.475924619	0.647898102	2.100426022	2.150943369	-0.294719448	1.549044106	0.997933591	0.432637811	1.162803624	0.214592113	0.614612232	1.312502309	0.53603718	-0.448321888	0.971742331	-0.769438141	-0.896847238	-1.598012235	1.285765584	1.496388155	0.135255891	-0.077275965	0.113156786	-0.037170083	0.668905084	1.453554453	1.654627414	0.837784476
AEBP1	201792_at	2.620482251	2.346203514	2.777053748	2.693171788	1.570242672	-0.410236053	0.777924384	1.05347902	2.3373189	0.672886569	-0.156779821	2.605044577	1.778924951	0.33321762	-1.251361189	1.098768802	1.001915348	0.954989109	2.295937327	-1.109490892	2.326215755	1.996367702	-0.87922394	2.318774468	0.280395394	0.43088867	0.964264874	-0.899959002	-2.014184485	1.41552018	-0.520730733	-0.988900584	-0.729716023	0.563483054	0.149331303	-0.057198272	0.669885413	0.945439903	-0.073294138	0.854862281	1.583854759	2.364138438	0.709172303
TNFAIP8L3	234279_at	0.929963581	1.663566415	1.321146231	0.574112458	1.341051705	0.463615866	0.511360251	1.060014585	1.296556256	0.542462811	0.611214598	0.424874159	0.594844988	0.544099759	0.590206772	0.4709818	0.575747785	0.496900997	1.275881104	0.381767549	0.525001825	0.466616367	0.450792548	1.334294183	1.054108711	0.49908305	1.9194193	0.286552129	0.556648948	1.393408512	0.513542591	0.369217651	0.5648341	1.593663553	0.529912177	0.999993147	1.113761699	1.539644468	0.540552854	0.747083059	1.265726366	0.770272069	0.688425137
PPFIBP2	212841_s_at	0.494843107	0.77412439	1.149006839	1.786379816	0.40442109	-0.260975246	1.067145459	0.734296362	1.206933859	1.972383866	3.697466703	1.335061408	-0.989149711	-0.68412806	0.020854187	1.269036918	1.51376228	0.884351519	1.382707808	0.446191003	0.36952768	0.704558343	2.30386852	1.172920643	1.013750663	0.733478168	1.526039256	1.622074317	1.463289102	0.391352995	1.644446074	-0.720415195	-0.021159915	2.245483493	2.531405741	-0.035074589	0.223019157	-0.115558371	0.461196922	0.488206694	-0.30244422	0.578239386	-1.105100366
LOC100505912	239174_at	-0.719706956	0.194532655	0.619226023	3.428616242	1.297209909	1.162220737	0.711237798	0.662674653	-0.521929028	0.63784818	0.850106907	0.713148279	0.77617113	0.030809671	0.716421691	1.239158122	0.318368445	0.824188949	0.194216939	0.785447101	0.860202109	2.420224481	-0.084869225	1.117821755	1.062966768	0.805363701	0.874661797	2.412312743	0.672223554	0.760892671	0.064639393	0.46596778	0.847105928	1.624935147	3.169679402	0.240612425	1.15048936	0.667313751	0.367204531	0.256709251	0.154672378	0.728426017	0.816550148
ERBB3	226213_at	0.538590606	0.72318221	0.519562637	0.533765461	0.377893462	0.196464782	1.309871285	0.87553042	0.751620537	2.204741871	1.721838534	1.141809177	-1.446770923	-0.570997395	0.592335804	1.585970304	1.760853634	1.43264246	1.486201398	1.689644114	0.892173235	0.768308841	2.540045129	0.334438301	0.191712597	1.504668083	1.413544367	1.773676197	1.800958942	0.805140376	2.004485392	-0.579726584	0.236024757	0.361797213	2.214289462	0.021037612	-0.264340578	-0.298170992	1.391991639	1.307141881	-0.23951191	0.245301424	-0.530344873
NPY2R	210729_at	2.244524392	2.08945849	2.917576304	-0.470383458	2.861084821	-0.123147081	0.019541377	1.618851037	2.045034009	-1.380877201	-0.983641581	4.17168994	1.835202142	2.499536719	0.250352846	0.193877064	0.023089246	-0.676166268	0.008737858	-0.488734792	1.884585028	0.13658384	-1.330405124	-0.936314558	-0.520725558	-0.367053784	-0.508923834	-1.853685852	-0.625421415	3.21925171	-0.424893592	0.911958355	-1.170528293	0.944423623	3.599573219	1.968615926	2.67005194	2.967707212	3.198245039	-1.178440176	2.09711669	-0.42216545	2.392861422
KCNE4	222379_at	2.61760011	1.361920761	4.0412903	1.567570028	0.44145607	-0.148430758	0.965247253	0.052915117	1.619690488	0.201333624	2.766995287	1.539275364	2.034455417	-0.616873371	1.071376892	2.248897286	1.209428099	0.712337899	2.069707218	0.309645365	1.822742179	2.729617372	0.777543353	1.458389354	0.369891789	-0.300394534	0.664592699	-0.969911161	-1.048486356	0.560100284	-0.071493732	0.093021803	-1.361963764	0.903861529	-0.457270379	0.43214507	0.052369983	-0.061398638	-1.327314413	1.097295796	1.083654944	2.696605716	0.080198793
NFAM1	243099_at	-0.06478589	-0.044951951	0.256052206	0.095493876	0.596863984	0.971962925	0.708685371	0.929947754	0.341019074	0.847554893	1.332912975	0.933768106	1.556085531	0.971963955	0.997608844	0.933768333	0.817544265	0.946863784	-0.185747211	0.917670434	0.967052966	0.998427255	0.51170545	0.5953781	0.503781428	0.94386253	0.984787067	0.918216689	0.994607456	0.92394599	0.963505567	0.961324091	0.985059102	1.243698324	0.959413331	0.915488624	1.152847587	0.844008277	0.959959436	1.393480673	0.855466645	0.882203464	0.94386313
SEMA3D	215643_at	0.245309579	0.151318257	0.224811934	-0.011758083	0.08405256	0.871023365	2.183592906	1.674225336	0.269131917	0.971423995	0.933500577	0.986702103	1.600561974	2.60047244	1.178226257	0.75316259	0.790267924	0.758619316	0.574576659	0.731336368	0.891212995	0.747977935	0.429044932	0.1599749	-0.085781459	1.033901712	0.814821424	0.421951002	0.860383062	0.799542927	0.797360096	0.977426695	0.722060264	0.8876654	0.796541773	0.791358587	0.731336715	0.556454627	0.968422727	1.26062008	0.86965998	1.317095117	0.92477063
PLXDC2	238455_at	0.53795481	0.659091755	1.297583107	1.242805704	0.070902973	0.902463161	0.717214072	0.074434327	0.242444464	1.160284901	1.655465408	1.520415962	0.643550722	0.886913204	-0.284605199	1.501591598	0.437021975	0.665105113	0.780647151	1.335712539	0.833712025	0.976944996	2.069889279	-0.331582562	0.554452115	1.684930469	-0.105357601	1.63636783	0.977763196	0.750771559	0.225853743	-0.032785493	0.016322872	-0.366180651	0.909011145	0.901918242	-0.098537473	0.504136888	1.078436865	1.202572687	2.307248396	1.530510627	1.969216445
CACNA1H	205845_at	1.794954497	1.369913168	1.399821104	1.964189745	1.157199616	2.323710511	0.079711109	0.666834927	2.067556117	-0.385730593	-0.031329115	0.445299552	1.943662424	1.661015298	0.724400387	0.248590818	-0.222852763	-0.020415511	1.14362623	0.519235318	0.679111623	1.142643728	-0.704392161	-0.779299153	-0.803065177	0.568071517	0.425655554	0.485405084	1.853902577	1.193662378	0.329074443	1.174292251	0.402192364	0.625091556	0.488132742	1.506868482	1.156831301	1.962761479	0.641734677	0.978402645	1.347810769	1.225311028	0.402193456
HILPDA	1554452_a_at	4.65966179	1.396440108	4.996171331	2.310366211	0.796884022	-0.626500116	2.667063569	0.073299535	2.13154833	-0.13377471	-0.592123894	2.155786141	3.312570791	-0.319842744	-0.308657731	1.645054768	1.967536577	2.49736519	0.606799896	-0.479719576	0.710623564	4.307024077	-0.251362906	1.673274551	2.422877494	0.016007019	-0.351490563	-1.130410924	-1.004910973	0.530284633	-1.309658003	-1.323844545	-0.759093545	3.0992213	-0.586122519	-0.716805648	-0.716259942	-0.832210741	-1.3358491	-0.01618676	0.562206077	1.858405264	1.54956617
RNASE2	206111_at	0.760262938	1.855908514	2.880300403	0.492421137	5.225819771	0.069971848	1.261133606	0.375537941	3.077483314	1.160460207	0.576611236	2.152731701	1.076701921	0.999220373	0.231485249	0.854349752	0.143909144	1.016953089	-1.039953171	2.524048627	0.690107022	3.47921452	-0.095633288	-0.566267729	0.119872599	0.30787776	0.566244781	0.022500624	0.339252682	0.412641936	-0.141741493	-0.139011784	0.058513506	0.576612204	-0.037794378	0.051147379	0.092344122	-0.325625949	0.144726822	0.562969762	1.439016413	0.908368466	0.934560433
FIBCD1	238943_at	1.325548004	0.846355388	1.100802496	1.201789225	0.97057105	2.089669664	-0.552383503	0.513277484	1.917446268	0.585304283	0.49254286	0.953347644	1.560386031	0.94761821	1.020188542	0.82593693	0.607949235	-0.247363404	0.633012268	0.013186236	0.571116416	1.554655939	-0.084211962	0.558036882	0.246762682	0.738905637	1.073117562	0.201437014	0.428973993	0.009639408	0.38914165	0.055475279	0.141142392	0.487632052	0.347398974	2.716080096	2.262641519	1.897326907	0.635776119	1.982721916	-0.479810814	1.951073361	0.597581802
WDR49	1554298_a_at	0.424375319	1.942756088	1.061293583	0.866455105	1.75257032	0.209685176	0.933495139	1.64366274	-0.437077212	0.516616111	0.27107219	2.246064171	0.295352871	0.588369391	0.545807885	1.360468563	0.166852446	1.590461994	1.36918727	0.39820883	0.822454919	0.907030088	0.358104205	0.158848602	-0.262393357	0.43149374	1.154757395	0.048718445	0.225509272	0.586186637	0.079274742	0.226328737	0.105738815	2.116198451	1.467416387	0.623564248	0.581275844	0.793808174	1.0338953	0.766524859	1.805449307	1.653211481	1.625656902
DMBT1	208250_s_at	0.916245948	0.685132103	0.803400563	1.54001189	1.262410005	0.988955043	0.855816165	0.701122817	0.829810844	0.461581573	1.439391756	0.598813191	0.304432772	0.594448608	-0.027869743	0.676023357	1.518512076	0.947213474	0.995370474	1.020875659	0.685844549	0.726768103	2.894649964	-0.393502245	-0.418553492	0.695939488	0.283697559	1.500232356	0.823621957	0.929205546	2.381735688	0.658289826	0.675750184	0.351904631	2.249141084	-0.363173561	0.554615372	0.585444857	1.653561364	0.663745831	0.511782048	0.118365042	0.173476965
NIPAL4	230188_at	0.35472544	0.653210839	0.115917106	0.670982242	-0.384297189	0.70659774	1.424132447	0.690774294	0.342798777	1.50543519	1.335190525	0.668402915	-1.651988501	-0.320593318	1.116110399	1.279806925	1.416221304	1.591921122	1.127155163	1.192229774	0.937683367	0.85583426	3.443322726	-0.160709204	0.393624434	1.133844738	1.532171959	1.868567221	1.623022999	0.600195523	2.434409735	-0.358516748	0.874386384	0.655852426	2.640939068	0.948868357	0.374568014	0.229425003	1.505708041	0.661036192	-0.115155328	0.076914629	-0.953823846
LOC729658	243122_at	-1.181287172	0.390612222	0.989927005	-1.02401554	-0.085149476	0.088203348	1.238986439	0.966432461	1.505427771	2.15050096	1.518633833	0.69797171	-2.782751512	-0.142880023	0.677509415	2.591933637	2.597663937	0.929874225	-0.2829991	1.818197356	0.876673078	-0.839679829	2.253356701	2.691883943	0.860592753	0.521725579	1.261357922	2.597663937	2.303282768	1.337749563	1.518088413	-0.046299436	0.904228581	1.052918872	1.129855892	1.680966382	0.242077705	-1.072400533	0.929328201	1.941515918	-0.518016953	0.981165182	-0.241916208
CCDC11	1552326_a_at	1.098162421	3.074466389	2.261880389	1.958672882	1.640214714	-0.174454828	-0.312231758	-0.030129406	1.633253333	1.180676328	0.926674518	2.910670176	0.444316686	-1.09060549	-0.562140895	-0.325054916	0.012159441	-0.873708489	2.111710088	0.017614955	1.820454871	0.923400228	-0.440732849	0.579961541	-0.152939706	-0.305411183	2.806177491	-0.310322075	-0.25166518	0.236695515	-0.31114047	-0.241296523	-0.47047087	2.862652333	1.431403236	1.923583122	0.244334712	1.47341927	2.29517308	1.519526708	2.091371827	0.196317091	1.189679982
ITGAM	205786_s_at	2.27720816	2.410621963	2.807646873	2.23376415	2.406251069	-0.833320028	1.44341824	0.549911218	2.740100336	0.666681615	1.016172016	1.960970468	0.726702022	0.618118536	-1.345143628	1.30073073	0.652494021	-0.537848503	1.962037076	0.189779657	1.132396931	1.610934162	0.583741753	-0.577539201	0.357312371	0.694236752	-0.36951494	1.164862722	1.259805771	0.762442965	0.773629446	0.145036854	-1.034393596	-1.186357831	-0.873698523	0.691781412	0.724247658	0.714426038	0.274629632	1.037179774	1.731523886	1.164316457	0.957514525
ADORA3	206171_at	2.654212107	2.354467592	2.855837848	1.878810351	3.130992298	-1.9757504	1.871378521	-0.289135453	3.552921852	0.854281444	0.230599362	3.155574065	2.034802149	1.029436347	-1.720656606	1.981327819	-1.882442186	0.637111813	1.536353248	-0.014944775	2.425762744	1.849553056	1.108010716	1.058341782	0.635815394	0.917031908	-1.652722773	0.509974069	0.925215291	1.277162802	-0.005123079	-1.422729528	-1.679733091	-0.953741131	-1.183734472	-1.639353809	-0.065144462	-0.436734855	-0.718837805	1.896479179	2.909485112	2.272979979	3.061176707
LOC153684	232645_at	0.986978144	1.502270255	0.843069875	0.313192788	1.122632435	0.177947889	0.499337408	1.100647236	1.075443089	1.314271223	2.306813719	1.414399416	-0.683093133	-0.638621861	0.301811554	1.166126165	0.817181254	0.908032373	0.613459988	1.753522216	1.191772092	0.22460205	1.732787261	1.290429712	0.592984241	1.307450559	1.296264389	1.218236529	0.643389558	0.492789967	1.939589181	-0.190367863	0.217780883	-0.045224643	1.090552465	0.480786156	-0.30495565	0.20632252	1.33909781	0.846100842	0.57218255	1.111014347	0.814998645
LRRC1	218816_at	0.790517751	0.828051788	0.765752407	1.147666579	0.252386228	-0.559153231	1.144922688	0.212673421	0.724092467	1.670387157	2.721587462	1.992322504	-1.161554182	-0.057969698	-0.139545247	1.438211239	1.749779537	0.925570115	0.991024834	1.470950365	1.086810935	1.762875022	2.223406671	0.630563619	0.50633769	0.992412425	0.603907303	1.016421438	0.865275098	1.160473761	0.897195808	-0.608534266	-0.107897301	1.526880099	1.924115586	-0.147184118	-0.292600737	0.052252556	0.874279194	1.387465335	0.65956457	0.829534689	0.202579833
MCM5	216237_s_at	1.557370337	1.321010249	1.869078594	1.472474046	1.77232453	-0.289209336	1.113392794	0.280452529	2.291882876	2.189420864	0.819285839	1.467249061	-0.126604437	-0.980006089	-0.786299484	1.21652117	1.108482171	0.787637988	1.824372763	1.458518497	0.281816925	1.391675459	2.210156294	1.268041057	1.498894855	0.202697551	0.734436498	1.079289149	1.071376755	0.214974253	1.119940707	-1.220639007	-0.290300173	0.049368689	1.877579675	0.228070234	-0.167801349	0.246076883	0.439783328	0.224523274	0.714247364	0.843839326	0.568285783
ARHGAP18	225171_at	1.523853226	1.625786073	1.499298369	1.664649537	1.711661853	1.024234704	1.03869604	1.691842235	1.732265899	0.358539286	-0.102811319	1.074436177	1.90410123	1.135003266	-0.63073097	0.925199564	-0.019871488	1.131183813	1.703825543	0.564522748	0.745679132	1.360630259	-0.06052284	-1.369704878	-1.149898071	0.33671219	1.280146634	1.853901939	0.253226765	0.556883453	-0.799883899	0.067978013	-0.508505198	3.096354043	1.505501705	0.442296174	0.534511976	0.634912159	0.992859992	0.892460196	1.126000361	0.688658417	0.905829382
CXorf57	219355_at	1.744220525	1.548716702	1.77465315	3.086827237	1.401907075	0.226794204	0.90094863	0.475066512	1.666320446	0.532632946	0.530996108	1.227522499	1.043364245	0.179868463	-0.142886076	1.040363497	1.034089474	1.09138178	1.455984446	0.449693001	1.557097867	1.24116388	1.746166382	-0.638836015	-0.384600371	0.752804586	0.45460411	0.138945105	0.531541162	0.798911685	0.51326212	0.759079797	0.510806606	-0.281208781	1.421229171	0.482433326	1.076650073	1.108025039	0.781724129	-0.210273636	0.340017787	0.431959433	0.484070572
IGSF10	230670_at	1.631094315	1.752159578	1.623049603	1.210215593	1.389662841	0.846164402	0.083887456	0.203385358	1.724596273	0.04896586	0.719846249	1.250493531	0.520682325	1.161825782	0.363261365	0.960207125	-0.299433685	0.155368306	0.406651493	0.450293299	2.251495514	1.82042877	-0.531336822	-1.768434093	-1.99517735	0.187015551	0.565153186	0.032323192	0.782596019	1.25786029	0.258496131	0.898002277	0.422464782	1.135633695	0.101347791	2.825249472	3.416191464	2.204569579	0.670192156	0.705932088	0.826248681	0.207749949	2.395002567
LYZ	213975_s_at	1.310593152	1.72766116	2.33376204	2.198110012	8.248823841	0.099067991	1.593885331	-0.715319907	4.261969499	-0.772885912	1.331698912	0.6534519	1.234026373	0.768039466	0.09579361	1.337155598	-0.026704297	0.619894408	3.289451613	0.105342572	0.474204986	1.665910993	-0.55162327	-0.094869011	1.32532988	0.676641846	-0.737964044	-0.370739446	-0.512610238	-0.587909833	-0.154114981	-0.696494031	-0.612191484	0.799959541	0.577878528	-0.172939569	0.654543235	0.371076601	-0.453678846	0.372986299	1.793049364	1.267038514	0.086518433
FA2H	219429_at	0.843856528	0.596896893	0.561428008	0.53351451	-0.21023196	0.148358603	1.707290124	0.432643583	0.718664108	1.691738942	1.327515495	1.386446944	-2.442403931	-1.065992262	0.769312373	1.59570401	1.87289651	0.855252778	1.697230172	1.435009409	0.818421696	0.379442416	3.035683552	0.123105429	0.680522494	1.493667468	1.126987851	2.178734589	2.078334077	0.873259475	2.758491125	-0.364828023	0.464291967	0.404815076	2.279953114	0.44001018	0.139628229	0.442739395	1.694739727	1.186464426	-0.313536406	-0.034162828	-1.533071818
EFS	210880_s_at	0.541487779	0.864354869	0.358473346	1.026908178	-0.212051568	0.024383514	1.252648661	1.098228866	-0.013293893	1.587680909	0.440717309	1.029204081	-1.086021337	-0.000988816	0.911070198	1.392882299	1.578949965	0.607960405	1.443309861	0.831950347	1.10204935	0.26010577	2.690445636	-0.500162255	-0.488472331	1.18962641	1.850957803	1.965545899	1.533114274	0.735370015	2.217909802	0.150430218	0.46799924	1.217181509	2.150248846	0.627330412	0.060942061	0.845046064	1.612780313	0.744372962	0.452175796	0.014834731	0.214272301
CD37	204192_at	2.359341385	2.848223973	3.519177411	2.222046947	2.998045213	-0.91981843	0.365468362	0.075998736	3.505780691	0.832274981	1.536440485	1.951955508	1.312722207	0.193042486	-1.054322036	1.401936611	-0.918180736	-1.106158374	2.798237026	1.07454462	1.648844452	2.130656139	0.256337888	1.128852749	1.12641258	0.865286186	-1.107795516	1.171944002	1.107555845	0.010247912	0.555355499	-1.050774369	-1.054048817	-1.162360713	-0.993754262	-0.471291269	0.048443785	0.764886661	-0.39162524	0.657392691	1.502882774	2.177855301	0.838004822
TMPRSS5	221032_s_at	2.560005292	0.570302914	0.645650386	0.8768343	1.818008661	-1.183527527	-0.180070929	0.046375109	0.171390292	0.012818218	2.872041966	0.298467234	-0.043385266	-0.393420834	0.083206559	1.884409118	2.13977552	0.049649446	2.390630407	-0.622596126	1.532735567	0.003541074	3.922696139	2.464219446	2.322008162	1.609672615	1.065382743	0.66350958	0.28018679	-0.030289177	1.519366275	0.092483229	0.547830516	-0.277742893	0.464618399	-0.425068824	0.061380413	-0.388237629	1.696976737	-0.01364649	0.311835908	1.526733	1.80719935
TNFAIP8	210260_s_at	1.886640745	1.456454709	1.942189541	2.57886246	3.4140121	-0.028992368	1.367334495	-0.380120144	2.183272119	0.833686364	1.428993657	1.124792171	1.150710307	0.562224153	-0.22870142	0.563314548	0.375337868	0.63779672	1.816470278	0.892070858	0.483103868	1.022208424	0.395253574	-0.268772348	0.179448245	-0.306184251	1.638524305	1.601693189	0.64543495	-0.365933242	-0.275627206	-0.361839951	-0.04617983	4.365972218	0.671353616	0.092688752	-0.272353259	-0.365114301	0.108512949	0.198818488	1.039124353	0.629065977	0.350783155
HLA-DQA1	203290_at	4.47312664	-1.107718347	3.957188055	3.797014431	-0.882969841	-0.066188695	1.989559617	-0.109840824	-0.926345635	0.617515811	-0.095381186	-0.244890404	1.025390309	-0.076009208	-0.139306552	-0.375574218	-0.248981711	0.818315421	4.485158229	1.203273837	1.943180197	2.115605711	-0.541724889	0.110289069	3.349060768	1.502565142	-0.215425061	-0.386487206	-0.292907817	-0.187051354	2.072226563	-0.133030637	-0.13548633	0.694997475	-0.326192867	-0.35893136	-0.331103174	-0.478702367	0.864695904	-0.161133003	4.233015171	2.088322771	1.209003674
LTF	202018_s_at	4.458697953	2.120070209	1.060733556	5.291015649	-1.897810916	-0.532402901	2.013888484	0.125382109	5.419006547	0.58973377	0.004520089	5.036807797	-0.357520775	-0.77467193	-0.964014688	1.40384812	0.188133124	0.103829682	3.876349658	0.10955821	5.256160898	0.079274332	0.08991517	0.597433251	0.988871157	-0.308684784	-0.996208103	-0.918725009	-0.385622082	-0.333784963	-0.239932892	-0.565140906	-1.165360617	-0.13898716	-0.256029611	2.967418567	-0.902082495	1.284350074	-0.169815968	-0.161358784	0.864742806	2.160396342	-0.320143143
BRCA1	204531_s_at	1.265119996	1.289046698	1.295972933	1.711362745	1.735673457	0.573752603	0.767459629	0.608128603	1.365828739	1.517460346	0.630773368	0.565567932	0.019914229	-0.009277354	0.674698279	0.8585831	0.959803014	0.74918034	1.737771028	1.003727217	0.573207172	0.970442354	1.530009896	0.710822696	0.308851166	0.568296291	0.515094959	0.984357334	0.694887144	0.541831692	1.155692055	0.573752893	0.154417817	0.297651597	1.712258738	0.465168001	0.25481823	0.22344368	0.70252723	0.947525751	0.394778731	0.455891469	0.643869763
SYTL5	242093_at	2.330154389	1.94233148	1.69512856	2.036497602	1.936840529	2.108687033	-0.245261263	0.29302575	2.165435023	-1.142314881	-1.217615424	1.993281511	0.540752007	0.546482509	0.346226552	0.888060684	-0.075290168	0.874692089	1.260465024	0.859413586	1.755649813	2.029567025	-1.934330749	-1.816438686	-0.644180382	0.962269896	1.246827852	-3.445790665	0.152792046	1.181348758	-1.361395404	0.503920814	0.359595608	0.154702705	0.313760021	2.584224518	2.051120957	2.768928511	0.545663592	1.605594935	2.180167757	2.405795623	1.960543069
RP11-326I11.3	238758_at	1.252420746	1.656334954	0.594620874	2.46616011	1.079130395	0.450302485	0.390826362	0.697210774	0.8281827	1.637099104	-0.238856875	1.222129538	-0.002862837	0.446483761	0.636097533	0.868818861	0.514144585	2.668655836	1.407242335	1.848266265	1.014234873	-0.027689665	2.157924811	-0.864021161	1.243987316	0.453304221	1.86545399	1.319801901	0.451938614	-0.041876421	0.438298175	-0.391639699	0.067254314	0.409378661	3.141737844	0.879732268	0.429840779	0.643737168	1.029241193	-0.450297713	0.334078981	-0.33161869	0.421383822
NFATC2	228442_at	2.502044504	2.388569686	2.644168932	3.246211509	2.601108623	-0.313427348	0.665201369	-0.089982801	2.878326118	1.086719917	0.981135291	1.752143988	1.107454007	-1.095893759	-0.18710884	0.233317862	0.052979228	0.481317233	2.02467038	0.464947266	1.213038333	0.716219993	-0.518592757	1.486589428	1.490315352	0.187482853	0.711581686	0.435209218	-0.207571399	0.94457625	-0.54369302	-1.024140233	-1.312791358	2.999779503	0.041792476	0.174387242	-0.259680636	0.061982549	0.321713175	0.657289783	1.477952993	1.431298925	0.694394742
BC043540	1560765_a_at	0.792296819	1.175084141	1.43614142	0.649229616	1.599498143	0.39929996	0.671308139	0.625472967	1.731198146	0.685767867	2.604012001	0.448682152	-0.365160588	0.39466219	-0.013759759	0.700773763	1.066634814	0.528892927	1.184073319	1.398936415	0.593279853	0.608011803	0.963232841	0.434537493	0.298235063	1.293353179	0.60746677	2.312906183	1.980057116	0.963778316	1.854284317	0.48633204	0.452501185	0.402300765	0.164122949	0.388387174	0.249518278	0.123745248	0.45632086	0.584822072	0.525618801	1.01970782	0.081730111
RIN3	60471_at	2.570380957	1.380254178	2.521103769	1.871734457	2.276554253	-0.109638296	1.076372812	-0.023152111	2.570859083	1.116854445	1.319257793	1.278572236	0.714707458	0.18702721	0.162608753	1.012498021	0.607658317	0.251380137	1.672048993	0.496173526	1.132302688	1.321406149	0.207114086	1.273783935	0.867059063	-0.05486803	0.488773087	0.350825465	0.187742921	1.105088947	0.133927507	-0.057971486	-0.410770745	0.404333123	0.637327012	0.176488992	0.132495641	0.15343531	0.121991725	0.801671477	0.754881261	1.16882743	0.69008574
HHEX	204689_at	1.510080543	2.018725853	1.230730429	1.022809734	2.343096906	0.869459577	1.1695689	-0.006041134	1.504379576	1.320988306	0.917477508	0.980227812	0.579445197	0.904927811	0.916931585	0.846815657	-0.38172281	0.993050417	1.497557543	0.836174362	0.995505648	0.135009967	0.824716294	-0.823122216	-0.82119512	0.69839737	1.717132195	0.259965176	0.911474462	0.69375929	0.882282516	0.700580607	0.662111505	-0.605441519	-0.549238676	0.728135765	0.862366484	0.349725227	0.879554667	1.210220083	1.220315094	0.801798516	1.717405541
EFNA1	202023_at	1.389380075	-0.068868638	1.617555681	1.387667647	-0.739121388	-0.183175803	1.444235784	0.739524453	0.383144439	1.631668349	1.981159007	1.238251496	0.908131088	-0.538122386	-0.033938892	1.446691355	2.1402174	2.180322617	0.522958758	1.138942615	0.839107017	1.897673595	2.515081028	-0.037383358	0.295473837	0.825737686	0.788360723	1.181231894	0.863115007	0.750709912	1.550910069	0.02826573	0.048454945	0.367116503	1.549273885	0.185141401	0.038632976	-0.040485992	0.937870145	0.636668884	0.096472911	0.539815513	0.078466241
CYP27A1	203979_at	0.870604685	0.763740701	0.936682409	0.827895181	0.480263261	0.070153806	1.016317594	0.350620239	0.776124122	1.680377337	2.572248024	0.977576017	-0.233775216	-0.36418481	-0.171842896	1.183560704	1.774230681	1.303331639	1.510214967	0.798601351	0.950839324	1.005949652	2.414008852	0.744330764	0.204641691	0.717299982	0.823156185	1.587071093	1.200747147	0.525775233	1.900548052	-0.455855045	0.029503207	1.498129472	2.163007134	0.197837468	-0.413294046	-0.019059564	1.15955156	0.627539324	0.203839623	0.325246514	-0.041704209
TMEM144	217613_at	1.415160213	1.172994034	1.367377944	0.771317683	1.464833645	-0.437333788	1.815669037	1.050663284	0.807872963	2.150974099	2.688714583	0.977819088	-1.794372571	-0.813014839	0.57976464	2.262013819	1.332494041	1.591952134	0.957270905	1.665341648	1.040841944	1.120234211	2.818580848	1.220307293	0.070145835	1.117506483	0.839768478	1.405065198	1.11314058	1.842406265	1.443806228	-1.83584221	-0.844390899	0.01910607	1.004556043	-0.904684914	-0.891316312	-1.291826187	1.054483295	2.216179679	0.294115361	0.274199389	0.290842171
FABP5	202345_s_at	1.869122115	1.504874488	1.950346237	2.400155073	1.623597537	0.495033008	0.62680926	0.461202266	1.649447936	-0.218134393	-0.308440644	1.510767775	2.265132692	0.33188335	0.250308576	0.281683771	1.229211666	1.89763627	1.586763783	-0.43066738	1.278319057	1.602164568	0.147997854	-1.67444761	-0.912255708	0.131902221	1.134813013	0.187285586	0.521770095	0.76949739	-0.04925563	0.288504567	0.326154074	2.130903728	0.435285186	1.191560629	1.197289834	1.464113925	0.460111991	0.170643477	0.772771962	0.879992395	1.002492626
ZNF536	206403_at	0.759469996	0.189154803	-0.000891486	0.95588456	-0.143154106	0.18438466	1.337078222	0.523508563	-0.031428049	2.254321018	1.358630934	0.897826912	-1.098991818	-1.007320889	0.649008733	1.747409056	2.057340987	1.410741454	0.940351704	1.95803194	0.799063758	1.188659624	3.160106507	-0.237339468	0.672332463	1.539788322	0.680111245	1.554520583	1.866906594	0.619544103	2.584441113	-0.251045982	0.483129981	0.319980759	2.309431664	0.165560313	0.087804838	0.10799405	1.963761044	0.890187743	-0.147917449	-0.42320004	-0.445843604
TRPC4	220818_s_at	0.156396875	-0.660423145	0.021304319	-0.271407939	-0.069712846	1.498488318	0.756673116	1.077244366	0.053241625	0.517404913	0.881082569	0.752308095	1.912639519	0.982301609	0.917367745	0.604163198	0.985848311	1.379809853	-0.304500885	0.854617768	1.204109596	0.876716842	0.029044739	0.949338751	-0.172559897	0.785047038	1.047779167	0.411547622	1.0625108	0.885447074	0.53950318	0.978208885	0.974388707	0.940558509	0.776043836	1.963112961	1.398362083	2.494033828	0.865258546	0.797597576	0.826790077	1.685102851	1.060603112
SHROOM4	244825_at	-0.442330339	-0.13705767	-0.059857416	0.25853207	-0.610058136	0.081593645	1.059403874	0.425627842	0.635301943	1.528939672	2.54658294	1.401802302	-0.595835195	-0.467605554	0.825319495	1.339870122	2.33950876	2.140616515	0.614488041	1.791125705	0.889980052	0.875791778	2.877248938	1.04294146	1.027140318	1.100055643	1.117516856	1.843781169	1.331412062	0.632430533	2.678358252	0.516479862	0.32986597	0.601601823	2.495836611	0.025391727	-0.068187465	-0.215514108	0.987378427	1.127884491	-0.531992312	-0.323007562	-0.62557165
CTBS	218923_at	1.417545949	1.13214341	0.36541528	0.620490321	1.716556287	0.724287916	1.289039377	0.308773714	-0.012194921	2.01312169	-0.362652639	1.561866646	-0.764253949	-0.235514899	0.008663576	1.193550482	1.132983438	2.726290519	0.86884825	1.306773597	1.034765075	1.618613708	1.78312902	-0.206767473	0.221925201	0.7447508	0.89889774	0.703826384	0.733564243	0.517758544	0.505481227	0.223652251	-0.504796051	2.796406649	0.729744609	0.570141519	0.389530248	0.123797152	0.747751991	0.856336381	0.643532066	0.594968303	1.65953918
PRRG4	238513_at	0.15544266	0.620643273	0.508042902	-0.045481158	1.593999218	0.387343018	0.378066317	-0.300999611	0.698334067	0.555949525	1.609879042	2.398075761	0.88525104	0.905713569	0.492107706	0.694272417	0.756204434	0.422537334	0.398869012	1.225738887	1.031213789	1.281667631	0.278212229	1.244715874	0.732519723	0.810497561	0.750474706	0.510933268	0.748291535	0.681449535	0.369063059	0.155440199	0.547764493	1.575775371	0.973919507	0.636433447	0.858786769	0.325957047	0.847328383	1.492563112	0.726738812	1.534578011	1.886798788
ASPA	228807_at	0.42657747	0.443963356	-0.076225565	-0.004375325	-0.263368198	0.449313514	0.391473983	0.534708677	-0.004515669	1.997878256	2.76534033	1.057172277	-3.445559595	-1.036499745	0.644657598	1.504881045	2.104008393	0.579998505	1.130377335	1.106553217	0.921577927	0.982144158	3.244696513	0.885612237	0.204096509	2.203044002	1.306535993	2.137565165	2.059264241	0.97150434	2.88592904	0.26461029	0.800714395	-0.225386856	3.069541152	0.120831388	-0.01558293	0.234053789	1.824087335	1.307353445	-0.567783719	-0.037135636	-0.570783627
PLEKHA7	228450_at	1.399910767	1.407606458	1.371961534	1.290633715	0.986132236	0.210012992	0.983477126	0.770127081	0.736059037	1.268308145	1.260397396	1.416453891	-0.872016686	-0.015067579	-0.144933764	1.051411292	0.228839619	1.316053326	1.471723955	0.713651566	1.024401671	1.053047578	0.806412741	0.836853323	0.22727998	0.653629918	1.172546528	1.390534635	0.935186647	0.641080037	0.712287444	-0.919215467	-0.900390501	1.793772473	1.494208472	0.809141932	0.095426495	0.689643666	0.964379482	0.665634079	1.361070196	0.929457284	0.964926002
GCH1	204224_s_at	1.911283083	0.988334072	1.053223271	3.399478198	1.438598607	1.576460366	1.183862948	-0.177814602	1.911250059	1.117021938	0.18777256	0.366201785	2.116929613	-0.002659403	-1.150168959	0.734790333	2.081736382	1.939047499	2.048825422	1.1061068	0.468512523	1.676588323	-0.652532446	-0.234295026	0.957746516	0.841738969	-0.633435503	0.586918719	0.710235446	1.058362703	-0.034308051	0.414765093	-0.210008646	1.058090358	-0.177542373	1.332008397	1.664584417	1.250978546	-0.845421198	1.489155853	0.05163326	0.014528834	-0.406442951
DLGAP1-AS2	223974_at	0.899349517	0.924500135	2.000802781	2.515360338	1.07124267	-0.456199376	0.198584421	0.821720663	0.938912875	1.55944453	1.354005573	1.590000913	0.375103395	-0.265220001	0.64329239	1.24733057	1.116647146	0.744238611	1.119374505	0.830451186	1.475686434	1.532706696	0.383016334	0.957079562	0.615487677	0.648476211	1.130015094	0.405932909	0.46268037	0.574812336	0.232415048	0.271975636	0.063808292	0.379195853	1.069720312	0.481779002	0.386289827	0.518610872	0.733325356	0.309625344	0.876013706	0.503877372	0.946675996
ATF3	202672_s_at	1.979905711	-0.255671389	3.251921283	4.907529424	-0.755045738	-1.398782795	0.880956997	0.640597238	0.212852683	1.007549528	3.213625217	1.506003293	3.171336709	-0.981356825	-0.327937824	1.224718231	2.009914177	0.520553801	4.429211216	0.2883777	0.499818748	3.579212497	1.778830105	-0.684882773	0.778223718	0.965806666	0.731175159	1.113951349	1.273827371	-0.878229156	1.523463749	0.316751547	-0.413605326	-0.42479147	1.665060986	-0.266550987	-0.001092158	0.00109113	0.946981729	-1.02500998	-0.690523894	-0.730903017	-1.405875111
C10orf90	1556200_a_at	0.399986649	0.238972197	0.386133742	0.531476984	-0.265334509	0.008200444	1.629609813	0.812221119	0.541936138	2.16707935	2.246198098	1.143160505	-0.915044697	-0.211969685	0.871424654	1.606692368	0.909621205	1.110148393	1.099587148	1.513113018	0.875244869	0.752199235	2.890614884	0.933650889	0.593599116	1.384885167	1.179992314	1.828774057	1.696451618	0.998834914	1.680355326	-0.713425044	-0.028084736	-0.417408352	2.220006396	0.160984321	-0.112660654	-0.093835474	1.032938703	1.427172924	-0.139124628	0.30094347	-0.12139055
SLC11A1	210423_s_at	3.609321131	1.31543233	3.143805465	2.793866404	2.537742252	-1.269937699	2.304364721	-0.139071597	3.621948821	0.979245852	1.011711741	1.850927168	2.451690818	0.313548989	-0.264844218	0.909401853	1.41631444	1.037358323	0.851001634	1.099561969	1.106656392	2.719606394	0.321187976	1.630598331	2.133545015	0.015622166	-1.319864786	-0.044127043	-0.202640153	1.031082273	0.072369681	0.065822366	-1.238835254	-0.452275971	-0.21218894	-0.823047277	-1.294491514	-1.206095696	-0.149438179	0.974334884	0.655401292	0.200324931	0.569187647
PIP4K2A	205570_at	0.442643119	-0.08062376	0.576687851	1.342543083	-0.675667126	-0.03231846	1.064444597	0.164116898	1.049093874	2.088363684	2.797167203	0.96377225	0.425211673	-0.779044163	-0.904545148	1.921121059	2.137745811	1.882380113	1.128042194	1.801349692	0.930214656	1.210952677	2.931670634	1.012480143	1.042155419	1.027613404	0.398202481	1.76833819	1.001694604	0.58945373	1.438762423	-0.67045936	2.056170324	-0.691194606	2.576450207	-0.685192192	-0.92255151	-0.553689409	1.342455983	0.955860685	-0.027134204	0.428212835	-0.370894658
RP6-24A23.7	1560652_at	0.841169251	-0.36211084	-0.137852871	0.245949149	-0.030743468	1.747316456	1.354991561	1.639276347	0.507565516	0.394642437	2.993316043	-0.458214112	2.864268726	2.084531024	0.042423154	1.437931227	0.943569637	2.114541271	2.050779796	0.839622248	-0.111177667	0.470487512	0.331346705	-0.341646095	-0.237972955	1.467669712	1.533965951	-0.847810349	2.001589947	-0.116635373	1.011230333	0.97439906	0.9694876	3.907830734	0.227671711	-0.370636478	-0.50514041	0.285511593	1.185293602	0.850535898	0.211575202	0.197660859	-0.124546565
PDE11A	237248_at	1.278229241	1.394328429	1.214461561	0.460186659	0.373750651	0.469673567	1.465218059	-0.011592046	1.365086108	0.717400715	0.382096923	0.670746993	0.270783074	0.264781773	0.006141016	0.358906404	0.479496204	2.413291323	2.169591861	0.82434824	0.700485617	-0.269140897	2.508508341	1.658655525	1.641312775	0.430932868	0.392737035	1.200849826	1.341082115	0.754232049	1.290609241	-0.114174679	0.193846162	0.822984448	1.749231109	0.409652268	-0.220031921	1.412562978	0.973585195	0.397647898	0.320165315	-0.205571989	0.105723932
ABHD4	218581_at	0.791905317	0.729430694	0.976950347	0.526793283	1.22698904	0.010464201	0.662247253	0.81393942	0.932527855	1.838948541	1.806482157	1.146514595	0.637692498	0.101862095	-0.038099642	1.09085851	0.557755521	1.444987159	0.827165966	1.446351206	1.184710087	1.483454552	1.00791918	0.167529165	-0.585670244	0.899606518	1.096859726	0.678890943	0.64696859	0.807118878	0.545205021	-0.515817106	0.335946701	1.140785199	1.270104773	0.840402806	0.641239424	0.507555368	0.512738529	0.853226643	0.712174817	0.995913483	1.278835657
NPC1	217584_at	1.052709481	0.429050183	0.120072399	1.149396864	-0.011592628	-0.166454169	1.302716896	0.666484931	-0.039332241	1.926945554	1.428218196	1.714140782	-0.023492593	0.13611157	0.755154729	1.549079603	0.477963145	0.822815545	0.681291111	0.731418747	0.875198701	1.48660266	2.825909543	0.571085924	0.944539219	0.813812707	0.691040795	1.650844227	1.146660174	0.817086516	1.909484498	0.406210217	0.486419884	-0.18418753	1.072452074	0.297624013	0.009792454	0.279890463	1.072179083	1.019523016	0.790076875	0.48314536	-0.141898405
DYDC2	239733_at	0.964467909	2.341948356	0.93074816	1.875420052	1.00329726	1.276164197	0.133294031	0.795444383	0.119594825	0.028528982	0.150482341	1.345190545	1.122290578	0.836369018	0.883840136	0.074090927	0.180766954	0.708413016	1.742144737	0.131656778	0.800901473	0.720689629	0.007521327	-0.937228835	-1.020860263	0.61346904	1.606012151	0.147754484	0.60009997	0.062631954	0.074636273	0.878657158	0.79571725	1.084912959	0.683312074	1.216689154	0.755611532	1.485423478	2.316453224	0.869652874	2.432950137	0.679765536	1.462233495
DNAH17	214229_at	0.83979532	0.467013353	0.775888726	0.665701562	0.169264545	-0.812378937	2.523473535	-0.353211174	0.606165128	2.187078376	0.402791909	1.759831419	-1.85457656	-1.077838086	0.837677197	1.780565981	2.077129835	2.327311122	1.648779718	1.753829223	0.93234817	0.639604391	3.517381277	0.302492076	-0.155234339	1.02783786	1.625600939	2.204812315	1.977546527	0.731819799	2.692353164	-0.782366502	1.042023845	0.195443103	2.636695747	0.365960337	-0.653593263	0.164341046	0.528019439	0.698808595	-1.060377031	-0.333840476	-1.07074483
TCF12	215611_at	0.451309983	0.877752494	0.799152309	1.209959172	0.746262884	0.690258491	1.105228171	0.80975711	1.121039943	1.149972796	2.201173129	1.457720302	-0.301466075	-0.673055579	0.585221009	1.172616162	1.54311514	0.763922695	0.878171538	0.965541171	0.647152845	0.420706166	2.346316999	1.004920782	0.40202718	0.819033013	0.864049343	1.336312299	1.399607693	0.638421618	1.687439996	-0.097936148	-0.414143306	0.158792257	1.443260628	0.312940328	0.600771945	0.187985338	0.712904139	0.614413408	0.322216143	0.452081413	0.445807098
RBP7	238066_at	0.742041491	0.576691043	0.621081299	1.130008304	0.473501617	-0.09789832	1.441935552	0.565070203	0.58134498	1.494045967	1.297610515	1.888007791	-0.761685639	-2.502046098	1.143463429	1.144282143	2.223311949	1.540426287	1.719035768	1.313979785	0.880731832	1.192571679	3.206578683	0.11800469	-0.102058266	1.420927956	1.50959694	1.70739633	1.471946152	-0.009229671	1.611907094	-0.483674051	0.326075013	1.473583024	2.731314251	0.324710389	-0.551881593	-0.203208803	1.854722798	0.076438421	-0.370724765	-0.347807329	-0.515867851
THEMIS2	207571_x_at	1.957868031	1.277889259	2.483723777	1.642768565	1.544822849	0.776184271	0.657504921	-0.578673383	1.773836945	1.109851828	0.605122494	0.739079728	0.400228591	-0.565303693	-0.123598745	0.875765675	1.124585018	0.65668646	1.506903509	0.268726257	1.194700635	2.1793311	1.788098784	-0.266019947	0.21560132	0.788734231	0.163142781	0.552739347	0.762269375	0.654776193	1.875129957	-0.406792347	0.418508952	0.375947008	1.240535007	0.423692076	0.370218415	0.498992911	0.65232137	0.545099427	0.577566982	0.465161626	0.629403998
PTPRC	207238_s_at	2.219390969	2.595321689	1.948996488	1.723060118	2.321464338	-1.068605889	1.780795746	-0.499761677	1.149946466	-0.001307385	0.966681477	2.516609682	1.778067623	-0.013583909	-1.935103853	0.925484436	0.167299859	0.506968789	1.135917655	1.933305791	1.909570479	2.421938591	0.785252064	-1.774934887	-0.121183333	0.822901589	0.068809468	1.030795902	1.29461822	0.596455468	0.502876207	-0.578881966	-1.209656665	0.333996233	0.122828276	0.051620871	0.108095649	0.752786178	0.846365178	0.794800284	1.9434016	1.381103924	1.570719873
ZEB2	235593_at	0.231853727	0.214713703	0.328469311	0.945134443	-0.120220282	0.559937255	1.340494647	0.79347768	0.006477851	2.189531879	1.672798245	1.043387204	-0.250084559	-0.657140591	0.933437426	1.717813928	1.530382776	1.124962186	0.884161823	1.210629875	0.76810512	0.382054524	2.466997619	1.074096067	0.522076345	1.1058639	1.369141474	1.91534115	1.314575769	1.01774058	2.113685565	-0.308195473	-0.123220067	-0.410507152	1.812484548	0.209628537	0.141149194	0.108409906	1.287294326	1.133146438	0.114412871	0.523105842	-0.446791885
HBEGF	203821_at	0.961979976	0.730061327	1.834068392	2.857166827	0.320306056	0.077249563	0.829433371	0.040690474	0.526268872	1.095439863	0.700386448	0.383635069	0.294147129	-0.342901873	0.541600774	0.944293248	1.224213992	1.457753707	2.595199431	0.83543493	0.49985915	2.732399329	2.308700159	-0.507661317	0.140967208	0.483216162	0.730396671	1.155461572	1.093528807	0.467392178	1.510409236	-0.008416994	0.393456729	0.893274287	1.912827652	0.798603922	-0.046613539	0.13590807	1.017956604	0.610080146	0.01531872	-0.398013681	-0.068984541
KANK4	229125_at	-0.026131321	1.196387224	-1.019355626	-0.668644466	-0.463241048	-0.368501291	4.243634049	-0.368774252	0.744795225	0.705072069	1.889685745	1.547560581	-1.28847313	-1.325849326	0.012909874	-0.064025952	2.990814758	4.128774109	1.017813613	1.792558872	0.5932132	-0.637508857	3.101581839	1.101841661	-0.102018316	0.904780564	2.078207983	2.383502059	2.629317915	1.440885508	2.865313112	0.110855907	1.585210815	0.412328678	1.985720097	0.720350445	-0.239180992	0.210982778	0.731535877	1.11785865	-1.630597172	-0.875412997	-1.391600333
LAT2	221581_s_at	2.61254972	2.242914942	2.557386684	1.760366039	2.369928351	-1.313939939	1.737626197	-0.006554314	2.84513272	1.076294679	2.0437382	2.15641571	1.268091076	0.06792764	-1.634784387	0.884224589	0.727076847	0.177603649	1.468630754	0.911234525	0.935789135	1.330023098	0.650139286	0.902947385	1.245054451	0.713980455	-1.641877899	0.853940812	0.97916784	0.744536836	0.832932292	-0.564212052	-0.888603251	-0.710720061	-1.351044409	-0.347861216	-0.164248332	0.267364163	0.666508654	1.156232338	1.623039486	1.410780251	1.090482075
LAIR1	210644_s_at	3.101887368	1.911900005	2.279086545	2.012957809	2.725222587	-0.902323569	1.656517284	0.357589613	2.976833947	0.853043354	1.155335078	2.055390384	1.945440727	0.791657314	-1.091393441	1.037474299	-0.662508203	0.735727866	1.296215396	1.76564846	1.015102587	1.947896296	0.540657195	-0.046638945	0.671104383	0.383235256	-1.489446953	0.907335877	0.769284525	0.854952417	0.636964401	-1.139955831	-0.987991208	-0.307289058	-1.136136064	-0.386953853	-0.033370493	0.397150179	-0.50317752	1.374141914	1.510829084	1.569484919	1.132145121
CTNNA3	241255_at	0.215740217	0.341493952	0.310467747	0.366856077	0.510413996	0.720825053	1.669990101	-0.281265848	-0.165400904	0.898709406	3.052948633	1.103056254	-1.87593851	-0.814914687	-0.38848708	1.638069944	2.908079079	1.525665352	0.145570773	0.895708613	0.87388295	0.535849715	2.923083882	1.783497724	-0.139518167	1.229920719	1.384067495	1.988651934	2.126156485	1.149164397	2.52939457	-0.379482841	-0.217970729	-0.482612424	3.017208577	-0.092742276	-0.290269123	-0.242250979	1.501383959	1.87433763	0.161259659	0.607603119	-0.938504697
PLEKHH1	225727_at	1.167761582	1.194452409	0.775286159	1.174549978	0.854412632	0.154970693	1.498095099	0.676615852	0.478830608	1.848953177	0.962265379	1.110137366	-2.544376073	-0.764727813	0.661883467	1.880053853	1.377780658	1.571212889	1.893668581	1.394695716	0.883419059	0.52356015	2.6502439	0.429136013	0.22269008	1.275197685	1.399879112	1.752371643	1.497551055	0.790382708	1.881417794	-0.425330344	0.261100259	-0.007634609	1.714720292	0.141057354	-0.275004326	-0.061379971	1.09622204	1.208081764	-0.138317404	0.028107274	-0.547283968
SCUBE2	219197_s_at	1.472145903	1.021673021	1.26009818	0.643994405	1.209516749	0.927086952	0.393437948	0.913445446	0.282544778	0.458371399	-0.088646499	0.867065311	-0.328461685	0.419903106	0.943183648	0.53312544	-0.48506302	0.846330674	1.783503465	-0.085100137	1.584599377	0.95273247	0.999386652	0.708072876	-0.004788365	-0.317002316	1.805861578	1.055043045	0.990109611	0.524667715	0.245565879	0.378706263	-0.207871633	1.01439136	0.735562555	1.441911285	1.338783225	1.949096436	-0.022349182	1.166355915	1.358153729	1.0203941	1.930271362
TAS2R14	235762_at	0.740265992	0.796198861	0.99981893	1.689416361	0.982189292	0.643720547	0.594611511	0.554233426	0.884419746	1.15336215	-0.155661273	0.777406417	-0.239692516	0.134353964	0.264764602	0.966474766	1.833245774	1.075059802	1.908950178	1.240120369	0.670457681	1.259217159	1.712382365	-1.012772343	-0.550677822	0.959108515	0.596248781	0.920094473	1.157180857	0.640992427	1.473385862	0.513583318	1.220748833	0.532134697	1.759035086	1.339701864	0.637718925	0.436918922	1.731753558	0.578515235	-0.161663366	-0.167665708	0.502670636
4-Sep	210348_at	1.247882744	0.953595503	0.922568638	1.885990675	1.490715522	0.629219234	1.065196183	0.664140922	0.802307966	2.332476798	1.176510247	0.699336189	-1.777657472	-1.299391501	0.361303928	1.332839267	1.342662033	0.740805579	1.602650614	1.362031445	0.648045136	0.496625759	2.781549318	0.61796118	0.689003076	1.151410226	0.944607507	2.022272814	1.558739948	0.922235076	2.0926621	-0.31257716	-0.214906329	-0.392516375	2.256903891	-0.148881963	-0.141515562	0.087658899	0.77327218	0.968616553	-0.418434522	-0.437532439	0.10157357
LXN	218729_at	0.616862223	1.091716554	1.793768396	0.804321994	1.000875666	2.407578588	0.720964403	1.249156713	1.714433468	-0.628162829	-0.468559867	0.148301457	1.395391894	1.425676015	-0.03422	-0.506209838	-0.401171568	1.395937477	1.557755962	0.358922941	0.613743704	0.507068075	0.08064061	-0.560289575	-0.819148917	0.753704221	1.37711253	-0.902899873	1.846646634	0.353466594	-0.218105361	1.254613754	0.636388156	1.752522109	-0.810684118	1.626203614	1.453231198	3.530533874	1.098283987	0.038352174	0.612925216	2.027258604	1.686771807
CD40	222292_at	0.927845494	0.955934911	0.878314463	1.16221384	0.936871804	0.731987537	0.673057319	0.713435578	0.919346719	0.922967258	0.76718272	0.61385363	0.793919099	0.716164405	0.705250733	0.668692185	0.354124089	0.623130347	1.114429463	0.649866776	1.077387056	0.663780892	0.357398071	1.851586151	1.47145386	0.699521695	0.689154213	0.491628095	0.730350497	0.875493933	0.425876262	0.512090323	0.727349884	0.721620357	0.663780892	0.668419889	0.648230267	0.584934801	0.728987197	0.883679852	0.63295217	0.913689533	0.714800285
CA2	209301_at	-0.196249224	1.18158144	0.503421708	1.693306474	0.93570836	0.085192392	1.10747329	0.423224567	0.388900485	0.858382824	2.31364116	1.973425945	1.106382493	0.076189926	0.024352306	0.777082583	0.844469858	0.122024735	0.817473128	1.556548014	0.025716445	0.083828242	1.863477428	-0.19299384	1.056600522	0.101834805	2.221153109	2.304638659	1.584920518	0.722515862	1.644942165	-0.339870447	-0.155167667	3.082466037	1.511258375	0.263348398	-0.110151195	0.371933385	0.566731682	1.180863428	-0.073864974	0.533992156	-1.308405091
KIT	205051_s_at	2.011692422	2.233428036	2.314058612	2.090258484	2.138669897	1.525662646	-0.81682746	0.211728938	2.052584152	-1.578558933	-0.291090251	1.447906787	-1.10084015	-0.948055946	0.362056757	0.805946164	-0.263806922	0.039303083	0.700324032	-1.369028745	2.202272583	0.692177115	-1.035361063	-0.892973981	-0.050874869	0.054036034	1.827408306	1.424716711	0.431627131	2.571680329	-1.159770275	-0.439234577	0.461092961	1.324588624	2.078135826	2.342505934	1.656619057	2.486286005	-0.74480037	0.992014117	1.675444124	1.731374125	2.283030107
SOX11	204915_s_at	1.709801445	1.587301617	1.053680168	1.103284115	0.712975079	1.693480356	0.305066168	1.792788899	0.247425429	0.32661949	-0.204028546	0.114360228	-0.653647368	0.702574924	0.781148173	0.402465153	1.005684834	1.625819638	1.222073138	-0.154101608	0.898191245	0.185567829	-0.09708019	1.023989822	0.673918997	-0.027236996	0.975673323	1.573164554	1.011959145	0.309703798	-0.573436033	0.221308798	0.856175721	0.137550607	1.549973595	1.733859087	1.183567691	1.635096382	1.073618927	1.310431508	1.220672508	1.154374975	0.031966938
CASP1	206011_at	2.970715451	2.042554796	2.829047556	1.698632199	1.940064414	-0.382074918	2.260796494	0.683313152	2.423173756	1.365107055	3.147210136	1.407940805	-0.160813324	0.106012567	-0.645899049	1.228148201	0.901301748	-0.040495414	1.803849989	0.552082698	1.134841592	0.799809302	0.812632939	0.107076251	0.855137458	0.808540166	-0.968107146	0.286895811	0.512795255	0.947954181	0.886568564	-0.381528915	-0.420270496	-0.04322441	-0.681093416	0.179947805	-0.145534865	-0.118251601	-0.840424106	0.469143292	1.439861714	1.119017594	0.52507361
SMIM5	229740_at	0.006295151	0.031270261	-0.077552766	0.177593189	-0.084897532	0.194362828	1.13670628	0.362423879	0.023365227	0.981468955	1.172992051	1.347329461	0.423537189	-0.070550897	0.737287856	0.955277387	1.708279071	1.844965065	0.525852592	1.040671189	0.725829787	0.701819961	2.183815827	-0.25152142	-0.253448338	1.21173442	1.978103902	1.502022373	1.223738055	0.668262388	1.649893257	0.320137119	0.564589667	2.791946231	2.215190265	0.709187217	0.212369371	0.339780467	1.588779818	0.425720749	0.117699165	0.237469616	0.111970094
TNFRSF1B	203508_at	2.890307767	1.410299962	3.404130082	2.651499572	2.053129935	-0.246349154	1.04657683	-0.215792878	2.310757744	1.627424552	0.843321017	1.06622093	0.869239719	0.213637192	-0.739619804	0.661345826	0.145976722	0.56149116	2.154571382	0.723277116	0.94781313	2.702906614	0.268748291	1.220713116	0.912779529	0.834590845	-0.199968452	0.269839872	0.196993851	0.938537155	0.162344888	-0.627214351	-0.410590472	1.17180409	-0.395312511	-0.11948373	-0.211972442	-0.46761102	-0.520812493	0.877970274	0.590138156	1.075223043	0.760654776
RAB3B	205925_s_at	0.403151211	1.347263686	0.661795287	2.434936414	0.316262196	2.178552247	0.168092577	2.269948907	-0.120184107	-0.452042282	-0.27634219	-0.452861053	2.936736863	2.940284567	-1.276524967	-0.586818748	0.477750781	2.009945125	1.247081087	0.296593198	-0.371831507	1.378624038	1.137991466	-0.661566457	-0.715393717	0.558780349	-1.392749066	-1.022250166	2.604707346	-0.89402242	2.434736301	2.337882892	3.628625586	-1.363556362	-0.351370002	1.546958252	2.06942092	2.916821608	1.691283793	-0.360645757	0.941282805	-0.302806844	1.038409631
RAI14	202052_s_at	0.444138547	0.96065449	1.105542517	0.510671731	0.833992885	0.517446337	1.117664792	0.435598086	1.0369825	0.737617805	1.417229703	1.237709449	0.754259676	-0.179079186	0.444328879	0.68714447	0.399585655	1.589109333	1.18326691	0.675959155	0.608298012	0.493164032	1.660863101	0.642883047	0.281764116	0.831742124	1.444511765	2.199695993	1.379577492	0.725885266	1.423776343	-0.071040552	0.278177015	1.752259876	1.78936439	0.415409631	0.404496517	0.684689226	0.415681988	0.456878781	0.295365921	0.285270817	-0.998650846
CCDC88B	223663_at	2.010553572	1.865701503	2.043575486	1.825649694	2.125918855	0.604726178	0.546341149	0.253325292	1.999535666	0.534610081	0.645923233	0.505690666	0.681390342	0.558346405	0.635282438	0.556436086	0.426298574	0.229044333	1.967107947	0.248414971	0.580444897	0.59817871	0.004508296	1.186984375	1.074062695	0.60145245	0.551252285	0.589448169	0.626824676	0.551797811	0.360819574	0.497233524	0.171477403	0.581263694	0.406108424	0.556708976	0.579080778	0.500506653	0.600633998	0.53379147	0.538702636	0.776060854	0.568168145
LINC01105	236739_at	0.291365447	-0.07494578	0.013064718	-0.214340398	-0.40270883	0.965013509	1.255846757	1.380255675	0.274890912	1.540951727	2.253301448	0.591787304	-0.749701734	-0.315088538	0.219378453	1.936549599	1.705193526	1.950191271	0.628082989	1.029673805	0.004663612	0.243386851	2.54140672	1.726027704	1.003145395	1.129801041	1.027217902	2.180184024	1.243296479	0.488931716	2.102428122	-0.286169352	0.098788876	-0.50906921	1.881437764	0.392350288	-0.293807963	-0.052629331	1.288586776	1.65772094	0.165631957	0.906356045	0.043679065
GALNT7	222587_s_at	-1.289878294	0.433695208	-0.663384802	-0.767974095	-0.588876318	0.857977174	1.955831753	1.286042308	-0.634105712	1.235569917	1.037224202	1.762125622	0.256667228	0.578330697	1.054139281	1.666635537	1.784496947	1.430641005	0.290241903	1.714379701	0.696191057	0.275219144	1.912452741	0.049610556	0.100612253	1.091244192	0.784313928	1.830877261	1.602520923	0.742025878	1.939461754	1.018126649	0.874347035	0.050955487	1.612069689	0.961651774	0.527311098	0.591426085	0.888807218	1.387261394	0.914998415	0.159540968	-0.155299793
IL10RA	204912_at	1.881440465	1.556545366	3.234435101	2.297459824	2.435141569	-0.897665579	0.5876031	-0.499338981	2.754859161	0.730837301	1.665268235	1.051681143	2.071234431	1.054955694	0.079053778	1.466923224	0.355155113	0.528400086	2.328345135	0.529763587	1.200644963	2.006574004	0.695096748	0.180043189	0.738745099	0.997934675	-1.2869891	0.436184125	0.65471782	0.614885359	0.470287167	-0.99970197	0.128163117	0.189003072	-1.488335391	0.351608091	-0.746246569	-0.035260337	0.070324062	0.804773157	0.653354765	1.411539325	0.976108878
WDR86	243526_at	2.11478891	1.712063855	1.995997105	1.115689367	1.855588437	1.483137722	0.245050677	0.454581581	1.987498236	-0.159277839	0.350634721	0.624279483	1.116731506	0.967769175	1.032701571	0.259510531	0.344087534	0.282700979	2.319982146	0.321987648	0.315167391	0.857819484	0.186120691	-1.635779819	-1.701940093	0.738048536	0.396742369	0.321442229	1.469496865	0.259237772	0.259237772	0.749780438	0.588539505	0.38364657	0.321169269	2.552073227	1.316168802	1.527336123	0.866822779	0.983865324	0.267695549	1.449307121	0.321988802
CDH19	235639_at	0.627417361	0.006416092	0.442303607	1.219700914	0.157145924	-0.372684718	0.849305639	0.420421497	0.90498498	1.919331691	2.252452901	1.371496581	0.810291813	-1.168519376	0.712074071	1.646506005	1.713893996	2.08357455	1.260696067	0.979989607	0.963620014	1.074114979	2.74899843	0.377535476	0.450377135	0.897051178	0.653962234	1.487174675	1.413510681	0.662419358	2.028462219	-0.226994835	-0.446074916	-1.047385467	2.171968974	-0.030287409	0.041193209	0.224532164	1.494267314	0.870040099	-0.246366371	-0.0163739	-0.171338574
BDNF	239367_at	1.703468505	2.145895294	2.373371393	5.657233061	1.850350826	2.121413331	-0.371130866	-0.482443708	2.193539317	-2.502179319	-1.325205362	1.698532458	5.462175473	1.012373584	0.984271576	1.004734146	-0.146866843	-0.911600424	-0.31260959	0.967902682	1.4860007	1.995094369	-1.205433914	-3.045609864	-1.893135807	0.023649529	0.168793485	-1.984354229	0.023103586	1.441529479	-0.006088552	1.091493628	1.625415126	1.197895327	0.214900667	2.137238371	3.299479568	2.120868471	-0.017001725	-0.995630526	1.10377061	-0.906962101	2.200533606
ELF4	203490_at	1.174232351	1.124805734	1.187315995	1.137295302	1.74846733	0.445867576	0.636028002	0.506435292	1.253603589	0.784991778	0.909127538	0.73942966	0.915129704	0.40494431	0.557999547	0.436864889	0.889484368	0.881026952	1.308415807	0.659490589	0.76398378	0.792630249	1.035174	0.571105249	0.25854606	0.649396751	0.06281926	0.548451027	0.858108504	0.726879335	0.853743563	0.87229641	-0.202368394	0.46851221	0.858654547	0.725788264	0.328825437	0.34437676	0.998342257	1.1699502	0.866021165	0.935864249	1.00761863
NR2F2	215073_s_at	1.053528232	1.720807021	1.792692546	0.54187579	1.441947713	0.644386265	0.897023676	1.274615619	0.994412239	0.353826312	0.054262669	0.518613088	1.373379496	2.714049628	0.879562195	-0.69792116	-1.360616007	1.329999914	2.046086937	1.990239651	-0.13753423	-0.318146522	-0.372438059	-0.750828381	-1.923856713	0.298442716	1.438857841	1.87374431	-0.186098675	-0.578695791	-0.967473677	1.912757689	0.526251842	0.906572552	0.543167911	1.238057258	1.369833232	2.188040047	0.946951645	0.358464344	2.636021782	1.777435244	0.842186389
CD9	201005_at	1.060471342	0.564945964	0.462872877	1.42542133	0.408795432	-0.425074247	0.510449241	0.207065594	0.883369007	0.98325668	1.338205776	1.30300939	-0.109960658	-0.847408465	0.441421861	1.532729484	1.368214628	1.039186132	1.586362774	1.149134149	1.179964934	1.404227109	2.418870594	-0.461993919	0.356981119	1.163594372	0.651499687	1.653318532	1.533274132	0.401863179	1.899954476	-0.288659036	0.319741853	1.194969487	2.068287405	0.407865884	0.274452278	0.097115206	1.373944542	0.65777398	0.090295345	-0.151430297	0.048280415
HOMER3	204647_at	1.204154117	1.504981847	1.249069069	1.82645062	2.143089696	0.105107189	0.371931713	0.269348829	1.417988847	0.751979863	1.524079327	1.338829995	-0.295129522	-0.615427292	-0.187090034	0.957691029	0.932590894	0.654307672	1.702654751	-0.433179587	1.234064583	0.079461948	1.029171564	1.10230042	1.112193349	0.434135526	1.400488473	0.882118145	0.597558633	1.144577197	0.848832306	-0.301404203	-0.264027044	1.228061673	1.473605778	1.190411889	1.002162637	0.670949984	0.059818195	0.080554249	0.562091949	0.588556199	0.578735007
WIPF1	202664_at	0.913421701	0.957181367	0.671115255	0.270208494	1.323319682	0.113433269	1.388079574	0.718835837	0.879876763	1.580968695	1.452739592	1.146355314	-0.755246966	-1.199407935	0.613251856	1.035587807	2.216654826	2.078058609	1.479713793	1.417272053	0.353248642	0.535768612	2.802141031	-0.053204083	0.000880352	1.440462555	1.166544496	1.7997752	1.577148033	0.441098107	2.163180209	-0.600553335	0.186551013	-0.000880818	1.511669679	0.397173623	-0.40411892	-0.048897611	0.934914249	0.989752949	0.118890721	0.065688384	-0.546260562
ADM	202912_at	4.094557093	2.697733349	5.05206883	4.047161438	-0.208621257	0.088270117	2.699494199	0.441035091	2.218717012	-0.259856477	1.754695771	2.107460367	3.229051042	-0.191648808	0.362733239	3.359188851	1.968592004	2.82281218	3.787957394	-1.554692396	1.129649794	4.13456202	0.968136549	-0.0779462	1.339425325	0.034523664	-1.532593088	0.816990625	-0.246487881	-1.839795556	-2.141269714	-2.216842301	-2.62117093	2.778886358	0.668844829	-2.609439547	-0.668004783	-1.609256517	-2.21929697	-1.245579229	-0.16027497	1.32335704	0.600911971
ST6GALNAC2	204542_at	0.534195504	1.641560826	0.556619326	1.847244626	2.042083819	-0.079999156	0.896448101	0.573693765	0.326625472	-0.184218608	-0.050533048	2.718929933	-0.419667701	-0.057626973	-0.019159034	0.849794987	-0.223777333	0.915000481	1.50366879	-0.101552476	1.731843862	0.853068433	-0.138110362	0.551105976	-0.472130347	0.002394761	2.698468316	0.250666943	-0.055445024	0.202922553	0.103886334	-0.053261505	-0.197041685	4.850251609	0.67709514	0.79031856	0.214926646	0.860161815	1.511672057	0.526768249	2.463018784	1.197648782	1.281953091
BACE2	222446_s_at	1.056426765	0.415241626	2.04664297	1.047822852	0.646601022	0.457601331	1.661858208	-0.165262414	1.330915731	0.381483508	1.28999566	1.758712089	1.361202959	-1.032031852	-0.416262579	0.486248517	1.142396903	2.715787657	0.95487926	0.215331066	0.636303695	1.34810758	1.044178661	1.239559778	1.387168293	0.254346115	1.53008383	1.121934983	0.456510222	-0.268117221	0.762894491	-0.510932903	0.274535173	3.134576476	1.571552216	0.589649984	-0.075228716	0.309729173	0.253254726	0.174407953	-0.028302616	0.235793465	0.278082431
TEKT1	239216_at	0.978284605	2.610420212	0.976186542	2.207485592	1.360443672	0.723146029	0.076000516	0.005611975	0.391284798	0.333822939	0.182403348	1.637933848	0.014069297	0.460688052	0.092098081	0.333004032	0.420309382	0.750975342	1.037575576	0.085549476	0.72778465	1.141116423	0.381021282	0.062369326	-0.143561941	0.143389108	1.702866819	0.552902012	0.408030726	0.59300777	0.055538445	0.247882926	0.419762802	2.163397708	0.754520776	1.339188876	0.448955487	1.206049271	2.481241196	0.340643274	1.668490419	0.375564963	1.319546029
EVI2A	204774_at	0.35937352	0.975827301	0.423735098	0.441018513	0.525039021	0.399825259	1.106446015	0.325344043	0.47641653	2.023963217	1.685112452	1.164012601	-2.05506745	-0.611542177	0.754773963	1.655375003	1.865996864	1.063340578	1.453688138	1.625908454	0.928836913	0.714120995	2.637278571	-0.951028283	-0.353787066	1.489768108	1.086530185	2.121907838	1.905009635	0.834983874	2.069797186	-0.238587571	0.456028198	0.30651972	2.319978852	0.220305559	0.143913583	-0.007504692	1.404647958	1.456210764	-0.259322457	-0.224947486	-0.659558279
RRAD	204803_s_at	3.461986336	1.531680437	1.372696234	1.962531403	1.919855623	0.220916325	0.424990541	0.335230779	1.33761234	0.462095678	1.053310797	0.495380396	2.060040464	0.08368544	0.491014987	0.690997186	0.671081369	0.599600496	1.889771007	0.578319199	1.107876311	0.4956527	0.601782933	0.866641762	0.249874172	0.644343808	0.638068368	0.718280252	0.636158429	-0.004165586	0.6377957	0.003201392	0.648708771	0.9201714	0.42908308	0.584867761	0.402619482	0.159531022	0.448727077	0.542306296	0.280665846	0.385703481	-0.030628961
PAXBP1-AS1	239407_at	1.017044411	0.615682776	0.21558144	1.091134492	0.421474956	0.283597529	1.285144375	0.871265903	-0.146495791	2.432654005	-0.940575331	0.949840808	-1.431118079	0.065609947	0.105442079	0.931288578	1.73530892	2.109627341	1.193973171	0.839890836	0.52423071	0.879178067	2.15600725	-0.54985728	0.430985305	1.083799043	1.524685917	1.936382099	1.377632366	-0.003961593	1.913191397	0.511408326	0.807697748	0.690928016	2.175377466	0.313881775	0.224394358	0.704842137	0.724758874	0.003950456	0.239400241	0.272684467	1.421558545
TNFRSF10B	210405_x_at	1.698524946	0.603578825	1.213597317	2.018663227	0.193928019	1.206867112	0.121562792	0.278710731	1.489485031	0.694499137	-0.011030637	1.214233874	1.828093558	0.210778227	0.657939671	1.188042327	0.258795317	0.73815155	0.316566786	0.149936844	0.791079891	2.729512311	0.164396788	0.642396691	1.23270109	0.727783866	0.268343841	-0.498299086	-0.833603847	0.78398586	-0.60251923	0.662305778	0.07791045	3.72805862	0.249245443	0.8562853	0.737605605	0.965143429	0.759704763	0.135204398	1.326093197	1.045081063	0.974965286
MED27	215371_at	1.848347559	1.78720271	2.203466174	1.767404837	1.918553661	0.63832189	0.314477045	0.404509378	2.019506755	0.360312468	0.376681347	0.524553687	0.06647721	0.233174756	0.81320369	0.73463003	0.48854123	0.39987206	1.544965249	0.570388026	0.634230249	0.737631216	1.062022212	1.667187291	0.916300606	0.458529941	1.050017665	0.408056821	0.770642509	0.940341405	0.472170396	0.237540224	0.201526345	1.115496083	0.463713054	0.363858808	-0.058750178	-0.224900966	0.225263329	0.635866646	0.483084257	0.733811418	0.638868086
SLC14A1	229151_at	2.701480968	3.164407215	1.744391133	2.238101111	3.729510897	-0.867183239	1.894095488	0.789148218	1.587436524	1.67883543	0.379907366	2.579709305	-3.151015218	-0.030695277	-3.125370149	2.151098475	-0.003414366	1.651825239	1.915968076	2.162012313	2.668650845	1.526325018	0.003406362	1.409155089	0.239467333	0.759409572	-0.758325507	-0.349903095	-1.684298839	2.583801963	-2.064892486	-2.011963822	-1.959035209	0.41864927	0.114173498	0.039420447	-0.28115154	-1.824258508	0.393822207	2.699752676	2.432382214	1.80215309	3.597080001
SIGLEC10	1552807_a_at	2.183596146	1.221889018	1.985049736	1.825365862	2.67716633	-0.215228291	1.637810211	0.017765875	3.439837066	1.735756109	0.918639333	1.563601758	1.999578852	-0.989782313	-0.44794938	1.420367381	-0.235416728	0.600524011	1.140804827	1.788682996	1.283682389	1.985118029	0.960382114	0.289586855	1.418679814	0.191829689	-0.505242915	0.50721699	0.891356967	1.113709833	-0.565537767	-0.57617682	-0.226960558	-0.633198296	-0.301714586	-0.981871214	0.126351386	-0.131196844	-0.509062229	1.526770352	0.451014615	1.521314218	0.831062618
TNFAIP3	202643_s_at	2.119790348	0.411187693	2.441327037	3.966179598	1.597048455	-0.196007868	0.064269093	-0.182366429	1.762643278	0.805811815	0.751246294	1.332366572	1.768071234	0.030984774	-0.107066584	0.409667038	0.773346207	0.217870696	4.334098694	0.374472977	0.676219468	3.616198408	-0.472380664	0.838821908	4.496395237	0.44840866	0.423035626	0.574727485	-0.090425028	-0.569507765	-0.091242112	-0.170361645	-0.176637203	0.299991078	0.553446227	-0.257666212	-0.48793173	-0.021125365	-0.1916423	-0.224109049	0.588368623	0.67758338	-0.190004808
MYO1F	213733_at	1.4660634	1.542775098	1.686368297	0.930659383	2.211910249	-0.382360728	1.280517917	0.37418783	2.219081143	1.142196053	1.763148636	1.456491297	0.969223298	0.390012767	-0.913008403	1.155562991	0.650289586	0.005326683	1.160966836	1.437393416	0.926934969	1.257054442	0.844541846	0.642675975	1.071883255	0.739775966	-0.721210971	0.878644603	0.801706652	0.632281805	0.917113277	-0.261224797	-0.123174971	-0.611534903	-0.235033872	0.244049444	0.131917757	0.309255132	-0.33106851	1.117367707	1.483774098	1.512420582	1.132101152
MBP	236324_at	-0.173630413	-0.282313848	-1.71243825	-1.225829887	-1.388837707	0.357602674	1.857057813	0.159803539	-1.677108414	2.135341994	1.265297241	1.742471249	-3.131304588	-0.538904293	1.005020202	1.822955374	1.549856228	2.007931734	-1.331786454	2.215006632	1.214551519	0.906802646	3.848420336	0.732061888	0.629931019	1.478920566	1.463369571	2.921628271	2.308040535	1.500746587	3.031303966	-0.350927418	0.811586935	1.011841243	2.028393048	1.014023864	0.441634115	0.683085296	1.849419023	1.457094502	0.191451602	-0.036358977	-0.971880982
MAG	216617_s_at	1.061825542	0.508511104	0.467827653	1.253132045	-0.189690169	-0.055896	1.216839988	0.241211117	-0.079048356	1.71174642	0.384173619	0.848523955	-1.921484818	-1.050076665	0.770221908	1.387356309	1.657727799	1.279044516	1.772865053	1.80560061	0.982755388	0.925187484	2.820514956	-0.281176698	0.31452229	1.271951082	1.1412668	1.991121732	1.942831066	0.654816787	2.473750552	-0.282888411	0.822604776	0.045321343	2.425462447	0.494394207	0.044777388	0.274769758	1.902726823	0.957381761	-0.386289766	-0.510972087	-0.347275259
IRF8	204057_at	1.674000832	2.000224935	2.034121564	0.561041896	1.640946446	0.424473359	0.712305143	1.011869145	2.119228172	1.578257987	0.853902577	1.911106141	0.763050494	0.98567806	-1.073618121	1.027692732	0.315889395	0.468671414	1.367750702	0.884185976	0.766597536	1.342261626	0.481766398	0.791072804	1.995962022	0.681748343	-1.007320889	0.983222454	1.656830589	0.971763296	0.737677677	-0.201390272	-0.812522594	-2.22631074	-1.72076312	-0.109993868	-0.003864669	0.772872948	0.452574139	1.45957756	1.803884987	1.448118619	1.208577314
GNG8	234284_at	1.997005105	0.964497409	1.534219015	1.805944761	0.677557402	0.300240893	0.294239607	0.512227493	1.535722684	1.982764295	2.612720498	1.270959265	2.017958171	-0.422748403	0.015683389	0.429834461	1.960665535	0.408554053	1.600750159	0.646731511	0.178015733	-0.218129862	1.969122891	1.154364475	0.979777845	0.949023279	0.755316784	0.941657886	0.671012416	0.490128834	1.563428482	-0.137917843	0.05033243	-0.427386774	1.537783593	0.298605064	-0.11500111	0.203115939	0.111173037	0.147186198	-0.415382056	0.550151155	-0.69366484
CTA-250D10.23	243780_at	0.761635733	1.425697174	1.489675485	0.189047745	1.952532436	0.353744801	0.200689277	0.926953939	0.10796393	0.540086603	-0.199001477	0.565731691	-0.006113515	0.859293668	0.988340035	1.171679406	-0.159441133	0.106837131	1.351888466	0.162493519	1.20632921	0.259892765	0.75261793	-0.662403301	-0.77275576	0.025535031	0.584283794	2.327101258	1.684865361	0.448961511	1.176590221	1.025990082	-0.019209123	0.018714211	0.197415029	1.628391796	0.919587675	1.1785003	0.691231837	0.808274574	2.87657372	0.920951873	2.611659178
C3	217767_at	1.84504245	2.448766901	2.529322825	1.894928364	2.168750298	-1.678242269	1.607409575	0.435619527	3.077218213	1.592677135	1.36350248	2.208719292	1.674252639	-0.03091473	-2.182699025	1.72581631	0.017104078	-0.352303555	2.096411142	1.080581263	1.906700263	1.629508634	0.631782178	-0.513290157	0.998377499	0.668340732	-1.523275072	1.210719886	1.453807432	1.186439071	1.035837976	-0.824839512	-1.143774804	-2.628497341	-1.420965481	-0.101849395	0.093495409	0.53520116	-0.213707832	1.463357223	2.046934313	1.97708964	0.681709939
KIAA1755	231893_at	0.258564511	0.968974425	1.319580364	0.976286641	-0.277119518	-0.54661433	0.821065572	0.115535634	1.794505701	1.333160647	2.449839719	0.817518725	-0.457400499	-0.455762579	0.073520149	2.106351435	1.243128944	0.618627896	1.222055203	1.338071621	0.930469019	-0.034246887	2.569066363	1.555156045	0.075349159	1.110534967	1.412826282	1.697112225	1.532051938	1.552513513	1.387452982	-0.487683495	0.131905776	0.522593545	1.041781264	0.645365682	-0.731044677	0.51604511	0.704296276	1.300149034	-0.79679719	0.847256454	-0.535701236
SERPINH1	207714_s_at	0.899945275	0.929749723	1.96900807	2.642444659	0.390847158	-1.2619397	0.676766307	-2.118069683	1.73047893	1.811453891	5.453961645	1.339463238	2.57591349	-0.274306476	-2.230474276	0.053085055	2.211417213	0.252248877	5.61316221	1.771619743	0.781259907	1.500156723	0.448410669	1.381340415	0.853214026	0.488789948	1.033623652	0.042718151	-0.280309416	1.439590321	-0.1198872	-0.337602518	-0.879436675	1.663035096	-0.006118514	0.297811217	-1.572143067	0.066181244	-0.633892349	1.333733651	0.241062444	1.693864267	-1.219378027
TREM2	219725_at	1.384449781	2.4633409	2.085241078	2.388869056	2.224602914	-0.806331693	1.547071214	0.275698422	2.910282517	0.896106971	1.382284438	2.627192646	2.454220384	0.259602725	-1.498492738	1.363459587	0.047071095	-0.228757039	2.363262936	0.64074141	1.397835484	1.657566062	0.820261651	0.525197722	0.888629173	1.2297742	-2.190926673	0.719315501	1.039886576	0.336811917	0.91493223	-0.427647551	-0.769226663	-1.891090207	-0.963752981	-0.114442971	0.19303239	0.345270666	-0.574974428	0.774699025	1.119824935	1.571080098	1.254329605
PTGS1	205128_x_at	1.779680804	2.052210466	2.509749799	2.50194989	2.00040534	-0.943173731	1.34884314	-0.015563111	2.390712941	0.969068614	1.055281741	2.118214519	1.365485719	-0.091134933	-2.255197474	1.298916863	-0.920255309	-0.24364567	1.616672929	-0.00219442	1.863940393	1.613485212	0.907137333	-0.084909161	0.370248217	0.416049015	-0.778932168	1.024998451	1.374488669	1.65086219	0.516721491	-1.406977769	-1.473002712	1.164958336	-0.638426423	0.916959246	0.676598342	0.612756916	0.516994737	0.562011526	1.77363434	1.15704591	1.329200423
CNKSR3	227481_at	0.490324389	0.921314908	0.947375906	1.303683504	0.313047402	-0.905800501	1.232614897	0.422591692	1.056198805	1.603659527	2.308916124	1.451148958	-1.552127164	-0.721914595	0.283450553	1.403949909	1.77499532	0.241981457	1.508245477	1.163316903	0.562825418	0.793363475	2.849659176	0.893539828	0.759549421	0.971520158	0.998257038	2.242073314	1.551821972	0.667590433	1.43805327	-0.879062765	-0.061674909	2.247802798	2.00989727	0.228885168	-0.84114106	-0.327680211	0.584650941	0.998801994	-0.232737431	0.634305165	-0.771023245
PPP1R36	237654_at	1.365520546	1.375070969	1.012887426	1.229310246	1.217207695	0.702172486	1.059302387	0.28693034	1.138116801	0.976636457	-0.269090549	1.504283512	0.382146405	-0.191607271	0.560301844	1.296661676	0.447898538	1.701264482	1.185722966	0.618687372	0.960266446	0.516649995	0.841042009	1.503273163	0.470530306	0.482273878	1.078945741	0.654701233	0.372324417	0.15624632	0.077399431	-0.451883812	-0.233076963	1.291477611	1.12969186	0.714449514	0.909247533	0.554300038	1.049753496	0.591950411	0.995733998	0.402062337	0.877327516
SALL1	229273_at	0.762098146	1.527356744	1.242129304	0.747303521	1.144815363	-0.108131975	1.15314576	0.551562774	0.904362087	1.534829922	1.528281251	1.279191823	-0.73863417	-0.040198098	0.264548801	1.234993396	1.037740655	1.257365514	1.777428721	0.944433294	0.640777497	0.230172634	2.142687802	0.592230925	0.838502455	1.026281658	1.032283197	1.331028877	1.256818528	0.493177254	1.462258104	-0.384231736	-0.128867263	0.015458747	1.393505275	0.175606993	0.16960488	0.255000432	0.597670848	0.655509371	0.1027636	0.668878405	-0.032011702
IL16	209827_s_at	1.495931755	2.112245237	2.140370456	1.55504882	2.132220583	0.37916313	0.567959603	0.409719711	1.945251367	0.490204533	0.635621049	0.832328621	0.663448918	0.627164064	0.45964722	0.470014615	0.340150109	0.563048862	1.842094324	0.514758547	0.634802897	0.843787078	0.008119679	-0.188947288	-0.011277654	0.581055495	0.640531439	0.518578444	0.635893013	0.329235562	0.310138362	0.536857998	0.395260704	0.873798082	0.012211513	0.584875359	0.57750917	0.515850186	0.626890635	0.717196258	1.247570592	0.860429945	1.104609739
FDFT1	241954_at	1.142711815	0.847130549	1.599377929	0.637426623	1.057816921	-0.115869756	1.214705373	0.649681672	1.175664792	1.458613615	1.928147813	1.746172317	-0.396880979	-0.231547343	0.621853361	1.242807045	1.016088699	0.110303904	2.081192146	0.872580969	0.642042749	1.591206179	1.745626818	1.891853019	0.470883539	1.051010077	1.061922706	0.413687226	0.566741812	1.120307212	0.927419546	-0.768743577	-0.065396694	0.509448878	0.456520525	-0.318852538	-0.022562973	-0.17016203	0.559104106	0.645862656	0.476710165	1.363395946	-0.292661102
PRR18	238008_at	1.220737753	0.332838751	0.300411825	0.105155073	0.398638005	0.171108424	1.099263219	0.273417777	0.33108926	2.271873535	0.345172431	0.847992578	-3.063250347	-0.577528781	0.707758183	1.655286013	1.824984577	1.798246442	1.093130819	1.574801487	1.065981557	0.467671172	3.021875171	0.286420594	1.158066626	1.447391779	1.259143143	1.351356385	1.246317722	1.12054484	1.899737592	-0.839988041	0.121453118	0.533968442	2.571163707	0.040696505	-0.33416621	-0.085893691	1.832624291	1.51178053	0.167834465	0.001409257	-0.046333448
CD74	1567628_at	2.038366433	2.044697316	2.394114588	2.018149515	1.976592249	-1.706095388	1.404674768	-0.472373618	2.192244043	0.522626184	0.857383894	1.97433694	1.488978181	0.870480486	-2.595510045	1.287359405	-2.100056209	-0.022480999	1.893687683	1.171953287	1.996708816	3.182685465	0.769261248	-0.436454274	0.806203604	0.850018629	-1.381703675	0.631484014	0.931047148	0.74661641	0.944961042	-0.629520761	-1.211733254	-0.565134503	-0.932085986	0.242160408	-0.129702519	1.171681071	0.835831044	1.125300105	2.525992317	1.759621342	2.009259375
SERINC5	212812_at	0.829793068	1.004239616	0.664968269	0.850013506	1.057655025	0.278577647	1.043582414	0.51129942	0.12606547	1.486926965	1.173995348	1.040855968	-0.022896252	0.094965544	0.57104776	1.321321458	1.16935666	1.064318145	1.40409612	1.28530793	0.52248548	0.879342224	2.17117755	-0.004125364	0.396819185	0.963645166	1.168537937	1.380524443	1.005114798	0.476104477	0.878523291	-0.193684687	0.004113601	0.912354245	1.964373863	0.1809067	0.075322321	0.158261141	0.703368389	0.82750493	0.436271237	0.333961782	0.260844898
TLR2	204924_at	3.815124209	1.657762732	2.80636908	2.688522446	3.03087156	-0.735458885	2.310104325	-0.04438976	2.773663307	1.096299978	0.662504492	2.337660861	1.924600769	-0.002373598	-1.658159406	1.105029926	0.298827793	1.159868238	1.501331726	1.562286782	1.726529135	2.412960273	-0.379146563	0.605127616	2.23087301	-0.349409034	-1.176619528	-1.00883041	-0.542297714	0.757175703	-0.380511112	-0.713086829	-2.114597692	0.526364033	-0.499191544	-0.492915988	-0.486913973	-0.430438253	-2.070945427	1.236259503	1.813834415	1.505811783	1.99580931
PAWR	226223_at	1.115596357	1.91723494	1.369867339	1.108567277	1.109231764	0.232312135	0.852719765	1.561524153	0.309236502	0.266961842	0.899100283	1.523328597	1.894372443	0.16028645	0.078164662	1.082985651	1.452120696	2.625002104	1.619134775	-0.125090849	1.579530495	1.150919136	-0.086075609	0.503873506	-0.239562889	0.075164158	1.590716022	-0.035603512	-0.786968575	0.931839155	-1.30070111	-0.367906035	0.184021761	1.702847674	0.391642688	0.692298189	0.383185589	0.91792572	-0.71985301	1.129912192	1.512687919	1.039333408	1.127183894
B3GALT5	230269_at	2.022296183	2.287095585	2.088199276	1.92505308	2.3877694	0.876194415	-0.105162994	0.690945264	2.186318625	0.2904362	-0.064511436	0.970320274	-0.031226798	0.334907229	0.513335098	0.682215141	-0.963201863	0.100548744	1.276276061	0.129740518	1.324721678	0.511152241	0.089089962	0.168210703	0.086635142	0.979323201	1.090909512	0.067809683	0.491235978	1.396202243	0.387562056	0.308988706	-0.331063065	0.618100771	0.971410824	1.195674845	0.962680794	1.269884026	0.373921219	0.632015024	0.477595374	0.501330706	1.222139557
ADD3-AS1	228215_at	0.462923224	0.489403181	-0.916830402	-0.787648062	-0.524912834	0.427947445	0.93867919	1.20113843	-0.847044581	0.848373481	0.524256089	1.778167188	1.07481963	1.436043049	0.816725192	1.761797318	0.334096262	1.244790754	-0.91529211	0.96841705	1.348465294	0.887114551	1.430313591	0.383793415	0.298877284	1.269072715	0.531621705	0.84128054	1.173855315	1.05272047	1.315452793	1.065816439	0.09128008	0.681949343	0.504612257	1.000610419	0.965962143	1.290626108	0.615379288	1.110560222	1.602739538	1.533168708	1.07427408
LDLRAP1	57082_at	0.194138252	0.52071732	0.366932599	0.323150867	0.159924798	0.023474952	1.679907648	0.231368752	0.618102932	2.20902096	3.118762209	0.824323634	-0.700607622	-0.070104117	0.121454179	0.940854644	1.513825382	0.780296323	0.836556054	1.215079218	0.302747306	0.470774028	3.023954526	0.156214731	0.479309007	0.917391348	0.991498228	2.147362842	1.24624961	0.872340229	2.565468741	-0.539434502	0.449357468	1.522486183	1.793505564	-0.273702112	0.073675477	-0.413524617	1.153351967	1.036548346	-0.067615181	0.171586286	-0.619645125
ITGA4	213416_at	2.553613235	2.843562628	1.168752736	2.41565357	3.476948932	2.685314598	-0.407175498	-0.480565786	1.881682511	-1.025127125	-0.247026246	1.43576891	-0.212377373	-0.233657129	-0.265305725	-0.365705747	-0.590514345	-0.363522952	0.020495659	-0.086604342	3.780713556	-0.26012218	-0.534311669	-0.871453984	-1.020860263	-0.287950324	0.762160328	2.592553672	-0.102428548	3.9201282	-1.113250874	-0.245115661	-0.275127645	1.254611699	0.280893736	3.771983374	1.275892483	3.680859023	-0.260940394	-0.309503162	-0.442642536	0.388659942	2.148938008
TFEB	50221_at	1.101554341	0.90992491	0.942829452	0.639185107	0.6770909	0.116321236	1.090791319	0.374347996	1.258314973	1.48816293	1.656019894	1.011808046	-0.869127524	-0.744513044	0.310301842	1.193374356	1.751305175	1.023812519	1.3466557	1.242209564	0.842791903	0.763262665	2.274927637	1.414248941	0.831524305	1.132601847	1.27440403	1.368323824	1.049320311	0.729636904	1.415727952	-0.880313419	-0.136997068	0.365004112	2.043774589	0.059915909	-0.022613766	-0.593845197	0.745666139	0.961130468	-0.080589892	0.564780945	-0.365898028
ALDH3B1	205640_at	1.619565935	2.103934327	1.779775552	1.769631355	2.25977143	-0.020307747	0.508703372	0.556720353	2.097428763	0.571726606	0.304902444	0.242970838	0.514160243	-0.051409079	0.46777925	0.869380688	0.714415224	1.1814943	2.075215648	0.484694474	0.558630883	0.499699882	0.509522252	1.017306227	0.476333364	0.716051465	1.000337046	0.695589891	0.396843949	0.460139887	0.56244984	-0.04104175	0.302992083	1.297171809	0.732421082	0.059903868	0.151300979	0.460686689	0.656302686	0.20559345	0.447863423	0.476509852	0.555902714
LPAR5	231788_at	0.845640987	2.27436753	2.515065632	1.205063146	2.222003748	0.151573366	0.40884944	0.158667155	2.979637604	0.815361796	0.745790292	0.945772488	1.30781261	0.4309486	0.496971843	1.074273463	0.12893	0.144753313	1.968606601	0.581002741	1.153666766	1.001428282	0.361377825	-0.302989089	-0.318019795	0.674856163	-0.023853353	0.683040637	1.303720146	0.431493633	0.486058898	0.257430689	0.695045152	0.177765002	-0.285494744	0.147481505	0.16385099	0.604193473	0.003429391	0.564361193	1.326911089	0.774436575	0.967598769
LINC00894	1569315_s_at	2.054382086	1.518347098	1.458812333	1.83925588	1.102610567	0.340413007	0.955364439	0.461002723	0.719054085	1.64125094	1.988832266	0.865059829	-0.03499601	-0.28599571	0.264840611	0.686357719	1.131065317	0.44572522	2.09940092	-0.02544712	0.847871467	0.738740431	2.498745742	1.116304199	0.754157463	0.458547684	0.429627961	1.194361945	0.504109016	0.318587334	0.725917889	0.17644495	0.341231706	0.445451802	1.024934857	0.374790668	0.290486805	0.067041141	-0.016443489	0.324589431	0.259657195	0.231555167	-0.095017023
BTG3	215425_at	0.024378407	0.249930102	-0.484580718	0.231602106	0.079158392	0.708393857	1.260322176	0.735676576	-1.135664625	0.975219292	0.813432255	0.73594981	0.615632968	0.37445506	0.865269396	0.756957427	1.067162329	1.245317551	0.049948962	0.285785348	0.184840123	0.747135577	2.302248179	1.763326455	0.770665087	1.023509443	1.477765182	1.529603089	1.315978171	0.059885461	3.075711631	1.231949302	0.963214563	0.830893523	2.220126539	0.59189748	0.342260715	0.720944972	0.800337432	0.089895922	0.381275176	0.714396232	-0.358084522
SAMD11	1560477_a_at	1.276388273	1.063814089	1.366777649	1.173617675	1.01277961	0.510290935	0.885154965	0.653797644	1.37947541	2.039757953	0.825406122	1.532573405	1.288393293	0.51492959	0.089592384	0.845322638	0.249469856	0.780662855	1.207896599	0.63251792	1.319222931	0.801669656	0.953635058	0.962736681	0.459276009	0.157799536	0.114420067	0.57904437	0.441539147	0.45190634	0.518203357	0.233100129	0.333772343	-0.121575586	0.204725566	0.529662154	0.602779723	0.58340971	0.663893172	0.425715164	1.277753065	0.913256091	0.486010073
RP2	205191_at	1.636802315	1.683990128	1.660658959	1.665277014	2.777993081	0.468839773	1.014493699	0.573878121	1.674056894	0.922278165	1.060055341	0.978207493	0.50457992	0.134628123	0.626261003	0.649724341	0.665276059	1.112983774	1.897122759	0.646450153	0.463929376	0.430371029	1.10070657	0.102483855	0.110834531	0.269677127	0.615894323	0.973297026	0.644539842	0.501579166	0.051415121	-0.002331402	0.04650489	0.834428231	0.602525673	0.366530031	0.362711024	0.240211978	0.499397418	0.58724717	0.461474601	0.393266926	0.200106807
MBNL3	229498_at	1.427323184	1.513199297	1.269074332	0.463483621	1.262918204	0.153304942	0.892120687	1.591375098	1.203207735	1.091011102	0.751614453	0.920221335	-0.01175513	-0.015573684	-0.038491499	1.159762858	1.040265292	0.431043412	2.246416753	0.995793973	0.95923548	0.393665397	1.578552719	-0.685639205	-0.148520195	0.932770927	1.350469298	0.368293313	1.13629883	0.497885373	0.94559392	-0.20300607	0.024804752	1.107107193	1.193866091	0.546449023	0.490792422	0.612200648	0.340192618	0.699505437	0.557089189	1.17804213	-0.020211841
FOXO6	239657_x_at	0.738557653	0.950257202	1.069750141	0.234671393	1.211805115	1.039797109	-0.568242399	1.095453501	1.57171457	0.961769628	0.601364682	0.526064403	2.460678355	1.480140704	1.007876924	0.64747284	0.086269086	-0.939559648	1.470691369	0.357185105	-0.244125049	-0.248762946	0.462496946	-1.3346037	-0.352476136	0.770790743	1.220409332	-1.039140662	0.676118888	0.702582991	0.954402554	1.057532343	1.259149533	1.003783839	0.456494031	1.927848679	2.042162775	2.289616717	0.747327843	0.637378117	0.503147711	2.126738664	0.574083677
LTC4S	206480_at	2.097066211	2.061631402	1.61259237	1.763496859	2.445783001	0.220795257	0.417503229	0.120667918	2.108295949	0.423505671	0.151497773	0.52718016	0.532363045	0.147405567	0.219157986	0.82319614	0.261993005	-0.119691721	2.615750753	0.088474342	0.461701631	0.499896491	0.914593607	0.155079791	0.921126278	0.527725256	0.060373389	0.811192165	1.106662757	0.156954558	0.433327301	0.350115873	0.397859355	0.10866335	0.770540943	0.591294902	0.337019803	1.080472591	0.75771839	0.593749209	0.852662244	0.785546032	0.995897134
CACNG4	221585_at	1.356306104	1.190886687	1.096614926	1.09990461	1.297751596	0.942592798	0.488063621	0.710417174	1.36361865	0.646849917	0.368020132	0.607015876	1.113383258	0.933591219	0.739337454	0.26762041	0.38057143	0.474423063	1.109136732	0.675768879	0.310453554	0.155214793	0.563910674	-0.595353317	-0.643785184	0.918584763	0.877387595	2.445323338	0.663491728	0.410581642	-0.184999468	0.891847499	0.710144882	0.423404123	1.984245396	0.676587871	1.077369554	0.881753566	0.920494768	0.727333066	0.578370022	0.909853885	0.523805513
LOC100506725	229781_at	0.479551872	0.315879891	0.379125193	0.236583111	0.171588207	1.099058832	0.995385381	0.922268649	-0.663280978	1.394531263	0.699096366	1.209827638	-4.9377757	-0.961326292	1.206553397	1.726560872	1.277761633	-0.134662022	1.697838481	1.053497579	0.911901002	0.153169632	2.647351584	0.379127301	0.6076693	1.37052198	1.755479933	2.573143148	2.338238557	0.689274467	2.411902094	-0.029077893	0.81941199	0.737565111	2.357882844	0.679452715	0.008844399	0.466102095	1.715102416	1.098241669	0.496931769	0.299132216	-0.593828213
MOB3B	219265_at	0.228734604	0.215756615	-0.058801194	1.152699841	0.270082041	0.254695742	1.076995942	0.532705948	0.237655612	1.279705436	1.639836718	1.20740625	-0.858983205	-0.178006416	0.71304452	1.176577073	1.263882101	1.399477542	0.873941913	1.435217274	0.479778454	0.664754242	2.196131103	0.154883097	0.138054266	0.630105811	0.793801267	1.816628785	1.538344566	0.397384273	2.053987013	0.295893082	0.719865257	0.748512242	2.251241296	0.402840796	0.43176019	0.191673691	1.5006953	0.815081139	-0.049232701	0.093455249	-0.105980784
TLR1	210176_at	2.556502989	1.581923246	1.455400611	1.278297168	1.099444011	-0.595293246	1.563038316	-0.218519756	2.044920738	0.644704568	0.187446493	2.187538595	1.250378498	0.138883785	-0.869483948	0.73882939	-0.258625004	1.094867947	0.224870573	1.08613699	1.269477141	1.241102604	1.20208943	0.434682345	1.209463971	-0.118937641	-0.294092499	1.138520921	0.830225707	0.352506229	0.412800815	0.108872602	-0.864845915	0.085681898	-0.010899077	0.85041508	0.389611083	0.707454554	0.497377735	0.741012242	1.941176415	1.059672996	1.635065354
B9D1	210535_at	1.442205709	1.403342446	1.334257737	1.498244535	1.759615761	1.055376153	0.558559181	0.579567036	1.4347561	0.182877866	0.872583096	0.505904442	0.654594009	0.898229485	0.660596168	0.47998545	1.0815689	0.464980399	1.40113849	0.55446685	0.457614042	0.545190586	0.582295668	0.662933182	0.079309973	0.636860675	0.556649929	0.267180759	0.762087852	0.643408308	0.485714616	0.678057929	0.585023958	0.771909658	0.520363307	0.575748269	1.180331402	0.515180665	0.670964482	0.498265371	0.457340872	0.46688977	0.583660121
SLC44A1	228486_at	0.368935374	0.497733243	0.429660309	0.397898773	0.061706394	0.001021211	1.211008205	0.502476137	0.90651052	1.713827631	2.011481684	1.375795914	-0.902035557	-0.869021041	0.216280769	1.563227603	1.683816086	0.617883154	1.255819813	1.276758679	0.847603077	0.534123772	2.529578603	0.383032486	0.502378063	1.233926397	1.109788924	1.905623545	1.855423508	0.896984087	2.1672644	-0.907218576	-0.120114065	0.500293911	1.941363418	0.27030204	0.131433683	-0.060910468	1.389983756	1.226831066	0.005114511	0.1366156	-0.800816284
CCDC163P	1559003_a_at	1.403759191	1.509784909	1.46749459	1.128887648	1.276678472	0.036093941	1.522999321	1.264359273	0.400567876	1.068196827	0.709976172	1.43378498	-0.607776803	-0.350500973	-0.114234018	1.725709402	0.091205866	1.93742338	2.016331217	-0.594954141	1.859667306	-0.020653837	1.282093517	-0.312078969	-1.161885211	0.544370243	0.868487492	1.230802106	0.092023368	1.045552357	0.100753929	-0.044116719	-0.656885579	0.718433789	1.826109699	0.462795312	0.942151586	0.939696289	0.751445211	0.846388929	1.332566564	1.120034234	0.893861611
FOLR1	204437_s_at	-0.308317017	1.068778106	-0.156082867	5.655158598	6.418212891	-0.490387596	-0.482747753	-0.493661173	-1.851182279	-0.612067487	-0.367341844	0.892025769	-0.350154464	-0.254118602	0.009976575	-0.529674032	-0.32559901	-0.34360596	0.475620968	-0.277582888	0.480602952	-0.439641509	-0.753664302	-0.141506332	-0.351806021	-0.284402489	7.5274426	-0.090422417	0.000427551	-0.177454937	-0.499117892	-0.421907014	-0.521761866	10.47751604	4.900121485	0.653029924	-0.33542159	0.383204505	2.591462805	-0.198462625	0.87347384	-0.213195236	0.777439747
EFCAB2	223608_at	1.369901725	1.370426565	0.944964339	1.203013359	1.472569756	0.5112646	0.974797416	0.14485862	-0.108144726	0.589293888	0.68123614	0.938784334	-1.068401594	-1.290754543	-0.093319168	1.300552808	1.340112671	0.920505591	1.825867263	-0.437899101	0.314011409	-0.205724386	1.368759523	0.72828965	1.944997313	0.898679072	1.477616977	1.522633716	0.455880636	0.507990656	1.56519414	0.8959513	0.655317662	0.918049566	1.940876138	0.677143954	-0.175985599	0.28481946	1.469432055	0.625579385	0.765812735	0.411137352	0.265176059
FAM178A	235590_at	1.421504094	1.125257514	2.197432644	2.007981448	1.149849852	0.132625403	0.946740066	0.300140246	1.19990567	1.786500764	1.958926729	0.944830566	-0.466501637	-0.424485513	0.509399521	1.081244513	0.731207837	0.448286433	1.6720312	0.434099007	0.8913572	0.292773741	2.021950836	0.507455405	0.873457067	0.98384541	0.581425393	1.516402302	0.470930276	-0.111280984	0.939920108	-0.520247617	0.14653988	0.354433541	1.707108443	-0.154387433	0.267947664	0.1953762	0.297685869	-0.107188643	0.748668606	0.378988189	0.441739063
CYB5R2	220230_s_at	0.346177978	-0.100342056	0.305986275	1.478485632	0.146407845	0.436806163	0.913980439	0.883150789	0.146127832	1.444628375	1.686625574	1.1570692	-2.264722885	-0.458609938	0.762834126	1.26838253	1.513653753	1.075767003	1.792919471	0.228912497	0.516744785	0.343772671	2.399521947	-0.176298241	1.447905148	1.259651591	1.755105707	2.005833019	1.796028039	0.135605919	2.162162784	-0.087838765	0.492735833	0.313761995	2.678077405	0.338043259	-0.274724664	0.669528083	1.888790544	0.367781672	-0.278817233	-0.110483687	-0.599388845
CLIC4	201560_at	1.188448402	0.974334591	1.130415821	1.31773386	0.710060838	-0.144924193	0.909004921	0.129266529	0.816050866	1.600894279	1.208023688	1.027686292	1.444291769	-0.613366359	0.21247907	1.342528861	1.153458659	2.05051131	1.558744698	1.085525954	0.607805251	1.224939023	2.059788575	0.342676823	0.472044133	0.864262466	0.890726683	1.068335943	1.149092841	0.292964283	1.157551281	-0.687848108	-0.429209124	0.213025451	1.683288086	-0.003872394	-0.311074512	-0.069349548	0.71802663	0.774228656	0.376175563	0.311788487	-0.001417062
GREM1	218469_at	-0.063764687	1.100059142	1.280696012	1.87430855	0.005812004	1.335905095	0.214041972	0.077356222	1.269991711	0.543343638	3.323173901	0.536250188	-1.747309005	-1.537503975	0.762695701	1.995873479	1.92084603	1.198401554	1.83866207	1.732049685	0.810441047	0.94467167	3.95804243	0.054670829	-0.439796388	2.327357691	1.288160322	2.75896906	1.559895418	0.157294187	0.80525679	0.545254058	0.182394449	-0.187559048	1.608186242	-0.523408236	0.704312037	0.489323946	1.793708226	0.662023339	-2.375628349	-2.043599046	-0.937832134
IL33	209821_at	0.999241592	1.708742705	1.566129559	0.726887878	1.130767685	0.38567985	0.764636007	2.035189065	-0.893284681	0.718256312	-0.884874044	0.830660488	3.757271002	1.233898304	0.919328793	1.18015079	0.889318556	1.645320578	1.957275921	-0.120959595	0.731351749	1.555014893	-0.299933566	-1.551744337	-0.819612898	1.426786446	1.283279556	-1.669795921	0.563561931	0.641045068	-1.171614965	0.734079975	-0.160246596	0.70679681	0.460979665	0.785643952	1.657325093	0.903231902	0.751813576	0.707888555	1.150959092	1.0560148	1.796467349
LINC00320	1557481_a_at	0.653702367	0.297081045	0.473450806	0.57055629	-0.146675292	0.110132688	0.833669446	0.227993371	0.488388523	1.292563444	2.267646356	1.144964245	-1.240086816	0.270828394	0.751547958	1.74518397	1.832488879	0.95889656	0.736255556	1.288471374	0.478721699	0.704894446	2.103131876	1.107484137	0.447550316	1.529923068	0.831213611	1.518737656	1.508369422	1.196528424	1.774648765	0.446801651	-0.09039523	-0.358037684	1.96890072	-0.110583684	0.432068295	-0.564840099	0.832850813	1.632778793	-0.056836311	0.377775217	-0.494450278
CSF1	211839_s_at	0.753291148	0.866766609	1.057408611	1.814867843	1.057059262	0.314892893	0.628643898	0.293066845	0.77141108	1.001325949	2.203399674	1.330354515	0.696577986	0.323897241	0.321713637	0.757691256	0.581718563	1.128190574	0.630126225	0.658109456	0.791522211	1.249324398	1.423661853	-0.14765272	1.090637349	0.514057303	0.676115908	0.367276337	0.452943284	0.462219463	1.097632572	0.248324124	0.31543917	1.157653912	0.499597129	0.27724316	0.286792218	0.45785481	0.32717089	0.330990398	1.155745024	0.82562503	0.700397902
RP11-319G9.3	1556595_at	1.139189377	1.205407528	0.410625599	0.821501734	1.381743577	0.637945437	0.800275962	1.087017812	1.110892046	1.826650985	1.500895494	0.998076038	-0.307944862	0.51462899	1.011989692	1.124667989	-0.138791141	0.465246484	1.41371376	1.165864486	0.230070053	0.003350229	1.01144533	1.807640012	1.123812908	0.50807993	1.509081141	0.75989928	0.25353225	0.633307326	0.7127001	0.101296014	-0.205635042	0.800550236	0.807643762	0.026813937	-0.301396914	-0.331952858	0.289272973	0.793729448	1.566648206	1.053459279	0.425687132
C11orf96	227099_s_at	3.533465421	0.772594205	3.695529538	4.845988811	1.273019708	-0.025642646	2.03829043	0.233542312	1.710270321	0.538290426	0.221811888	0.415245629	3.38523595	0.184708119	0.056478236	0.324394264	1.349950617	1.701623219	2.577914579	-1.005363423	0.194801161	2.697166973	-0.952979595	-0.244880044	-0.004774991	-0.394504718	0.87304886	-0.14623169	-0.163694006	0.261916606	-0.775643948	-0.120039903	-0.466803078	1.243001375	0.564754123	0.123594159	0.269010518	0.589308847	-0.596941154	0.354131426	0.003004888	0.361498208	0.234635222
FUOM	230259_at	1.790175364	1.497427096	1.551332178	1.515163605	1.620802869	0.526831735	0.439254505	0.506642662	2.202976323	0.415519315	0.273103342	0.546748498	0.762553776	0.515646759	0.535835087	0.472539656	0.569666655	0.533380246	1.958429532	0.495456638	0.631597718	0.46380898	0.025649268	0.676131077	0.719424505	0.698985459	0.717265145	0.363954546	0.814936403	0.226176548	0.511826265	0.558207868	0.510735221	1.15460628	0.537199337	0.649877167	0.347857701	0.422067189	0.531743259	0.468174352	0.564754708	0.809207307	0.568847763
CYP2A7P1	216340_s_at	1.940131787	1.832358397	2.039195609	1.879478367	2.049900708	0.604738416	0.544989574	0.64948192	1.926315904	0.481148464	0.638569437	0.454411128	0.692315599	0.615379664	0.642661559	0.523981807	0.623291167	0.531894438	2.012540427	0.572545029	0.396571848	0.531893441	0.558085779	-0.465627893	-0.551058041	0.643207223	0.567361351	0.396571958	0.618925159	0.53189364	0.599554795	0.627110821	0.622472551	0.578274462	0.575818831	0.602283362	0.564633173	0.327819902	0.819453848	0.422217605	0.562723255	0.265887878	0.613196682
RTKN	225150_s_at	0.983586497	0.539725304	0.621055222	1.099828886	0.586390639	-0.531963817	1.083715798	-0.066249022	0.97932203	1.591174433	1.743411001	1.141282562	-1.113629878	-1.214848495	-0.055063059	0.967491646	1.916111166	1.566620006	1.08300077	1.974767539	0.965309618	0.879641784	2.363819794	0.987370131	0.758314521	1.192846798	0.879641941	1.580806705	1.255049877	0.987681695	1.716401145	-0.873269066	-0.031326756	0.392645715	2.623277024	-0.357354058	-0.120813227	-0.48667406	1.664291454	1.16938405	-0.377816559	0.07262007	-0.488037552
PLLP	204519_s_at	0.930444341	0.46888345	0.38755577	0.665716477	0.08651653	0.212749859	0.937923991	0.397180854	0.526810707	1.713298183	0.652819991	0.943107563	-1.250965032	-0.935302531	0.765769462	1.412915575	1.911096896	1.194108175	1.496772382	1.539506158	0.781049191	0.602892008	2.728213537	-0.002648043	0.372089008	1.40855014	1.26586172	1.502948084	1.505402363	0.629902771	2.272318866	-0.463858949	0.397726418	0.456658351	2.54705549	0.108804906	-0.106183033	0.217662405	1.590525853	1.027957079	-0.427027021	-0.431392995	-0.398925664
RAC2	213603_s_at	3.105184581	1.387697807	2.670313593	2.685845625	3.223209683	-0.445127303	2.067332938	-0.743872654	3.364073426	0.389449629	0.441013943	1.19865369	2.614351069	0.462840951	-0.47895811	0.622443125	0.604983066	0.64972618	1.284891459	2.057238835	0.710839444	1.487303531	0.008856587	0.399235966	0.850024952	-0.491780389	-0.322355557	0.246760737	0.255763808	0.433647462	-0.405294521	-0.464770168	-0.712224422	0.411275026	0.143632433	-0.446763648	0.25985686	0.095342095	0.093705926	-0.122100301	1.127172996	1.199198294	-0.286614222
MID1IP1	218251_at	0.884955688	0.825314284	0.93994485	0.851306417	0.376975445	-0.269200479	0.50290003	0.227890143	1.5812352	1.188239617	2.62849296	1.70279148	-0.27438421	-0.281203433	-0.339589025	0.828654814	1.445516427	0.587749114	1.32353638	0.47916391	0.348752512	0.485164645	1.462704343	1.803518729	2.182366765	1.262176469	0.4717974	1.379492322	0.702335549	0.45897471	1.19833504	-0.412705585	-0.030204759	0.152862121	1.713431707	-0.001829487	0.346297253	-0.027747904	0.868487808	0.576562673	0.790459531	1.192058602	-0.507649625
TRPM3	211422_at	0.29175277	1.307678862	-1.153063896	2.71143103	4.039205262	0.34916947	0.280417488	0.92810816	0.900057532	0.177016887	0.261319826	1.220578473	0.295149946	-0.024056204	0.850079856	0.198569712	-0.422382865	0.837529946	0.141198121	0.222305033	0.8432591	-0.893828058	-0.785242886	2.157814667	1.228359232	-0.54542842	5.513505463	-0.052976514	-0.489499817	0.383000514	-1.348629967	0.27687145	-0.31079772	7.055521599	1.678927305	-0.007414622	0.218758853	0.092713105	-0.360997575	0.181654201	1.460393444	-0.054068289	1.955300824
ADAMTS9	220287_at	3.248282676	0.39660111	3.235410766	3.356372454	0.365225335	-0.512214029	3.021982806	-0.521489931	1.233815372	2.184132367	1.851283307	1.082458169	2.214142715	-0.75393735	-0.538678273	0.648663771	1.999156606	1.974056303	2.922687292	0.886568486	1.418580948	2.666762045	0.230693668	0.094615243	2.393782457	-0.451100209	-0.607703242	-1.055411502	-0.584240685	1.044535199	-0.873163836	-0.578510286	-1.624528161	1.976237656	-0.212104543	-1.222108633	-0.198190394	-0.479746736	-0.590787765	0.906757708	0.264251527	1.375200837	-0.606884122
PDE1C	236344_at	0.80218362	0.250373222	0.940775505	0.535181249	0.364374307	-0.170094113	0.750149658	0.519066799	0.258699213	2.195041387	2.542076123	1.445040731	-0.678369708	-1.22565892	0.580179452	1.640112055	2.317540426	0.758063831	1.227331556	1.151479459	0.89202126	0.886836434	3.152390315	0.170153506	0.861433756	0.869649715	0.806080418	1.293349294	1.453497562	0.743058024	2.20322506	-0.314690964	0.306807945	-0.279223967	1.791802988	-0.061235384	-0.75912641	-0.146629616	1.052170323	1.014791964	0.090456059	0.219502738	-0.872348233
S100A10	200872_at	1.5193087	1.387958577	1.610885938	1.862849003	1.57181503	0.317818646	1.637481017	1.30763416	0.879628847	0.724604262	0.123839919	1.847285643	2.134026245	0.004341887	-0.76039226	1.163854918	-0.575960348	1.220329955	1.461731801	0.392300605	1.694501901	1.742246726	-0.71673921	0.01991238	-0.647729159	0.877387045	0.804269203	-0.187455773	0.813817221	0.474694368	-0.705553835	0.318364742	-0.898715309	0.717237415	0.513163057	0.540718486	0.112108256	0.839463989	0.635389063	0.755978835	1.158125778	1.67103901	1.205324819
LOC101929787	236704_at	1.532832945	0.617333938	0.679109641	0.184911324	0.131741845	-0.446606367	1.070856136	0.810306458	0.599181517	1.029387296	3.55085044	2.168437843	-1.188967484	-0.205972199	-1.018723225	1.68198855	0.776750171	1.190355689	1.694299879	0.120327917	1.206997353	0.166708119	2.036663331	1.046955121	0.556598826	0.659706677	0.770474047	2.09423009	0.548392431	1.001830988	1.818128624	-0.752989396	0.080767891	0.354140117	1.581859921	0.129331161	-0.929508725	-0.140494319	0.809761143	1.326221796	1.139609763	1.36196224	-0.279635019
MOBP	241717_at	0.110741943	0.653283216	0.507591291	-0.597988804	0.873063432	0.899488735	1.462876645	0.875753332	0.470268214	1.409674478	1.704872894	1.18977719	-3.192092574	-1.341235981	0.987612577	1.078462757	2.417223518	1.421952186	1.039987614	1.208875548	0.35901957	-0.11733645	2.721426472	1.368270121	-0.501560272	1.42659019	1.715512335	2.098016346	2.188594432	0.963602555	2.3692057	-0.351149153	0.856382041	0.378390432	2.124752609	0.129844289	-0.175992999	-0.103965358	1.379391565	1.161674889	-0.318682259	0.21687698	-1.515026456
FAM60A	220147_s_at	1.406644093	1.027389904	1.569091962	1.536665766	2.18768003	-0.303642406	0.993102532	0.178987891	1.191832341	0.829134325	0.882607837	1.546395581	0.589045987	-0.704151458	-0.243347804	0.592047463	0.338319208	0.615783328	1.260742428	0.915892569	0.914801152	1.213818822	0.097140024	0.158737979	0.455624074	-0.481252576	1.835591125	0.531479779	0.336954585	0.237099509	0.051304856	-0.278542063	-0.268174815	4.23864862	1.225823889	0.132334805	0.204360986	0.24692244	0.064401137	0.95954487	1.332772198	0.966911039	0.919712827
FAHD2CP	228199_at	1.484988181	1.452491749	1.058371501	1.904890211	1.045499587	0.00281138	0.765906999	0.575474891	1.208296875	1.229985916	-0.278472697	1.145955795	-1.547935566	-0.916886403	0.286551182	1.102848911	1.280732471	1.423965348	2.034979831	0.85866831	0.937788809	0.623491488	2.254176865	0.891570292	0.191556081	0.978712637	0.358303981	0.880495034	0.833568013	0.044553734	1.89268179	-0.004281832	0.572745828	0.023818834	1.815471526	0.233622438	0.234987451	0.063652036	1.442245315	-0.015740821	0.394044325	0.311105128	0.412870387
BTN3A2	209846_s_at	1.927420077	1.373300753	2.064682743	0.919856118	1.681861212	1.057072228	0.307072092	0.860091159	1.145302012	0.002870126	0.932936353	1.201943192	-0.231488229	0.933755116	-1.185562946	1.01969487	-0.07597668	1.172205606	1.871172797	-1.510226621	1.332081346	1.541611478	1.049432959	0.797004841	0.643745571	1.257054562	1.866821987	0.525878844	0.347176474	-0.731034141	0.538428107	0.467221772	0.791611809	1.021331613	1.243139854	0.128916147	1.146559691	0.96758549	0.452214918	-0.814791854	0.34908713	0.728861416	0.356181117
RNASE6	213566_at	1.699321662	2.288211598	2.892283495	1.633000546	2.460000191	-1.35159199	-0.005193372	0.005174601	3.099261115	0.623672211	1.223618212	1.91714441	1.24080577	0.74917416	-1.991644722	1.963523693	-1.432894632	0.553828677	1.315869982	0.279638407	2.049737049	2.078383713	0.473891416	0.590394971	1.456902063	0.662686044	-0.836223189	0.656139371	0.825019025	0.801010281	-0.052118586	-1.402338208	-1.124328532	-0.552209664	-0.996645424	-0.185803052	-0.01283138	0.63322194	-0.324946121	1.338205091	2.176874977	1.771726218	2.277275719
VANGL1	219330_at	-0.439532917	0.505174586	-0.74497817	-0.247560958	0.218024259	0.763857785	0.710111194	0.710656799	-0.386046727	0.667277867	0.740122621	1.165459079	0.78295593	0.769860837	0.77831751	0.713112725	0.744488184	0.737666949	-0.141222777	0.722115188	0.741759659	0.604527124	0.618987535	0.27878363	-0.536593702	0.739303577	0.716386043	4.641270989	0.747215426	0.648452374	0.783774536	0.799326326	0.705473169	1.782865374	0.947197237	0.979936798	1.601709018	1.347707604	1.626263246	0.742032261	0.850071532	0.588703652	0.719387967
LOC102724017	235466_s_at	1.199571843	1.023973079	1.506137945	2.313198535	1.839988602	-0.097278386	0.505668412	0.459014908	2.676186604	0.441009373	0.216471876	0.948194145	0.81478058	-0.113101541	0.580150213	1.153631813	0.221111399	1.5544139	1.502009639	0.702104205	-0.135200945	1.181460333	0.673729808	0.64421098	1.089348179	0.785315935	0.021947142	0.506759943	0.587788951	0.502940448	-0.197951577	0.018946036	0.478386327	0.848884772	0.569782712	0.528040449	0.231477876	0.570601851	0.594883006	0.53868039	0.453831606	0.442372513	1.003032098
NAIP	204861_s_at	2.395255247	3.266223892	2.398158117	2.084144019	1.771840755	-0.507629729	1.156886105	0.198991562	2.408163342	1.677166916	0.623510123	1.622601491	-1.059557993	-0.051189865	0.407977448	1.17243791	-0.732437835	0.171163777	2.680830157	1.357685993	-0.06946929	1.440625735	1.521382619	1.124286177	-0.336765062	1.666254447	1.186624665	0.401429502	-0.726982023	1.438443289	-1.766178924	-2.664596324	0.800574422	0.150155665	0.982549946	0.012924459	-0.929691658	-0.380491204	1.259468951	1.965272229	0.450538458	0.538388374	0.243190743
PARD3B	1553190_s_at	-0.01381084	0.14146549	-0.060893809	-0.2640566	0.117645312	0.910513709	0.755002657	1.070389946	-0.07687897	0.727993361	0.923882344	0.824300576	0.894962384	0.916516695	0.980903376	0.720353948	0.868499029	0.857858888	-0.236074246	0.772463217	0.953075376	0.930702675	0.090396843	0.969352544	0.919379139	0.879957432	0.959077124	0.646690688	0.698527169	0.917061553	0.896054178	0.926611295	0.847763892	0.778738701	0.896599301	0.920336066	0.872864053	1.178703425	0.976810637	0.929066136	1.255094002	0.807385095	1.217444157
QDPR	238616_at	0.682533207	0.268158764	1.284610665	0.896192164	-0.445924117	0.318658362	1.597125518	0.502816952	1.680375717	0.930609731	3.10531015	2.1845212	0.105580867	0.064384857	0.235720199	1.338212053	0.814930662	1.031556114	1.092149039	0.24117633	0.437338867	0.759273461	1.060747526	0.177103787	0.82239161	0.843305417	0.781918049	1.573389797	0.749724755	0.937430047	0.869223054	-0.190161923	0.426425898	-0.0436546	1.894233079	-0.115408018	-0.26137015	0.205436056	0.921333495	0.758728289	0.659693161	0.747814709	-0.679067824
FAT4	219427_at	0.24118402	1.651826111	1.420713926	-0.500321239	1.634127163	0.37180417	0.685282031	0.42309513	0.668747908	1.077061659	1.407726145	0.613801308	-1.878470919	0.465929551	0.163363731	0.700286918	1.055235435	0.57205931	1.346764215	0.893447799	0.624441766	-0.149295517	1.872623321	0.636389084	0.373931795	0.45583425	1.09070238	1.253852552	0.571239931	0.958108059	1.888992915	-0.338363559	0.000487116	0.855252858	1.155634615	1.041593168	2.1184398	1.733481596	0.498941562	0.090246558	0.609709109	0.057234398	0.827970195
FRK	235924_at	0.589430239	0.542102206	0.61055862	0.841497776	1.714040657	1.082087644	0.302349001	-0.051507097	0.567988799	1.23759951	1.624194497	0.438217361	-0.771496752	-0.705744511	0.298802343	0.457041902	1.060262353	0.67639506	1.062850338	1.080996231	0.644474408	0.153112546	2.23505343	0.670826652	0.336942249	0.555259874	1.154659742	2.182398009	1.523520908	1.482869601	2.34036438	0.395656212	0.523884682	3.407116951	0.470410251	0.691127294	-0.504671697	-0.041958361	0.812262035	0.47013741	-0.083154684	-0.959474309	0.109734174
EFCC1	220006_at	0.786527696	1.156967239	1.298427055	0.757635878	1.841948007	1.49099343	0.636772623	0.683698879	0.772012057	0.311018493	0.439519738	0.609217397	0.904143013	1.063474709	0.754633737	0.644957665	0.585754707	0.27664197	0.378730674	0.65914447	1.057471899	0.506361253	-0.319211175	-1.266765245	-1.253789856	0.675241538	1.871313262	0.31538352	0.678787214	1.140410902	0.395048647	0.717802963	0.536645776	1.534918347	0.730079418	2.026824983	1.424150672	1.245176787	0.522731728	0.330388594	0.61058177	0.300377734	1.389775327
WDFY2	1560112_at	1.152199647	2.024428693	1.177805752	2.179425696	1.371245701	0.409311854	0.675863885	0.875300159	1.332733136	1.406220451	1.504165777	0.595380296	0.263622545	0.774355183	0.258711633	1.145944125	0.690324116	-0.095416637	1.870480446	0.468515129	0.491979176	0.30018149	1.339378916	0.583323245	-0.058624035	1.089469202	0.67886544	1.085922647	0.369752007	1.0755544	1.051273529	0.278901475	-0.441634589	0.518715804	-0.128156351	0.283539452	0.53235716	0.159676328	0.162404188	0.636576922	0.13130197	0.359112143	0.571917716
OSMR	1554008_at	3.386769844	0.045052328	2.20626231	1.253299995	-0.011859378	0.261043436	0.997130441	0.26677359	0.175809312	2.46984957	0.751313745	1.133544062	4.144186144	-0.159926887	-0.122823267	0.38436197	0.915282937	3.522960038	0.560623402	-0.041793995	0.458298212	4.276779296	0.23403453	0.699634248	0.693597039	-0.189392773	0.208115297	-0.188301116	-0.132645301	0.148093681	0.358988636	-0.125550975	-0.373277726	1.302150393	0.20020363	0.000495192	-0.22922512	0.095711257	-0.153652395	-0.46030973	0.297057561	0.422284678	1.468302622
CTSS	202902_s_at	1.442920837	1.744029912	1.86327668	0.963869294	1.690616444	-0.459970945	1.03730209	-1.333016484	2.06339836	0.601598115	0.872787714	2.183173772	1.688811828	0.809492154	-1.483343551	1.117512932	-0.469246717	0.537756662	1.642131774	1.118603721	1.333592038	2.713548767	1.175352457	-0.971186572	0.314892661	1.230463118	-0.504168883	0.940721391	0.95518073	0.386610224	0.872241636	-0.364753787	-0.713699737	-1.027722902	-0.626668284	0.470368391	0.738556875	1.016840728	0.318949724	0.819586769	1.970641835	1.109601	1.344505274
DNAH12	243802_at	1.375868406	2.843423737	1.975987423	1.808433655	2.365036821	-0.15453789	-0.417542653	-0.690642643	1.089942891	-0.009666267	-0.729656332	2.156577185	-0.281948076	-0.274307872	-0.651355571	-0.795953462	-0.689277616	-0.379892221	2.159177191	0.043261483	1.120927178	0.129474264	0.691771587	-0.706117512	-1.173350365	-0.388896191	1.963415675	-0.02385372	-0.248117799	0.558357965	-0.64671759	-0.340605318	-0.709194624	3.075183467	1.508067249	2.801812171	2.088642856	2.76716316	2.677948527	0.560540842	2.724056265	0.031529437	1.916762671
DHRS9	224009_x_at	1.934040494	2.169071956	1.275366365	2.730257577	1.701564005	-1.012530833	0.653894658	0.32377414	1.741126265	0.077958016	0.047401023	2.127159027	1.054676941	1.430359895	-0.499344079	1.093146238	0.432087115	-0.670132791	2.021700379	0.475193029	0.406713962	0.698365097	0.515298969	-0.338316791	0.728855323	0.786761196	-1.255619115	1.541127475	2.507477935	-0.268532245	1.661716313	0.373429835	0.199365165	-1.301726998	-0.447506318	0.320500737	0.579959032	1.333506457	0.720191945	0.854149367	1.135161573	1.498292743	-0.237701876
BOK	223349_s_at	0.184858145	0.218755134	0.699625542	0.82531062	-0.569694385	0.084842022	1.05174183	0.029458964	1.045054705	1.819202441	3.095486145	0.886134935	-1.201261537	-0.405151669	0.313199871	0.963071371	1.880861263	0.231624345	1.061389123	1.709799019	0.764182392	0.780549814	2.39814019	0.930237218	0.311928421	1.190063845	1.070566288	2.081659767	1.445701917	0.955434003	2.208799497	-0.587674249	0.404868907	0.405141082	2.030642243	0.184970211	-0.260828654	-0.236819955	1.622768507	1.263181794	-0.622049472	0.147046404	-1.311210798
PRUNE2	1552455_at	0.428900049	0.457968456	0.618458098	1.932450223	-0.503318003	0.038674972	1.116340601	0.571777953	0.680198312	1.639076538	3.79222505	1.529127887	-0.095828001	-1.200775893	0.320232336	1.690368148	1.965377669	0.701643977	1.153512618	0.907355569	0.581328299	1.419450763	2.296588588	1.762138594	0.845014982	1.044859973	0.25475342	1.627071961	1.18018084	1.116613347	1.995114997	-0.302357897	-0.583369491	-0.22760376	1.834420383	-0.636024715	-0.918127846	-1.332005448	1.209101711	1.182092596	-0.142208219	0.686092234	-1.547265415
LGALS3BP	200923_at	0.667545474	0.696194352	0.997898844	0.664398916	0.707879016	0.014325153	1.067709611	0.083077859	0.717953569	1.767237606	1.115181634	1.229223419	-1.503136216	-0.590257266	0.301884934	1.027876634	0.94712084	1.398102967	1.449559526	0.432568651	0.825439339	0.681932527	2.186026026	0.031256425	-0.085261751	0.68602543	1.30043092	1.311889894	1.233587774	0.582350687	1.850175974	-0.793785648	0.076803423	2.297066661	1.72249361	0.552612861	0.154831521	0.689026163	1.040972574	0.418109403	0.417836964	0.484951793	0.197666142
WDR37	242255_at	1.777733376	0.722803576	1.524059161	1.475016431	0.504110542	-1.020754412	0.655219644	0.791360254	1.201892269	2.072281795	2.350019947	0.756438367	-0.726101416	-0.769753325	0.789723493	1.961786664	1.744344328	1.053001479	2.359591926	0.394124468	0.224699712	1.065005324	2.625847826	0.280965101	0.341473343	0.806092878	0.791633395	1.189141833	0.856838565	0.176409204	1.104019769	0.250072891	0.444051697	-0.58395903	1.99998211	-0.462277326	-0.028756429	-0.017024527	0.910312608	0.245161693	0.453873738	0.075190177	-1.3527835
SYTL3	1562255_at	1.37388075	-0.485764884	0.899761254	0.642344192	0.829942165	0.551142407	0.545413319	0.714565832	-0.711805014	0.206017504	1.133900554	0.674187544	1.626898109	0.60625431	0.817966844	0.613347014	0.656727	0.276679485	1.134896909	0.512128461	0.563693122	2.578790041	0.357709074	0.895036551	0.113831429	0.574605721	1.26458447	0.326334045	0.551960484	0.546777534	0.455107552	0.575970495	0.479662374	3.821242641	0.243121143	0.461928729	0.553052958	0.3691675	0.577607101	0.644995031	0.463838479	1.368258777	0.602162192
GAB3	228410_at	2.012887747	1.539083752	1.960138088	1.34819757	2.119509038	0.130448573	0.07997565	0.733396254	2.310149591	1.72648519	0.742127056	1.397456235	0.529594095	0.757405553	0.205202936	0.522500846	-0.199943479	0.396182511	1.499449976	0.583886715	1.052603697	0.606804349	0.374083752	1.271780629	0.605424165	0.423737571	0.651002998	0.699020207	0.7129338	0.297418825	0.447473721	-0.356819288	0.091161579	0.103712073	-0.717223833	0.618263938	0.011769267	0.025683991	0.127720565	0.181195058	1.017954894	1.356532046	0.999129865
TBX19	206838_at	0.731529099	0.671048841	0.725513884	0.600985309	0.961909617	0.651590151	0.66141278	0.618305948	0.955437946	0.601664192	0.749808493	1.347571892	0.786367352	0.847208419	0.764268353	0.663049628	0.748172236	0.926600366	0.888729535	0.578473112	1.087022633	1.172416339	0.941879298	0.182050124	0.062191081	0.760994577	0.646680644	0.631402152	0.381765003	0.530183036	0.721707405	0.135676046	0.628400802	0.500717426	0.72279868	0.678601007	0.612849748	0.603300795	0.540550573	0.995080037	1.137495392	0.814196012	0.990715226
HIST1H2BK	209806_at	1.242932619	1.433573864	1.469639968	3.512407433	1.932286669	0.778031825	-0.007709115	-0.007436838	2.459821356	0.148075844	0.965464409	0.573684556	1.572775849	0.147802666	0.080414533	0.068955539	0.55431448	0.504932337	1.350845432	0.734652572	0.435088642	1.800039544	0.842418937	-0.504000451	-0.557570261	0.136889461	0.287217067	0.587871598	0.535488746	0.297038304	0.465645205	0.422540133	-0.258982665	1.123430738	0.551858434	1.196820411	0.604513746	0.439181299	0.730560228	0.308224673	0.798221097	0.905441787	0.283943339
HVCN1	226879_at	0.814382745	0.956086845	0.880005878	1.823558496	2.384464149	-0.313498576	1.133029288	0.6102928	1.225154351	1.361385349	0.501980809	1.30545561	-0.48592522	0.091377447	0.046632983	0.713148895	0.333374613	2.096653177	0.775483896	0.506346424	1.225790086	1.120478353	0.272533866	0.383641262	0.042563096	0.332282637	2.2126042	0.474971435	-0.218281577	0.681773256	-0.320318765	-0.491653419	-1.239471425	4.356475564	0.699779479	0.116477213	-2.03E-05	-0.109696561	-0.45373087	0.764440429	1.029081784	1.857929256	1.446234841
RIN2	233811_at	1.605422268	1.562116378	1.995939814	0.619229968	1.976212026	0.452934958	0.538602723	0.532600433	1.461619969	1.794696081	0.60653651	1.346169296	-0.361725845	0.22485292	0.061973704	0.73531048	0.258136809	0.095532359	1.464941517	0.365357045	0.781691485	1.085073322	1.159828721	1.744846062	0.736512315	0.489221376	0.441476043	1.139639426	0.495495116	0.836529152	-0.333351921	-0.017963132	-0.827440953	0.739402267	0.483491184	0.439566333	0.460301275	0.197841619	0.503408172	0.963120731	0.413374737	0.829708002	0.829435887
FAM84B	225864_at	0.975457918	1.051854636	0.801536646	0.843584415	1.099463066	0.011288093	0.658979923	0.5604888	0.524949387	1.348413283	1.80621565	0.989645497	0.004194735	-0.56628531	-0.187601668	1.369147506	0.899067018	0.726640385	1.572602556	0.277294825	1.115146469	0.612052746	1.375695621	0.634909651	0.678717727	0.541664206	1.297120146	1.058944148	0.348775169	0.665527301	0.56649137	-0.765993683	-0.287455634	1.725731735	1.662436312	0.18889942	0.350958044	0.292573279	0.75910699	0.798121123	0.956633541	0.660615882	0.824312716
PRKCQ-AS1	240015_at	-0.284482438	0.806301535	0.161863309	-0.025278488	0.117999506	0.449795779	1.307562588	0.583208079	0.035621235	2.365585689	0.460982285	1.615584194	-0.46608395	0.139047037	0.607762365	0.752360938	1.002816276	0.716893293	0.073083963	0.86421959	0.590574811	0.00317836	1.915693211	1.221704504	0.289423017	0.868312533	1.306743855	2.205436619	1.262819188	0.541192861	1.347668491	0.581844548	0.477897367	1.302106455	1.493357588	0.306562415	0.04928671	0.08502701	1.966712481	0.816202947	-0.27701365	0.631498356	0.5463777
BTNL9	229985_at	1.950562028	2.25499354	1.676178117	0.936631005	2.237610217	3.025550658	1.33893585	0.623585036	1.139899816	0.351031907	0.774457914	1.923877021	-0.44480473	-0.061209118	-0.073760355	1.095029638	-0.906426303	0.626859244	0.95579806	-0.704262872	1.424058631	0.391954423	-0.528834187	1.846600263	-0.688687784	0.598758034	1.966164644	-0.56921311	-0.838220387	2.425878061	-0.791839494	-0.430616959	-0.988547299	1.225986229	-0.017011827	1.355579189	2.084026155	-0.354771018	0.275731552	1.07811396	0.965437221	0.567110042	1.093938648
DPF3	219746_at	1.735099098	2.151746357	2.199495018	1.186682214	2.337037792	1.087111256	0.344204368	0.089383707	1.77515179	0.865848598	0.027998326	0.644313348	-0.229823297	-0.383423798	0.496986359	1.13649289	-0.000102247	-0.563490164	0.153823362	0.178871154	1.787457624	0.093203041	0.998715141	-0.12451684	-0.213801459	-0.648339561	1.689239394	0.038365239	-0.078131916	2.462975244	0.148587426	0.325652362	-0.325857934	1.133218395	0.764902792	1.603572464	2.649862455	1.64776979	-0.120146443	-0.282205826	0.55509934	-0.24019069	1.712157425
TDRD9	228285_at	1.94702966	2.172756188	2.402120474	2.555614581	2.414015619	1.896649555	-0.05678859	-0.62781377	2.815971296	-1.981580266	-0.955479139	1.213220101	2.018877332	1.505963774	-0.318702051	0.784881673	0.665929816	-0.084616411	1.144586137	-0.131815026	1.956399995	2.444213145	-2.328069862	-1.741774408	0.698448758	-0.524685633	-0.277505017	-2.399278019	-0.790147165	1.840176217	-1.179197397	1.007236054	-0.31024426	0.351087104	-0.210390542	2.530154664	2.660565799	2.343268151	0.001051342	0.216857491	1.181845308	2.008781952	1.924752277
ZFAND6	239757_at	-0.268820826	0.102563135	0.420463646	-0.055300747	-0.001292079	-0.742283129	0.977343895	1.094113081	0.978255533	0.70560879	1.99007591	1.099842954	0.856208476	-1.027385625	-1.157798064	1.375397982	1.71697729	1.46952333	1.519642039	0.556371535	0.962338387	0.767539378	1.858028514	2.465587091	0.77535199	0.417776055	1.241712806	0.76262912	0.535636946	0.973250952	1.394768032	-0.666163669	-0.384607434	0.521995468	1.196150496	0.420231758	-0.313672136	0.573287555	0.958245582	1.305554428	0.937510876	1.39285873	1.06710394
CCDC78	236745_at	1.2176098	2.746623482	1.323284744	2.285692889	1.128901172	0.460589507	0.600003839	0.418846987	0.200635673	0.581998374	0.231687991	1.370466964	0.551168006	-0.009762927	0.544347886	0.386653593	0.444766176	0.337272538	2.2455343	0.012608146	0.897112611	0.414754487	0.365645846	-0.251004382	-0.371634457	0.501513947	1.182761698	0.322267261	0.654568714	0.398384741	0.722503359	0.16893863	0.493601737	0.61282654	1.080724374	1.368284372	0.207407125	0.384199043	1.991420658	0.400295274	1.356825661	0.385835322	0.401660172
LOC202025	236079_at	0.395824539	1.578885495	1.363024697	1.884123287	1.891154578	0.444966599	0.205152252	0.835108741	1.486049988	0.269266593	2.579835441	1.325651441	1.153770192	0.160681956	-0.02074844	0.623395592	0.644131037	0.539910877	1.662103299	0.551095932	0.535818468	-0.302578376	1.268630932	1.181167447	0.423599791	0.308826591	0.205697912	1.463974666	0.5884734	0.961427746	0.660772304	-0.457543231	-0.073676695	0.226432571	0.978342894	0.475796402	0.28208972	0.304461744	0.037909298	0.89049292	0.818193838	0.322467793	0.089201039
DUSP18	1553701_a_at	0.640845597	0.806966661	0.857023444	0.855345601	1.197800236	0.646061895	0.610321151	0.696261934	0.792766165	0.436804458	1.08694983	0.726546573	1.268652189	0.687532489	0.678528085	0.639514468	0.692716065	0.676891207	0.747954741	0.908794005	0.723272572	1.023926254	0.75464699	0.090574889	0.078370869	0.493006893	0.563122978	0.672253521	0.957356946	0.669524908	0.780838109	0.662432211	0.817942866	0.972089132	0.575399471	0.693261149	0.555483217	0.65233725	0.661340626	0.740460038	0.690259653	0.642787784	0.600773372
UNC5CL	231008_at	0.368626335	0.924494206	0.827565088	-0.170555669	0.987494925	0.712643319	0.840872146	0.765844723	0.201527223	1.607242477	1.325685515	0.697092693	0.221555415	0.536124735	0.437634385	0.715371886	1.548039422	0.722192761	1.308820419	0.393981745	1.101694714	1.088871581	2.678905497	-0.472171293	-0.628514604	0.753840859	0.529303932	0.88015936	0.762024561	0.988471434	1.270300724	0.471738207	0.46546268	0.682632352	0.951639265	0.682632712	0.410624622	0.508296902	0.808405975	0.437088151	0.62697677	0.394254335	0.350330903
FGF1	205117_at	0.327507562	0.685145203	0.506326619	0.410412641	0.461413831	0.201616172	1.233718754	0.802380104	0.404115309	1.254181492	1.704345772	1.197707718	-0.227540499	-0.761188272	0.399415251	1.171514937	1.411602396	1.273006754	0.871308333	0.93279103	0.965803859	0.416331197	1.800927144	0.513917983	-0.323040481	1.261547363	1.149143191	1.317750355	1.161692688	0.610584037	1.585938683	-0.446618852	0.002997833	0.174059798	1.810201805	0.358219347	0.121950362	-0.003004075	1.176153342	0.9450703	0.32356964	0.988721256	0.541285953
KBTBD3	228777_at	0.898334677	0.40473062	0.512400151	0.903303023	-0.038291039	0.137158154	0.530301215	0.535484565	0.2695687	1.448908772	1.130520599	0.49892635	-0.208513346	0.40780303	0.417896899	1.111694933	1.541124996	1.713005311	0.990891634	0.68253878	0.480101711	0.813222246	2.47091815	-0.052745598	0.138027914	0.652255186	0.832593791	1.644798966	0.863695153	0.426082011	1.768934098	0.052036737	0.638340983	0.192815053	1.802219444	0.56440529	0.446270842	0.472189844	1.201182164	0.427446127	0.558130363	0.135793967	0.290760561
LILRB1	211336_x_at	1.321676813	1.367394607	1.451802604	2.356527989	1.471602283	0.067584202	1.114692511	-0.137581524	1.428051516	0.675169893	1.340594056	1.327224765	1.335409964	0.28066252	-0.010989991	0.741193415	0.08559108	0.212183199	0.991113748	0.755652975	1.119877246	1.250286986	-0.081378526	0.205468837	0.814786157	0.810490816	-0.225159464	0.338228486	0.81103643	0.551578818	0.420075636	0.1919935	0.379152038	0.814583563	0.003742542	0.314219937	0.453088513	0.220913602	0.220367601	0.954271664	0.990829713	1.015929828	0.925624877
ARHGAP1	241419_at	1.017489248	0.744610371	0.852488391	0.388338897	0.593426824	0.35347111	0.988611619	0.385392049	0.815550673	1.157491329	1.006345784	0.732156645	0.16576636	-0.489562203	0.729154046	1.331281918	0.338195277	0.462602376	0.852172589	1.077007978	0.714693832	0.452507194	2.004891451	1.073398123	0.113625562	1.078645014	0.908946529	1.506982444	0.913857162	0.97688064	1.248342828	0.134391818	0.208872552	0.787811812	1.166494558	0.20532657	0.322914676	-0.121519633	1.028445033	1.171406177	0.618113836	0.532718115	0.106836863
TMEM255A	219895_at	1.32512301	1.189365986	0.969901751	0.979136443	1.065362406	-0.069293783	2.278107416	1.019285163	0.100122	0.668975318	0.900059929	1.190348103	0.070393862	0.239819484	-0.22835095	0.991729752	0.057571159	3.488093604	1.158687963	0.118137889	1.211355097	0.680434007	1.12268597	0.201655188	-0.0649131	0.030016072	0.750823686	0.519466522	0.577850789	1.03674596	-0.461617984	0.061664095	-0.471712828	-0.104760828	0.620139505	0.282107873	0.391783444	1.33385476	0.465719797	0.688346265	1.933254908	1.106316624	1.2110828
GALNT3	203397_s_at	2.272435926	1.732518377	1.230100065	1.164968116	1.115925693	0.242754556	1.029859222	0.193372968	0.395440923	0.555960319	1.890901124	1.616164289	1.692282832	-1.327361875	0.405905142	1.211562369	0.964109214	0.342882842	1.432703867	-0.276434344	1.041045983	0.628531081	0.594974321	0.243490073	-0.412331542	0.309597407	1.421366047	0.095155183	-0.152298556	0.320782949	0.034314897	0.232114762	-0.065812195	2.717291843	0.884988578	0.57533034	0.371802051	0.704922679	0.522948116	0.466745611	1.272948487	0.607523962	0.332515351
TMEM173	224916_at	2.598159602	1.632744692	1.730513971	1.459699253	3.050313795	-0.176704712	0.782281904	-0.209989205	2.159405887	0.719804378	-0.156242424	0.874224573	0.98117271	1.465713215	-0.187071819	0.506453877	-0.171247386	-0.230178169	1.653277529	2.270004813	0.451615313	0.398687033	0.257090296	-0.911398226	1.168347883	-0.149694225	0.362128483	1.721350609	-0.13578041	0.347941471	0.253816011	0.232263869	-0.579396873	2.830664523	0.241538925	-0.018191834	-0.309570925	0.564565963	0.436610359	0.52527892	1.741267724	0.581753748	-0.13850796
LOC101928847	1562699_at	1.816827817	1.436139287	0.784426004	1.420504715	1.474863013	0.69340738	0.737332165	0.625746383	-0.524108264	2.153030417	-0.227655418	0.591643134	-0.245389522	0.316634206	0.581275458	0.625200808	1.766162776	1.534260358	1.814378766	0.517161382	0.80854033	-0.186459057	2.247974286	-0.916930994	-0.288600777	0.37310917	0.502428679	1.249428472	1.225692313	0.219234453	1.19622687	0.551538264	0.541442876	-0.08278464	1.350100876	0.662305322	0.514160344	0.400937894	0.53462253	0.925855825	0.179947805	0.204229505	0.508431594
GPIHBP1	238062_at	0.997372192	0.69154149	0.567117638	1.349727491	0.765385462	0.022045324	2.3009661	-0.143832886	1.312298587	1.827612806	1.406095359	1.845073049	-2.399564898	-1.317806078	-0.124735578	1.56106116	1.424102716	1.784778215	1.296801557	1.340070672	0.763860928	0.927283908	2.371355784	1.304924049	0.596174439	1.141179937	1.220572283	1.212661158	1.860350759	1.110078017	2.349802323	-0.842268618	0.15463907	0.393908511	1.783141218	-0.535339971	-1.215769355	-0.358820518	0.872991908	0.887996604	-0.062804028	-0.670934974	-1.162022021
CTSC	225647_s_at	3.321566655	2.710289874	3.076006777	3.030848435	2.575897181	0.064785749	1.024044661	-1.594546057	3.934312962	0.468843213	-0.646200218	1.641997356	1.435193853	-0.630375506	-1.492508607	-0.15129234	-0.42602874	0.970571197	2.196292191	1.988486631	0.778773346	1.755765761	-1.048619001	-1.158931624	-0.035234244	-0.813988622	-0.669390433	2.730575965	1.154182398	0.061784629	-0.053893762	-0.513060044	-1.391835223	1.160458078	0.24703392	0.265313986	0.365441261	1.295235188	0.475663194	0.034229381	1.539687293	0.39817982	0.484394003
SUGCT	219655_at	0.749231753	1.339660196	1.432393172	0.951767412	1.257353444	0.727081727	0.729264834	0.699526314	0.413248856	0.344851898	0.293015388	0.337485609	-0.206530644	-0.057566479	0.485357679	0.482902067	0.514550421	0.823389946	0.720757912	0.449617365	0.513186105	0.923789796	0.577573362	0.163139688	-0.689749934	1.063204708	2.569480884	0.221806816	0.77564478	0.754364361	0.291105011	0.072570682	0.438158371	2.754183808	1.300290101	0.727627835	0.871679897	1.074936536	0.868679497	1.073572041	0.291651176	0.529827841	0.898144876
ATP10B	220920_at	1.144819865	0.678500322	0.624946373	0.380226301	0.79264141	0.467838188	1.03995604	1.002305675	0.452809636	1.163819632	0.615438333	0.517765899	-0.329633983	0.114801967	0.932462469	1.422731936	1.654089766	1.962110873	1.181059285	0.819785393	0.684735898	0.224476352	2.495486545	0.840212964	0.064917332	1.171457932	0.638901533	1.224932419	1.383171928	0.56660252	2.274223577	-0.074267657	-0.300714989	-0.100459046	1.600613923	-0.24314707	-0.149022361	-0.493875007	0.608344289	0.674641068	0.515037819	0.096248762	0.18464516
PDK4	1562321_at	0.431856553	0.578143333	0.800127164	0.637680443	1.782718334	-0.633265874	1.621374165	0.55680421	1.064822025	1.517427288	1.676485692	2.237144248	-0.651544791	0.235415208	0.192034797	1.518518471	0.792800225	1.140653944	1.179520222	0.924301583	0.847910743	2.14138155	1.393019089	2.191283528	-0.159527178	0.410842324	0.215225311	-0.380354599	0.431576322	1.28525152	-0.311603045	-1.285047828	-0.598616287	4.838818531	0.737142544	-0.670369812	-0.529045679	-1.253399772	-0.462748668	1.585634352	-0.286502411	0.382468277	2.389381617
MIR210HG	230710_at	2.585611327	0.92437304	1.703134728	0.409957312	0.311698174	0.571019985	1.368493247	0.442791829	0.742337842	0.372130698	0.406778605	0.657779101	0.983534403	0.474985863	0.481532895	0.94588468	0.482351952	0.443883177	-0.538879266	0.26463563	0.473348661	2.82893333	1.295102562	0.691856703	1.589710092	0.636499061	0.812472595	0.402140726	0.452612935	0.239535888	0.402958969	0.398867043	0.398593681	1.436152882	0.453158909	0.400231106	0.458070122	0.323293623	0.493537898	0.429423467	0.337753559	1.109579605	0.40432364
ZNF571	206648_at	-0.020713754	0.40670765	0.475723783	3.254121885	0.148451152	0.005327833	0.52124315	0.627645216	0.281165282	1.087085654	1.660294544	0.796252363	0.638558223	0.041887214	0.105182301	1.005510081	0.243506281	1.807075218	1.234650917	0.740868254	0.570078938	1.166204788	2.033248546	0.699991836	0.59272205	0.897470541	0.523971372	1.156110832	1.222952284	-0.305694504	1.141104583	-0.170918085	-0.19710999	0.747688927	2.018788155	0.159201868	0.509784504	0.611821848	0.571988952	0.760239345	0.487958595	0.036975609	0.164113293
SMAD9	227719_at	1.020274965	1.375149336	0.892319832	0.649767928	1.406878283	0.02038841	1.050036477	1.214005405	0.439152995	1.647254866	0.238650653	1.315769666	-0.391580196	0.519935359	-0.680776549	1.272662851	0.484740559	1.033939971	1.188110711	0.639705234	1.596781565	1.161894582	1.359149823	-0.126137267	-0.734169717	0.202364056	0.235103534	0.592233891	0.312039986	0.882247844	0.420897351	-0.74243448	-0.441507117	0.077408865	0.804492085	0.777482756	0.99001497	1.242652683	0.44136109	0.958639737	1.438542134	1.80658473	1.844235671
RGS10	204319_s_at	1.463180479	2.182195658	2.057282165	1.724203338	2.317919745	-1.374310559	0.354046772	0.400154581	1.566372514	1.093407245	0.611049309	1.880784757	0.962177557	0.439988804	-1.761178516	1.281657424	-0.894134491	-0.356666396	1.833549231	1.184803315	1.911614125	1.668526	0.728911034	-1.061575084	0.038998962	0.856321001	-1.005448659	1.431985152	1.79429795	0.564396315	0.668616401	-0.518725179	-0.461704726	-1.331749595	-0.738351247	0.504101183	0.99546187	0.964087398	0.729729124	1.173617994	1.624054934	1.407429983	1.515742926
RP11-953B20.1	1561439_at	0.884400755	0.651257472	1.208560521	1.02977973	-0.344484675	0.146254939	0.650438675	0.431904358	1.775590171	2.149621945	2.443456275	0.766390096	-0.942868906	-0.103926518	0.166716602	2.427359016	1.741200621	-0.01171135	1.87496587	0.502566567	0.406532425	0.141889332	2.51602801	1.659201203	1.046029855	0.672810552	0.577321312	2.22001166	1.034306304	0.329594369	1.824138632	-0.226152508	0.195637368	-0.868387601	1.203185304	-0.080463503	-0.456146175	-0.366931729	0.910170285	0.549765758	-0.180863873	0.333141236	-0.480154311
MAN2B1	209166_s_at	0.974458828	1.157788802	1.530013693	1.437176114	1.784598289	-0.061211617	0.118309088	0.447883307	1.935046606	1.380677701	1.213980777	1.066381317	0.624128789	-0.224906682	-0.102680939	1.04346371	0.014908125	-0.002007666	1.659928074	0.418417954	0.777185204	1.173874498	1.282733237	-0.229747724	0.038105321	0.722892387	0.765453529	0.778549651	0.425237673	0.33002195	0.951247968	-0.289840038	-0.164612854	1.866854818	1.047282911	0.448701602	0.144500127	0.506268521	0.779640046	0.277911927	0.725075029	1.218072756	0.354576959
MYOF	211864_s_at	1.595590783	1.608077303	1.675345477	2.656887596	2.175455299	-0.42047998	1.602257323	-1.043070796	1.385045531	0.809968448	0.65282045	2.24722045	1.728029681	0.215751894	-0.353637629	0.391452976	-0.294432877	1.113896956	1.050390735	0.308513723	1.044054128	1.854076141	0.521590516	0.233638266	0.658220716	0.122172807	1.692562444	0.37972065	-0.366460279	0.380265651	0.056694639	-0.175207484	-1.222044923	3.889635326	0.114533608	-0.434938963	-1.181666514	-0.050799878	-0.567533031	1.155913048	1.366808585	0.862351406	0.903276102
PLD4	235802_at	1.075933313	1.331882433	1.070197299	0.619199631	0.937833244	0.244833855	0.690360594	0.323953716	0.801620824	0.493925292	0.567861015	1.588232747	0.30758392	0.867698663	-0.015169573	1.123336438	0.241834205	0.113605027	1.714808944	0.523117287	0.855421116	0.821317308	0.619971762	0.380810335	0.960580211	1.290578574	-0.293998467	2.17862924	2.108239737	0.198726601	1.157712241	0.2268286	0.051672931	-1.361023033	0.768661156	0.200908819	0.703455924	0.578774611	0.322317224	0.373608236	0.882430747	1.718916172	0.962096469
H2BFS	208579_x_at	0.933933796	0.859285636	0.694250572	2.777594648	1.09071525	0.481846462	0.383901329	0.030317855	1.718152613	0.507764911	1.15054421	0.63244654	1.208929096	0.23057354	-0.467045234	0.637357341	0.502854114	0.722206666	0.759872273	0.93828534	0.729027323	1.547779346	1.322971306	-0.371377937	-0.463745932	0.018314125	0.606801128	1.0727888	0.648542109	0.323060916	1.081245808	0.623443821	0.213384612	1.227753889	0.750579923	1.136630429	0.75221765	0.481300182	0.806782677	0.156909139	0.670915278	0.789048447	0.40490966
TLR7	220146_at	2.920967112	2.726687812	2.647423888	2.094144505	2.491308386	-0.716454053	0.991441411	0.14349569	2.803469773	0.681509985	0.74917107	1.227436735	0.660774676	0.172143378	0.116213425	0.889949534	0.146770685	-0.86159662	2.135804406	0.284001163	1.374489782	0.609210493	0.649043878	-0.946623649	0.481025672	0.709883916	-0.108868914	0.451790738	0.907137872	0.509628962	0.362575369	-0.248555646	-0.245554394	0.004900006	-0.646883162	-0.258650548	0.040913606	0.324925554	-0.184714533	0.692150238	1.172871052	1.322380107	1.030183855
FAM201A	1557014_a_at	0.709507156	1.213465741	1.386443247	0.907811549	0.536217557	0.671701889	1.349130283	0.309660963	1.268805829	1.382143638	2.525832351	1.299203622	-0.722169323	0.691892338	0.583579448	0.192073062	0.604314758	0.373230249	1.42890798	0.408970056	0.337490176	0.888598626	2.563755224	-0.540719899	-0.31474641	0.828032934	-0.14623244	1.268647339	2.018647419	0.588763703	1.681433523	-0.097395838	1.255824163	0.463536248	0.719719143	0.563390017	-0.129317124	0.456169121	1.137417746	0.816845589	-0.318658868	-0.07557048	-0.783828021
SLC47A2	231068_at	2.462454097	3.894853939	2.835972769	3.638135831	3.179827421	-0.993207074	-0.737841095	0.479238427	1.801717246	-0.205556018	-1.473381867	3.082824001	-0.985022054	-1.03358424	-0.995389309	-0.770307346	-0.997025346	-0.863340962	2.945528675	-1.075327469	3.109287336	0.4061204	-1.089241247	-1.321343994	-1.387504065	-0.718743162	3.160034039	-0.738113546	-0.668816472	-0.751755432	-1.074781883	-0.667724009	-1.01503262	5.187408414	0.904848141	1.651029458	-0.714923515	1.831641041	4.209324219	0.869653979	3.358651553	0.78071173	0.78453246
LRRC46	230601_s_at	1.128629683	2.818237919	1.432362596	2.561904565	1.497356324	0.195771273	-0.489023158	0.508158039	1.047161997	-0.633348224	0.546899496	2.052356592	-0.463923679	-0.449735364	0.472144395	-0.717379432	0.103284115	-0.588604778	1.29401558	0.452501185	0.989151944	0.587550681	0.177492541	0.404476571	-0.290655893	0.564905881	2.250702411	-0.146080085	0.333548533	0.241060735	-0.534585488	0.372017553	-0.338150455	1.546809037	1.719780901	1.897664341	0.331639643	1.705867833	1.49933751	0.855193843	2.151393632	0.361650244	0.838006114
RHOU	223168_at	0.876372508	0.59034112	0.300110953	0.66425454	0.558964662	0.181224196	0.907489324	0.37711464	0.432617395	1.683410042	0.754161398	1.16721969	-0.637255115	-0.81459174	0.881297968	1.389574906	1.231880877	1.341829859	1.248139802	1.039810652	0.782535886	0.362926766	2.178043532	0.584544058	0.716736168	1.006525677	1.002978253	1.564456704	1.050449665	0.592920348	1.385754717	-0.538490928	-0.204824961	0.485698853	2.267258468	0.359381617	-0.126250573	0.040991435	0.980607527	1.048267648	0.448049774	0.184771457	-0.080142753
CD109	226545_at	1.815760016	1.687593625	1.657266411	1.643484965	1.442838955	-0.067295959	1.030286775	1.524102401	0.2509269	1.80811564	0.221355328	2.235089101	0.407968423	0.340308401	-0.880864843	1.286197894	-0.680063598	1.60458728	1.850320178	-0.0675686	2.133597719	1.949166378	0.471264471	1.198556826	0.668374956	0.018645283	0.673975061	-0.947433862	-0.647325305	1.036833929	-1.702891338	-0.133318757	-0.68797626	-0.472716229	-0.135229466	0.076211821	0.067480673	0.609042326	0.436615582	1.039835353	2.225539626	1.525466661	1.740180964
LARP6	236565_s_at	0.949135966	0.318270559	0.084429248	2.350718161	0.526088348	0.470378284	0.458100998	0.601608193	-0.133181319	1.382710962	-0.56554445	1.366068417	-1.141208617	-0.963870321	0.573234128	0.411174891	1.540405853	1.064867887	1.998609185	-0.213052316	0.332328473	-0.166125928	2.039405145	-0.318504209	1.456519842	1.184093256	1.379436926	1.581601823	1.891532576	-0.197228249	1.615431835	0.406537541	0.202190258	0.406810054	2.99920823	0.739112659	0.135074736	0.301771878	2.37443564	0.005754671	0.443368799	0.077235204	0.282128042
WDR5B	219538_at	-0.51728345	0.58945162	0.21785978	-0.002514499	0.111451369	0.473439376	0.840118195	0.248902992	0.328221695	1.761454344	0.991810352	1.15823522	-0.828489547	0.41969313	0.121493036	0.903141955	1.07420433	1.149231851	0.452014972	1.143774909	0.831661875	0.600848904	2.382407655	0.415891682	0.165510275	1.156597764	1.180333502	1.247994939	1.032461154	0.726896159	1.368310916	0.46716573	0.291191553	0.979260048	1.533098122	0.627587229	0.111671567	0.319292713	1.179242614	1.085935288	0.890046379	0.60521525	0.411508575
HIST1H2BD	209911_x_at	0.191604971	0.831005444	1.066526119	1.132080483	0.813621632	0.920944862	-0.040223169	-0.879983967	2.123939945	0.973874114	1.750337748	0.817543692	1.754430256	-0.408538105	-0.546317024	0.990788986	0.562450914	0.189769538	0.406451336	1.274528435	0.769798816	1.352829302	1.652393701	0.076477689	0.028045161	0.091279267	1.122837021	0.826547999	1.022708977	0.60664926	0.999519575	0.082003142	0.104102052	2.506614001	1.244244338	0.921490945	0.853829778	0.232876715	0.292898338	0.387295699	0.22141782	1.275892662	-0.350698965
PIFO	228100_at	0.612797106	1.902268653	1.16926076	2.094554847	1.249995614	-0.003391431	0.681404646	0.423583226	-0.067984001	-0.105427365	-1.401627171	2.554086657	-0.870706695	0.149938664	-0.564049644	0.441862907	-0.012665599	0.599011034	1.84664876	-0.475653632	2.122475266	1.839825991	-0.679727615	-0.581808972	-0.233021991	0.195500428	2.678768604	-0.032310198	-0.667997219	0.617835397	-1.369706556	-0.040494301	-0.931001276	5.07800581	1.590189906	1.408760222	0.314180253	1.339735324	1.802176422	0.783987117	2.24060864	1.057086303	1.479423201
CASP8	213373_s_at	1.424702094	1.482699309	1.191350526	0.158039667	2.344469483	0.442644711	0.874802316	0.778767124	1.14514214	1.024038844	0.668272919	1.060051674	0.703467353	0.748483904	0.705377085	0.922820319	0.678640666	0.369800463	0.97104502	0.606886102	0.817781475	0.525583524	0.5378619	-1.334219664	0.12657421	0.663088624	0.912452817	0.435824211	0.530494297	0.449192314	0.63198663	0.128894773	0.667181477	0.621619432	0.090697774	0.565963067	0.369526898	0.729386228	0.651903196	0.669091368	1.081878356	1.255394982	0.779040641
RPS16P5	1566079_at	1.5741722	0.197601607	2.341566451	3.629254258	0.676655385	0.450489788	0.67147962	0.440940826	0.84039644	0.541886889	2.614823842	0.571079612	0.724680304	-0.72593781	0.277244708	0.414204174	0.962586483	0.554437576	4.221360216	0.154472906	0.37137084	3.191580021	1.142651504	0.616427713	-0.418370702	1.441669276	0.581992206	0.630556071	1.397470857	0.31871458	0.496597537	-0.282049062	-0.078520861	-0.05096466	0.479955659	-0.198837535	-0.241671406	-0.442744087	0.219678552	0.245598005	0.222952532	0.387194437	-0.987032361
TAL1	206283_s_at	0.946088896	1.419649179	1.593325706	1.450013986	1.816149933	-1.224108561	1.093281616	-0.893715018	1.422588786	1.455596354	2.216236217	1.513708422	1.10965054	0.118472426	-0.902991216	1.085096919	-0.311229164	0.427311812	1.284625766	0.831367831	1.189043949	1.006522661	0.94268122	2.067472928	0.758012818	0.211506053	-0.871343265	1.60019362	1.246064475	1.172401553	0.62838503	-0.629072794	-0.806137794	-0.391713931	-0.041132089	0.335096404	0.012070026	0.965872404	-0.843514326	0.896573727	1.78326051	1.758978992	0.708323662
C21orf37	240801_at	0.903122129	1.333201759	0.486126159	0.449572256	1.079493215	0.60510343	2.297174597	0.220690398	0.194042787	0.40566818	-0.081874085	0.718326902	-0.470106309	0.061360642	0.423946314	0.801811426	0.691317253	3.273621664	1.88962968	1.121291775	0.082640739	-0.073962768	2.774894355	-0.399286943	-0.177938439	0.682859561	1.310906035	1.346920024	2.141117077	-0.110247836	1.876202707	-0.321415308	1.193044947	0.106921933	1.254703481	0.561997258	0.106649559	0.219327026	1.256068454	0.231058291	-0.191004406	-0.320597011	0.157941266
RNASE1	201785_at	0.092256023	-0.037346744	0.267855762	0.401794603	-0.311343839	0.13470408	0.878702745	0.255840051	0.155780832	1.460915782	0.905713723	1.229285325	-1.727610299	-0.774352905	0.746382427	1.362697953	1.762661858	1.007750509	1.104018964	1.582869075	1.051675575	0.61924415	2.457825399	0.193465071	-0.043297997	1.296947004	1.341963552	2.012843778	2.363971418	0.646254839	1.918718627	-0.655946336	0.618426241	1.165988452	2.522210208	0.747746493	0.000474424	0.274938011	1.358060363	1.074866407	-0.565640896	-0.296634358	-0.511348029
SCGN	205697_at	2.440626691	3.017029477	3.986851959	4.295342688	3.133164494	-0.619434775	-0.851064204	-0.785585938	3.499860362	-1.037677236	-0.591606165	3.019527571	-0.727746476	-0.899081272	-0.727746476	0.069725398	-0.830328781	-0.655719945	-0.345990988	-0.819689262	5.11592774	-0.129710821	-0.858702983	0.175934469	0.123134837	-0.354792327	1.135113491	-0.894988719	-0.72447308	4.154486808	-0.80004566	-0.715196078	-0.736477469	1.315724924	2.868107853	2.676857118	-0.433366406	1.256794379	-0.920089157	-0.670180174	1.500429351	-0.435549735	2.864835694
SETD9	238465_at	1.215000293	0.495739773	0.524109424	1.379478183	0.201628843	-1.329084813	1.524682056	-0.737323595	0.689986033	1.218298226	-0.890651745	1.332611875	-0.389742791	-0.700218462	0.864987273	1.458930733	2.280412381	2.121899751	1.933141427	0.648090063	0.299690705	0.874808452	2.69401766	0.407262461	0.287917387	1.095253369	1.861349821	2.112077888	-1.071263971	0.931556972	1.840342858	0.090432752	0.2879591	0.539777802	2.761951355	0.789687024	0.275955099	0.79432586	0.376354736	0.000945088	-0.642106406	-0.018971123	-0.357820989
ZDHHC9	222451_s_at	0.539868505	0.229979151	0.211684214	0.715189726	-0.050664089	0.046314056	0.816503455	0.560047835	0.320193626	1.337330604	1.173362212	0.770670161	0.412175927	-0.572728528	0.843786515	1.165176564	1.184821085	1.019215123	0.936156524	1.280037387	0.635074551	0.839148791	2.216105285	0.331833489	0.307039674	1.182637894	1.363522553	1.524216214	1.544405954	0.421723876	2.006847346	-0.134569687	0.46019337	0.563049155	1.863066228	0.282855502	0.228835187	0.105517978	1.477291245	0.84405883	-0.39375384	-0.192135526	-0.369745143
LOC101928100	242873_at	-0.220327835	-0.804949791	-0.290986812	-0.30693721	-0.092859051	0.88605664	0.811575016	0.882509944	-0.453958806	0.936803073	0.804754657	0.78210993	0.556482095	0.878145401	0.997642587	0.842950118	0.726999449	0.800935093	0.400498583	1.210447344	0.743368731	0.823578917	0.838857964	1.066257929	1.038638243	0.502462389	0.83421988	0.81102977	1.34713298	0.83285543	0.825488919	0.893696691	0.917704495	0.857955285	1.20580937	0.850589583	0.862320933	0.794387418	1.36432225	0.942531395	0.868868868	0.772287703	0.695351047
PDE8A	212522_at	0.676655024	0.477198491	0.144364772	0.747946924	0.198583919	0.521952667	1.07006228	0.788232245	-0.193751843	1.647364341	1.735759791	0.986850904	-0.955130167	-1.139833146	0.60898472	1.635086813	1.615443418	1.128174799	1.301190251	0.821243988	0.613896524	0.440650449	2.651638182	0.473296598	0.316438192	1.284776945	1.353529714	1.58652347	1.253128413	0.368079043	2.097799885	-0.294616297	0.251309354	0.535321915	2.149909668	0.188014466	-0.204038351	0.029501793	1.168007893	0.757675385	0.04778126	0.014223159	-0.863459862
COCH	1554242_a_at	1.052293253	0.95092045	-0.002530628	2.960527612	0.100905814	0.736550327	0.825219508	1.162705676	-0.071651358	-0.717887856	-0.537822531	-0.069651722	2.211723177	3.642427792	0.50273845	-0.411777233	-0.558010922	-0.368397067	1.753433645	1.91325249	-0.720888784	-0.04809886	-0.199244113	-1.365575014	-1.051216891	0.234004477	-0.340841479	4.118782887	1.286022725	-0.388859449	-0.098298578	2.342409388	2.823947351	1.344408634	0.019561445	0.791389263	0.506012436	2.819037306	2.464362185	0.238368662	0.257194837	0.509831821	-0.614213151
THAP9	230185_at	0.39035105	0.880737395	0.473184776	0.498721441	0.187677053	-0.199311462	1.165367679	0.599251704	0.377794204	1.696288823	2.207293165	0.906727927	-1.330450692	0.230119007	0.16354768	1.046415134	1.588523003	1.491669497	0.591486885	1.120351011	0.770041891	1.062511629	2.319425157	-0.265923321	-0.292772613	1.039322036	0.935374579	1.329882269	0.824607061	0.945742079	1.090613368	0.004218183	0.188648042	0.561874806	1.820697443	0.549598008	0.731846729	0.512767448	0.594887591	0.993760432	-0.32890359	0.067513026	0.451108329
MARVELD2	235141_at	0.680402859	2.124346169	1.451504066	1.79228095	2.40974963	-0.108790723	0.50315962	0.335916868	1.58880097	1.41249144	0.114655002	1.094102471	0.376295274	0.165128443	0.40576053	0.497976397	0.085463001	1.154124639	1.940315129	0.415855131	0.431406767	0.459780027	0.673131513	0.010186314	-0.561875703	0.415310107	1.288900276	0.522257974	0.520347113	0.230606125	0.521712114	0.280533893	0.178768811	2.729425299	0.701232228	0.465510221	0.266346515	0.368929676	0.448049034	0.282716041	0.6425746	0.060634721	0.595375712
RDX	212397_at	0.474928461	0.77299419	0.61019763	0.632969567	0.411616278	-0.363533792	0.96022114	0.663112859	0.329168269	1.511331607	1.475863884	1.228955151	-0.783142633	-0.407458785	0.284701861	1.311621921	1.295254587	0.819442075	1.213533366	1.453765351	1.015606039	0.867733766	2.12710153	0.407983211	0.357496717	0.868005788	0.994869537	1.300162743	1.239323186	0.458766147	1.381739259	-0.541143056	-0.083614315	0.782337854	1.576809197	0.262875821	0.086357823	0.09235982	0.998689654	0.822989015	0.34745363	0.51824234	0.181574189
BAZ1A	217985_s_at	1.266875153	0.978954712	1.165992953	1.538112493	1.621365115	-0.267956612	0.925114927	0.386009104	1.151057126	1.631190818	1.894468371	1.513056255	0.718312346	-0.827795675	0.027515034	0.965220281	1.323441842	0.940939039	0.938901512	0.628279752	0.466220838	0.582171169	1.553708134	1.285625338	0.692494957	0.486409689	0.703852336	1.051161164	0.501414584	0.548886675	0.9744962	-0.13399807	-0.295511932	0.168020156	1.153470722	0.053160422	-0.306697987	-0.538053884	0.290792757	0.745868064	0.676023899	0.760872919	0.018785272
PIK3C2B	204484_at	0.782335422	0.578086704	0.857962369	0.264770846	0.526980527	0.516937269	0.706006379	0.572321498	0.936353376	1.389165114	1.254660734	0.949640559	-0.552543037	0.204823957	0.579687416	1.281125628	1.470194899	0.711463453	1.216086655	0.545583731	0.53794537	0.534944086	2.285946345	0.029186974	0.542925919	0.751295318	0.788672933	1.426542262	1.149895364	0.649804158	1.421085817	0.107152734	0.268120069	0.265664565	1.316046836	0.438909512	0.036762978	0.232379557	1.204187992	0.867247303	0.384889642	0.319956951	-0.40930831
BCHE	205433_at	0.701848432	0.772333568	0.94684934	0.158259461	0.908512427	1.356311176	-0.275737112	0.168697483	-0.005832761	0.821299101	0.550927943	0.95989506	-0.685523419	-0.12568199	0.803837469	0.646689398	1.854221113	0.500455357	0.885213548	0.378500858	0.424882004	-0.007003221	1.081303014	-0.907918972	-0.987439221	0.178246657	1.685067946	2.739543118	1.522189514	0.633048456	0.473717515	-0.345034847	0.897962638	0.505365165	2.666152578	1.102310768	1.063569208	2.313660023	1.074482145	1.022917868	0.304018806	0.651873446	0.472627095
LAYN	228080_at	0.72752459	0.765932197	0.874021262	0.883046204	0.408996786	-0.030357687	0.627700494	-0.035268616	1.272760358	0.927809852	1.914078671	1.092324838	-1.319464057	0.252018597	0.301126379	1.017569634	0.981830081	1.217005576	1.692204706	1.801127194	0.919352516	0.973644923	2.246653735	0.267038814	0.436999703	0.761658283	1.113059011	1.342506617	0.860966372	0.787304154	1.062858763	-0.894672368	-0.640943985	0.618150399	1.515751554	0.358147764	0.131701551	0.421716445	1.051127467	0.653618638	0.152437077	0.053400125	0.289942088
GIPC3	236730_at	1.862071093	1.696370468	1.921957405	1.863821207	2.13960459	0.66135285	0.46819156	0.434906372	2.010422522	0.324412699	0.815500259	0.718646925	0.536944012	1.08423452	0.496565122	0.550585305	0.536672032	0.524394214	1.534027926	0.565044654	0.509661794	0.699002878	0.364244861	-0.611142486	-0.674732875	0.395074209	0.368337236	0.508024236	0.481287057	0.410897992	0.64307346	1.004023831	0.505023121	0.663535721	0.82341204	0.384161459	0.444728653	0.347329801	0.559861507	0.397529727	0.344056278	0.219919502	0.318137719
TTC23	219838_at	0.802664152	0.705875041	0.905436781	0.592015783	0.790701736	-0.446346092	0.849308281	0.825571873	0.750999773	1.330847713	0.767460307	0.691341644	0.34430551	0.434612323	0.189613317	1.004546407	1.02801007	1.749090986	1.475191369	0.712621839	0.738268048	0.677699642	2.29801767	-0.986615782	-1.032221501	0.888049537	1.557565858	0.91806079	-0.215262022	0.462439778	1.111767033	0.219624658	0.585484758	0.861857805	1.348035324	0.576754498	0.718351279	0.651509239	0.748362388	0.274462655	0.625590793	0.638412721	0.676063629
THBS2	203083_at	0.270697212	0.271571612	0.838949993	0.888167166	-0.238751667	0.434481235	1.246413682	-0.047056977	1.062717184	1.273696461	1.056799431	1.07917157	-0.163827173	-0.282779399	0.624368582	1.923841926	1.924388548	1.085719488	1.452569079	-0.08470796	0.750960854	0.723131434	2.30197993	0.070225264	0.609657109	1.534246411	0.713583034	1.305617579	1.527424508	0.519058141	1.522514706	0.183208144	-0.932652605	0.659836168	2.546433045	-0.25495127	-0.273503213	0.203125213	1.742685562	0.708126922	0.268330784	0.097813029	-1.319520516
LOXL1	203570_at	1.203447631	-0.507952341	0.30459982	1.041981456	1.725982131	0.553318918	-0.0103408	0.69464346	0.470301433	0.84224288	0.590151189	-0.312632651	1.80641204	2.208832171	0.8550652	0.286494761	0.390442075	1.669726439	2.589427937	0.916724117	0.453738174	-0.197772531	-0.159030718	-0.703305414	0.324555791	0.349518145	1.76548807	-0.199955029	0.368888229	-0.201319276	-0.112923423	0.374072175	1.474382047	5.39817488	0.909630805	0.266033535	0.294952872	0.628074214	1.931366764	-0.300082357	0.237931626	0.257575151	-0.673581156
PXK	225796_at	1.108547138	1.110260601	0.82961733	0.887124068	0.493108579	-0.027981692	1.374619758	0.150991251	0.82923193	1.618800304	1.946190955	1.009032727	-0.451136243	-0.557810729	0.504301668	1.590697581	1.413635023	1.1910065	1.433510412	1.072873981	0.474292221	0.606339317	2.426638948	-0.327206099	0.145422214	1.26248728	0.933458804	1.722201419	1.203828725	0.361613191	2.061596325	-0.150208536	0.324510054	-0.047353921	1.144625942	-0.030437104	-0.349917436	-0.214596023	0.897444906	0.869890037	-0.206956631	0.048954703	-0.879473407
LOC101927330	235825_at	0.854690687	0.314948098	0.583106097	1.170981949	0.639704771	-0.038054018	1.265511729	0.514420239	0.831640069	1.778698925	0.820804563	1.009327822	0.066166086	0.475133975	0.222495591	0.848359619	1.712402	1.969950657	0.424750244	0.784245824	0.725315286	0.085809142	1.065530333	1.943569262	1.298282052	0.71658482	1.563711472	0.965130053	0.148013609	0.093448218	1.080262454	0.126188673	0.266966038	-0.107079015	1.401924928	0.462310462	0.049250878	0.063983853	0.709764309	0.561891811	0.345813737	-0.394638497	0.377461847
NRP1	210615_at	0.546954203	1.151095519	0.431241364	0.759564845	0.694746679	1.555698232	0.267138201	0.546239788	-0.258950555	0.22239543	0.956571692	0.253770033	0.528233434	0.451024219	0.899823112	0.633817489	0.323068412	0.309699724	-0.274517963	0.413373329	1.544786308	1.504679573	0.120630631	-0.483035952	-0.500122241	0.249950605	0.973213621	0.506953256	0.715392007	2.451934553	0.241492431	0.368357465	0.409553975	0.545148567	0.312427376	2.480035901	2.854898895	1.950751923	0.50449765	0.437655157	0.458390089	0.308335011	1.430198816
IFRD1	230048_at	2.112058266	0.480763309	0.991997217	4.748648696	1.659627771	0.428324767	-0.143519232	0.13831042	1.530165154	0.758446118	1.424688498	0.719977197	1.661501712	0.401043331	0.029725391	-0.34240993	0.422050607	1.8213785	3.529941104	0.213883507	0.384400433	2.645041713	0.348933197	-0.470326033	-0.344043374	0.277997955	-0.723275856	0.236528008	-0.416346656	0.419321959	-0.150612941	0.444149788	0.024541953	0.525724127	0.843840371	1.130308466	0.142948982	0.594204459	0.316739501	0.070376962	-0.146519968	-0.003832267	1.048460595
SLC4A11	223748_at	0.978439256	1.24288873	1.595628542	1.233899715	1.067430144	0.556384681	0.072116917	0.939706368	1.37812282	0.635777233	0.66305965	0.649964147	1.239269409	1.411696644	-0.052292255	0.532375813	0.621317847	0.542743506	2.163424889	-0.255002384	0.054383545	0.487086208	0.410422519	1.771229901	1.039869385	-0.220353315	0.647781255	-0.296471164	0.54547085	0.55392872	-0.063477704	0.543289091	1.777010937	0.830575554	-0.215715307	-0.00127273	0.674791276	0.599218182	1.013096171	0.439614628	0.058748997	1.495726216	0.413423917
SLCO1A2	211480_s_at	-0.115897975	-0.101660679	-1.113633968	-0.076054314	-1.593629911	0.313686431	1.376618676	0.444643216	-1.131228477	1.775492324	1.273763529	1.565415219	-3.625112536	-0.20768502	0.488295657	1.996754147	1.522036359	1.382349631	0.578631356	1.142533881	0.590333071	0.94091439	3.165544266	0.814207745	0.752159578	1.484931279	1.46337768	2.489479225	1.983657851	0.200463549	2.397536299	0.276582421	0.660176278	0.399899396	2.247754289	0.834240109	0.621434982	0.820598565	1.758304158	0.833693974	-0.038532543	-0.484877441	-0.33454914
CXCL16	223454_at	0.999704867	1.524161691	1.677026023	2.141177059	1.721870287	-0.240445688	0.662883248	0.26728529	2.02794491	0.737638137	0.704626331	1.705627102	1.657882339	0.545841881	-0.410962357	1.077853109	-0.30374047	0.016557649	2.085311657	0.767648951	1.449715923	1.745732088	0.632055053	-0.236689447	0.429666843	0.881963463	0.317212594	0.139329606	0.232090319	0.433982289	0.208900263	-0.603577429	-0.794556437	0.486637256	-0.118492414	-0.019455423	0.061028359	0.399060925	0.157608644	0.910883216	1.145513777	1.327762083	1.220269088
RSPO4	237423_at	0.023637749	0.198363771	-0.083820486	0.00062311	-0.036526542	0.750474963	0.691271865	0.745291725	-0.005149357	0.138525508	0.636979523	0.58568809	1.210733474	0.750748838	0.793035792	1.43745265	0.499475183	0.773665733	0.439411225	0.70600408	1.209916202	0.621701101	0.230740634	-1.83607795	-1.858816164	0.724829757	2.024302656	2.365336606	1.138161636	2.041490876	0.733559731	0.769573556	0.781304313	0.969009212	2.153622475	1.076230569	-0.037175605	1.433361543	0.568226624	1.804132095	1.210461184	0.659351293	0.709551356
PLA2G16	209581_at	0.713746748	0.443489852	0.682999122	1.011253523	-0.062390146	-0.092651585	0.89334458	0.505384678	0.525451827	1.761478811	2.218190704	1.075865765	-1.358021597	-0.743342529	0.267206892	1.324137189	1.638434501	1.02484694	1.239845996	1.108058571	0.803857468	1.107513129	2.460733234	0.235246326	0.305517773	1.003294237	0.805493717	1.481831431	1.33859613	0.370335161	1.635978241	-0.877027311	-0.122389073	0.373063721	2.223373738	0.04321668	-0.259348186	0.023573597	1.588234379	0.828139308	0.037760331	0.163805015	0.000383417
BVES	228783_at	0.112508383	0.03852482	0.719623127	-0.13696883	0.433206568	0.010785567	1.359640191	-0.269406941	0.475287157	2.156294511	2.300620161	1.612551136	-0.241305561	-0.496398533	-0.093161512	0.950673475	1.834632345	1.487869611	1.295884621	1.147654467	0.571444795	0.540342365	2.569900073	0.786564915	0.19471948	0.927483416	0.451128274	1.736960602	1.598636757	0.242960719	2.210859814	-0.666097119	0.486322051	2.010332104	1.417479519	0.409931034	-0.444016424	0.099999916	0.833903938	0.624646512	-0.697471777	-0.304601983	-0.566787983
FAM26F	229390_at	2.707227784	1.99863637	2.533517749	1.155023235	2.390309719	0.74442756	1.198411927	1.621292525	3.261139173	0.115563333	-0.674270741	0.74060847	0.178312319	1.164581957	0.089643498	0.523439008	0.355104696	0.578004075	1.988947011	0.673220178	1.104559891	0.549901659	0.059087343	-0.271497341	-0.352302358	0.670492307	-0.451917163	-0.38752992	-0.124252801	-0.247842821	0.211051454	0.324548418	0.783988038	-1.989022565	0.112561227	1.872839395	0.706505356	1.22433076	0.568727739	-0.065048668	1.361017064	0.980422471	-0.263392458
SLC25A35	236064_at	0.608421129	0.333442741	0.382030722	0.329211332	1.116752462	0.797956918	0.739572323	0.766581339	0.339389977	0.860707797	0.712562502	1.030132639	0.652813201	0.575058626	0.82551269	0.972293643	0.848430852	0.797957582	0.926809834	0.67709487	1.0306784	0.33551527	0.768219478	-0.081211088	-0.170752155	0.414363206	1.163545104	0.706287854	0.833424229	0.632624005	0.555959829	0.605341854	0.281223099	0.769583373	1.143901048	0.730842517	0.776676993	0.674912734	0.820602159	0.763308309	0.701649565	1.008033457	0.938463459
SPX	229778_at	2.303966278	2.191714682	1.92453833	1.739179297	2.113571491	-0.263550117	1.379140335	1.309569178	0.59099304	0.458622013	0.084578099	1.660151309	-2.496908092	-0.143504938	-0.044743596	1.50982402	0.506640733	1.506278475	1.998519757	0.426429333	1.69862051	0.306657716	0.732541343	0.240809615	-0.056846365	0.673610151	0.526830133	0.672791729	-0.009820883	0.922155214	-0.82038806	-0.321934948	-0.922154067	-0.384411437	0.702529712	0.837033432	0.829121576	0.287833721	-0.157692424	1.169336262	1.22990442	1.439979605	1.327575508
CCT6B	206587_at	2.284550348	0.623381544	0.806572852	2.545853245	1.25410879	0.708064574	0.658683033	0.512174488	-0.166782324	1.650408344	-0.031841505	0.534546737	-0.619783231	-0.671073944	0.576288579	0.479162772	0.892222906	2.224435479	1.725218857	0.953335202	0.517631674	0.71270186	1.224526052	-1.312684775	0.290450002	0.501534532	0.512720328	0.537274296	0.957154468	-0.136607658	1.036547221	0.78527475	0.565921453	0.420232081	1.668686467	0.933691977	0.661410864	0.940240359	0.541367341	-0.252012873	0.265539393	-0.101685819	1.464067437
RGS14	211021_s_at	2.82545379	2.398801744	2.120256045	3.250462757	1.654601615	1.901156911	-0.427963787	-0.777182261	2.619071607	-0.567377688	-1.07210749	-0.274089699	1.993098872	0.221637076	-0.186512579	-0.631492225	-0.470524242	-0.449243829	-0.280952576	0.828130126	2.775567037	1.333404727	-0.831474514	-1.640887745	-1.246622753	-0.000990173	0.078129676	-0.986439408	0.316579528	2.467273063	-0.210248216	1.21554398	0.195717989	0.006376019	-0.474072259	4.129606392	2.708997434	3.091227433	0.895518544	-0.584566788	0.248101112	0.256012701	1.226457356
TGIF1	203313_s_at	1.118087243	1.579789833	2.351905168	2.779573023	0.861754683	-0.758212596	0.359831154	0.62338145	1.066072653	1.356739813	2.229512402	2.001702097	2.966144521	-0.328782184	-0.99529828	0.936041386	1.156485739	0.690770719	2.234441846	-0.144352541	1.344463063	2.037442037	-0.064686302	0.834344004	0.386380888	0.032166874	0.96687074	-0.641987668	-1.506303566	0.675218681	-1.329784617	-1.311504213	-1.258849257	1.521799789	0.841643334	0.420398967	-0.601336386	0.261341131	-0.175181323	0.77180007	1.46723539	1.474055064	1.396846141
SGK1	201739_at	1.069951644	0.637982707	0.98166257	0.96396219	0.852516835	-0.922487359	1.21347358	-0.535073535	1.315757263	1.276769635	1.67073145	1.147995641	0.888536674	-0.316263559	0.01931164	1.153451849	1.47647916	1.231207262	1.214139108	1.526407054	0.916637912	1.192464685	1.940830707	1.05259855	1.30940381	0.562236171	0.304414431	0.638628374	-0.072904853	1.184009061	-0.176578014	-1.719413016	-0.542165883	2.204653959	2.201105299	-0.811990752	-0.606006178	-0.596456965	0.491847556	1.479206292	0.715565444	0.81896661	0.272767344
SH3TC1	219256_s_at	3.047675532	1.53342256	2.948122474	2.571352464	1.804030051	-1.312760393	1.845481741	-0.073035817	2.91611583	2.128948603	0.309194585	1.974255872	1.7557221	-0.42825534	-1.913524694	0.679421006	0.379311542	-0.355956572	1.679639083	0.674781878	0.626764693	2.043553194	-0.161703452	1.29424396	1.955718621	-0.074399656	-0.955084716	0.113850894	-0.300572921	1.690788237	-0.427710618	-0.793024769	-0.878146952	0.035549169	-0.445171104	-0.452537338	-0.478183179	-0.06703333	-0.880329167	1.642498957	0.876673943	1.547281612	1.537187954
PLOD3	202185_at	0.446761852	0.741959026	1.093510283	0.671441394	0.271198556	-0.085288383	0.9948324	0.310036657	1.490883536	1.352781685	3.775753908	0.818859067	0.53730233	-0.273265373	0.162983392	0.692267832	1.163440122	0.431172672	1.164063076	0.916530682	0.495013866	0.531299108	2.0195697	0.548985681	-0.082428057	0.693085724	1.077498832	1.36533123	1.011201345	0.648342751	1.56040232	-0.468608857	-0.024993686	0.914621465	1.447723961	-0.079831177	-0.478977494	0.011019671	0.877790101	0.906709536	0.006381764	0.543576652	-0.595473728
TRIM61	238990_x_at	0.635136512	1.274537976	-0.049842032	0.618172393	1.456330744	0.70045126	0.914893206	0.667712135	0.738923445	0.625697296	0.721732249	0.643157987	0.766475501	0.680535727	0.86414715	0.555853841	1.530663534	1.697905897	0.474227937	0.901524884	0.462001313	0.544121328	0.976006859	-0.144733745	-0.028214048	0.995376914	0.538665294	0.87478784	0.726915248	0.413437457	0.021931654	0.728553316	0.475369761	0.384245138	1.490284849	0.403070695	0.673441908	0.260927977	0.482190223	0.747650348	0.302943435	1.138884047	0.678353293
NPC2	200701_at	0.936595202	0.962445375	1.094356886	1.563123857	1.340477101	-0.638239051	0.821111791	0.221437866	1.629621748	1.012362999	0.943065542	1.32938742	0.573929683	-0.262555338	-0.565120991	1.060925465	0.459889221	0.896411131	1.858180133	0.584296688	0.824384658	1.145502691	1.056288578	0.27119485	0.803689617	0.624404051	1.07347655	0.651413075	0.334387613	0.283914781	0.812925734	-0.535109282	-0.764556484	3.228534432	1.0309141	-0.233364303	-0.244549892	0.072202	0.527549219	0.366581953	0.89395571	0.862581045	0.648686501
TMEM38B	218772_x_at	0.725373926	0.760668911	0.564675506	0.754618003	0.300016976	0.041878525	0.644006684	0.307611896	0.254228183	1.180657362	0.961850734	1.012050426	0.953665152	0.349900131	0.328892057	1.27041723	1.108086012	1.140279482	1.366768307	0.727218731	0.654647805	0.652737772	2.45639554	-1.776078407	-0.35228302	0.530784021	0.833894792	1.55770382	1.061431499	0.351263539	1.216124288	0.052519258	0.203938199	1.831076039	1.055429049	0.65355609	0.385913493	0.493407241	1.103720531	0.680566331	0.544153187	0.292879378	0.319616894
[truncated: 20,917 more rows]
