# Supplementary material for: Integrated bioinformatic analysis and experimental validation for exploring the key molecular of brain inflammaging
Source: Front Immunol. 2023 Jul 10;14:1213351. doi: 10.3389/fimmu.2023.1213351 (PMC10363601; doi:10.3389/fimmu.2023.1213351)
Supplement: Supplementary file 8 [file DataSheet_8.zip › PCG Gene expression.txt]

Gene.Symbol	id	GSM300166	GSM300175	GSM300179	GSM300183	GSM300194	GSM300198	GSM300200	GSM300202	GSM300206	GSM300210	GSM300212	GSM300216	GSM300220	GSM300224	GSM300226	GSM300232	GSM300236	GSM300240	GSM300244	GSM300246	GSM300249	GSM300253	GSM300256	GSM300259	GSM300263	GSM300265	GSM300269	GSM300273	GSM300277	GSM300281	GSM300283	GSM300287	GSM300291	GSM300295	GSM300302	GSM300306	GSM300310	GSM300314	GSM300318	GSM300322	GSM300326	GSM300330	GSM300340
XIST	224590_at	7.169106441	-0.574261636	-0.665434127	-0.556571787	6.824285941	6.419590969	6.985402118	6.39128673	-0.620256397	-0.766403943	6.96852724	-0.80205713	6.937773229	7.018603799	6.14035924	7.303554191	0.272958397	6.079667176	6.214930189	-0.880709169	6.913281504	-0.824645051	-0.716327092	-0.766947964	-0.828727753	-0.861386658	-0.878259255	6.663986487	-0.778923504	-0.820019211	6.980775092	6.099966735	6.699366037	6.804418628	-0.554394797	-0.336943174	-0.82927234	-0.806954738	-0.810765554	6.105252019	1.099222479	6.867832048	6.813672004
SYT2	214903_at	3.442969232	4.201466609	3.762479258	4.377005302	4.090154435	1.756420603	4.072736006	1.330769081	2.046266239	3.400785052	-0.572958573	2.628406402	2.896480225	4.231129613	0.279160793	1.809219081	-0.43225403	4.006874448	1.511753919	1.94420815	2.420479977	2.828169496	2.385101043	3.15148998	3.758941225	3.716484601	3.007792553	1.571627692	2.137438044	4.24854827	1.969519502	3.816411294	3.909987045	3.471817607	2.527981369	2.761491173	2.876068082	3.663143061	3.829428357	2.270794613	0.598399414	2.820821123	3.133255917
RAE1	211318_s_at	1.463381081	2.718017728	2.570781163	2.449943806	2.814088872	2.735707441	2.577312078	1.767921704	2.684814923	2.49430526	2.981463712	2.084711087	2.964318039	2.578129128	2.109205917	2.879950651	2.659233018	3.128972351	3.01548401	3.000515311	2.06919882	3.135503678	1.65198482	3.328190064	2.550097111	2.959963831	2.369931952	2.104850671	3.261511559	2.928665749	1.547204753	1.430053299	2.971394104	3.245182568	1.6122493	2.85055742	3.186125097	3.095497454	3.25389142	3.370101911	2.578674899	2.442052531	3.00051459
PVALB	205336_at	3.081388035	3.207123834	4.014335831	3.299929497	3.278156522	1.212496066	3.904658367	3.268903238	1.770959337	3.392732722	-3.370603351	1.353744124	3.1532369	3.236516038	-4.182170535	0.798819885	-1.187371004	2.723502316	1.766877355	2.27689592	0.409636954	2.743098385	-1.462248983	2.943133301	3.348916064	3.549222125	2.360721043	0.379700025	2.72350367	3.37776539	-0.990058815	2.819876807	3.920988085	4.06305272	-0.059832197	3.321973251	2.764598898	3.787904126	4.0434565	2.584976206	-0.57747117	2.002292063	2.156058395
RP11-466P24.7	242530_at	2.157132016	3.612075612	2.663884703	3.14015728	3.062593205	4.524612107	3.315153041	0.701099389	2.050174638	2.573801673	-1.650596447	1.278884708	2.040920934	3.626498479	-1.895808717	0.394653082	-1.076620554	3.28113382	1.769038148	1.96635091	0.113515284	2.64673909	-0.403306965	2.661979961	3.004895945	2.671233353	2.452420609	0.748454707	1.898855611	3.441160617	-0.441409278	2.632765511	3.754684656	3.131720513	0.802340809	3.077834229	2.727297816	3.298279852	3.47980755	1.988395083	-0.900535493	2.563460308	2.453509019
VAMP1	207101_at	0.488658552	2.01354605	3.013444572	2.129756143	2.401639285	0.872125617	1.474949948	0.069810622	2.055729276	1.300769966	0.699033982	0.824768993	1.702199975	2.729586007	-0.231737237	0.343326972	0.470696678	3.600212297	2.378234793	2.533634609	-0.77414342	2.522748298	-0.571386116	3.290227244	2.453076341	3.156326713	1.477944085	-0.254598462	2.020893647	2.965272949	0.033342649	0.399399828	3.652194026	3.294037378	-0.322909822	2.127034619	2.141458721	3.408343261	3.485906444	2.195345614	1.004120866	1.556869674	2.822936291
LOC101927151	1569478_s_at	1.675117669	1.742612188	1.466373768	1.493589287	1.492772742	1.802214521	1.992994858	1.512640391	1.331385117	1.493862288	1.999798405	1.351795993	1.395069272	1.365947799	1.939925485	1.487330752	1.851475136	1.50774203	1.821809507	1.505020173	1.884404741	0.912265402	2.110566937	1.38608837	2.09042679	1.458209269	1.493318489	1.83051832	2.346524654	2.447221586	1.881139516	2.236074061	1.567343631	1.159383119	1.420379293	1.211092895	1.418746675	1.64654158	1.57278647	2.047970923	1.444330204	1.580407751	1.094337224
ANK1	208353_x_at	1.785357622	1.82019367	3.284118019	2.266256251	2.005258766	1.463398032	2.258636054	1.164842904	1.495784177	1.944840909	-0.484419745	1.270710725	1.823187415	1.850945925	-0.040805999	-0.0225714	0.126297591	2.13997579	1.089455981	1.318338709	0.872547244	1.127557677	1.503677541	1.622608894	2.384643981	2.073570224	1.522728415	0.945758032	1.604373024	2.041183219	1.364061376	2.573088722	2.394713877	2.082823592	0.966713293	2.037918784	1.546132491	2.216452382	2.430909993	1.379029236	0.207672621	1.444075345	1.479182488
ONECUT2	230271_at	1.820814691	2.795948769	1.055785386	2.05568524	1.286030061	1.399790322	1.931854469	1.075925306	0.876163289	1.581591026	0.039829318	1.08844388	1.30616948	1.969411711	1.676573159	0.686743261	-0.556734968	2.680554359	1.27323926	0.681572052	1.155666994	1.414487367	1.802853541	0.774921715	2.076097277	1.350802048	1.80748072	2.460108477	1.855378933	2.427721664	2.076097619	2.257945049	1.749238061	1.532602527	2.314232353	1.323043329	2.079363193	1.444696747	2.195301167	0.679667455	-0.078557423	2.014591319	1.09796974
DIRAS1	232854_at	0.148638314	1.285975868	2.139454564	0.750646291	0.496724941	1.867300251	0.554693655	0.097200312	1.970718727	0.701657815	-0.455819902	-0.004858426	1.110707605	1.63596659	-0.052213182	-0.638979791	0.42923073	1.683594867	2.975245526	3.126019497	-0.406015932	4.041006895	-0.500997084	4.526532103	2.11115033	3.484720378	0.732684514	0.144828085	3.803959463	2.376774572	-0.556788446	-0.755242339	3.156772775	2.699279103	0.354932114	2.088562469	2.265191515	3.731294264	4.487885556	3.004910502	-0.709740283	0.872300745	1.811779964
TRPC3	206425_s_at	1.114451652	2.032704779	3.380690804	1.658490464	0.784598373	1.046684245	1.30550429	0.564696673	0.659679553	2.326360078	0.352143808	0.848826859	2.698396526	1.401847455	0.478968596	0.438689405	0.362214347	0.703224316	1.636446162	0.981911383	0.722275051	1.420898429	1.160446654	1.657674026	1.997051728	2.356569371	1.093496355	1.409195938	1.790213615	1.940987209	0.912784817	1.261588943	2.104553484	2.991507842	1.427974683	2.335886035	1.490025911	2.927824696	3.438931409	1.753744863	0.090330714	0.314859374	0.713565966
CDR1	207276_at	1.785752452	0.225211988	3.529995808	1.542716865	2.166224845	1.211775405	1.64286928	-0.138115602	1.494000997	0.073349721	1.179932651	1.111350006	0.400751695	1.573469782	-1.858138414	0.346321652	0.162344243	1.622730421	2.029875119	1.973810723	0.346049159	1.737852521	0.377891353	2.087027829	2.097913663	4.127377897	1.564218158	0.555064286	1.534007401	2.125401022	0.294340313	0.259937947	2.135743018	3.375412746	-0.844904143	3.022154722	1.723427938	3.221644654	2.598951598	2.524382177	-0.034423973	1.463520868	1.804258257
TDO2	205943_at	1.426237484	3.178918723	1.429774859	2.31074146	2.940510513	1.370444756	2.884446025	-0.533282471	1.36527428	1.015010214	0.638618274	1.744930471	0.047768839	3.631512348	-0.84217879	1.511422243	-0.07170685	3.681862674	1.308121668	1.981978509	-0.700386421	2.404908461	0.540371034	3.480195183	0.774424936	1.682879332	0.621746012	-0.850615832	0.657397356	3.64457655	-0.776316985	1.443275324	1.171226879	1.399838545	1.429230516	1.684513114	1.331527118	1.283356018	0.742310072	1.892439989	-0.396660137	1.651310704	2.305572638
SATB2-AS1	1553420_at	0.637549041	3.030884269	1.81271602	2.262861272	1.787677643	-0.094277806	0.714568645	-0.15660139	1.877217325	1.577846584	0.074458853	1.06074967	1.074902226	1.082249956	-0.254032834	0.613599637	-0.182727616	0.427172119	1.838843364	2.210336025	0.419007882	2.492015874	0.595637135	2.798192143	1.92865457	1.865786492	0.771450043	1.143214459	2.280551056	2.469155147	0.490857409	-0.571462587	2.558694085	2.37390168	0.400500769	2.470788941	1.804278952	2.274564633	2.342058307	2.632176997	0.596997713	1.257519637	1.320387109
FBLN7	229247_at	1.147703499	2.326137503	1.000738976	1.005638273	0.679596299	1.491436258	1.176279555	0.766957984	1.046462073	2.001727674	-0.942179059	0.310824971	1.240508508	1.182538614	-0.312410629	0.505416998	-0.226953804	1.697185637	1.566551476	2.245578809	0.537258589	1.269901435	1.00346163	1.713515203	1.684121813	1.254388447	1.50558905	1.396181688	3.095792631	2.311712413	1.158862494	0.104528962	2.602375255	2.691097717	1.052993344	2.606185031	2.191147595	2.959443435	3.007341917	1.798154933	-0.802290584	1.676230302	1.058436201
PIF1	228252_at	1.347947762	1.339511354	1.354206989	2.138015491	1.283719129	1.042861006	1.73876252	1.038234584	1.394758759	0.825137429	1.43013848	1.834560953	1.479398728	1.324541794	1.268206563	1.26330759	1.316650423	1.004759526	1.283447471	1.291067693	1.842998416	1.31882701	1.338695043	1.365638008	1.297598777	1.280452945	1.074704495	1.236636314	1.341688072	1.325630317	1.129951613	1.111495438	1.457626334	1.3245426	1.296509916	1.416531069	0.9802654	1.32726415	1.34440943	1.305763948	1.205066712	1.257864755	1.307396348
FGF18	211029_x_at	1.255962563	1.280184533	3.143632596	1.180030518	1.943154535	1.440483339	2.078959878	1.120156161	1.114713297	1.367002237	-0.167683906	1.113079553	2.035960089	1.261404442	1.071440738	0.527946699	0.652049456	0.806905061	1.212418183	1.217316345	1.258955858	1.141656764	1.282634029	1.299779311	1.784488069	1.567852839	0.532845859	1.374077685	1.284266201	1.041230644	1.379249207	2.655158151	1.399932526	2.238988059	1.226569196	1.507978279	0.65259305	1.25922861	2.319546549	1.248614255	0.464262164	1.076612451	1.125599529
RET	215771_x_at	0.729505002	1.820576714	2.752980817	1.825747372	1.939235907	0.755359518	1.245239046	0.607579353	1.295860294	1.246872047	0.669630212	0.556685436	1.050103713	2.028774828	-0.144386409	0.565667359	0.481843363	1.501882141	1.233536913	1.25558128	1.119503328	1.679055217	0.103819747	2.06225074	1.39546922	2.764411128	1.012275027	0.228739036	1.606661293	1.305929676	1.328519634	0.762967607	2.543693962	2.716240366	0.031696973	1.83309548	1.554408104	2.44735041	2.752708564	1.469495771	-0.347686432	1.501611163	1.308651237
ADAM22	206616_s_at	0.954005899	1.193503046	1.712230163	1.043272403	0.624697506	1.073209992	-0.181155655	0.150874955	1.560368177	1.54839322	0.457049048	0.010169697	0.768939983	1.711686211	-0.468551063	0.419764851	0.590678086	1.757953741	2.315872618	2.335739261	-0.010241748	2.214902221	1.295017371	2.94808946	1.85592872	2.31178965	0.695458224	0.507399078	2.776358596	2.589387666	0.769212745	0.401790345	2.594015084	2.74342815	0.04663871	1.652901289	1.536689983	2.491140524	2.588843895	2.187686997	-0.153939367	1.217724933	0.693008533
CLMP	228082_at	1.062066712	1.257746869	1.867374232	1.046281433	1.355722606	1.977597007	0.910747549	1.019337761	1.3587165	1.604745057	1.059888921	0.939323707	2.306089083	1.888330304	0.920273632	0.608654748	1.489894832	0.916463116	1.168752159	1.099624579	0.952659571	2.302552145	0.995389072	1.83008938	1.750076019	1.666523106	0.909659988	0.645396581	0.86284817	1.419678246	0.789911501	-0.407791181	2.140346273	1.167934762	0.946944086	0.943951024	1.571268915	2.319425302	1.857032007	1.124118598	0.682409873	0.98804076	0.964906638
AGPAT9	224480_s_at	1.57043432	2.303893237	1.667593022	2.112839892	1.835240552	0.915083341	1.86164012	1.525528201	0.835614165	1.640921836	-0.790516939	0.25891589	1.557642412	1.894298397	-0.506112182	0.744442114	-0.128904382	2.198296343	0.796423657	0.808399055	0.662523359	0.985843867	0.536515682	1.828982302	1.810475433	1.415305022	1.309709967	0.644560884	1.491780562	2.405678907	-0.204291891	1.341434743	2.447863476	2.119644222	1.014692216	1.591118121	1.984110183	1.832247796	1.981933223	1.347809635	-0.289203923	1.043813777	1.753594268
SCN1A	1555246_a_at	1.050314666	1.785134527	2.648138993	1.337982367	1.561966377	0.33454505	0.658409481	-1.05970814	1.6264675	1.814527496	-2.428106081	0.773531213	2.162069177	1.747031269	-0.975067058	0.632555609	-0.033136789	2.023542798	2.152272023	1.956592321	-1.047189342	1.935636557	1.113727366	2.172139921	2.153088349	2.582821637	1.213608141	0.0604849	1.927743076	1.868684593	0.110017463	1.217466989	2.340330679	2.364281483	0.119541839	1.733696512	2.039054427	2.452187395	2.933358484	1.79983031	-0.265012802	1.100391909	0.984452857
KCNA2	208564_at	0.17621795	0.834290682	2.333594471	1.084400809	0.764618004	0.856606497	0.235003019	0.187104259	1.738935115	0.972545841	0.107362741	0.669363446	1.128217634	1.008468961	-0.064094802	0.328081149	0.424424447	1.608844529	2.599220039	2.177378235	0.450006382	2.182004661	0.159617562	3.233613388	1.98931837	3.00717989	1.036774792	-0.011296701	2.342303674	2.177649314	0.786935711	0.625810616	2.27725935	1.768328534	-0.027354101	1.694029744	1.916108261	1.987958313	2.646845632	1.663003616	-0.135671393	0.90695692	0.595882092
CDH7	220679_s_at	1.119888332	2.097743802	2.090939109	1.663927637	1.509615434	1.383607257	0.875764968	-1.775029438	1.481855966	1.98942621	-3.195953977	0.767174244	1.848720838	0.884201531	-2.273346485	1.092128873	0.42779784	0.842017948	1.856069641	1.960849733	-0.031329558	1.918392723	1.120705868	2.247428923	2.019635026	2.338328764	1.137035687	0.971019408	1.805719628	2.013647092	0.565780815	1.076149624	2.631985233	1.710193912	1.071172499	2.435760591	1.626914459	2.709005532	2.03868526	2.132851735	0.01303255	1.285360432	0.516791975
KCNC3	243893_at	-0.085243079	2.145887731	1.845699269	1.429301389	1.75262281	2.34428909	1.054270589	-0.408836676	1.006916266	1.312546919	-0.159814387	0.350748537	1.373782383	1.427395706	0.240254361	-0.446121301	-0.001964267	1.094822354	1.842162407	1.693565103	-0.500281466	1.853591716	-1.172231954	2.508670518	2.711154412	2.692919157	1.254578141	0.5434357	1.990213469	1.551770451	-0.14539053	1.188127426	2.648830212	2.073494065	1.070600015	1.453251008	1.473389499	2.416954694	2.912821292	1.462232762	-0.228669723	1.043930284	1.322615808
SV2C	216086_at	1.641659174	2.581139829	1.397535587	2.3138825	1.919257809	3.494493824	2.488878902	1.47156233	1.268806368	1.181715955	-2.855711435	0.905204851	0.995833835	2.407775653	-3.838736703	0.374775203	-2.72072118	2.520449028	0.246045741	0.489624522	0.827642639	1.203216382	1.506942393	1.034208037	1.798148627	1.248665802	1.332763492	1.016246198	0.754159602	2.491327988	0.898131639	2.863965897	2.273604687	1.840877019	1.267444949	1.77419871	1.250299722	1.889592613	1.88033908	0.768856332	-1.201004797	1.823731184	1.063056673
AFF3	205734_s_at	0.865531748	0.975482938	1.128161269	0.781979383	0.884310096	1.505640875	-0.067418479	0.634743059	1.180687402	0.620864038	-0.352909339	0.581672582	1.231308226	0.387897827	0.379189309	0.76592244	0.896829054	1.656142667	2.625833662	1.200554573	-0.216831536	1.392152204	0.872335658	3.104010675	1.484412875	1.840392251	1.675467159	0.778169796	2.322107642	1.309960316	1.173884346	1.28997973	2.227941111	1.43515288	0.255630041	1.948982849	1.581028009	1.859987592	0.985007061	2.285638269	0.387082137	1.272676585	0.546020246
NEFH	204412_s_at	1.562621475	2.534489216	1.428720425	2.350237397	2.398954742	0.457669406	2.241920704	1.217254296	1.342174907	1.702236862	-1.900286828	1.014770901	1.230863206	2.690433277	-1.629219349	0.32023118	-0.28177673	2.172248625	0.465018026	0.906454105	0.266344236	1.65460968	-0.682389826	1.985821795	1.859270606	1.745508417	1.407220795	-0.432278948	1.140234582	2.579665793	-0.034659053	1.989121782	2.373915708	1.754219091	0.518087708	1.381093124	1.324755889	1.626033162	1.822257968	0.897472477	-0.801866219	1.657332502	1.425182126
RHCG	219554_at	0.814354524	1.396495184	1.005951736	1.085421053	1.008945412	1.1322322	1.063920711	1.413368887	1.066098561	1.100662036	1.199182334	1.071812909	1.008129219	1.075078564	1.028540935	1.013572597	0.787139382	1.053034854	1.00268668	1.001053504	1.581016532	1.10392795	1.573668901	1.145840136	1.03316769	1.062015648	1.214968287	1.384248343	1.122161805	1.093313126	1.083516821	1.830506516	1.043781587	1.037794271	1.369006758	1.079706604	0.936007453	1.067731223	1.09657971	1.096307873	0.922945116	1.045687383	1.067731085
PCDHA5	211838_x_at	0.965523145	1.099696948	1.14106311	0.724121114	0.900478032	1.288571658	0.493877757	0.782090046	0.964978773	0.955453643	0.930687538	0.581239106	1.323679905	0.93177525	0.476731729	0.225260737	1.028391704	0.906737469	1.75341456	1.467922784	0.583144522	1.162563769	-0.282581561	2.372023322	1.010156374	1.255368634	0.840877301	0.832983478	2.261255338	2.074284494	0.77093262	-0.442101292	1.969505651	1.791786988	1.08826496	1.53922791	1.719938658	1.422744851	2.309154646	1.984745514	0.545859768	0.892858597	0.930415197
PSPH	205048_s_at	-0.683562504	3.775977089	-0.410047182	-0.387730475	-0.743437979	-1.281761366	2.889565514	-0.675398358	3.782780829	-0.241582538	4.123791492	2.790501528	4.041328854	2.677829196	-0.111764474	-0.166467851	-0.151226555	3.626019935	0.058332845	-0.070124488	-0.446515435	3.022378644	-1.372932616	-0.0431813	2.877047525	-0.144695467	2.666127872	-0.592118958	-0.284583724	-0.35371135	2.517802527	-0.175009315	4.299332662	3.185672165	-0.929320239	-0.114758177	2.896914669	2.901814469	-0.089992321	2.955700397	0.009345309	2.488954794	-0.584771573
LINC00507	1557475_at	1.284056082	2.232246613	0.361992774	-0.010316374	0.333144099	2.392544938	1.123211732	-1.616577023	1.425848877	2.186796134	-1.769801119	1.187984642	1.889602659	0.253674077	-1.92057429	-0.394870582	-1.284819677	0.805062679	2.856298927	2.467116575	-0.43460657	1.672149269	-0.14013293	1.618263515	2.274702678	0.69402203	1.399451127	2.440173437	3.840412877	1.980773698	0.626256797	-1.568930799	2.830172355	1.698277608	2.875077276	2.350089133	2.060787431	1.98131894	2.817651088	1.378767013	-0.791673281	1.534984413	0.353828118
AMER3	1553350_at	0.841941086	1.02510153	1.003328135	1.517702517	0.68790106	0.852010507	0.560258697	0.135151983	1.385706959	1.065652819	0.591557544	0.702051529	1.320117589	0.822073067	0.347978424	0.819080114	0.811187889	1.605608825	1.82823247	1.558253917	0.50800496	1.531582881	0.506917215	2.194281027	1.308414875	1.26405355	0.848201033	0.419010795	2.37335956	2.329542333	0.69524903	-0.898922275	1.859529916	1.712021581	0.490859154	2.072355892	0.842484913	1.391422839	1.90144155	1.957506427	0.291914812	1.093957302	0.912156467
POSTN	210809_s_at	0.454137772	1.043355005	2.890473873	1.851656706	0.850123794	0.389092627	2.107208922	0.410592604	0.540411209	1.818453274	-1.197846761	0.733912653	2.368479949	0.430731342	1.878871899	0.223077745	0.378206738	0.356161393	0.837333428	1.835871457	1.065671222	0.920611916	0.150957208	1.171267686	1.977391817	1.157931568	0.254920275	-0.048533056	1.49268267	1.890302046	-0.348992997	-0.819374715	2.362764429	3.003146331	0.246210444	2.849922741	1.5985512	1.749870564	1.813281812	1.88866942	0.606817612	0.30227506	1.533778366
SCN1B	205508_at	1.531576244	1.504632697	1.742495523	1.559607322	1.808630525	0.67401313	1.748483002	1.241729949	0.810635341	1.403118045	-1.103162826	0.720551566	1.188387378	1.523682686	-0.390658998	0.23012774	-1.321974839	1.332085758	0.831863625	0.967397428	0.866972053	0.727899897	1.532665309	1.214242641	1.83258006	1.388149632	1.073539	0.90099066	0.973656677	1.458909688	0.860712643	2.45473004	1.782503469	1.637717024	1.132050994	1.170969968	1.03244197	1.809990419	1.69895071	1.100753659	-0.374601007	1.118171984	1.045777674
STS	203770_s_at	0.598574924	0.344109583	1.616708353	0.393913452	0.329140708	0.434192758	0.291310864	0.348463821	0.373502	0.409426782	0.266272865	0.322336493	0.943123696	1.181803591	0.099441722	0.010991466	0.263007355	1.221266845	2.582044683	1.914446348	0.333222887	2.432631023	0.279609051	2.92332739	0.839704554	2.654709228	0.376224249	0.09508711	2.769559127	1.480901836	0.335128884	-0.637352145	3.253724294	3.162552217	0.173467754	1.940574106	1.644195703	2.296825486	2.567892256	2.445966709	-0.438609729	0.322337647	0.925433543
KCNC2	240614_at	-1.767933633	1.325658981	1.926849371	0.18995306	1.18468121	1.119636388	-0.02096785	-0.023416842	1.934470153	0.219074078	-1.929050026	0.100957605	0.38073377	1.018121378	-0.179361409	-0.157044654	0.125997122	1.867247145	2.129878208	2.09259232	-0.28713591	2.683170252	0.540217665	3.363558968	1.647890091	2.233024239	1.144131362	0.133616787	3.017104684	2.235473479	0.23349875	-0.797918195	2.280924075	2.911780461	-0.188615452	2.660581474	2.262145191	2.591726086	2.949065612	2.31167821	-1.414947478	1.199106745	0.848841277
RP11-747H7.3	242874_at	1.152423578	1.847781568	2.497143934	1.101530407	1.083840357	-0.211075795	0.381678633	-0.259247343	0.882717774	1.288502263	0.44209761	0.462236742	2.029036184	1.176373011	-0.319937648	0.269551346	0.646759063	-0.154194929	1.091733815	1.09091642	0.377052987	1.118404249	1.293945329	1.777565235	1.836622703	2.186342081	0.799438982	1.83444692	1.509491646	1.769127375	0.455433754	-0.460779437	1.756609672	2.167020242	2.071492808	1.125480507	1.022333294	2.106056635	1.304830327	1.78001523	0.429850954	0.274450728	0.691392658
POU6F2	207450_s_at	1.294979213	1.077254622	1.92828428	1.0024119	1.324371739	0.773801168	1.208705154	-0.358909972	1.127875315	1.472425227	-0.711624427	0.752572032	1.092767287	0.685621936	-0.858587875	0.800200985	0.574584022	0.647793501	0.654325731	1.489298201	0.93872721	0.993431121	1.742675432	1.676269304	1.634084588	1.483038221	1.066097252	1.236738001	1.553254325	1.472968174	0.67528138	0.451469092	1.871132769	2.077698299	1.382885065	1.3915943	1.033981822	1.856980273	1.569311279	1.242998023	0.517158862	0.955057352	0.415372202
TFCP2L1	227642_at	1.237584582	0.735457103	0.645101218	0.725931322	0.661974924	0.726476384	2.132702847	1.503479768	0.651905307	0.432821116	0.767843671	0.684563113	0.743893634	1.198937769	1.3532509	2.471537359	0.3430091	0.992644238	0.330762256	0.600740551	2.708312183	0.68946288	3.940905672	0.6987166	0.644013054	0.332938517	0.600197046	0.785805967	0.693000591	0.652177157	1.542670961	2.555782295	0.224349284	0.549303165	1.735628318	0.795059471	0.52126999	0.565632853	0.298647173	0.703887232	0.652177708	0.654627551	3.407752734
TTC39B	236826_at	1.062391432	1.324749554	1.77516629	0.708316863	1.372103834	1.048239395	0.896920015	0.16999348	1.114372689	1.154924239	-1.154043705	0.947268543	1.571593813	1.719373684	-1.058244532	0.381730788	0.855009288	1.853275277	1.253172415	1.51879611	0.581492111	1.242014272	-0.072496711	1.591733696	1.608063011	1.382990336	1.074095244	0.362951333	1.387344617	1.136417028	-0.297842146	0.365446861	1.863889541	1.62657006	0.943730979	1.96404273	1.375641914	2.082974687	1.847559864	1.609151665	0.248102327	1.160368039	1.257798875
ANKRD34C	216073_at	1.294525826	1.846457371	2.395938847	0.724359783	1.514154586	2.14310619	1.3976721	-0.783109713	1.076529543	1.692689332	-2.613084455	0.448120734	2.063091819	1.542186223	-1.686394106	-0.59396178	-0.168038631	1.0386992	1.431419925	1.17205541	0.035261853	1.594713208	-0.699285492	1.743581748	2.033972416	1.436861958	1.418357447	1.261322535	2.093573359	1.628187301	-0.399913926	1.284245587	2.145828074	2.073435212	1.30459433	1.78222851	1.639345444	2.112625411	2.520313869	1.044142631	-0.653291908	0.914596898	0.416279197
GLIS1	244128_x_at	1.547429395	0.100378788	0.905958583	0.793558001	1.699020207	1.389579091	1.979067355	0.866223233	0.647954726	0.715994202	0.70864547	1.026522964	0.926370295	1.137290251	1.81522996	1.121233613	0.608493045	1.748279167	0.964744616	0.889629213	1.332698082	0.669183276	1.163418094	0.461528769	0.786754088	0.351304817	0.949232654	1.37324924	0.920654977	0.752734122	1.160424193	1.780772527	0.827033904	1.500073793	2.13800674	0.833021137	0.675987238	1.04421385	1.035504267	0.807166782	0.131403917	1.236627927	1.037953774
SLC6A7	208494_at	-0.228410088	1.211292728	1.3669656	0.983498213	1.24694481	0.994929332	-0.223784139	-0.361221845	1.249939201	0.974789415	-0.24419562	-0.209360229	1.336483523	0.815577642	-0.278759038	0.028776489	0.228811673	0.982137585	2.040006382	1.915358744	-0.200378332	2.062867637	-0.203915628	2.450688838	1.893041986	1.806224684	1.185438429	0.426396269	2.532607464	1.45296626	0.067423536	0.302130326	2.604457335	2.185337788	0.370331367	0.830003033	2.077563296	2.282224942	2.074297957	2.193774676	-0.291550078	1.063785448	1.122025531
HAPLN4	235420_at	1.03055199	2.110737734	1.355505164	1.626572209	1.59091972	0.035278888	1.484234462	0.281306793	1.22024401	1.415107576	-4.657771331	0.700970532	1.06783673	1.709306739	0.218167512	-0.175641413	-0.892771269	1.67964246	1.15356625	1.101584192	-0.088007372	1.298897162	0.921417288	1.631470743	1.704680109	1.609425497	1.205004322	0.930398544	1.697331693	1.798574229	1.135059628	1.96872116	2.120806112	1.535127637	0.902365833	1.566426438	1.460829044	1.754485714	2.210345097	1.243649463	-1.038102782	1.611331989	0.818542033
C9orf16	222166_at	1.043518444	1.281382529	0.8783198	1.004327647	1.034537046	1.343161449	0.924041416	0.921592475	1.175786195	1.144216088	1.057125824	0.921047573	1.122171415	1.023105929	0.547107549	0.871244135	0.579221864	0.917238034	0.995891708	0.958061646	0.952890481	0.95670059	0.955884709	1.441682129	0.941731944	0.91070588	0.753673418	0.490770348	1.668931399	1.299344136	0.429536376	0.876022824	1.695331224	1.045967809	0.918054071	1.563063705	1.505910132	1.047056852	1.004599906	0.992080921	0.768369571	0.898188071	1.053315941
GABRG3	216895_at	-0.008410508	0.559577956	1.593768376	0.537533241	-0.103121266	3.328487809	0.279529062	0.061532906	1.261195	0.989310812	0.013905273	-0.053861354	1.087558837	0.529912077	-0.051411262	-0.112646054	0.710079975	0.500247809	2.470382345	1.774208242	-0.017936356	1.975058571	0.552774262	2.843234975	1.858304043	2.037109718	0.69429551	-0.235933476	2.438811383	1.84796152	-0.042974093	-0.276043262	2.465210901	2.480451626	-0.068013476	1.877626749	1.981045468	1.717599967	2.112497107	1.405437659	0.084938872	0.468678399	0.217205399
GJC1	228563_at	1.033467687	0.876978142	0.704703257	1.313515555	0.969238773	1.034555991	1.016320661	0.949915119	1.359237889	1.037005772	-0.026306591	1.526885106	0.750426082	0.695177658	0.929503945	1.879871706	1.04244893	1.114025536	0.95100478	0.919434517	0.717766998	1.015233141	1.608805033	1.507834819	0.996182198	0.878882725	0.964884908	0.499770897	1.04816363	1.492865474	2.105216536	1.291591889	1.163557985	0.966245209	0.983390586	1.023397876	0.906370824	0.895757386	0.718039172	0.83207264	0.517461153	0.965157396	0.48616262
EPN3	220318_at	0.73967687	1.729234853	1.285348002	1.280993717	2.149170446	1.290247153	2.030781709	1.251328868	1.016458879	1.292424682	-0.261583899	0.720353072	0.373626943	1.905318048	-0.295330735	0.270753178	-0.389768819	1.801355694	0.718448958	-0.064814711	-0.283900583	0.624554529	1.226291493	1.550155983	1.252689953	1.460344005	1.132125638	-0.172588287	1.147365057	1.784481285	1.160701638	2.243371281	1.723791034	1.407546367	0.223124712	1.278000632	1.254050239	1.365634929	1.294057234	0.604143836	0.417172982	1.54933979	0.473236323
ZMYM2	242597_at	0.944032538	0.9037535	0.797340505	1.095622891	1.114946119	1.402342301	0.618806599	0.727396416	1.263271469	0.995470264	0.567096604	0.654186027	1.508755086	0.995469251	0.558660464	0.948387044	1.133453051	1.065413489	1.416495237	1.47909058	0.850682707	1.461127912	0.792170274	1.427925461	1.176997745	1.094806278	0.765226656	0.482456663	1.509843473	0.712427005	0.715966272	0.178723946	1.394994229	1.391183926	0.598394269	1.136446691	1.12964175	1.11004774	1.985026741	1.162301249	0.402715411	0.807411639	0.778833637
HCN1	1562563_at	0.534296719	1.165697166	1.309122973	0.657037926	0.856800567	0.865509181	0.393047324	0.288267361	1.213051713	0.847002868	0.148106961	0.420262592	0.755558381	0.784406823	0.227848997	0.256154164	0.521777531	1.142291547	1.955220911	1.678437943	0.081429214	1.712729457	0.349503199	2.363997957	1.145557014	1.910314642	0.73596393	0.295888264	2.056734275	1.566581382	0.064284133	-0.806225734	1.986790337	1.919568226	0.266222603	1.472416545	1.598696682	2.094019818	2.32480686	1.832205782	0.301603449	0.754198606	0.660575998
TRBC1	213193_x_at	1.394603039	0.989090529	0.882677556	1.294721017	0.980653805	0.998615719	1.046242592	1.089787949	0.939558265	1.281658255	0.639370174	0.840765257	1.249542913	0.968406285	0.874241653	0.751226923	0.933299558	0.674750698	0.936020951	0.894108724	0.973850095	0.950444823	0.993173416	0.990723503	1.033723932	0.913975386	0.713942547	0.38953201	0.982286492	0.948266821	1.281113755	1.567763734	0.949083733	1.488768101	0.797220545	1.113465609	0.922956453	1.232398224	2.061655248	0.998344062	0.321765581	0.575959462	0.829607102
SHD	227845_s_at	1.070492923	1.515739293	1.517915629	0.857394644	1.964523395	1.950099052	1.546764596	-1.903350763	1.212013319	1.601468377	-1.483687749	0.592586871	0.955642599	1.117575234	-1.632828018	0.084745437	-1.028914591	1.115670326	1.631405459	1.047631704	0.351185842	0.780646395	0.776565071	1.29012209	1.51791573	1.226437935	1.923972832	0.784185005	1.680120204	1.537510529	1.661342952	1.412107189	1.730470018	1.511656878	0.96952208	1.384832464	1.397078969	2.208919423	1.576156883	1.226709815	-0.78669677	1.577519079	1.103695223
KCNA1	208479_at	0.776814588	1.876323664	1.690712086	1.932931441	0.668497136	0.657338906	0.18678197	-0.47891106	1.413387628	2.440502049	-3.450032573	0.175894752	1.695611493	0.866626413	-1.289661827	0.364499932	-0.412503852	2.347425111	1.897280317	1.843664125	-2.341270853	1.871152487	-2.205192331	2.739056412	2.510717906	2.427166325	1.748411425	0.87588038	1.836860148	2.792398406	0.383823159	1.946727043	2.892551802	1.684181253	0.811377561	1.372563688	2.170795037	2.214885005	1.640091457	1.010596752	-2.319770139	0.999438538	0.15874961
MCHR2	224408_at	-0.326180387	1.883722701	0.687325726	0.002311365	0.293244986	1.764245674	-0.478860271	-0.557513145	1.100731124	1.134206151	-0.849536246	0.030070895	1.383228066	0.212958861	-1.864675699	-0.002314929	0.286170268	0.806802223	2.826741478	2.760063785	-0.162070882	2.626978966	-0.957037184	2.951116324	2.006192695	1.627896422	0.721618958	0.419798176	2.986496675	2.143629821	-0.299508523	-0.647638887	2.325702927	2.148801605	0.702294142	2.257664633	1.74437757	2.589421537	2.469672681	2.878995417	-0.932270567	1.074875996	0.609489845
ZNF483	1559988_at	0.559248725	1.384696387	1.142748993	1.407829564	0.476512963	0.609869352	0.170609254	0.877125741	0.845828189	1.13785104	-0.219389045	0.993608139	0.700769325	0.569045188	0.569863092	1.132408381	0.752479292	1.254061066	1.886823326	1.959217078	0.153736604	0.92203172	0.924753835	0.946254075	0.854808835	1.758093474	1.242359765	1.2815493	0.605242374	1.527032591	0.883113868	1.000333585	1.719719887	1.782587213	0.600071893	1.560236585	1.153091333	0.554077789	1.694680987	0.83085962	0.458279101	0.593268282	0.745946865
RIMS3	210991_s_at	-0.343401544	0.15600343	2.381418775	0.313580913	0.710384022	0.207985281	-0.165956939	-1.42386009	1.590535434	-0.449270834	-0.645766545	-0.30257891	0.883747017	0.963488551	-1.799433877	-0.138195859	-0.118329336	1.386418635	3.122499121	3.048472837	-0.574462064	2.565396354	-2.162760787	3.050649964	1.529300333	3.072965672	0.861703952	-0.45308024	3.642859809	0.998051913	-1.02379024	0.191239714	3.609384669	2.91647695	-0.958473694	1.820506501	2.659834159	3.110252314	3.932432478	2.232822729	-0.68332349	0.841292538	1.361924521
RIMKLA	236376_at	-0.395257334	2.411210096	1.162832298	0.705066582	1.152763756	-0.114665076	0.063323871	-1.190768454	1.104319616	1.151130208	-1.063943715	-0.166103103	1.291289761	1.932216283	-0.442612379	-0.220532916	0.133813378	2.055774907	1.971952187	1.754499739	-0.961613464	2.3875325	-0.015055916	3.389337174	1.539767829	2.343442873	1.290474361	-0.371580066	2.662137352	2.188314006	-1.086531882	0.661539381	2.616688053	2.446590526	-0.96923425	0.589129041	1.835329092	2.515990555	3.054857678	1.711498607	-0.309800235	0.314252426	0.784808152
COX7A1	204570_at	0.378789593	1.890341624	1.380592264	1.272275265	1.858225775	0.771781819	1.380048551	-0.494558204	0.750825829	1.55695107	-0.047407443	0.934529636	1.492176891	0.739939327	-0.753377978	1.038494408	-0.71963119	0.530923818	1.019715434	1.645127971	0.846079574	0.881460631	0.983246025	1.328339361	1.743104828	0.699931445	1.041488318	1.031146373	1.190900274	1.166951783	0.576646836	1.373181908	1.628255065	1.326706918	0.977530152	1.24206691	1.578450408	1.120141825	1.403182031	1.27771891	-0.388689676	1.212129584	1.020803706
ASB2	227915_at	0.998932516	1.272992426	1.416146325	0.98940688	0.960286021	1.399000148	0.630704697	-0.177052251	1.556850648	0.604578835	-0.06437963	1.476836642	0.617097959	0.75480782	0.061628983	-0.555347562	-1.418352887	0.640775739	0.95239351	0.80298031	0.991855764	1.679864917	1.20332158	1.017439148	1.09336999	1.315176262	1.674695296	1.193523232	1.858127207	1.599306843	0.752904668	1.403428946	2.206214165	1.14970635	1.477925698	1.566649521	0.853057011	1.608561078	1.647750683	0.798898334	-0.183855311	1.366342639	0.530824863
THEMIS	1558971_at	0.301015488	1.603007418	1.409503958	1.553203298	1.405149798	-0.643092665	1.073391885	-1.91705265	1.373036373	1.619064092	-0.722290063	0.521732614	1.862914844	1.626412128	-2.222410022	1.731736444	-2.103205814	1.227704484	0.877985503	2.697888955	-0.05115399	2.060501329	-1.131883567	2.724832201	1.348269251	1.37194732	0.822465851	-0.369304267	1.33030747	2.091525854	-0.947361639	0.562323714	2.262712679	2.342997925	0.77402172	1.638387094	1.922517718	1.594026935	2.1590204	2.239035336	0.637127675	0.947113358	2.084722174
GSDMB	215659_at	1.262823456	1.128923205	2.183252965	0.242784062	1.422306426	1.307729157	-0.106936223	1.015705795	0.750626484	1.043193858	-0.155107311	1.306367536	0.86520287	1.064965604	0.893780784	0.863027204	0.668163703	-0.237298262	1.597302661	1.590497733	-0.584296706	0.845880926	0.631695398	1.002370563	0.964540584	1.46149608	0.878812509	1.97206056	-0.201917956	0.578895733	0.581618597	1.620577262	1.153416891	-0.252538695	2.819825318	0.407166617	0.823563265	1.1436197	1.164030628	1.447616857	1.669968066	2.176178017	0.4643179
MESDC1	1556321_a_at	1.65330248	1.143010521	1.103819546	1.687049577	0.842823193	0.78566998	1.000400653	0.082420971	1.276094144	1.226018177	-0.256140739	1.211320829	1.195808305	1.294873141	0.032616312	1.40237483	1.188188461	1.397475129	0.784582209	0.835474627	0.667282591	0.910862345	1.300589237	1.058642684	1.038775042	0.56386295	0.971553633	0.997407819	1.043945468	1.083407757	1.231189563	1.38572943	0.904330022	1.181656363	1.044217488	1.114978891	0.426697042	0.991147425	1.034147947	1.009110645	-0.089581082	0.739676351	0.831936569
KCNH1	207635_s_at	0.483441756	1.205743322	1.310249949	0.727293416	0.166108679	1.318142406	-0.404058155	-0.288935631	0.719129193	1.216901124	-0.229606301	0.618158483	0.617887009	0.753692156	-0.407867168	0.35335175	0.439080635	0.669324438	2.767916091	2.536582869	-0.286486047	2.128621699	0.50548641	2.239116716	1.554100733	2.100317119	1.437347763	0.935764096	2.138963415	1.306984282	0.222717032	-1.557758826	2.040171289	0.765667214	0.723482111	0.947739458	1.432448122	2.24510436	2.18060269	1.69725553	0.406966204	0.855751195	0.416491292
KCNAB3	221413_at	0.722116763	1.145318514	2.853638501	1.193761905	1.550013602	0.689185709	1.232680402	-0.437810436	0.921062964	0.969234204	-0.811208417	0.264894403	1.258807555	1.005430458	-0.317789768	-0.18497777	-0.020595737	0.492688976	1.077552017	1.125995271	-0.235871395	1.018493886	0.273877011	1.357872318	1.667584893	1.837954541	0.779269724	0.935486452	1.051424727	1.155659871	0.719123059	1.415992139	1.731541307	1.911435958	0.268432717	1.216351552	1.004885844	2.351511586	2.094596428	1.574779888	0.27850331	1.00053204	0.860644
TYRP1	205694_at	0.597138298	1.42830177	2.948561341	-0.130333546	1.757610278	2.552303533	1.150430348	-1.600789873	1.199691502	1.553221388	0.209588863	0.241157899	1.844699629	0.538079805	-1.909141801	-0.449299455	-1.272025192	0.431395213	1.439188429	2.887327627	-0.029363856	1.043201908	-0.21660621	1.73747006	1.704266924	0.56420762	0.746008285	0.230545013	2.377307192	1.785096518	0.239798348	-1.228092589	3.042183617	2.897396887	1.207854816	1.892599964	1.185538208	2.085557396	3.032113718	2.085557056	-2.02099739	0.266470177	0.907123255
BTBD11	238692_at	0.61027749	1.640658545	2.118018117	1.091720277	1.412047501	1.191329299	1.114308516	-1.375641713	1.409597855	1.366325404	-1.88593346	0.205308677	1.763944487	1.428648452	-1.218335789	-1.02755443	0.216740799	1.780545489	2.400516617	2.079100759	-0.589656724	2.233956758	-1.628201405	2.181430818	1.38918665	1.91553505	1.135538022	-1.044428294	2.707779647	1.648822414	-1.849735963	0.307831957	2.63838012	2.414940294	-1.174519141	2.595924544	1.816197867	2.380105115	3.0204862	1.852667277	-0.449224013	0.577347128	0.527813918
MCF2	214884_at	-0.677033631	1.202743807	2.408392721	0.749331911	0.802946738	-0.239136276	0.298098371	-0.844410457	1.627033988	0.381106029	-0.929050466	-0.141160823	1.464557081	1.060405833	-0.676762302	-0.103602649	-0.85774499	2.913785756	2.334639493	1.885582329	-0.737725036	2.097590909	-0.809029203	2.713207503	1.321675717	2.252719015	0.367227124	-0.20239512	2.740150216	3.042242638	-0.856928856	-0.463003707	2.881399742	2.837854458	-0.721395854	1.718478506	2.146034873	2.307423454	2.217067698	2.288644415	-0.456588394	0.679933493	0.414852967
RP11-365H22.2	242096_at	0.425472196	2.336003964	0.809483017	0.959985245	1.922326962	0.836971083	2.081809995	0.305723214	0.903921438	1.630032634	-0.521901684	0.380293582	1.23214117	0.929231533	-0.398886878	0.686197681	-0.557008959	0.386825732	0.48425808	1.363047412	0.467927791	0.853844625	0.346547233	1.330117436	0.894940196	1.458301572	1.189957549	0.765121992	1.484428858	1.990364814	1.298819114	0.588211636	1.434352218	2.12181725	1.294464304	1.1700901	0.365597026	1.222888005	1.443060499	0.670412086	-0.365683811	0.333755859	1.801762309
HS6ST3	1552842_at	-0.635889977	0.836198928	1.603404255	-0.202891372	0.066814576	1.577277849	-0.7444808	-0.493553638	1.145094847	-0.451913512	-1.122777649	-0.702841342	0.853072186	-0.535738045	-0.521312673	-0.776594503	0.280729502	1.997486187	3.020518914	2.377687665	-0.66773258	3.037936701	-0.626636653	3.016164669	2.449264406	2.76414782	0.550980331	-0.437761777	3.620893449	1.832831698	-0.686510565	-0.928017251	3.34002967	2.419599834	-0.614662469	2.673248179	2.574183392	3.094273573	3.311724342	2.6111967	-0.918659445	0.042049909	0.192006382
SLC8A1	207053_at	-0.763031593	0.436630719	1.234317676	-0.395621567	-0.174359309	-0.121561068	0.135081305	-0.17245426	1.392712695	-0.367589253	-0.750240122	-0.098972658	0.538144088	-0.080193754	-0.493597309	-0.222802691	1.208191477	0.338654429	2.597545786	2.747775446	-0.149865546	3.142944833	-0.351804069	3.399587979	1.648539164	2.282660863	1.295009669	-0.132446567	3.260242797	2.539848162	-0.817190131	0.107772889	2.800572973	2.226869313	-0.457945373	2.132158943	2.536037727	2.297629882	3.261332375	1.952536946	-0.465837492	0.2374132	0.455680987
TAF4B	216226_at	0.445849571	0.913957392	1.319740466	0.738416706	1.070718912	1.046496927	0.56967968	-1.411884254	1.275651228	1.554883451	0.092318546	0.445031882	1.806082687	1.308582336	-1.286148171	0.414551662	0.692150774	1.503717784	1.839830142	1.918483174	-1.199602758	1.721714491	-1.359901942	2.127498248	1.66510575	2.005572454	0.842925185	-0.082132008	2.378970022	1.316746277	-1.21974178	-0.097724014	2.243437549	2.067624606	-0.32299067	1.481129343	1.904330523	2.069529741	2.169137941	2.207240181	-0.025795327	0.638808324	0.823056945
ESRRG	207981_s_at	1.525630226	1.884331706	2.183429123	1.808943485	1.632315219	-0.773540473	1.963527614	-0.894920979	1.13182085	1.48017954	-2.258420804	0.693922148	1.808126558	1.505490171	-1.705128999	0.285417371	0.585605607	0.916545051	0.522465191	0.66997319	0.313993073	1.136719665	-0.39388264	1.439084147	1.788803752	1.658168973	1.00418035	0.227176084	1.109231764	1.429013856	-0.47498474	1.12226387	2.192410806	2.290386655	0.867829585	1.783361394	1.039015531	1.883514585	2.230512459	0.928792656	-0.802932273	0.766316475	1.068680578
TACR1	230908_at	1.297202336	2.279955966	0.737105413	1.54758506	0.751257864	1.293119712	1.232156032	0.852499417	0.813309275	1.568268804	0.447259679	0.786909706	0.76350489	1.052533726	0.752346636	-0.018124994	0.946394379	0.785005007	0.748264738	0.575990045	0.774390861	1.303189582	0.922172268	0.756429144	0.806233554	1.065325385	0.701998762	0.555033747	0.778745176	0.800245226	0.291860132	1.143165796	1.805860836	0.850322659	0.317713777	1.881792009	0.958640183	1.15132722	1.228618192	0.79153713	-0.546106987	0.698188246	0.726219751
LRCH1	214936_at	0.18237932	1.544789868	1.01136496	0.93706675	1.376870068	1.42422459	1.344754827	0.244430925	0.871205253	0.828477394	-0.42316696	0.668720864	0.757444128	0.891888472	0.022624332	0.559042709	0.111075127	1.308559038	0.989049027	0.798539641	0.907401873	1.159417932	0.980884225	1.13438012	0.876920246	1.145265487	1.051101079	0.712539084	1.728222681	1.552138488	0.791191943	1.184088684	1.125398641	1.246507811	0.631163899	1.238343224	0.921009096	1.391294973	1.413065972	0.575372555	-0.001325219	0.845078832	0.762070328
CACNA1D	243334_at	1.569963342	1.113286098	0.986733408	1.578943639	1.302162386	1.50301278	0.654158891	0.706957231	0.584759547	1.236845006	-0.987211667	0.864807056	1.066474868	0.613879461	0.64191276	1.147033114	0.246742377	0.902908422	0.902092107	0.614969482	0.737166865	0.652798244	1.151932573	0.972581277	0.997347477	0.903452041	0.97285408	1.667394645	1.353326679	0.934477929	2.247358372	0.76123497	1.219699118	0.819901775	1.749857481	0.402688019	0.674842789	0.789420692	0.282666348	0.919511327	0.127538329	1.356049299	-0.129104506
VAV3	218806_s_at	0.999316217	1.246161546	2.883992526	1.332161682	1.766795154	-0.815144647	1.859327307	0.106373515	0.981353723	1.404828479	-0.778131578	0.420984745	1.896885227	1.350940737	-0.352752181	1.222212094	0.032348443	1.05701336	0.506170603	0.055753324	1.253509377	0.493651433	-0.162243308	0.535563495	2.275997517	1.644052337	0.804181462	-0.016368166	0.059290618	0.58182874	0.434049352	1.999984166	1.968734428	2.514406453	0.551347683	1.896612978	0.674906679	0.938898125	1.873207336	0.396764176	-0.490462364	0.343149905	0.957404199
CTXN3	236374_at	-0.180705903	2.821169828	-0.921785485	0.501316132	-0.368221081	0.376668458	-0.320321899	-1.518893954	2.06294543	-0.133077783	-1.7053215	-0.419659403	0.799054472	2.095874811	-1.021393385	-0.708415159	3.359766003	3.945988458	1.576602433	1.432088826	-0.929133425	2.301897339	-0.922328878	3.536123665	0.766123161	0.636033479	1.859917006	0.259641529	3.796302353	2.800485338	0.231882842	0.234050232	1.699889036	-0.28739031	-0.050615586	1.807118342	1.673489941	2.494038643	1.107950409	1.046171823	-1.059495689	2.488869469	1.257909035
GS1-166A23.2	243577_at	0.136506539	1.672280499	0.474795277	0.814173448	0.9978784	1.277382081	0.735791802	-0.258118923	0.911877845	1.336984282	0.319666601	0.349059267	0.774982842	0.826963964	0.291907623	0.8340412	-0.076863053	1.111095564	1.80699746	0.849826446	0.664760066	1.422985213	0.92194781	1.061835079	1.126335657	1.524771707	1.023189906	0.299255444	0.573315964	0.477244091	0.970390814	1.625654798	1.37454164	0.956239134	0.989712846	1.605056908	1.580291098	0.818256349	1.639620365	1.116810805	-0.124490576	0.979645286	0.471257603
MAP7D2	228262_at	1.08953537	1.727467867	1.235409203	1.440615902	1.609078505	1.173086039	1.460482619	1.034287144	1.167915435	1.172269687	-3.249714431	0.813296221	0.930867354	1.567439237	-1.618684019	0.280961063	0.250752792	1.078921019	1.148864619	1.288752599	0.179991359	1.150497093	0.217548881	1.445786814	1.252011207	1.162744727	1.173358374	0.60809169	1.079191918	1.480076939	0.029216947	0.821881859	1.594110993	1.291474664	0.93467735	1.202751454	1.139066362	1.499672945	1.715765345	1.16002358	-0.623684275	1.134985595	1.021766745
SMPX	219772_s_at	0.483872001	0.584025791	2.22185667	0.647437934	1.931738873	1.464992314	2.177223633	0.324660855	1.00368894	0.926125231	-0.479558843	0.28247622	1.069822787	0.46509265	-1.205124541	0.195660043	-0.416962569	0.267780271	0.68499562	1.821516591	0.22178628	0.88992828	0.299622957	1.539019015	1.385250613	1.36483932	0.160551725	-0.185358034	1.57004478	0.891832804	-0.631420797	1.047317815	2.299422566	1.879758141	0.305882527	2.068361948	1.500372647	2.108641206	1.94044857	2.045228892	-0.783283657	1.430702015	0.365483928
C2orf50	1563814_at	0.941047625	0.75625423	0.846336933	0.781563922	0.574998389	0.636505558	0.57608624	1.481820222	0.620448468	0.977244456	-0.947440261	0.739379453	0.609017543	0.674606722	0.773944185	0.777209953	0.399458346	1.588233131	0.865933222	0.780748091	0.892059275	0.628612825	1.974422373	1.066511309	0.837900384	0.597314438	0.862939712	1.568093996	2.125467712	1.359621807	1.316350428	0.808456144	1.067055533	0.968262722	1.697911678	0.704544533	0.959825563	0.622897937	0.857767739	0.964997323	0.436199372	0.577176366	0.61065046
PRPF31	214380_at	1.036890111	0.801476055	0.783240894	0.987630039	0.849919539	1.00123759	0.638453778	0.938097335	0.928300352	0.907888826	0.764734508	0.826241032	0.836583684	1.046959101	0.827602807	0.814539924	0.836856473	0.919319105	0.915237344	0.864343696	0.901628833	0.916325603	1.021922915	0.898635737	0.873596758	0.910609721	0.655057122	0.824064763	0.93047727	0.893463565	0.986541928	0.959141983	0.845021247	0.864343696	0.872507766	0.900540555	0.884482657	0.902173706	0.91550851	1.04042838	0.710304049	0.830597133	0.843659342
TSIX	231592_at	4.127996054	-1.076978155	-1.097934913	-0.768082171	2.77674335	3.118570699	2.57072133	2.701628298	-0.815709294	-1.244626124	3.043455625	-1.38995804	2.647197523	2.990929636	1.954834566	3.873258747	-0.845645883	3.431822303	2.100437461	-1.355121498	1.897680797	-1.24054381	-0.710928801	-0.802373359	-0.848640175	-1.500453587	-1.307765722	2.400080457	-0.827684543	-1.111542878	3.639476509	4.431056668	3.174907152	2.83770654	-1.113175628	-1.318924719	-0.93872442	-1.056022399	-1.167062298	2.215559511	-1.454186027	2.527993875	2.892409407
KCNH7	224099_at	0.380838921	1.494227267	2.261160993	0.598291353	-0.548028375	-0.155580118	-0.116117802	-0.419843013	1.627311265	0.803768462	-0.332752748	-0.660973473	0.714500772	0.309533266	-0.540407438	-0.759764913	-0.14360497	2.2369397	3.088786797	2.670755829	-0.734454774	2.849017513	0.074119844	3.314947779	1.315965075	2.176520332	0.513651227	-0.66832115	2.460651361	1.695077143	-0.743162999	0.536251481	2.469088107	1.157026113	0.06323274	1.779446323	2.421732546	2.122906248	2.277762823	1.591930885	-0.651718623	-0.159117383	-1.145953909
RARB	208530_s_at	0.350991865	0.592938617	1.069209614	0.197223268	0.835156858	0.942113066	0.668868605	-1.102318429	1.592837512	1.220256704	-0.931133037	0.562183995	1.337828101	0.734458003	-0.114121901	-0.537323399	-1.120552374	0.664242978	2.032641135	2.1442249	0.250294021	1.471183818	0.050532902	1.670402114	1.604540218	2.086255802	0.70370592	0.097615246	2.516805134	1.001442911	0.76085836	0.732022715	1.935753537	1.758036405	-0.44560781	2.011141255	2.061488528	1.697890333	2.421823012	1.452949608	-1.185325553	0.64546474	0.782085768
CIDEA	221295_at	-0.825626565	1.978936121	0.080378511	1.029929312	0.382743383	-0.669409821	-0.141700604	-0.4456978	0.822819297	1.286027932	-0.019502495	-0.017870084	1.229963405	0.535694371	-0.670225859	0.562366213	0.448877804	1.861364592	1.313516078	1.308616933	-0.788613839	2.412207584	-0.647092129	2.93610708	1.098784565	1.406864627	0.989923446	-0.213548835	2.473442052	2.523790937	-0.023311565	0.053509257	2.605709869	1.378560896	0.028124536	1.838503665	2.11991203	1.98247412	1.753863274	1.598462875	0.142430691	0.643469265	0.853028258
NMU	206023_at	-0.104113485	1.118409299	0.488095404	0.687042408	-0.030359839	0.051558787	-0.126975559	-0.006410409	0.421962739	0.890070356	-0.131874241	-0.012670314	1.132016238	0.011279505	-0.235836635	-0.320205284	0.131845341	-0.048322021	2.171922744	1.976787143	-0.034169919	3.191689134	0.006381908	1.774575143	1.008729971	1.416146379	0.863399638	0.930349489	2.658536324	2.386925254	-0.09349947	-0.800003711	1.665169345	2.20294831	0.119597348	3.020231398	1.852683655	2.736373463	2.789443396	1.704903208	-0.405390113	-0.087511619	0.210226131
EDNRA	204463_s_at	0.730810613	0.758842712	1.652872753	0.446952262	0.575953752	1.364932809	1.266139709	0.758025699	0.299172082	1.102030801	0.894647908	-0.165670641	2.278014196	0.448312444	-0.455787352	0.416743127	0.602353874	1.649880017	0.654335355	0.517168237	0.835318015	0.880223711	1.357584884	0.988542182	1.173607314	1.249810899	0.360679584	0.726728176	0.96431937	0.807829779	1.846104292	0.642502145	1.358945439	2.046410734	0.838311314	1.311590651	0.605346596	1.013035838	0.719923856	0.82769824	0.305703955	0.215076421	0.272772837
NPR3	219054_at	0.810950498	0.98458534	0.677865314	0.795981674	0.729303472	0.889331174	0.695555595	0.441362471	0.727670874	1.263000923	0.567643279	0.193973044	1.269803974	0.924982872	-0.16962589	0.645752376	0.054358259	1.251569499	1.366420531	0.735291154	0.778564033	1.22272173	0.818843118	0.631600046	0.994655387	1.234152162	0.544510808	0.622073942	1.904742575	0.710252288	0.919268604	0.328526527	1.27551965	1.08337855	0.780740701	1.977136654	1.012616584	1.678855076	1.552573811	0.990573285	-0.196024775	0.681405005	0.729575479
FGF9	239178_at	1.229398853	1.673828882	1.178505463	1.585650166	1.265050245	0.904173001	1.299069953	0.709581528	0.89954581	1.307779451	-1.644563419	1.17986598	1.501281886	1.657226846	-0.392919867	0.726183559	-0.579073855	1.209259517	0.660321519	0.780341935	0.659233177	0.764012579	0.4959404	0.755303793	1.16299267	1.061750903	0.359590549	0.896008283	0.842393673	0.7996646	-0.00890897	1.166213338	2.01266199	1.57231524	1.091959411	1.556529769	0.870425011	1.059574019	1.492028569	0.30134907	-0.301747449	0.871242479	0.421096377
MCHR1	223855_s_at	0.047759069	1.825479801	0.28562238	0.60976054	0.751554042	1.246060035	0.16723485	-0.053482847	0.7662504	1.204419961	0.003397295	0.164513286	0.31501571	0.46606199	-0.70230122	-0.0034054	0.390947834	0.821769472	1.460247009	1.477664791	-0.128869834	2.163496575	0.123963444	2.59431899	0.873751395	1.323896434	0.718895179	0.430954806	2.14635023	2.746180811	0.282630293	0.14390601	2.073685553	1.861404137	0.299230119	0.858510775	2.162679255	2.254396309	1.342130408	1.343492363	-0.620654518	0.366998265	0.425238963
DPP4	203717_at	1.210729609	1.062949642	1.155481455	0.837331813	1.064037331	0.613892093	1.695710456	-0.725929458	0.88931365	1.225698297	0.768204231	0.97966855	1.282034014	1.081182736	-0.382196756	0.692545484	0.85447846	0.403788417	0.348269024	0.662063639	0.625322584	0.736362422	1.133437794	2.154836899	1.509011901	1.464378131	0.8114781	0.542043351	0.038555582	0.988377412	0.637026559	0.179072124	1.612430824	1.520170274	0.777729758	0.926599379	0.220627503	1.362592649	0.788615975	0.560277874	0.355345035	0.948100153	1.33047763
BACE2	227051_at	1.291781291	0.999486453	0.571929751	0.513415653	1.258849335	1.301305694	1.007922264	2.004827395	-0.008306379	0.63806262	4.393808605	1.040309134	1.582714907	0.608670453	1.894333674	0.778768133	0.267116022	0.578461712	0.368630134	0.443744974	0.66827301	0.302223931	1.258306349	0.095929955	0.75100766	0.266571162	0.590709604	0.472319941	0.411902365	0.633980748	0.874566746	2.29837532	0.452724465	0.823945782	1.397104934	0.28262804	0.621734198	0.647861732	0.487833707	0.491643179	0.503075131	0.659292921	0.403737381
KCNQ5	223891_at	-1.889903215	1.248867298	2.407431424	-0.074081678	1.108162174	0.905950576	-0.525860236	-2.881366195	2.068870951	1.173479523	-2.912391607	-0.806180502	1.439919784	1.679415465	-2.949132752	-0.230570825	-0.987163221	2.288500905	2.865198989	3.094353474	-2.643502232	3.057339705	-2.074968453	3.516194338	2.261012917	2.880165944	1.107891171	-1.441662922	3.435908306	2.558750011	-2.206147455	-0.366292228	3.452509777	2.930788309	-2.196895065	2.189708	2.690202296	3.238052182	3.716772773	2.765045271	-1.339060178	1.198518481	1.144358245
TEX29	236853_at	0.696264427	1.20056901	1.180972941	1.975123228	1.668676302	1.077554888	0.588490382	-1.383003781	0.122832781	0.676942103	0.508748698	0.208289132	0.328038281	0.282859771	-1.43144677	1.157295998	-0.641923597	0.128819697	1.466737938	0.757499769	-0.361331686	0.999989901	0.222986277	1.485244109	1.505927352	0.825265675	2.0404409	1.814279906	2.073915839	1.716847386	0.531611026	0.371176435	2.11501093	1.290379754	0.445881133	1.554371166	1.586212631	1.156479849	1.125725483	1.783798083	-0.359153922	1.425370463	0.7651197
PRB4	216881_x_at	1.429275301	0.773925117	0.626415866	1.056150169	0.892584849	1.036010219	0.667239439	1.335381093	0.812026546	1.07003019	1.073567791	0.984572289	0.580694087	0.922520687	0.774197276	0.736367531	0.786716623	0.799779468	0.75324125	0.627232996	1.516092072	0.626688824	1.061321236	0.834887224	0.994098287	0.787804124	0.643563189	0.782905873	0.812842377	0.700986596	0.88686967	1.553234022	0.661252049	0.783177685	0.788892976	0.667240166	0.732284484	0.659347822	0.751607598	0.779368827	0.549941274	0.645468614	0.573890043
BMS1P5	238924_at	0.330286586	-0.154967348	1.920489966	0.342533128	0.754304322	0.803836808	0.506914169	0.49249046	0.997067124	0.249183296	0.489496592	0.55862383	0.493579091	1.416458431	0.706677301	0.62557499	1.449662261	0.021661652	1.782780598	1.558523965	0.164815235	0.646258711	0.284564591	1.674462324	1.265684125	0.499566414	0.065751517	0.441597467	1.199822958	0.316677298	0.227411966	-0.404732384	1.344337784	0.860989249	0.758114075	1.091233087	1.20281576	1.498378023	2.260140826	1.671469112	1.050954164	1.57186026	1.484497174
ALS2	1555284_at	1.431420781	0.621757825	0.951337427	1.328817741	0.537933446	0.83158916	0.693061362	0.825873855	1.423799681	0.70857467	0.706941853	1.380254677	0.648428627	1.098029185	0.540383236	1.756645792	1.229481301	0.820158698	1.02971896	0.775253284	0.969300007	0.602162382	1.672550393	0.653055613	0.63155451	0.570047647	0.553446718	1.497826014	0.68707404	1.078705601	0.876495494	-0.199157554	0.55208565	0.735790849	0.573313443	1.24744299	0.609781906	0.594814325	0.433697664	0.609782662	0.50255394	1.00331993	0.707758183
TIGD3	229789_at	0.714139199	1.341458085	0.658891109	1.396977351	0.641201406	0.248481038	0.930774724	0.720670545	1.014599102	1.366768307	0.60309974	0.341013948	0.905191986	1.187961086	0.464572816	0.182347535	0.396261877	0.970782328	0.688828922	1.161835067	0.839058468	0.789798516	0.965611428	1.364046803	0.840419484	1.519174668	1.459029444	0.703525559	0.697537294	0.600377571	0.343191643	0.592012242	0.388641208	1.024668962	0.719581512	1.197215781	0.659163838	0.897572149	1.092707017	0.720126613	0.025586907	1.47944131	1.510194303
GPR21	221294_at	0.107438539	0.754896992	1.471753344	0.480835262	0.407625654	0.327340041	0.140368754	0.103083722	1.608103853	0.760067193	-0.495658869	0.183913305	0.742920878	1.078488512	-0.422176275	0.111793468	0.486551382	1.104616046	2.534249649	1.938228572	0.222832129	2.019058411	0.145540515	1.960001153	1.177008847	1.166395253	0.503425575	-0.058032447	2.752789774	1.585514466	0.110976943	-1.902736571	2.43001424	1.700909117	0.121861932	1.530539742	1.412968129	1.44018431	1.974425163	1.938501813	-0.335086327	0.497982016	0.468588321
LINC00323	240068_at	0.957150529	0.654513631	0.377186399	1.172696992	0.425086068	0.569872908	1.378446368	1.724356159	0.54048005	0.657235171	5.370968317	0.519795599	1.877307921	0.483327003	0.868427831	0.196748159	0.450669256	0.608791079	0.382902491	0.414472213	0.642538188	1.150653124	0.833319782	0.549461191	1.427706836	0.773444705	0.43216282	0.377731136	0.496118393	0.734526244	0.44985271	0.813498339	0.857813434	1.131057676	0.42454151	0.379364337	1.135683925	1.617400192	0.422092062	0.351332524	0.842301058	0.211989032	0.558442412
F7	207300_s_at	0.880130201	1.196103398	0.682273401	0.801749771	0.874414714	0.972935447	0.463187072	0.764191991	0.771268658	0.86380115	0.903263298	0.791134667	0.739970165	1.085063121	0.495846996	0.687444968	0.750857036	0.665399229	0.801205434	0.762015288	0.802565891	0.946264407	0.838491079	1.344155556	0.84502197	0.624303817	0.729357077	0.851826343	0.787052767	0.82542615	0.508093929	0.751466806	1.557253913	0.780249366	1.258153456	1.125342959	0.777799769	0.850466209	1.127791604	0.787597788	0.388889908	0.909524129	0.769907541
DLGAP2	216916_s_at	-0.63941127	0.877038943	0.960317979	0.729802374	0.77525202	2.060370483	-0.223014338	-0.465776801	1.074895994	0.621484683	-0.989131669	0.106838203	1.047135746	-0.511771378	-0.551777434	-0.651658425	0.477242433	0.685713514	2.438667504	2.099561834	-1.278977602	1.958312408	-0.479656126	2.087042735	2.025807002	2.178486469	0.588010387	0.240195245	2.866495382	1.90878025	-0.546606533	-0.301670556	2.424243298	1.035433391	0.347967315	1.458635399	1.912318064	2.254146321	1.995869681	2.171954791	-0.353919943	1.101023652	0.610598494
HTR1F	221458_at	0.331851141	0.858471786	2.054322344	0.345186286	0.9284152	0.979036176	-0.310437036	-0.367589812	0.986385012	0.940118403	-0.704790443	-0.149593658	1.233229742	0.435813652	-0.306354168	0.908004234	0.2434005	1.498581552	1.675755603	2.298718603	-0.281588061	1.419656136	-0.050255108	0.930865008	1.046530733	2.172165754	0.215912887	0.135898879	1.937295686	1.268337252	-0.201301611	0.674982314	2.006968313	1.696711197	0.102695349	1.002985812	1.341819557	2.266059899	1.62186719	1.560361035	-0.190143389	1.231053129	0.273064899
PLIN5	238019_at	0.850406998	0.867824999	0.765766068	0.83979258	0.793526122	0.872451108	0.876805702	0.975598126	0.777469121	0.828634425	0.945388586	0.742088155	0.615808559	1.050168368	0.770937693	0.622612923	0.819109225	0.804684373	0.886331551	0.73174726	0.84768477	0.845507955	1.241766857	0.800330804	0.818020282	0.933413555	0.796792758	1.138347123	0.745626646	0.838159126	0.944300746	0.798330107	0.782367716	0.662891813	0.811760116	0.76549435	0.824279392	1.107594342	0.859387584	0.834894018	0.490345443	0.782640887	0.920622738
QRICH2	232532_at	1.009970199	0.93784808	0.879606342	0.947644988	0.87008075	0.488247114	1.27286968	1.121280899	0.871713879	0.345909772	0.856201224	0.546214792	0.819187396	-0.042184927	1.305801939	1.184148621	0.25038341	0.539683919	0.616704448	0.358973112	1.247560567	1.067393796	0.719851242	0.881512003	0.658071972	0.696717473	0.780270115	0.833884432	0.598742124	0.863548394	0.922607835	1.546515106	1.092704581	0.657255754	1.476715297	0.555469474	0.256913791	1.572242129	0.95880356	0.977038373	0.835517799	0.642831951	0.966151795
LINC01018	1559033_at	0.322082744	1.189442151	1.49833758	0.763518827	1.419686228	0.274455379	0.864759522	-1.127418322	1.395192581	0.928172682	-1.357117323	0.778213708	1.193524745	1.020977397	-1.280913803	0.909122161	0.594511001	0.916741923	0.991585734	1.063706286	-0.572221572	1.851325009	-0.013757181	1.733480858	1.390837531	1.600125001	0.944229968	0.07550963	1.562567115	1.517660697	-0.381167001	0.345225013	1.959914492	1.822475722	0.200156412	1.448261637	1.628972783	1.62652385	2.064421419	1.728310637	0.088029081	0.554231756	0.408355354
RAP2A	1556809_a_at	0.871106188	0.967177168	0.816946813	0.521386489	0.922815601	1.881347936	1.17483028	0.475935615	1.19905371	0.803883665	-0.098856901	0.28270513	1.019158177	0.249774802	0.123767096	0.776396373	0.495532057	0.830010581	1.110059036	0.726863993	0.851782616	0.899138035	0.980785029	0.78837058	0.863485595	0.804699818	0.792453757	1.107064732	1.247496888	0.966904028	1.062159783	0.389792559	0.952208229	1.18435749	1.440726982	1.408613233	1.019430214	0.892606841	0.932613267	0.592419147	0.641951406	0.406537214	0.564658631
KCNH5	1555304_a_at	0.034257277	1.708558028	2.424054518	0.498554287	0.2982475	0.666746504	-0.082498432	-1.012453211	0.731519455	1.54689762	0.036434266	-1.288691532	0.641980159	0.924749427	-0.127947515	0.022554455	1.134310325	1.421433591	2.52420864	2.131215099	-0.643410488	1.923560799	0.005136937	2.473042024	1.277463796	1.720804526	0.561151023	-0.103453629	1.553157135	1.759450778	-0.002483326	-0.72542449	2.437390273	1.736862438	0.188296596	1.115531373	1.375167023	1.515872586	1.871578815	1.946966051	-0.474401143	0.218235351	-0.071339367
NDUFA7	1557532_at	0.832454852	0.792176022	0.747541737	0.821296161	0.77258044	0.964994367	0.91546193	0.804150644	0.800884911	0.869740275	1.267903212	0.797345901	0.797346731	1.250212754	0.754890665	0.722776127	0.784827998	0.85205023	0.743188348	0.743459905	0.820751882	0.771491794	0.832183012	0.866474491	0.995747888	0.75108018	0.929342973	0.9023991	0.755434468	0.768497205	0.795170383	-0.186589089	0.857493063	1.088825934	0.77067515	1.383025517	0.755162251	0.786733098	0.83544827	0.814764751	0.397278897	0.9652675	1.061882348
NEB	205054_at	0.008280058	0.556946118	3.381376272	1.794981188	0.878906025	0.396918787	1.600389656	-0.495751833	-0.677823321	1.514116856	0.175111166	-0.001789821	1.60120663	0.84978514	0.78392436	2.070403068	0.049920672	1.192973073	-0.785324091	-0.340622911	-0.325382179	1.307822983	-0.123986609	0.742555926	2.029035265	1.645023677	0.32779197	-0.085885178	1.371507008	1.811582743	1.013351628	2.018887656	0.779296959	1.9906619	0.622263091	0.19933413	0.574091236	1.114320778	2.286222324	-0.228222406	1.616448133	1.00028851	-0.633734977
SH3RF2	243582_at	1.680141229	0.954846438	0.6146519	0.874288088	0.900687309	3.931954742	2.01842979	0.561581583	1.010094414	1.277351012	0.450269647	0.95538981	-0.423077204	0.612473949	0.50034664	-0.052128758	-0.214061155	0.356920402	1.138279616	1.069696393	0.584442748	-0.495198208	1.077044837	0.609481429	0.841085256	0.924092282	0.510689452	1.044657243	1.354914403	0.192537719	0.607031694	0.934975147	1.035948656	0.805433622	1.35518658	1.175565095	0.347667017	0.867212583	1.093645491	1.288508878	-0.428791995	0.993764924	0.62091132
SCRT1	228761_at	1.128653304	1.659900635	1.858845716	1.475651678	1.496879272	-0.507002148	1.512391352	1.18961629	0.387573966	1.011626592	-3.339869023	0.48065103	0.93161249	1.306914426	-0.839031473	-0.018482018	-2.069718948	0.498341359	0.700279725	0.766686321	-0.049507637	0.481195076	0.962639043	1.131919995	2.07248761	1.75433849	1.229351904	0.806965672	1.220097557	1.024961089	0.949031349	2.626626032	1.775022299	1.586691256	1.027682966	1.226357964	0.952840173	1.793529702	2.014791464	1.071228458	-0.985450285	0.80751023	0.423498357
CLVS2	1562443_at	-0.057148333	0.444978469	1.174626162	0.710873819	0.833615937	0.722304783	-0.562270282	0.418579221	1.338737024	0.39163532	0.219633083	0.544313459	0.947920752	1.03473902	-0.366317706	0.182347789	0.670595637	0.674405148	2.096962011	2.031917408	-0.352981567	1.863997188	0.245760569	2.412390116	1.011605125	1.267431645	0.735369062	-0.110219027	2.307065911	1.230690286	-0.235682043	-0.921393444	2.20609639	1.723837157	-0.564447228	1.18932341	1.218171729	1.855832268	2.013410268	2.095057192	-0.415577284	0.563910674	0.625417136
GPR3	214613_at	1.222587831	1.340975393	0.431975261	0.917228866	0.438235249	4.078587549	0.45156995	0.819524888	0.595813267	1.099845714	0.55036268	0.623844767	1.041331588	0.546280293	0.445583592	0.393601921	0.51144547	0.330188931	0.66983989	0.451026857	0.907159258	1.397855413	0.936824928	0.575945912	0.914234924	0.49348246	0.685353356	1.147472453	1.826499798	1.019558171	0.527502879	-0.672307348	1.19183411	0.934919381	1.305594233	1.652593784	1.003774055	0.87041854	0.582205282	0.494844028	-0.367345008	0.506818833	0.418095259
FRAS1	220910_at	0.854887887	1.353476361	1.035053757	0.926191816	1.149086856	0.688872328	0.226207382	0.716904177	0.89244473	1.438661198	-0.478947051	0.595794748	1.165960805	1.457439114	-0.625094735	1.05029523	1.539631317	1.592428955	1.124322047	1.026889628	0.14592235	0.701392026	-0.404376117	0.758272557	1.279993483	0.081421169	0.879654017	0.789025821	1.662100382	1.199980087	-0.008117613	-0.40797656	1.310475774	1.377698491	0.912583879	0.925104062	0.881558204	0.920476856	0.918842939	1.130580957	0.153815062	1.048935319	1.045124061
MXRA7	235836_at	0.137344032	2.879854929	0.737173702	0.858554536	1.389531845	0.467740026	1.162824888	-0.559375254	1.335100693	1.347620022	-0.556925759	0.226064925	0.807117888	-0.134812653	-0.240952426	0.882778021	-0.176451327	0.794870553	1.062672705	0.915708582	-0.136444834	0.819908722	-0.120115162	1.823891667	0.459575461	1.044437487	1.697067019	0.59048293	1.063761224	1.243383194	1.026748157	1.045031353	2.158098691	1.001709302	0.434264402	1.871791064	1.17234996	1.801302587	1.588476182	0.551565038	-0.829897372	1.046070868	0.313700128
IL1RL1	242809_at	2.32825973	-0.096374063	2.705193725	-0.133115437	0.063108045	1.136489346	1.251339171	0.503999964	-0.373156919	-0.468410632	2.290429535	-0.371525191	3.303936332	4.27417025	2.144009812	1.006944264	1.087502354	3.260664186	-0.11052599	-0.201426186	1.703389919	0.048140328	1.301688778	-0.33614378	-0.268921053	-0.432759283	-0.391934282	-0.489095587	0.465082303	-0.3932974	2.287436833	2.985670065	-0.157609272	-0.411803258	0.340434429	-0.262661656	-0.479570027	-0.14890031	-0.143457243	-0.196799916	2.715264772	0.970204075	2.681788725
STRBP	233251_at	-0.674172669	1.792373374	1.638060673	1.549338459	0.785397298	1.205605335	0.735320013	-1.13193839	1.223839543	1.589617197	-0.524487831	0.217952194	1.577641902	0.966108151	-0.837737878	0.62373691	0.307492527	1.276365403	1.118516081	1.176212715	-1.148812273	0.622648717	-1.163508076	1.379240721	1.69031531	1.305486488	1.383596309	-0.070803924	1.532464588	1.651940198	0.415539109	1.485755724	2.097730454	1.364544699	-0.607222857	1.509876199	1.446462693	1.484837263	1.111983644	0.775327377	0.089768089	1.079597729	0.802815003
NREP	230424_at	0.602459446	1.694347801	1.037907541	1.315778822	0.154219087	0.890399763	0.758403817	-1.053607343	-0.173727723	2.068561788	-1.183969964	0.266890621	1.181606054	0.789701628	-0.448876852	0.47699607	-0.173455336	0.241037297	0.855020295	0.937755445	0.707783799	0.88141889	1.833147388	1.255087958	1.148403642	1.012869195	0.713499014	1.845122079	1.579225678	1.63392836	1.431990339	0.611740562	1.350343012	1.244746618	2.501560925	1.206100674	0.960343707	1.086079907	1.208549472	1.168543264	-0.455680506	0.333570171	-0.708785692
OXR1	238409_x_at	0.699177496	0.93459221	1.242399585	0.397901073	0.706253458	0.963984822	0.583783145	-0.62948572	1.662880878	0.993921836	0.513022741	0.480091471	1.319691917	0.844508102	0.360888777	0.530441559	1.260090832	1.364869793	1.995999058	1.136532132	-0.607441104	0.823552668	-0.878779519	1.413313748	1.165924284	0.974598766	0.702172131	-1.04397833	2.212361713	1.755412676	0.566366376	-1.185822433	1.564360022	2.074380274	-0.179340711	1.413858227	0.848046358	0.896490727	2.265977085	0.739185002	0.285229618	0.688836619	0.897034754
CDK5R1	204996_s_at	-0.843787599	0.458748616	1.464906919	-0.464675735	0.268783018	0.329201916	-0.696824566	-1.080563896	1.346519151	0.396696344	-0.882706947	-0.508765377	1.107022603	-0.226812317	-0.043922734	-0.529448475	0.689536503	1.168257437	2.788943598	2.679809419	-1.726933048	2.644700785	-1.728020779	3.636980799	1.710935165	2.131960712	0.804930643	-0.530537415	3.680524317	1.448032853	-1.074575587	-0.958222661	2.955502261	2.168972733	-1.064507061	1.674466979	2.334715198	2.409831349	3.31828589	2.787039139	-0.478827318	0.697157385	0.484330478
FMN1	238621_at	0.891054539	1.196413035	1.944295872	1.045910513	1.340655066	0.990935334	1.107145368	-0.640092828	1.497144803	1.11775953	-0.5140848	0.343749367	0.893503405	1.141164631	-2.023459453	0.581885415	-0.343171059	1.503131678	1.039923414	1.169741607	0.25638765	0.485814551	-0.257169381	1.616893409	0.947118521	1.621519145	0.867104939	-0.132522824	1.995733274	1.195051217	-0.06230639	1.694767669	1.800325917	1.643292205	0.436009884	1.271800704	0.546504735	1.294388664	1.739090402	0.608284952	-0.649073742	0.850775665	0.563378887
KCNS2	1554680_s_at	0.392546477	1.071846401	0.692188634	0.518281525	0.83343775	1.66432805	0.389823501	-0.447870072	0.799418756	0.922977378	-0.071751731	0.586592402	0.795880464	0.808127093	-1.055593634	0.145157013	0.230886195	0.862557717	1.337742771	1.478990748	-0.053245129	0.989111171	-0.278045392	2.168088404	1.251197174	1.300456868	0.312260767	0.459224485	2.285659158	1.504571937	0.020509882	0.285003714	1.413129193	1.182613042	1.0193189	1.611530058	1.696170265	1.952541046	1.730462757	1.147778315	-0.660151365	0.566453571	0.476369244
TPTE2P6	233675_s_at	1.00777928	1.534400118	1.38634761	1.608970579	1.392878508	0.237578647	1.287826099	-0.648287418	1.134875952	-0.499690566	-0.725035542	0.533955887	-0.106426391	1.622850017	-0.916633025	-0.193515673	-0.204673823	1.868878862	0.210363801	0.368757958	0.52960119	1.419006156	1.401588419	1.921133249	1.160457884	-0.164667463	0.379372655	0.465917226	1.765731746	1.000429859	0.608527582	1.760456528	2.428975279	0.867891405	0.563076302	0.252547908	0.844485284	0.902999309	2.504906361	1.198832314	-0.019879913	1.661769662	-0.062881032
PRKCE	206248_at	-1.314747092	1.193983071	1.67923515	0.001124431	0.525567789	1.09083582	-0.651233078	-1.111719672	1.282977283	0.327439268	-0.507806832	0.050112004	1.321078675	0.555776603	-0.455552321	-0.666745049	0.987416848	1.16458968	2.414600477	2.393372265	-0.792481173	2.239604074	-0.553256036	2.811675049	1.213305408	2.21266038	1.063892693	-0.135769711	2.343839571	1.560031102	-0.606326477	-0.447484165	2.233889072	1.543158011	-0.608776604	1.007284142	2.124482323	2.520740725	2.400720004	2.254572789	-1.05456618	0.470865635	0.146727811
HIPK2	224066_s_at	-0.221129282	-1.018000002	-0.426335141	-0.326181834	0.163154248	-0.036335897	3.919988148	-0.18112245	-0.101652877	-0.322643308	5.859913981	-0.26685186	-0.351219932	-0.160711301	-0.414359784	0.789928607	-0.350675362	3.749347295	-0.261135459	-0.265490473	5.344996506	-0.216774531	5.271242713	-0.066272888	-0.581463415	-0.155539944	-0.171051872	-0.199628819	3.074946364	2.082667169	4.076751048	0.071431127	-0.361834019	4.167107233	-0.130229866	2.233441443	-0.375442383	-0.203982879	-0.673451607	-0.124785726	0.642692886	-0.169691286	0.701477907
FAM83D	225687_at	0.670302034	1.638632452	1.373006908	0.64662443	0.932659373	0.711397813	0.954703529	-1.112588777	1.766271606	0.698605842	-0.823015272	0.764194964	0.955248815	1.380355485	-0.365521501	1.12670662	-0.362255538	1.069826223	0.57042135	0.655333417	0.360861141	0.992534318	0.651251777	0.695612606	0.751132039	1.065199493	0.782158169	0.54211677	1.013762095	1.441862376	0.61287786	1.237125214	1.257614311	0.9715785	0.659414868	1.326469411	0.74949857	0.926401039	1.112826884	1.191207871	0.568515874	1.083979198	0.752764688
CDKN3	1555758_a_at	-0.198036524	1.809654805	0.532972495	0.58060032	1.021220303	0.669595202	0.431730563	-0.232873058	0.775463584	1.085176616	0.042276053	0.329399878	0.477453213	1.311609192	-0.318601652	0.097252101	-0.325132812	0.509567856	1.97920798	2.226325006	-0.229334659	1.907630912	-0.266619279	1.754407208	1.334198516	1.184240806	0.459764082	-0.164833552	1.121373211	1.405774959	-0.257366472	-0.687217278	1.668405774	1.133348486	-0.373033076	2.28375009	1.346445227	1.728824594	1.728552576	2.131342671	0.236323863	0.527530503	1.11592982
CHGA	204697_s_at	0.326480399	1.569958045	1.490760441	1.016665183	2.160264503	1.230851773	1.235751196	-1.123021119	0.90018269	1.165263408	-3.212903524	0.673204888	1.017481979	1.203907888	-1.265630151	0.696611012	-0.4407267	1.142946238	0.766010927	0.855548452	-0.271446423	0.912157617	0.307973557	1.372646426	1.39006396	1.245548478	0.607072707	0.578222766	1.196016753	1.309231787	-0.017251766	1.726286028	1.435785389	1.425987355	0.847929659	1.197377031	1.116002507	1.486407887	1.349511125	1.211802312	-0.601569813	1.440685208	1.171522623
GRIA2	241172_at	1.560183064	0.342558841	1.185424284	1.57651198	-0.374027012	0.831622153	-0.003079254	0.190423331	1.694627415	1.383009143	-1.535859145	0.709423516	0.840058397	0.733645367	-0.799678459	1.666050794	0.592670104	1.743070652	1.129632981	1.143512474	0.208929845	0.47918078	0.674861224	1.199304036	1.385457986	1.397160696	1.289660682	0.742082721	1.734633672	1.504117662	0.900478418	1.038526365	1.56426509	0.695544459	0.46856601	0.245399399	0.58858642	0.166202538	0.669144898	0.757324218	-0.141878284	0.620430169	0.990289144
TTBK2	1554295_x_at	-0.311743894	0.304144072	1.440937054	-0.558316894	0.335441637	0.72217527	-0.45054362	0.318568477	1.00113445	-0.115247991	0.180040769	0.104381215	0.251073227	0.455189741	-0.370256941	0.054033254	0.963849398	2.047845321	2.235359846	1.843183469	-0.042309863	1.785486105	-0.367807551	2.256587708	1.197357969	2.406000798	0.554800317	-0.753452788	2.618826422	1.535102697	0.167250653	0.005734697	1.716358427	2.324082046	-0.382505064	1.100470833	1.341328503	1.714998315	1.610762275	1.239542426	0.28346051	0.65250375	0.285092635
MKX	239468_at	1.071841185	2.048607625	0.213734354	1.453402528	1.539948981	1.254730385	1.360052385	-0.371672088	0.935764322	0.957808686	-0.942110314	0.919161723	0.835337906	1.251734663	-1.92567981	0.72048809	-1.879140883	0.595841714	0.690279681	0.733824344	0.197677338	1.12137288	0.15658275	1.437074298	0.741715917	0.449965616	1.039182973	0.862825561	1.559270559	1.824893974	-0.640016522	1.114170432	1.832244352	1.235678663	1.965055708	1.096063789	1.289837415	0.890041942	1.407681664	0.821729478	0.187880853	0.944201177	0.610537738
PDE4D	210837_s_at	0.31600784	0.262665029	0.895426564	0.48038922	0.218848482	1.724956545	-0.01819965	0.280082595	1.319172803	0.235450011	0.969180999	0.308658401	0.396565491	0.596599444	0.281443898	0.379420013	0.401737382	2.050454855	1.742919672	1.633512585	0.102910035	1.472396788	-0.581016505	1.799527924	0.786836624	1.185271842	0.196259547	-0.319747361	2.034941811	0.592244513	0.547068054	-0.185427265	1.357819519	1.260931589	0.017453045	1.216570649	1.958193975	1.068517695	1.831913632	1.245963322	0.380508595	0.222386651	0.928629786
LOC338620	230930_at	1.380662797	0.649381114	0.594132783	0.768584518	1.09517112	2.271971902	0.725583684	1.01923968	0.738375716	0.780559557	0.810224596	0.756064688	0.565284428	0.898674275	1.42611272	0.719052683	0.745179666	1.015429701	0.276528467	0.470302371	0.696191235	0.505682537	1.021962203	0.647203603	0.689659588	0.603113892	0.425397535	0.526366437	0.623253141	1.024410465	0.889966661	0.992713332	0.607196686	0.741913651	0.597398447	0.562835673	0.636044619	0.617266788	0.62243694	0.540518635	0.6169943	0.974335178	0.710887658
LOC257152	215302_at	0.825412798	0.711924259	0.616669353	0.787038553	1.327811626	0.738322705	0.747575679	0.672461279	0.889641438	0.779963054	0.71791138	0.75165781	1.238000438	1.243442911	0.523864414	0.548358495	0.562783127	0.730158216	0.61313198	0.708385822	1.141113152	0.619391129	0.832489527	0.981902471	0.513794412	0.589453346	0.393230456	0.856438377	0.745126732	0.398944183	0.816976212	1.770956801	1.126416677	0.624017771	0.689334769	0.692601007	0.658309023	0.752203604	1.139207979	0.64007521	0.420173646	0.843920026	0.561421653
TTR	209660_at	-0.033356467	2.971241032	-0.204542899	-0.089420824	2.116671696	-0.018388425	0.35881978	6.09286304	-0.127522493	-0.091870219	-0.020565649	-0.127795486	-0.099761963	-0.074725148	2.552121515	0.254856195	-0.054856641	-0.13595955	0.309016423	-0.185764112	-0.106839214	-0.11745312	-0.051318812	-0.088059663	-0.142219126	-0.157459895	-0.19175039	2.776920933	0.614644927	-0.131061062	6.424894886	1.885364797	-0.183858752	-0.151744233	6.37644935	3.471189412	-0.147118232	-0.129427113	0.872104335	-0.145756622	-0.278024488	-0.184946659	-0.183586805
MAP3K13	233508_at	0.254558489	0.727020716	1.151855051	0.610265582	-0.19613121	0.672044828	-0.385007345	0.226798643	0.970327711	0.589310189	0.038466805	0.714772508	0.456769989	0.289938312	-0.144965603	0.155494084	0.031663665	0.417307596	1.97458166	1.834149357	0.237412588	1.725014937	0.5022206	1.670584081	1.133621061	1.516815621	0.511201539	0.347907691	2.261705312	1.155120733	-0.071483226	-0.424625509	1.91497986	1.56417103	0.187335507	0.761584506	1.548929572	1.515183188	2.696065367	1.413396673	-0.260631194	0.447789807	0.52099906
C20orf166-AS1	1553204_at	0.796440685	1.301561894	0.876997624	1.159223573	0.599399496	0.696014563	0.626614726	0.931156784	0.69492618	0.789364181	0.565924182	0.747179413	0.629608973	0.769496289	0.603481881	0.679685829	0.654919963	0.613279489	0.38031575	0.465771298	0.737926571	0.553405234	1.710883471	0.725679827	0.75561683	0.736565826	0.424676406	0.605386898	0.500335115	0.645937339	1.132553417	2.307923125	1.013348269	0.626615287	0.918909555	0.383036358	0.632602417	1.232433346	0.679685108	0.558032277	0.486183322	0.591235818	0.656280076
PHTF1	235844_at	0.084868819	1.026254741	1.686776154	1.098647344	1.037685349	0.856973822	0.42397352	0.320010807	0.673541138	0.831391263	0.513513384	0.667008667	1.44619005	1.222750536	-0.298870794	0.778321127	0.470513126	0.772605268	0.417171037	0.97726666	0.322460178	0.761991808	-0.142381137	0.856157152	0.919569522	1.325625136	0.739403736	0.620198355	1.260852243	0.926372952	0.404923498	-0.326032082	1.568660671	1.105452136	0.75164907	1.090483565	0.830846319	0.704839481	1.212680579	1.054014911	0.130862884	0.794106561	1.253504476
FBN1	235318_at	0.766134613	0.727760606	0.647746171	0.813216827	1.013795962	0.874451779	1.210291164	0.471933774	0.961542357	1.2162799	1.783995872	1.12619515	0.835533079	0.761234799	0.445535602	1.19777294	0.473839892	0.612910406	0.821110321	0.459687294	0.835805744	0.612366654	0.746539796	0.540245344	0.726671335	0.733202904	0.579980265	0.694557439	0.664891925	0.589232708	0.470029926	-0.211467344	0.691291164	0.66570902	1.240229261	0.993112099	0.475471868	0.322521094	1.249753933	0.310273685	1.221995461	0.661082815	1.122930161
INTS4L1	1563887_at	0.659932776	0.773421495	0.866770248	0.727698752	1.370530461	0.073164875	1.094835998	0.683609778	0.826219144	0.742395363	0.279458815	0.311572749	1.481569628	0.709735994	0.349947221	0.671363218	0.284358247	0.69068536	0.897252199	0.32790289	0.930455015	0.169235677	1.258947599	0.628090643	0.975632387	0.53446825	0.70130055	0.581823824	1.169406692	1.028974394	0.76580162	1.200331712	1.239079037	0.879017735	1.686774944	1.286162578	0.554335996	1.074153694	1.354744958	0.683882724	-0.549798567	0.893442363	-0.003038917
CUX2	1566528_at	1.516170102	1.414928283	1.460377402	0.36250187	0.603088153	0.957978172	1.260887401	-0.380482434	0.575600066	0.624860397	0.338552319	0.593833809	0.843128422	0.338551749	-0.377216437	0.231595839	-0.1839856	1.870515995	0.582948632	0.191316538	0.355698309	-0.322513154	2.723996349	-0.376672307	0.594378856	0.684462395	0.873339255	0.228329738	0.16464509	0.298545124	3.401119672	3.038272341	1.276128933	1.467998144	0.587302097	1.576588503	-0.003003208	0.80911015	1.20917759	0.468371133	0.510010743	0.258539065	0.159201868
GPLD1	206264_at	0.855190494	1.083529007	1.573408218	1.266145167	1.40249506	0.328025295	1.02964144	0.066755346	0.984464232	1.118093225	0.121186524	0.629028569	0.891931156	0.941462883	-0.091910657	0.711764478	0.05396502	0.961058585	0.68972059	1.001337768	0.129623552	0.705505107	-0.030947644	1.043794603	1.150751178	1.071009416	0.785791406	0.699789515	0.883494448	0.886215567	0.449951252	-0.266752401	1.422090447	1.384533222	0.704143618	0.725100078	0.834506546	1.540478314	1.127890103	0.9526223	-0.439725374	0.899824968	0.52588155
DENND1B	238787_at	1.222618062	1.035919808	0.881607067	1.329574623	1.071027064	-0.199394849	1.294194545	1.096338304	1.054698401	1.19730745	-1.428993902	0.807579965	0.692730971	1.02557656	0.105147428	1.425646317	0.513925459	1.276232341	0.666060204	0.499500492	1.146414557	0.474462625	1.676029813	0.983393359	1.203023385	0.470107832	0.349544075	0.683750074	1.194313527	0.659800189	0.835341383	1.306311359	1.259631225	1.338828855	0.534880159	0.986115048	0.103786452	0.901746827	0.650818866	0.302732452	-0.496860331	0.783631737	-0.119652847
ECM1	209365_s_at	0.616040514	1.269213442	1.093672532	0.998690954	1.511976005	0.492753775	0.796750902	-0.97307575	1.166338817	0.751573665	-0.413797123	0.485404568	0.572494971	1.101292854	-1.161407349	0.457917621	-1.103982351	1.070539635	0.745858601	1.378075753	-0.042848356	1.188927137	-0.366984569	2.050571593	1.196820034	1.298605885	0.645433843	0.631281447	0.83594129	1.492652064	-0.230635488	0.726122335	1.58110381	1.552255571	0.21080079	1.167699612	1.197364575	1.505444489	1.762358809	1.65649097	0.405663823	0.840569582	0.599438823
COL5A1	212489_at	0.808566524	0.647723334	0.4357135	0.162742021	1.532772265	3.309675775	0.593291137	0.384275977	1.282390222	1.387170058	0.259084435	0.523347669	0.6433685	0.511644532	0.558183764	0.493682991	0.142330436	0.176622005	0.735357189	1.250003136	0.645001858	0.156754236	0.44741659	0.255546536	1.247281467	0.496676066	0.333383887	0.723382413	1.292187472	0.154576988	1.229319661	0.073466404	0.927499042	0.940834653	0.662418994	1.000165251	0.588937032	1.253269251	1.825612168	0.973221337	0.024487204	1.055412528	0.612342401
SLC9A7	214860_at	0.243433527	1.388119537	0.641868195	0.266021537	0.142735468	0.400466667	-0.22821328	0.307661553	0.979069623	0.22030011	0.159880764	0.095379636	0.110620754	0.734944984	0.079595476	-0.027089264	0.159337388	0.173216616	1.980874503	2.083476723	0.141374716	2.483817583	0.24152843	2.700181253	0.866669217	1.946309554	0.865581394	-0.073356175	0.958385245	0.138380416	0.149267431	0.42049717	2.340663097	0.23145846	0.117424429	0.503342221	1.396827787	2.049184997	2.057077289	2.58424333	-0.250256541	0.751547958	0.19090672
PIK3R3	211580_s_at	0.427782289	-0.461349405	1.512049251	-1.19154384	1.53708729	1.230640737	0.364096685	-0.154630934	0.971548851	0.320552955	-0.323367649	0.139023848	1.351205069	1.451085956	0.120246687	0.524397323	-0.143744266	1.146000061	0.946511015	1.266837503	0.271019943	1.145728055	-0.232194881	1.522935967	0.843635385	0.865135549	0.298236823	-0.444204534	1.153892738	0.686601193	0.703748261	0.797224862	2.21910934	1.576278226	0.342596615	0.996314838	1.018086544	1.37733246	2.091196114	1.626627434	1.23880581	1.062450012	0.507251095
TTC39C	230747_s_at	0.838636134	0.779034504	1.469764774	0.812509315	1.152431691	1.797167826	0.613018415	1.240337534	0.829383115	0.898238154	-0.279923412	0.50061811	0.594512434	0.61084149	2.143350509	0.366718574	0.341680899	0.477757723	0.358281922	1.015265118	0.527834631	0.533822063	0.604038863	0.921643656	0.812236894	0.818223867	0.363181172	0.337869994	0.973625014	1.088746506	0.233907566	-0.261698051	1.038942792	1.493714446	0.384136366	1.700281057	0.978795871	0.972809021	0.565663655	0.954030475	-0.215693862	0.483201713	0.782571949
BMP4	211518_s_at	0.829011864	0.652110416	0.518208897	0.914739626	1.380125318	1.294669384	0.89677714	1.42884132	1.905114103	0.769137068	0.267281454	0.551956056	0.71579464	0.242243106	0.819757848	-0.222869263	-0.157008091	0.785466101	1.201320511	0.928619933	0.761516427	-0.234572696	1.49824239	0.660274506	1.328960857	1.167299795	0.844796748	0.450170176	0.603393667	0.557671131	1.189074067	-0.393642109	1.328144471	0.540798419	0.014721205	0.984684348	0.139096429	1.493614955	0.909024283	0.883714334	-0.055766043	1.513482812	0.647755287
NAALAD2	1554504_at	1.039180095	0.495957177	1.894563827	0.603186358	0.790973668	0.581141806	-0.035291309	0.497862079	0.687282452	0.59420551	0.314973497	0.906638891	1.160560502	1.50701488	0.190054486	0.27605578	1.226695143	0.695174896	1.198935821	1.2296882	0.384917705	0.739536032	0.596655256	0.922152702	1.245746211	1.50347646	0.389000525	-0.048081423	0.434721838	0.446151929	0.539774726	0.338508621	1.268062802	0.374575692	0.291567962	0.412677702	0.876701993	1.004616156	1.650441525	1.185871301	0.637750545	0.577876499	0.886772377
TRHDE-AS1	1560697_at	0.654366246	1.109410309	0.772209314	0.18761891	1.186702305	0.022148329	0.999186884	-1.320122322	1.052801906	0.352001166	-0.779622121	0.908014152	1.394629103	0.618168728	0.123390608	0.957819678	-0.275316902	1.144245787	0.95237666	1.066409356	0.398539506	-0.019218977	0.605650305	0.467395309	1.213917901	0.388469506	0.431744039	1.08382763	1.550573929	0.465761374	0.492433853	2.344381704	1.321418791	0.934414066	1.914173374	0.834805208	0.341114404	0.732202415	1.49396545	1.379660771	0.616808974	1.223444051	0.914001954
SLC9A1	244561_at	0.064469845	0.340163329	1.004494633	-0.064259963	-0.009556688	-0.014455415	0.009493799	-0.183192003	0.405480412	0.08624245	-0.632248739	-0.130122278	1.060831001	1.064368783	-0.014455167	-0.180742303	0.660763269	1.470969726	2.410723059	2.360646607	-0.157065324	2.59606132	-0.070518628	2.342139683	1.283182461	1.700668001	0.154009439	-0.258578922	2.66328272	1.248073294	-0.103994042	-1.885172346	2.48093874	1.715637396	-0.347030006	1.346594887	1.623103839	1.595344583	2.909855651	1.83810776	-0.308927214	-0.015271341	0.193199093
EIF5A2	220198_s_at	0.410111818	0.364117421	0.903801308	0.404668284	0.389972031	0.429978715	0.377724918	0.392421293	0.388611453	0.545917281	0.519517952	0.36656584	1.279647974	1.298970924	0.127614	0.280565368	0.417460454	0.38480125	1.550716008	0.473251496	-0.054729864	1.702577761	0.305604622	2.118975747	0.754388307	1.450017366	0.366295354	0.042702184	0.676823524	1.30495815	-0.010095731	0.428218518	2.439031046	0.82269956	0.146664736	0.848010131	0.585379187	1.880023751	2.660837368	1.25842039	0.044334941	0.354320693	0.593271916
KANK4	229125_at	-0.091186862	1.567600935	0.661593923	2.28391407	1.797844312	-2.057510447	1.590189906	1.585562922	-0.005185988	1.509087933	3.995771673	-0.480369735	2.305141134	0.152391905	-0.146162559	0.66377224	0.275406535	0.58920087	-1.669415901	0.088435128	1.319121749	0.99879528	-0.049274141	0.933206933	1.362667378	1.623665189	0.809648632	1.44295448	-1.063599824	2.289628313	0.089252302	0.958656811	1.521606294	1.837307509	-0.223999384	-0.169566987	1.111468396	1.223051788	-0.198144945	0.197569778	1.945353898	-1.154498452	0.553277134
ADAMTS18	230040_at	0.417378572	-0.0148049	0.613602183	0.193938739	0.589652285	-0.018070707	2.882290108	3.128863503	-0.017254978	0.881675033	5.428305228	1.21969249	0.873510771	0.086981002	-0.218377583	-0.214839621	2.583464783	-0.176465674	0.559715579	0.260072641	-0.161497174	-0.194699223	0.067931081	0.407308368	1.574583925	1.116817857	2.390778827	-0.541698008	-0.12611642	-0.153333391	1.417006858	-1.293030201	-0.207762761	2.292258162	0.774172897	-0.050184511	1.891372017	-0.191161102	-0.130471945	-0.152244044	3.492463772	0.822618562	-0.163130603
NEXN	1552309_a_at	1.331240751	0.726239373	1.557672651	0.844354477	1.882083195	0.60730626	1.879905534	1.896235108	1.313278595	0.641598557	0.687592595	0.048025766	-0.445663749	0.566754767	1.666536513	0.955666328	0.506882493	1.359543941	0.534641553	-0.098664961	0.737669112	-0.384427953	1.623536015	0.285619539	0.714536028	0.879462134	0.537635415	0.505248686	-0.288902142	0.651667202	0.931988581	2.812600186	0.847076013	0.305758346	0.54852057	0.581996447	-0.523499687	0.467147153	0.574920135	-0.00341023	1.017717636	0.500622597	0.091300123
KCNS1	207366_at	1.002033488	1.872659093	1.222478342	1.198257205	1.857417936	1.511508015	1.012374442	-2.507685151	1.321815964	1.024623294	-2.940140393	0.832478995	1.081774552	1.53328136	-3.727756606	0.463981569	-2.701730584	1.343316112	0.955494264	1.034147242	0.011114162	0.772879027	1.118515749	1.363727074	1.408361333	1.083407757	1.461432848	0.684972826	1.108718074	1.468778635	0.89806994	1.584210757	1.473678348	0.855341774	1.003121066	1.181655473	0.863233657	1.499805893	1.340865702	1.033602651	-0.238451304	1.588256882	0.86677183
ST8SIA3	208064_s_at	0.401264013	0.769219009	0.874542116	0.787452441	-0.23449258	0.405890769	-0.16890316	0.264641274	1.203306167	0.505228255	-0.598636036	0.162038166	0.024327907	-0.316411223	-0.349069127	0.081208715	0.216198308	1.787078643	1.706250009	1.694546117	-0.918963125	1.737275524	-0.164274441	2.1373439	1.134178217	1.028855046	0.588508132	0.182451277	3.193578898	1.740812183	-0.188769192	0.752432277	1.886688928	1.569355128	-0.043438002	1.651545654	1.509752637	1.752515387	1.662159415	1.781092638	-1.018570414	0.484543628	0.10706366
DRD1	214652_at	-0.589851919	1.423827589	1.424914888	0.416306441	0.870534065	0.5774238	0.311798367	-1.736444106	1.212633831	0.401065947	-1.406318704	-0.162841572	1.496219144	0.355070858	-1.78352651	0.673766617	-1.385906993	0.805488517	1.576778197	1.970042499	-1.677658223	2.266420972	-1.104769981	2.254717538	2.024473232	1.965688551	1.008246205	-0.252380138	2.449580126	1.282304692	-0.741442242	-0.001492461	2.808009201	2.513264849	-0.918072424	1.733268514	2.010593315	1.916429025	2.244375938	2.287647819	-0.587130263	1.020492032	0.640290616
SLC38A11	243231_at	1.676993403	0.399494987	1.234739379	0.068281179	1.338703371	0.129516863	1.087231041	0.509989975	0.622118279	1.128871749	-3.282225932	0.506723693	0.841475072	1.142478399	0.652054781	0.756018559	-2.122025628	2.110536303	1.151461144	0.869779513	0.639263564	-0.456434631	2.095840387	-0.003023101	0.988983828	0.399766865	0.603068397	0.47923646	1.760271626	1.113629829	2.476314282	2.025330772	0.95523624	0.587282124	1.167789002	1.29189307	0.591636145	0.814259845	0.400311343	0.874950216	-0.161417723	1.675633178	0.279474267
KCNC1	208477_at	0.708042142	1.534033505	1.630377139	1.379448516	1.244460092	0.814998973	0.865619637	0.138148133	0.766011181	1.007685863	-2.925235148	0.23830054	0.653881638	0.879771862	-0.866921575	-0.274439018	-0.726217354	1.505729532	1.108110909	0.780163344	-0.683761789	0.660414626	0.149579351	1.363937002	1.285556098	1.689706681	0.82098734	0.223061182	1.157914628	1.522874718	1.027281184	1.787087213	1.766454595	1.351962281	0.42499946	1.048780372	0.882765424	1.342436867	1.19737722	1.07136989	-0.922441502	1.388159333	0.379821439
BLACAT1	232105_at	0.099702401	1.28303479	1.395434122	0.270615531	1.421561399	0.208292005	2.430713735	0.329401371	0.616797873	1.815914545	0.224076712	0.779001546	0.872895486	0.571074854	-0.667776263	0.526714574	-0.202934546	0.26190686	0.798869725	1.168728864	0.86609169	0.729742174	1.037005983	0.684836866	1.287116749	0.764033478	0.528075767	0.693545121	0.774919776	1.394073144	-0.289479495	-0.708486118	0.591759256	0.904738337	0.680753635	0.779002387	0.770292877	1.473271345	1.621867611	0.792610261	-0.215453805	0.829079917	1.176893227
ZNF385D	230773_at	0.759127789	1.514903289	1.41638314	1.225874776	0.854654467	1.041897725	0.635023829	-1.565624754	1.003795782	1.308337516	-1.501123899	0.258088072	1.457206369	1.058770812	-2.034820805	-0.199403678	0.212639931	0.599372834	1.322218336	1.142050676	-0.127010062	1.774812609	-1.034920126	1.529599392	1.303438084	1.283299235	1.204102708	0.8886739	1.728273583	1.676019023	-0.706428459	0.300250969	1.853737416	1.650437481	0.351711203	1.703780148	1.489320503	1.928308918	1.756033808	1.148854339	-1.052339348	-0.050262413	0.234956437
PRDM2	216433_s_at	-0.251794868	0.549975369	1.171850515	1.167496024	0.289522408	1.011279147	0.471049871	0.582905868	0.993861275	0.537456209	-0.138034158	0.053290706	0.493094434	0.300952253	0.494999841	0.580729103	0.564127901	0.542355134	2.213662696	1.256491215	-0.021279325	1.632610094	0.678705199	2.375867683	0.696394951	1.918917415	1.010190899	0.322453256	1.188452137	0.545347976	-0.415087514	-0.432558193	0.882277351	0.877923094	-0.017469578	0.533918521	0.6675462	1.632338394	1.072785988	1.423322416	0.376612786	0.483842187	0.89833429
ZNF519	1568873_at	0.300602766	0.748026642	1.210690589	0.761361789	1.063182753	-0.216220855	0.199360516	-0.142466728	1.072979593	0.678354736	0.763538883	0.090497522	1.584904311	0.542276278	-0.006933056	0.461446836	0.738229303	0.855799664	1.124689624	0.755646737	0.142752587	0.83375525	-0.042312686	0.813888211	1.095296382	1.434946553	0.737140986	0.635626063	1.06699225	0.55207394	-0.311474421	1.774966064	1.311116175	0.458724997	0.362109626	-0.01019845	1.164695801	1.474954204	1.413717768	1.115436821	1.053385388	0.693323961	0.80545104
DKK1	204602_at	0.634566877	1.652428671	1.801569548	1.288556598	1.483147682	-0.091272081	1.100769468	-0.646741759	0.951628151	0.245929076	-0.359345943	0.355606757	0.28947295	1.424905969	-0.205849111	-0.142981175	-0.332129305	1.799392893	0.840861192	1.662226149	0.127812995	0.935842982	-0.021871659	0.411399344	-0.108961953	0.988640774	1.798032385	0.040995361	0.960337034	1.409937278	0.209460478	1.879526124	1.64889055	0.805480675	-0.284775035	1.517983839	-0.130463291	1.511452251	1.380816816	0.624769738	-0.231431894	1.64344853	0.217896498
CSMD1	1562330_s_at	0.583318816	0.723478965	0.931133026	0.555014108	0.459487437	0.347087102	0.027303976	0.534602711	0.630673389	0.817644458	0.199579004	0.496228043	0.550115093	0.555558017	0.117116386	0.128275054	0.508748191	1.230231916	1.393525593	0.79859314	0.527526499	0.70742151	0.606452083	1.004615006	0.518001067	1.245472541	0.534875778	0.384100991	1.880411495	0.812200496	1.190225896	1.316501447	0.792606263	1.197301599	0.388182482	0.628768557	0.560457007	0.988014066	1.133072242	0.966513601	0.447785364	0.437171692	1.093065762
HS3ST1	205466_s_at	0.662192736	0.710636699	1.356189063	0.255048668	0.877468168	1.578268761	1.131661387	0.796909598	0.258041746	1.008375014	-1.875657465	-0.046773358	1.394562761	0.184287151	0.653484735	0.497266128	-0.258781159	0.219667897	0.620009686	0.330707882	0.221301373	0.464879847	0.842360281	0.756631532	1.477843603	1.024703354	0.312746831	0.574558447	1.628889706	1.089476185	0.475222918	0.975084625	1.762517804	1.981874787	0.876378559	1.689035962	1.02007686	1.214125427	1.479748555	0.799631199	-0.168697293	-0.0138407	0.037051682
GK	215977_x_at	-0.032367207	0.574811851	0.849415901	0.576444354	0.50650039	0.776751013	0.21774317	0.517114506	0.520652558	0.888334669	-0.171983742	0.520651855	0.729123411	1.017335663	0.384030902	0.298302055	0.498880409	0.869283393	1.162123459	0.927253259	0.29176927	1.72276367	-0.108842933	1.697453669	0.5358932	0.863295832	0.522014055	0.323339745	1.289763774	0.549772755	-0.032911241	-0.393264525	1.704529306	1.066596723	0.308643025	1.439993909	1.190426492	1.461494666	1.741542274	1.208117919	0.391923197	0.764232763	0.681224264
MYOZ3	213955_at	0.394614562	0.902185131	0.536951469	1.135965972	0.563895352	0.112934147	0.743517553	-1.023860174	0.307797458	0.981382148	-0.744900969	0.212541699	0.764473976	0.915791479	-1.144152602	0.307524818	1.865887546	0.987641753	1.466091755	0.774816235	0.384000279	1.08044653	0.446869179	1.472078872	0.493951415	0.900823693	0.768285125	0.540217962	1.760563022	1.462280199	0.360051373	0.276368976	2.089599027	1.031458719	0.75903044	0.790329154	1.059762276	0.995806706	1.402950513	1.678917167	-0.250665342	0.376380743	0.762024561
PNKD	233177_s_at	0.648084632	1.585933108	1.127894064	1.230769526	1.464280151	0.72510418	1.481968874	-0.763314231	0.883499375	0.881050061	-2.761752467	0.6020911	0.580863372	1.28275067	-0.66914779	0.007702581	-0.234243265	1.271048936	0.705782257	0.804846245	-0.197230565	0.739801106	-0.323238116	1.348885621	1.342897743	1.065026355	1.021755021	0.597191323	1.011139716	1.36276499	0.146774725	1.142429319	1.419645458	1.0560454	0.745515731	0.76892178	0.871523934	1.328473907	1.478158698	1.063938308	-0.231521935	1.090611268	0.956164256
VSTM2A	1554530_at	0.266991816	1.501489438	1.633483616	0.378303194	1.058691928	-0.332294586	0.735642613	-1.843302578	0.624876114	1.496046227	-2.936279386	-0.63329944	1.539046121	0.793339667	-0.999075817	0.572078136	0.10451514	0.651274466	1.223346737	1.464748397	-0.141513016	1.237226438	0.30890474	1.164015949	1.535236104	1.100875142	0.90302014	0.40551886	2.164732031	0.873353273	0.395177443	0.569460274	2.122275699	2.242840481	0.833618285	1.905367922	1.458215833	2.015318899	2.276043299	1.240764685	-1.373289237	0.389462075	-0.288749778
CTB-78F1.1	1568878_at	0.041198537	1.485528121	0.775473951	0.901210136	1.681207079	0.483723132	0.585236683	-0.211089539	0.945027287	0.75370174	-2.125160928	0.021602955	0.822829084	-0.706958	0.055077901	1.1374407	-1.652969383	0.85412718	1.129821281	0.825006728	-0.79731323	0.855215775	0.55856643	1.580238219	0.832899004	0.815752886	0.805684221	0.562648337	1.734005641	1.934583794	0.050180142	1.213235657	1.573161985	0.841608073	0.842696177	1.37176693	1.290119259	1.079471096	1.32332268	2.010788072	0.308455359	1.55002927	0.299473853
RP11-307O13.1	234538_at	0.359777077	1.28265686	1.119362619	0.833055069	0.530962659	-0.167932952	0.857004488	-0.066690999	0.985191019	0.380188392	-0.733472253	-0.137996375	1.853366152	0.286839049	0.885037559	0.413663724	0.105039584	1.034178379	0.921234157	0.852378444	-0.014164728	0.953620085	-0.270262785	0.468095299	1.353688916	0.757940645	0.735352077	1.079900578	1.192028041	0.562260011	-0.193514749	1.134325441	1.397778159	1.432341962	1.4581963	1.564881792	0.532867398	1.22604815	1.500380092	1.028735335	0.119735843	0.914975002	-0.169565738
ENTPD4	1555358_a_at	-0.12943958	1.187520479	1.412048206	0.046644437	-0.092971005	0.857122685	0.280970206	-0.463374712	0.484542803	0.571632157	0.679677542	-0.210543165	0.599120088	0.295394488	0.418681109	0.067056015	-0.057046569	0.654640198	1.382657017	1.746528187	0.050998937	2.004259898	0.326965146	0.982587182	1.402251587	1.527986872	0.558025221	-0.469362202	2.12700169	1.088726971	0.200957894	0.527045606	2.082096401	1.915808646	-0.954615745	1.029942595	1.299375966	1.505943252	1.496961007	1.08165295	0.325332298	0.348737444	0.103525436
RP11-158G18.1	1564776_at	0.472975034	0.418272216	1.047222595	1.402658225	-3.16E-05	1.171054734	0.439226947	-0.398467204	1.137578608	1.689238231	0.560609609	0.46399297	0.454196007	0.287092215	-0.283889693	1.900975864	0.4237152	1.723802347	1.150643182	0.526045067	1.332169361	0.163262214	2.166055189	-0.398738972	0.819973038	0.502095107	0.618034126	1.016469434	1.28889691	0.47134127	0.131693123	1.585245434	0.704851519	0.530673271	0.953601909	1.00558467	0.635178684	0.643888967	0.325194234	0.271035964	0.116995997	0.272941442	0.545640465
BC010186	239324_at	-0.395665086	0.743578215	0.588176513	0.698399771	0.683158886	0.609405213	1.115341598	0.645329618	0.771337715	0.691868313	1.476492329	0.207974664	0.559872468	0.316020819	-0.049211145	0.763173245	0.107550355	0.675266383	0.707925562	0.854344805	0.767254686	0.963751243	0.182665858	1.149906352	1.021176019	1.035055869	0.874485381	0.484757983	0.433864815	1.14174059	0.237096694	1.601552953	0.991510998	1.107721878	0.327451686	0.931909635	0.837742825	0.476593319	0.939801961	0.796920559	0.587088428	0.725888232	0.887275312
IFT57	222519_s_at	-0.475324262	1.326345954	1.020986213	0.049119531	0.22574851	1.296136264	0.037144202	-0.235555596	0.452726152	0.683241546	-0.5700351	0.019453984	1.493992341	0.715082862	-0.277195113	0.003125097	0.133488298	1.130393481	1.467322317	1.473037554	-0.722985951	1.616735261	-0.220042138	2.426125363	1.226736754	1.156792413	0.435036994	-0.319107194	1.968904479	1.567201671	0.020271764	-1.062148682	2.457423459	1.792547461	-0.776600682	1.732945382	1.534544047	1.964005604	2.398092731	1.171217718	-0.340879265	-0.009120779	0.283716996
LHX6	224556_s_at	0.466927764	0.51863766	0.715405451	0.470737904	0.43807904	0.506662565	0.3365647	0.458490675	0.451142942	0.420661545	0.53741615	0.448148334	0.445699269	0.452775273	0.406781869	0.197766399	0.395895592	0.37194576	1.080911051	0.838965155	0.70424731	1.642095536	0.501492342	1.163102065	0.639202892	0.931496913	0.925238614	0.391268628	1.531872236	0.48135144	0.432364467	1.373478001	1.408314209	0.987017377	0.403787653	0.734184747	1.112208031	0.989195042	1.57759463	1.209640514	0.215184921	0.511834359	0.419844872
WNT2B	238512_at	0.520768504	0.402381215	0.573294342	0.515325515	1.035959561	1.765880315	2.358090698	-0.000408687	1.226740144	0.457628645	1.263481091	0.743663603	0.656573892	1.362818057	-0.08423238	0.564314557	-0.211329255	1.45154115	1.474946886	0.716720805	0.445381665	0.477495594	-0.27392511	0.753733825	0.381425032	0.917843328	0.000408513	0.979895251	0.780949699	-0.097841348	0.648683096	-0.624610638	0.636435582	0.907230031	0.408640675	0.18438466	0.73359435	0.367001957	0.942881086	1.497806909	0.685423331	1.3219959	1.375608999
FHDC1	226599_at	0.86751404	1.115447875	0.96467343	1.332355286	1.024547201	0.297619905	1.072990702	0.953242886	0.720821727	0.862887278	0.923577684	0.833493127	0.895001253	1.627099424	0.220600141	0.48649588	0.55589663	1.20607491	-0.097004857	0.327285538	0.551268825	0.439141503	0.491395362	0.694967264	0.823424514	0.525141783	0.572225925	0.307145321	0.414101969	0.739327948	-0.195797271	1.413703309	0.971749761	0.74041738	0.877582973	0.586649563	0.310411323	0.88329893	0.999236901	-0.131296864	0.54664282	0.73932933	0.733885675
TSPAN8	203824_at	0.923642408	0.341774364	-0.211791464	1.076593161	1.319084165	-0.885648168	2.386477405	2.275438987	-0.148377671	2.238154013	6.040711118	-0.162531154	3.004270722	-0.995055049	1.025428582	1.250501414	0.39021808	-0.923205332	-0.072446255	0.270196172	1.126941677	1.252134105	-0.659757694	0.588074402	0.675163568	2.658088977	1.148715032	0.391578464	-0.962668219	0.319456084	-1.119701094	0.778027871	0.596239429	1.699286611	-1.155626464	-0.318747935	-0.731879812	1.630702368	-0.041965535	-0.114359105	2.68857121	-1.046763075	1.617094667
ATP2B2	239357_at	1.074567089	1.214455219	1.080554591	0.777917148	1.155941989	-0.066037962	1.121650047	-0.258178466	0.561281553	1.321141323	-3.221135554	0.462487942	1.134441106	1.023401424	-0.984833027	0.837248563	-0.556187864	0.794519425	0.675315078	0.762132512	0.43527409	0.642383936	0.982579369	0.877526436	1.402786835	0.77682806	0.799417761	1.19730896	1.32086819	1.304809596	1.013604468	1.059379507	1.129269167	1.040275323	1.419932653	0.942299572	0.944476175	1.01659851	1.427553023	0.833437264	-0.506928096	0.626055738	0.534883147
PASK	213534_s_at	1.023336624	0.764516523	0.666268038	0.742199334	0.951215436	1.614730195	0.823845863	-0.032627378	0.541893231	0.406632012	-0.499646629	0.706002665	1.188534806	0.238439348	0.775947031	1.58125598	0.195167408	0.471676723	0.561760847	0.225648452	0.735123366	0.07269703	0.485013127	0.691579187	0.633881549	0.251774951	1.22364354	0.888074872	1.11532435	0.8845365	0.709541475	1.80609131	1.416329143	0.899504976	1.303383722	-0.020651656	0.755807285	0.684503689	0.564481873	0.545431409	0.280896586	0.681509626	0.535905638
ELAVL4	234904_x_at	0.500682758	1.666869277	0.258463688	-0.268973378	0.616076565	0.824547105	0.039650372	-0.520172758	0.851491367	0.643836338	-0.338917495	-0.249650931	0.486258507	0.233425244	-0.62821804	-0.054786807	-0.312789978	1.031929967	1.744433675	1.402606276	-0.531603529	1.707420229	-0.47526676	2.901366959	1.253192509	1.129361629	0.341471977	-0.493773835	1.69653312	1.030840739	0.049177119	0.210102043	2.538311437	2.29255461	-0.523167422	1.90310076	1.089082503	2.192129353	1.903916234	1.934397911	-0.670946459	0.009714644	0.634855114
EFNA5	233814_at	-0.236432563	1.269676529	1.805549352	0.73869945	1.299340912	1.652870551	0.140774338	-4.228682182	1.832493902	1.240011286	-2.478722069	0.678281261	1.619123832	1.392417666	-2.850214544	0.409392566	-0.214115209	2.028172852	1.422356001	1.64742748	-1.517196728	1.466172433	-1.114134237	1.853449475	1.064743265	1.452020087	1.004052892	-0.130292016	2.068452412	1.455557639	-0.521378728	-0.424176523	1.938906253	1.856443477	0.074095998	1.284644538	1.434601648	1.706757874	2.291074974	1.403576246	-0.351825979	0.995343698	1.433785247
CNTN5	207452_s_at	-0.322225736	0.290669158	2.620047	0.275972495	-0.131172764	-0.509468335	-0.448234253	-1.020576713	1.51346366	0.863011974	-0.864088174	-0.890214752	1.616066305	-0.011152381	-0.693717832	-0.288205854	3.31241207	1.050254198	2.419742284	2.043622937	-0.855378312	2.145680618	-0.797136233	1.726833571	0.851037146	2.149491004	-0.047619612	-0.969683275	3.052774958	0.733192576	-0.879599484	-0.642382081	2.357145741	2.324215261	-0.652894615	2.235764612	1.359423338	2.381639987	3.248999569	0.32278284	-0.876606187	0.522545941	-0.6281282
RHEBL1	1570253_a_at	-0.574289561	1.917838441	-0.270292364	0.451736203	0.861874555	-0.270020085	-0.43276941	-0.942788481	1.466332313	0.394583614	-0.86549699	-0.148095257	0.537737482	0.856158666	-1.050289317	-0.267297688	-0.407458479	1.014281871	2.372337568	1.538181493	-0.945510453	1.758899024	-0.911218385	2.663272312	1.339235918	0.995774729	0.412547424	0.794108142	2.464053605	2.318722503	-0.658929901	-0.775020625	2.255310859	1.481845739	-0.083322042	2.228368222	1.754816755	2.395471688	2.238981366	2.335869261	-0.485294769	0.025269247	0.070718637
MAGI1	222372_at	1.277400471	0.712678268	0.644910611	1.100227318	1.131797149	0.610891464	0.457395405	0.805210556	0.951085972	0.89801598	0.222797391	1.075732301	0.831609426	0.905363224	0.342274599	1.304072209	-0.046363601	0.69662027	-0.707701122	0.307982297	0.84685015	0.198031914	1.063486928	0.341458199	0.924687032	0.477807553	0.424738099	1.338635605	0.487332605	0.704784249	1.507372944	1.540817856	0.929041056	0.539042448	1.783065177	-0.26299932	0.293557769	0.159113882	0.599188564	0.47236476	0.51046656	0.708596122	0.725469036
EXTL2	209537_at	0.529290237	1.130209803	1.522384437	0.924459469	1.250229735	-0.013660428	0.968548212	-0.81216487	0.824305709	1.152253718	-0.349228825	0.193721792	1.23036191	1.00583327	-0.878842923	0.144461754	-0.258328343	0.626721433	0.787566112	1.052917342	-0.507350479	1.197976011	-0.798556261	1.215394067	1.309014967	1.284520115	0.886630991	0.232912807	1.29078002	1.367800455	-0.212878175	0.411644694	1.651931338	1.42740343	0.182019349	1.384946431	1.165044679	1.56919669	1.64349457	1.125310554	-0.328816702	0.863769677	0.436212487
KITLG	211124_s_at	-0.700193381	0.169615654	1.128963445	-0.36272122	0.090690593	-0.312916444	-0.413614358	-0.839265309	1.423163992	-0.117780647	-0.856955822	-0.384494055	1.018740628	0.638267111	0.49565802	-0.589970047	0.053405964	0.990436413	2.539274073	2.98805858	-0.549419631	2.116888038	-0.827017419	2.703927044	0.689432285	2.142742786	-0.374422691	-0.510228758	3.059362893	1.618299135	-0.905942335	-0.502899048	3.108895244	2.374075737	-0.983779666	2.057830643	1.885555701	1.974007241	3.065622457	1.171692214	-0.914651492	0.264598521	0.188666397
KCNT1	1563608_a_at	-1.508194507	1.033738589	2.003700452	0.3966227	1.282215718	-0.013788525	-0.212190612	-2.821072719	1.223431385	0.59094151	-1.841585566	0.122560877	0.609175121	0.814380858	-2.715204178	0.534061005	-0.293835853	0.665784229	1.988188042	1.98465001	-2.062031233	1.943282912	-2.604435954	2.118822298	1.766925852	2.3596796	1.112392547	0.044181599	2.598360369	1.400331456	-0.809570651	1.283353885	2.248096982	1.957434103	0.092352648	1.133619418	1.831970568	2.299534076	2.767097166	1.97267457	-0.258183504	1.505929384	1.209006919
EPB41L4B	220524_at	0.811231384	1.369694505	0.434022869	0.404902468	0.610652255	0.373876463	0.726317422	0.121316113	1.114139974	0.964998728	0.222830027	1.230621986	0.495530113	0.349109669	-0.319031242	0.445725962	0.504783795	0.655285601	0.606841863	0.805515509	0.552138586	0.294679793	1.231167255	0.323800651	1.327509862	0.309103294	0.963638804	1.558025907	1.753977398	0.848243346	0.896416014	-0.36119529	1.108696867	0.528733732	1.659811056	0.510771167	0.751900534	0.357547726	0.578537165	0.406535582	0.319718503	1.147615787	0.729583745
EMX1	215264_at	0.414546575	0.955048124	1.088131418	0.532662167	1.294969865	1.052207335	0.772158376	-0.183378898	0.875850191	0.657037743	-2.904118021	-0.033693725	0.770253883	0.505718406	-0.376064497	0.34405912	-1.331330414	0.839381346	0.893813473	1.461529398	-0.491731904	1.001858436	0.118170189	1.575834414	1.314292689	1.115891078	0.857888421	0.222676975	1.599783238	0.901432359	0.378622928	1.537233238	1.932085405	1.432952782	0.931642064	1.063093822	0.795019644	1.441117448	1.675443266	1.566581577	-0.485199246	0.918307228	0.544909477
RELL2	1564031_a_at	0.489102867	1.572281669	1.219839541	0.860594978	1.283796872	1.23127068	0.633344065	-0.318655521	0.615382866	0.835556686	-2.795271405	0.09039332	0.536457594	0.979253755	-0.555701784	-0.178222904	-0.280280104	0.399291099	0.718258066	1.234265001	-0.230476713	1.156427878	0.152446034	1.562211646	1.333057059	1.146629548	1.035319152	0.539995716	1.260662711	1.675971707	-0.150462797	0.740640244	1.582351603	1.373880583	0.714718622	1.13873768	1.009736354	1.548875877	1.585888894	1.112338496	-0.874668522	1.116148935	0.462430355
SVEP1	219552_at	0.136536988	0.53415655	0.472648616	1.334565415	0.486800855	0.414951981	1.326944846	0.626416708	0.84713504	1.089625873	0.503402066	0.907824929	0.488161541	1.650537294	0.553479453	0.674588644	0.581239298	0.388824789	0.758140689	1.086631881	0.441351209	0.392090751	0.103606539	1.30952727	0.38147631	0.597023466	1.130177573	0.258462482	0.654720569	0.534155255	0.603556417	-0.578370043	1.470099136	0.375761224	0.401615723	0.375217077	1.501940772	0.695000505	0.074485433	1.118474286	1.47935273	0.315071375	0.991105183
HECTD4	1557529_at	0.459629385	1.135391709	1.854153876	0.720626246	0.567130491	0.246259097	0.248436103	0.337703443	0.288987718	1.351755294	0.104737875	0.684973275	0.719265027	0.651770511	-1.371160796	0.271570058	1.014826877	0.756822792	1.889807134	1.83864162	-0.49944705	0.525218573	0.483034712	1.24398159	0.700758851	2.188360789	0.621562421	1.072251538	0.366551628	0.652858714	0.564953961	0.009771963	0.409552889	0.118890721	1.507428003	0.616391105	0.658574642	0.996320407	0.730968038	1.372710719	-0.009838546	0.649594583	0.675992746
S1PR5	221417_x_at	-0.222685482	-0.346788611	0.341763891	0.711895458	0.582077787	-0.526411937	0.886074672	0.637325435	-0.171248524	1.301657292	3.518091184	0.645761689	1.451886089	-0.162540293	0.566293206	0.210041179	0.623446163	-0.60152682	0.376600896	0.523564365	0.810416368	1.579800113	0.667263059	0.863214781	0.815859186	1.835897928	1.352822581	1.62579416	-0.924031238	0.774219208	0.388575747	-0.591674866	0.920639505	1.143262205	0.328428524	0.230725265	1.942855307	1.024331099	0.267193705	0.853144865	2.140984969	0.356189232	0.642496415
PAX7	1556638_at	0.151955816	1.268610273	0.209108076	1.047075284	1.053335198	0.79859737	0.68538009	-0.120744205	1.35542747	1.123279153	-1.482882974	0.820641286	-0.318056898	1.274596835	-0.329487389	0.547942127	0.271976353	1.568797187	1.581589628	0.714774178	-0.018957821	0.831800485	0.176177857	1.752230241	1.021220445	0.666873911	1.950359937	0.400977884	0.730830607	2.381180636	0.551752637	-0.839794032	1.701881515	-0.380380777	0.678848407	0.258913238	1.006251771	1.768559705	0.965972778	0.989379049	-0.184700185	0.202033244	0.551480187
PLXNA4	234859_at	0.309273528	0.60510675	0.863653768	0.572992084	1.063415964	1.054435227	0.539516481	0.536794951	0.587143745	0.262462264	0.424122232	0.290493529	0.542238137	0.477736381	0.787450937	0.335128084	0.242051113	0.547953574	0.92597793	1.121385214	0.45269885	1.065049248	0.502231703	1.464573443	0.588776941	0.96761677	0.79153363	0.216740551	1.061510786	0.564826688	0.258108098	0.117500232	1.126283712	0.569998474	0.54223784	0.664164229	0.917812019	1.330129084	1.327407075	0.839976352	0.258652545	1.093081722	0.553124442
SHROOM2	204967_at	0.18693102	1.358832381	0.982441299	0.877389009	0.905693316	0.070719599	0.632448588	-0.992319375	1.03224574	1.123690032	-0.002218218	0.28109559	1.446466345	-0.051478391	-0.428141099	0.336343951	-0.552787514	0.73314623	0.919573717	1.025169654	0.042143649	1.089670139	-0.144282129	0.966111917	1.031429428	0.986522924	0.97101168	0.773970171	1.444833163	0.994686809	0.135493762	0.567751226	1.645955871	1.173493723	0.594891125	1.380877145	1.193089432	1.330528628	1.408636328	1.353933837	-0.257498915	0.330629529	0.438674397
CRTAC1	1555958_at	0.39746456	1.363616127	1.611277119	1.421312235	1.112143896	-0.362666496	0.927349908	-0.649791479	0.767867479	1.169296876	-2.128412054	0.423590003	1.543510385	1.357083172	-2.571753048	0.538440027	-0.079897445	0.996205921	0.609745414	0.995117964	-0.740963064	1.667612731	-0.80056397	1.768582951	1.223727924	1.364431237	0.711259915	0.481015335	1.431382428	2.007534603	-1.363654297	0.684252049	1.945212331	1.618353456	0.453526745	0.98613697	1.550041193	1.476288357	1.61481508	1.252576124	-0.602708286	0.633150968	0.350381261
DPY19L2	238784_at	0.771727148	0.424729394	1.208809016	0.79458846	0.404861933	0.821803753	0.508280065	-1.043006138	0.860722494	1.149207329	-2.151495803	0.573869495	1.261062759	1.267050084	-0.528631882	0.948084375	0.246467314	0.825886307	1.257253441	0.810373754	0.215985925	0.653884113	-0.12720143	0.691986019	1.085794665	1.014761833	0.743423625	0.304436394	1.280113724	1.310594897	0.664226318	0.078119563	1.424628791	1.45647048	0.794860907	0.888482746	0.897190618	1.126346033	1.827690721	0.719201756	0.061674048	0.657966918	0.917875399
SPAG6	210033_s_at	-0.063046507	-0.103598092	1.142601646	0.261362075	0.745798723	-0.073388705	1.115930286	0.67531047	-0.252739451	1.360598741	0.761040037	0.209380122	2.046702891	0.608632135	2.139235685	0.331306457	-0.663149564	0.386826063	0.475004962	0.577879495	-0.091079365	0.313616202	0.218906991	0.589854455	1.048436391	0.751242094	0.453233095	0.92270023	0.605094705	0.253197472	0.203121829	0.638379911	1.850478611	2.151755026	0.34573007	0.685380987	0.424383274	1.612614779	1.902187755	1.364136476	0.063233568	0.293205309	0.782811876
CENPF	207828_s_at	0.38438717	1.201398432	0.421672071	0.552579418	0.736011224	1.213645341	0.42384899	0.551762774	1.032389635	0.506040983	0.66361833	0.48617292	0.41813402	1.046268719	0.221638066	0.424122017	0.301924373	0.743632499	0.798064039	1.051712113	0.520464592	0.803778627	0.535433802	1.638752266	0.135908989	0.519103847	0.707708805	0.13155498	1.219359989	1.973230339	0.498148931	-1.109508885	0.480458296	0.417046027	0.860658857	0.950198737	0.859297962	0.500325732	0.634769912	1.758772499	0.462496318	0.887331235	0.485628893
SLC16A7	241925_x_at	0.314132329	1.581561284	1.198093852	1.10147783	1.033167549	0.587921221	0.522602985	-1.24395812	1.213335336	0.85245699	0.796935838	0.296713942	0.933013731	0.868512699	-1.196874493	0.668751629	0.36448133	0.527501978	1.201631728	1.217416982	-0.989492717	0.954242178	-1.681038688	0.981186084	1.482223737	1.113997408	0.701682298	-0.069606528	1.234562387	0.93981783	-0.701550949	0.185398846	1.960400872	1.759550869	0.371556744	1.415274461	0.749308911	0.888652939	2.167511439	1.110187156	0.358766566	0.447760719	0.71719503
PAPSS2	203059_s_at	0.372752558	0.408677519	0.576052176	0.614154141	2.22749271	0.722472058	1.168806447	1.360132584	0.529786471	0.177344809	0.937203054	0.923322788	0.262529134	0.387992535	0.593742995	0.113388326	0.171085744	0.96986146	0.455488675	0.515362457	0.998710376	0.329207313	1.62929567	0.485153307	0.374385391	0.641370028	0.377379996	0.196939103	0.523526528	0.564077159	0.826436301	2.046969435	0.307707128	0.326757532	0.368941853	0.874879572	0.303623774	0.589388433	0.419290673	0.396974776	1.570237328	0.589661201	0.644091434
RDH12	242998_at	1.039229797	1.764796492	0.822865704	0.317745146	0.560507876	0.102197739	0.725978337	0.482943668	-0.009385721	0.676174235	-0.296510268	0.381156653	0.481854933	0.65276787	-0.185469756	-0.203976116	0.170237487	0.457361257	0.880835409	1.015279893	0.179217895	0.705567211	-0.163697076	1.315467632	0.785580682	0.583096467	0.758909979	0.380069004	1.277093392	1.660832121	0.226573635	0.234642456	1.335062437	1.89189306	1.385411157	2.014635377	1.58707796	1.498084067	0.597520782	1.269472892	-0.762711631	0.31801806	-0.04830397
CD274	227458_at	0.290964576	1.63133095	1.281338192	0.313009312	1.185267782	3.155129414	1.594588534	0.265109792	0.7963577	0.715255106	-0.448482289	0.261571493	1.260654401	0.357914083	-0.619667735	0.437928565	0.026974376	1.027416658	0.56039919	0.177203569	0.096645486	1.243780812	0.339952705	0.335326264	0.623266441	1.445175684	0.023708568	0.045480575	1.254666962	0.586524767	-0.582110013	-0.099615179	1.683584268	0.860314164	-0.344519498	1.228540681	0.976795536	1.069329451	1.052999393	0.617823175	-0.094407259	1.074228654	1.045379572
SOCS1	213337_s_at	1.156049008	0.498793832	0.445178333	0.676238699	0.62180761	0.719239351	0.470489074	0.93614725	0.750537305	0.862665464	0.767138641	0.596225019	0.353734528	1.00690679	0.689846341	0.24949874	0.63514385	0.650656399	0.720873197	0.109883245	0.943223265	0.660181755	1.600479624	0.746727326	0.58043988	0.632965846	0.461508758	0.598130772	0.554313105	0.662086068	0.762785322	1.669579421	0.382310781	0.571731653	0.678687895	0.552680925	0.487362552	0.512673914	0.682770317	0.613371627	0.053547208	0.754620226	0.659909401
DIO3OS	223757_at	0.808134014	0.530808386	0.826912728	0.668790562	0.417590936	0.56727645	0.689745902	0.670695878	0.652733183	0.692195956	0.789899235	0.654637357	0.333766848	0.905292821	0.613543062	1.146423877	0.516656449	0.462496632	0.643752589	0.571630895	1.203303911	0.431471382	0.821470222	0.729481509	0.64375185	0.45487601	0.612454888	0.940947005	0.691378989	0.657359213	0.866376209	0.877577084	0.385204937	0.647018065	0.723765613	0.766222493	0.277429813	0.578163144	0.595036499	0.652461438	0.058618373	0.630417494	1.300463194
PPARGC1A	219195_at	0.482516141	1.456833794	1.369470951	1.102759234	1.193658278	0.620499424	1.191481165	0.001072966	0.790323899	0.923952681	-1.606550102	0.375014068	1.098131826	1.232303784	-1.168379322	0.344533907	-0.264277679	0.963687553	0.552188372	0.696975046	0.172531295	0.812368593	0.357325097	0.781888178	1.30469823	1.115821581	0.55300566	0.399508877	0.592739652	0.656967383	0.031826811	0.459543148	1.31612836	1.368927107	0.314596534	1.358857187	0.590290046	1.159095019	1.200462921	0.544295949	-0.075945886	0.847205612	1.475883956
PTPRH	208300_at	-0.326753042	0.22272853	0.484813551	0.679132978	0.508491329	0.557479497	0.644296549	1.852123319	0.098898266	0.297026679	3.364762771	0.272260333	0.655726881	0.317981953	0.584694615	0.304646544	0.147613442	0.10760646	0.00827059	0.425484012	0.350913249	1.339110184	0.984764031	0.755065146	0.874540385	1.011706732	0.546593928	0.609461855	0.189796985	0.893862698	0.185988297	0.693542802	0.69736746	1.411776409	0.506585897	0.377585116	1.103423245	1.30563538	0.433648317	0.590681918	2.002082469	0.011263759	0.5912272
AC005224.2	1569685_at	1.284860078	0.774568649	0.703807518	0.484994985	0.890506617	0.536159855	1.216547989	1.629136498	0.769941299	0.444443914	-0.075645736	0.391644888	0.728029507	0.170110424	1.101699554	1.089724571	0.471387785	0.249308195	0.041381637	0.215016513	1.76303736	-0.189950992	1.27424675	-0.114018693	0.573989286	0.237060584	0.994743353	1.092174686	0.976234869	1.404608342	0.933507904	2.427411825	0.963444234	0.742181825	1.323233605	0.280334218	0.000557638	0.341297756	0.216104416	-0.394067396	0.622978034	0.7318403	-0.658058644
RHBDL3	233409_at	1.565594398	0.299526838	1.016383781	0.860710895	1.375900759	0.183860217	1.665746579	1.220772602	0.594815471	0.647341406	0.443768415	1.110549599	0.755386353	1.264861744	1.153006153	0.744229137	0.249994401	0.371375301	0.125619365	0.21869575	1.022371009	-0.838084051	2.123785136	0.05132031	0.788590001	0.434243155	0.401313825	0.556441187	0.076903139	-0.216481256	1.622475174	1.816999633	0.18005032	0.193113535	0.895818874	0.737152411	-0.441553355	0.04370048	0.650606313	-0.016718362	0.530858614	1.076803012	1.080067982
6-Mar	215422_at	-0.073934523	0.283405865	0.525895578	0.19958114	0.391450996	1.302083287	-0.266349185	-0.158303213	1.020402848	0.423565263	-0.228519599	0.151953478	0.725385531	0.323683998	-0.163473708	0.090447251	0.157942042	1.75576653	1.557365876	1.839590968	-0.171094365	1.873882359	0.240132706	1.947636311	0.285854695	1.620505007	0.265172218	-0.268253817	2.226323989	1.181246336	-0.104687761	-0.346657618	2.354781257	2.226324482	-0.345546421	0.32613405	1.439521866	1.127360231	2.586112591	0.777912268	-0.290570308	-0.115301342	-0.065770368
N4BP3	214775_at	0.763249661	0.780667306	0.625537866	0.635608048	0.67643135	1.138279288	0.18410151	0.538992603	0.994853901	0.954846884	-0.508806247	0.725146508	0.776584273	0.578727086	0.242887572	0.538176575	0.433941388	0.432307803	0.939878596	0.695754591	0.379237005	0.777945923	0.786110866	1.126576589	1.082487599	0.898238154	0.62064027	0.400737598	1.234077892	0.73004515	0.793458868	0.689199399	0.687045186	0.674798958	0.734944117	0.829110613	0.966277256	1.024790854	0.693848659	0.980429345	-0.601065993	0.622545175	0.346579116
XXyac-YX155B6.7	236315_at	0.878955684	0.759751883	0.615508958	1.002241936	0.487052035	0.534951057	0.960057256	0.703143235	0.714574096	0.513178726	0.60162911	0.470449715	0.669396103	1.151926535	0.430715822	0.730086985	0.456842413	0.704231815	0.597003055	0.587749114	0.726820582	0.652250321	0.849019014	0.738523844	0.682731491	0.453576576	0.489501935	0.630750167	0.708041789	0.704230486	1.044154804	0.031117783	0.658509658	0.574142014	0.767915858	0.724371571	0.659325807	0.716207172	0.630205363	0.702599391	0.494400659	0.65715	0.746144105
STAR	204548_at	0.406364146	1.544518424	0.941421791	0.397382849	1.549417324	0.733222691	1.101448515	0.23027902	0.735944873	0.753634742	-1.734684286	0.414256032	0.241437271	1.024428906	-0.132231606	0.035960265	-0.199453988	1.460694604	0.974352728	1.201874708	-0.109914775	0.906313556	-0.349411516	1.125671069	0.491004003	1.095732925	0.974353315	0.226469071	1.202418599	1.052460273	-0.365468437	0.468398661	1.614190522	1.134924501	0.122505482	1.322983531	1.161322422	1.234533203	1.051644117	0.716077462	-0.27511305	1.09138002	1.009188775
NXPH2	1559355_at	0.062290155	1.319648973	0.46943466	0.334445739	0.276475822	0.164348255	0.29443819	0.133322706	0.664298327	0.769894511	0.125429854	0.300969818	0.94815601	0.333084088	0.009764368	-0.053647771	0.106923943	0.167341612	2.102640866	1.267122736	0.130056688	2.006841603	0.177412681	1.023543508	0.719273614	1.220039529	0.825687138	-0.009830906	2.264844153	0.312672492	0.307502786	0.219764654	1.126962287	0.780236597	0.068549062	0.536112995	1.347952353	2.541627584	2.334788696	1.112266425	-0.370164935	0.213337078	-0.106174399
MPP7	238451_at	0.668190758	1.161064386	1.379605105	-0.168959359	0.93544715	2.406720383	0.545992282	-0.687416279	0.964840264	0.789300573	-0.717897822	-0.229106796	0.913946979	0.744393458	-0.718984911	-0.074521868	-0.494457188	0.517688711	1.258768428	1.621824392	-0.493641591	1.027708087	-0.337151379	1.556506275	1.404916198	1.407908891	0.336162711	-0.452545887	1.377971954	1.1368417	-1.289423706	0.474064983	1.644140084	1.21440685	-0.04485661	1.783755933	0.944972358	1.769604106	2.268736885	0.771609771	-0.259859414	1.029341636	0.431959433
LOC100506699	216259_at	0.833436616	1.615067965	0.090995661	0.881063378	1.273511891	0.480450851	1.529337019	-1.03137373	0.263270628	0.715049114	-0.55809495	0.836973829	0.749884333	0.917804077	0.127465297	0.729745305	-0.408136405	0.816562599	0.56999031	0.561825353	2.167270663	-0.07229699	2.033371196	0.841600988	0.507666181	0.492969272	0.734372416	1.467559018	0.876436635	0.814929432	0.737365656	0.835760075	0.754511369	0.775739667	1.226973323	0.762675974	0.591761649	-0.110398836	-0.126184755	0.831803808	0.449969524	0.739271255	0.181895735
HMGA1	210457_x_at	0.631174145	0.536736476	0.572115691	0.694313788	0.502172116	1.154256748	0.263763504	0.707650237	0.800182924	0.446924744	0.622736792	0.5631345	0.28063758	0.679889097	0.573748919	0.280093526	0.517141523	0.610762228	1.009742515	0.757182361	0.650769154	1.073971211	0.588173634	1.191270545	0.615116803	0.977627667	0.569939483	0.22539044	1.045938952	0.75554881	0.029982725	0.522867489	0.947690766	0.665737849	0.482848799	0.854886451	0.932994689	1.102003648	1.238625587	0.765619269	-0.122424094	0.636617846	0.520134662
CTSZ	210042_s_at	-0.376167216	0.603593447	0.173315004	0.130858931	0.103370603	-0.451010571	3.074221117	1.194987195	0.209511509	-0.486934394	3.751343313	-0.674449636	-0.115986699	-0.440124107	-0.249886454	0.037509862	-0.504896771	3.396181277	-0.620562796	-0.284994689	3.98240415	0.20488454	3.735830504	0.75082943	0.053839105	0.082958955	0.483300996	-0.101289665	1.257854077	1.491906802	0.99032589	0.505889203	1.00502243	1.850609704	-0.577290235	2.847243102	-0.492377738	0.280816906	0.471053514	0.57256773	0.415262182	0.18447391	-0.004130573
CRH	205630_at	-0.012709611	2.893094948	-0.221181112	0.801580102	-0.635401123	1.136058991	-2.444692156	-2.670036469	0.82661804	2.873227991	-2.68908729	-0.669421638	1.610154248	0.869618449	-2.550559698	-2.318683734	-1.085817991	-2.393798326	2.50609081	2.031995618	-2.579136185	3.083331843	-1.907183997	3.069179963	1.577223652	1.522248079	2.356132821	2.862886168	3.845367304	3.150009463	-1.52534961	-0.263182734	2.91051227	2.378721492	3.102655108	2.691428527	3.019647301	3.204440934	2.62719832	1.646623048	-2.259353332	-2.357873163	-1.589578654
LOC100506388	238091_at	0.917772539	-0.47130867	0.57839466	0.608331608	0.600983216	0.450209458	1.621838502	0.626294089	0.636908364	1.407652463	0.451569528	0.623843925	-0.219021418	0.631736461	0.471709702	0.540837392	0.371284627	0.303789397	0.633642961	-0.038582479	0.587919974	0.654053919	0.712023431	0.966217001	0.631192588	0.616223491	0.620851373	1.001052495	0.544919267	1.245174474	0.606155177	1.062059525	1.694504486	1.275385139	0.625749562	0.673105093	0.592818954	0.720188179	1.008944337	0.493210053	0.335088284	0.449121513	0.498652928
PPM1L	236339_at	0.395264543	0.314162267	0.434998577	-0.011063784	0.393632012	0.526170999	0.191147216	0.198495662	0.411049686	0.361244965	-0.076926097	0.580601478	-0.129452205	-0.169459086	0.12991351	0.569171894	0.717497493	0.420302482	1.672219344	1.547843	0.446701835	1.942468714	0.524810714	1.853202446	0.374852529	1.317599177	0.259187143	0.22516731	1.442518863	1.483614179	0.314978947	0.180408618	2.073919437	0.83425168	-0.007526301	0.90446799	1.277047673	1.256637159	1.824080816	1.372303575	-0.31751066	-0.117476205	0.378118602
SNX16	219793_at	0.780868757	0.919124186	0.734058117	0.744672537	0.583828193	0.61104383	0.523408897	0.350318908	0.953687126	0.529124688	0.906059672	0.454553367	0.61131584	0.716094939	-0.096016033	1.006214063	1.078879632	1.056018617	0.253976321	1.062278272	-0.219847543	0.597163762	-0.057369596	0.914769318	0.556884335	0.706297581	0.852446682	0.069998373	1.182297822	1.363553502	0.081701892	0.414412894	1.065543706	0.960492138	1.14446828	0.946339352	-0.370349811	1.122424574	0.775426162	0.992605593	0.389237047	0.8233257	0.186752944
CNTNAP5	1553418_a_at	-1.517384219	-0.874824762	2.437851351	-0.914831652	-0.256487617	-0.879995702	-1.087923587	-0.96763034	0.95269945	0.390970829	-1.674962361	-0.933883523	1.351406877	-0.911022344	-0.969807174	-0.941502675	1.520416566	1.27057738	3.16396383	2.710552111	-1.572903805	2.839825709	-0.924629206	2.85697181	1.994782954	3.171310926	0.807641372	-1.459415367	3.145456388	1.704392609	-1.014440231	-1.20175335	3.050202679	3.19090653	-1.05308748	1.848635839	2.382603983	2.50698016	3.1996155	2.734774425	-1.048459769	0.0872453	-0.918914298
TPM3	214365_at	0.173486559	0.737937038	0.667992009	0.74528484	0.509870221	0.464148385	0.491635278	-0.623385458	0.571649727	0.665543764	0.639959858	0.343310597	1.096093416	0.766240391	-0.909964735	0.279899732	0.533820569	0.877280472	0.782842482	0.947496502	-0.554258044	1.472212203	-0.39831242	1.748994631	0.687587758	0.880273951	0.626625846	0.083946667	1.350286372	1.245778576	-0.088871465	0.740708453	1.448807094	1.228905542	-0.119897955	1.213120975	1.538345709	1.329603094	1.299121077	1.452889584	-0.074174672	0.501706742	0.75018371
LSMEM1	1569852_at	1.440503485	0.557359504	0.688537485	0.463192723	0.609884288	1.559435328	0.517351593	0.997161882	0.477073186	0.160556113	0.116738691	0.363855669	0.674657608	0.986547389	1.659044611	0.765830638	0.44768075	0.206277753	0.623764718	0.601992346	0.470813586	0.637916789	0.593012169	0.487142819	0.673025107	0.920685843	0.465915345	0.528510309	0.781886668	0.395153418	0.923680512	0.719519132	0.660505993	0.492858452	1.090783665	0.565795533	0.513813509	0.458294327	0.579130706	0.873604081	0.367938414	0.472446908	0.5078265
PNOC	205901_at	0.169200907	1.788254132	-0.284755615	0.139535243	-0.647810305	4.219692056	-0.746875763	-0.535954945	-0.000896134	1.106776039	-1.730989506	-0.627671348	1.315518874	-0.052062855	-2.332181249	-0.665500142	0.278607262	-0.559632012	1.741170802	1.620878579	-0.58848047	2.734265966	-0.423009117	1.818462846	0.513204705	0.239416373	1.483439693	0.147700439	2.850204004	2.178795991	-0.033011169	-1.842177057	2.589207391	2.06068158	0.349367203	2.585396446	2.384001993	2.660512588	2.134707365	1.392811097	-0.898465721	-0.274412495	-0.184330143
LOC100506014	229880_at	0.832948247	0.737693769	0.574944348	0.746402292	0.740687041	0.43723328	0.777427711	0.839207417	0.590729434	0.497380085	1.178312766	0.644615609	0.093500953	0.56814012	0.687889417	0.281016633	0.584470362	0.377631311	0.589369064	0.741231821	1.316568002	0.833492236	0.638629116	0.630464371	0.561064093	0.421448241	0.722997713	0.778244748	0.608963343	0.846827208	0.770080299	0.620460574	0.726263006	0.840840813	0.663122607	0.638629023	0.60624199	0.625021398	0.591001181	0.629647858	0.216243761	0.677275769	0.572494874
SLC47A1	219525_at	0.332504009	0.953290572	0.78754714	0.597310337	1.236059668	-0.477704157	1.526449072	3.854740349	1.968702288	0.148254723	-0.983096674	-0.016400866	0.260381738	1.470656909	3.827797181	0.600848714	-1.231302093	0.852048232	0.651742503	0.021156897	0.776116709	0.373054141	1.022417956	0.577171144	0.550771555	0.395369737	0.475112802	0.173565102	-0.80755621	1.125019536	0.574449942	1.598780945	0.853136559	0.525734148	-0.181054637	1.113861693	0.448713336	0.544240449	0.580709135	0.102804174	-0.370475065	0.51648077	0.678685281
PRR16	1554867_a_at	0.79969684	1.062871193	1.264266482	0.368329971	0.602928104	2.358059294	0.355810374	0.379215819	0.6214347	0.997826025	0.631776219	0.378671421	0.462767467	0.592041338	0.060521976	0.386836766	0.585238414	0.088553853	0.654637907	0.58714288	-1.03381527	0.729752787	0.460863635	1.561731574	1.530161957	0.605649547	0.359622257	0.225448561	0.593401964	1.189422098	0.197144996	-0.82549438	0.839703587	1.298013885	0.427115251	1.875528061	0.367785585	0.833171844	1.662973001	1.573979401	-0.010509846	-0.020851481	0.305461856
LOC101928521	238085_at	0.498339929	0.349470588	1.181177753	0.399546829	0.903850888	0.41696477	0.991485094	0.48228245	1.04618859	0.52528303	0.450711797	0.397913008	0.487997376	0.520655374	0.437921217	0.215297762	0.36552816	0.323887675	0.82683164	0.356546356	0.420230896	0.399818589	0.735115306	0.228088956	0.63768304	0.569915769	0.749539845	1.293850184	0.509769406	0.283879824	0.499700698	1.965427542	0.283609145	0.190259468	1.073947706	0.382401429	0.851597144	1.107695702	0.317900128	1.792711784	0.387844462	1.554848096	0.444996697
CCNB1	214710_s_at	0.017595288	1.961874176	0.542310555	0.575514003	1.512817348	0.505570047	1.051513823	-1.091438693	0.481348236	0.344181979	-0.322871818	-0.619249498	0.557279405	1.789599226	-0.494057155	0.861822003	-0.043911222	0.198578638	0.894481292	1.252092979	-0.636666072	1.46165255	-0.945018753	1.867981126	1.090160093	0.89611294	0.729010611	-0.72729418	1.516355754	2.16054753	-0.645102563	-0.439002305	1.450222393	1.076824899	-0.017512993	1.755036381	1.268421338	1.489684732	1.771637152	1.520710633	0.105501887	0.40324045	0.681110265
LOC389332	237450_at	0.662146697	0.388085582	0.592746444	0.614790963	0.967504558	0.623772676	0.551378201	0.013599323	0.831154821	0.60717102	0.207918458	0.559270852	0.47109296	0.659696631	-0.384291803	0.362775088	0.572063677	-0.732378464	0.885858424	1.389618021	0.438978475	1.123449544	0.415845399	1.066024763	1.618772965	0.551922991	0.557094876	0.490687903	0.928314149	0.780261042	0.484701175	1.082575139	0.975940994	0.678475262	0.579410633	0.923415821	0.940832849	1.173254743	1.14739951	0.904365094	-0.059881883	0.632481719	0.476536085
DCBLD2	213865_at	0.702408075	-0.664901514	1.343333625	0.490126267	0.18367884	0.447670172	0.328737218	0.219875032	0.879580701	0.544557494	-0.503785765	0.363845019	0.859712781	-0.049558462	-0.340220175	0.078899711	-0.912835098	1.975550805	1.513703622	0.855903292	0.430524649	1.018924322	-0.272453279	1.509621362	0.855903532	1.551532358	0.410929786	0.05086747	1.69060393	1.3996691	0.833859342	0.682702999	1.461721116	1.563780235	-0.297220132	1.134319132	0.97374608	0.879581015	1.902342098	1.36292957	0.245186403	-0.176381646	0.18721691
PDK3	206347_at	0.648322685	0.614847206	0.848084267	0.77269723	0.585454376	1.533099817	0.439578247	0.605049462	0.6148473	0.633625944	0.096662081	0.703024752	0.621922923	0.846995409	0.562321369	0.495370878	0.298330798	0.538371189	0.959124099	0.918845076	0.45182544	0.660025087	0.576201396	0.841553006	0.657303139	1.181474836	0.477409381	0.508434738	0.748202899	0.989060511	0.592530806	-0.500091838	1.345584862	0.519865028	0.692955256	0.492921808	0.572662505	0.67717057	0.65485399	0.643151521	0.335343759	0.612125991	0.618112802
PPARGC1B	1555282_a_at	0.543066624	0.674518141	1.225087824	0.641586905	1.257746808	0.565111062	0.631516701	0.566199863	0.878361944	0.313639419	-0.978555694	0.08448381	0.349563776	-0.052954738	-0.141404743	0.114422599	-0.38362254	0.245872382	1.000288077	0.934153829	0.384944332	0.897141041	0.972800714	1.290133181	1.15160655	0.610288736	0.934971223	0.631517167	1.121397217	1.154327854	1.05390269	0.876364335	0.990218481	0.825292382	0.758885596	1.190524914	0.827468834	0.860945243	0.40998272	0.739835576	0.362083023	0.851147516	0.206410299
TCERG1	229706_at	0.807135533	0.581790666	1.361515725	1.248027436	0.275343478	0.729298599	-0.078187201	-0.108940015	-0.279853665	1.528892127	0.018972662	0.669151703	0.318616023	0.332495416	-0.355785051	1.102152176	0.425573813	1.659526575	1.270888898	1.461941612	-0.350342054	0.497149914	-0.428450085	1.090177305	1.481808652	1.466295608	0.872997579	0.935320337	0.331951548	1.529707525	0.17083624	-0.4704148	0.258741658	1.106778719	-0.119554415	1.550119921	0.745355583	1.348997423	1.977675946	0.389376606	0.011353223	0.758147939	-0.595826473
OSBPL3	209627_s_at	0.582165098	1.715692873	1.111778982	1.265819304	0.724774936	1.612546276	0.873642584	-1.163168534	0.667622403	1.227718776	-2.143744807	0.589240475	1.053539006	1.03013278	-0.676826047	-0.05712831	0.586248042	0.25966081	0.533721612	0.601760688	0.506778016	1.303648672	-0.243009774	1.141444693	1.151242196	0.736204978	1.119128582	0.918277379	1.302288339	1.310180601	-0.126527357	0.149626822	1.500690304	1.426119592	0.899497706	1.309637858	0.748179021	1.30310557	1.358080117	-0.008956439	-1.028723521	0.368251735	-0.036172481
CNTFR-AS1	1556771_a_at	0.928174046	0.374337645	0.619548704	0.826931271	0.450541203	0.656017788	0.65765098	0.69602516	0.704462553	0.595872355	0.941508932	0.566478121	0.43285072	0.99376246	0.443464815	0.619277586	0.626626032	0.764881142	0.516131365	0.643771241	0.585530138	0.354197678	0.672620856	0.55940312	1.000567445	0.912932935	0.638600759	0.384407396	0.51885154	0.789373864	0.629347387	0.606973535	0.710721591	1.000567084	0.449451501	0.679152079	0.540079261	0.651392408	0.707182939	0.446730732	0.602676171	0.632069575	0.360457213
LOC100507560	231379_at	1.278679572	1.247654499	0.65571525	0.800502443	1.495859886	0.358793905	1.237855532	0.303818265	0.550391446	0.566176477	-0.068490848	0.754779435	0.537871539	1.377470954	0.673133775	1.133076978	-0.178440584	0.733824084	0.377573011	0.348723962	0.783900563	0.341919729	0.243400378	0.648911758	0.883509932	0.666329309	0.390092033	0.927326922	0.325318251	0.712867611	0.793698822	1.062506656	0.856021659	0.763761433	0.843502249	0.360971457	-0.057332306	0.260001079	0.668778492	0.158759561	0.379750366	0.656532798	0.632582037
PLS1	205190_at	-0.014344525	1.718470045	1.304793128	0.975484479	1.754122222	0.762115074	1.197563488	0.495130252	0.794773506	0.590929059	-0.498509492	0.073288703	0.493769056	0.902274057	-0.083199617	0.731633796	0.111119074	1.769090635	-0.019787282	0.467098415	0.069207208	0.705506345	-1.357159567	1.469719927	0.658695918	0.698974883	0.530783122	-0.435641617	1.717652693	1.781337008	-1.126915852	2.200228274	1.478972478	1.703229189	0.566707039	1.405218214	0.235221569	1.27676124	1.024745048	-0.1643022	-0.830811281	0.340002514	-0.023870499
LOC154761	227868_at	0.864429993	0.506272685	1.998228799	0.358763754	1.077255169	2.562407294	0.812719018	0.758833504	0.486677411	1.036431733	0.601254561	0.352504421	1.740225875	0.477695769	0.43905052	0.050684456	0.313042757	0.979007265	-0.105532211	0.439594416	0.824149592	0.000335532	0.646161367	0.538387182	0.822245158	0.065108203	0.662762596	-0.024430208	0.406935193	0.01856923	1.262865781	2.253176955	0.026734632	1.104198423	0.488310158	1.169788612	0.470075545	-0.109887156	-0.112609335	0.608331513	0.348967179	-0.335503998	0.552266393
SNRK-AS1	237942_at	0.936166929	-0.004130428	0.502078299	0.851254278	0.821861374	1.831830758	1.051016205	1.709632959	0.664011271	0.418255266	-0.094486431	0.402469192	0.539636081	0.013014678	0.98706032	0.59651701	-0.461079208	0.535281997	0.914667077	-0.2074303	0.845538866	0.42260956	1.808425746	0.186106235	0.1020101	0.526028135	0.443838419	1.104631208	0.591617668	0.551882742	0.877926077	1.809122995	0.563857973	0.238360468	2.114872146	0.564402364	0.548617135	0.282449532	0.388862142	0.658568518	0.265031516	0.527117891	-0.126873003
ZMYM6	219925_at	0.655902787	0.597389389	0.83470887	0.751973609	0.552755477	1.543946092	-0.246565842	-0.128721084	0.987115927	0.450153385	-0.090620269	0.194870359	0.660256705	0.718225532	-0.332565796	1.129453426	-0.152398847	0.526084441	1.222531326	1.278866574	-0.196216216	0.81456929	-0.02013079	1.17245436	0.826271463	1.143061345	0.549763393	-0.210640092	1.386911573	0.986571125	0.718498584	1.292078956	1.116934336	1.336291901	0.005722339	0.934318719	0.833075882	0.682846619	1.039369347	0.528261844	0.235423051	0.469748888	0.501590375
PCP4	205549_at	0.971671342	1.74921875	1.304789157	1.567690975	0.966228446	-0.125115393	0.705775269	1.452841046	0.544114303	1.012222528	-1.946380368	-0.002374364	1.635729971	1.696692282	-1.129641215	-0.762503952	-0.235066898	0.74142686	0.212903221	0.105400373	-0.46095646	1.567964956	-0.534165294	1.935101274	1.492849379	1.063658593	0.997799078	-0.650376329	1.324655786	2.439676696	-1.293477758	1.25309252	1.772081839	1.887202383	-0.462862004	0.848384539	1.167623639	1.649066004	1.42970899	0.848111516	-1.885962094	-0.140898635	0.460292048
INSR	207851_s_at	0.175647357	1.618615587	2.469645412	-0.009691321	1.113222611	1.827630446	-0.267967557	0.514479928	-0.089160368	0.091006768	-0.708859263	0.571631866	-0.107667266	1.080291247	-0.547470666	1.23188315	1.102064606	0.423852324	0.761053572	0.988303092	-0.18604786	1.716863186	1.602014017	-0.00207096	0.528359775	1.210381819	1.225623035	0.906656899	-0.395607902	-0.162371239	0.37159923	1.006802331	-0.023842866	0.576804216	-0.201288922	2.264713177	-0.354512664	2.09679315	1.978132098	-0.216801407	-0.338998844	-0.382543337	1.713053365
OPRL1	206563_s_at	0.128006549	0.413225672	0.606183041	0.71314071	-0.246208507	0.940661862	0.258368044	-0.447058947	1.13470973	0.827174179	0.313616202	-0.298734586	0.611353803	0.691367821	-0.501761532	0.131272597	0.370497429	0.351173628	1.068031825	2.44078414	-0.455495127	1.341275436	-0.378747148	1.533962165	1.065309942	0.499770387	0.977949105	0.142430561	1.292831624	1.004074183	0.063777649	-0.373945384	1.332295013	1.075652286	-0.278322689	1.215812331	1.640374474	1.247110018	1.93593491	1.519265517	0.064866714	0.123107284	1.033739717
CCNE2	211814_s_at	0.00278719	-0.801432425	0.83367657	1.324101291	0.533761275	-2.376125574	1.519780405	0.284739404	-0.168127136	1.604421894	3.703012855	0.201459096	2.080420844	0.436057232	-0.536081502	1.384520292	-0.074505461	-0.933701189	-1.375136834	0.880487824	0.107294305	1.951148168	-0.186361755	1.318930525	0.953697107	2.272019306	0.853816846	0.692972926	-1.118494654	1.914406469	0.646435407	-0.698346336	1.359209659	1.950603905	-0.812320059	-0.363806298	2.064909057	1.535839067	0.412107948	1.145839354	2.564586692	-0.898592365	0.92866033
RORB	206443_at	-0.317935106	0.035322672	2.603926572	0.293598025	1.022975091	0.976708448	0.074239616	-3.554136703	1.640768521	1.265193826	-4.075859119	0.586709604	1.49924703	0.674343405	-2.365088584	-0.02074083	-0.666565961	1.23770535	1.988855165	1.957012753	-0.429247082	0.667811668	-0.591995043	1.576811277	1.554767121	2.083020247	0.634610088	0.054374098	1.779838868	0.672438196	-0.132325056	-0.168648968	2.149699229	2.215288877	-0.022102753	1.659546715	1.401815187	1.798074577	2.078666325	1.786915894	-0.260782432	0.788377847	0.95003737
UNC80	243836_at	-0.427169689	0.59831289	1.24577012	0.379227023	0.903398513	-0.300345322	-0.742598205	-0.527867045	1.582427528	0.84706286	-0.641356408	-0.063842948	0.918367533	1.38701826	-1.575666071	-0.038531209	-0.158551578	1.691289243	1.764771613	1.983039412	-2.128957924	1.528267996	-1.432239313	2.117484939	1.43138077	1.649921209	0.544426827	-0.840846375	2.553749856	1.672237587	-0.565152283	-1.550817936	1.990932721	2.150960781	-0.843023315	1.241960962	1.311087452	1.443627867	2.217365672	1.780283933	0.035223137	0.744732892	1.200320411
FES	205418_at	0.615860432	0.702678641	0.020384143	0.664031939	0.950067241	1.023277214	0.619397797	0.601980464	0.075087192	0.548093395	0.567960479	0.428888797	0.193475164	0.345337326	0.566328281	0.488492078	0.164082648	0.545372591	0.448758049	0.599803372	0.666209309	0.408750441	0.598170895	0.667569725	0.810179014	0.682266209	0.532309877	0.377723919	1.232020304	0.627290531	1.220046156	1.32500963	1.39885238	0.526865881	0.931560829	0.700773053	0.552719972	0.746223579	0.794122702	0.662127369	0.513802496	0.575310007	0.353774606
STAT4	206118_at	0.592327	1.470301381	1.454242445	0.608111661	1.338304601	-0.012402483	1.115137012	-2.927461586	1.429205658	0.994301223	-3.699294183	0.2649231	0.915647172	1.275981253	-4.810776421	-0.014035709	0.033864438	1.312993866	2.013250601	1.364431405	-1.023732806	1.219101283	-0.162087913	1.498604323	1.325513408	1.636042948	1.535890712	0.585522446	1.731568633	1.043288364	0.179739316	-0.131270255	1.780829502	1.228626257	-0.198830249	1.874452173	1.34211493	1.556029354	1.437369604	1.631961587	-0.490852745	1.395458581	1.353545579
SCN8A	207049_at	-0.633849366	0.67195283	1.675661855	0.50757059	0.921247336	0.461033013	-0.54920988	-2.055589976	1.497672806	1.038002044	-4.176770299	-0.28521835	0.885050292	1.236674823	-1.515905437	-0.131721988	0.374487667	1.50447665	2.15928397	2.170713139	-3.13033227	2.059673342	-1.3139658	2.723189092	1.718391439	2.314138856	0.990647198	-0.683653685	2.417830512	1.738802115	-1.355877917	0.052059837	2.423001623	1.867532226	-0.771288912	1.362411815	2.027287838	2.262430241	2.196568521	1.939108825	-1.094063915	0.797417789	0.742169405
STK24	215188_at	0.718039172	0.664152394	1.137158154	0.70715254	0.61516418	1.062315855	-0.543674514	0.869356918	0.683475845	0.755324647	0.713140006	0.692183633	0.657075346	0.369407072	0.582778146	0.633942724	0.663880879	0.667962317	0.518005097	0.56699299	0.511200729	0.038466524	0.736001696	0.266532544	0.649183805	0.646189483	0.925421769	0.750969684	0.560187957	0.641018609	1.230779792	0.886917573	0.605638928	0.611354465	0.839964262	0.547125914	0.405604032	0.520726069	0.597201718	0.576518462	0.548486539	0.577607488	0.612170446
LMTK2	206223_at	-2.110336634	0.103104676	1.145187867	-0.151089436	0.42588045	0.263948544	-0.23300824	-2.400454517	0.873032712	0.104465356	-1.073424651	-0.235186	0.461260111	0.454184107	-0.397117111	0.012476853	0.00295133	1.181928993	2.1527074	2.27381678	-0.83038922	2.306474866	-0.176126916	2.868476983	0.971008073	2.023977655	0.527122696	-0.570752556	2.870653605	1.072793396	-0.488833101	-0.526665347	2.526104227	1.895520173	-0.72533781	1.267930231	1.476127761	1.998667633	2.967540358	2.488820123	-0.30376818	0.025813237	0.476229762
RNF144A-AS1	1556797_at	0.577659206	1.477677846	0.32972501	0.874308471	0.979904833	0.748300467	0.152279617	-1.972165848	0.714009039	1.248250762	-1.996388093	0.446207945	0.980176986	0.402934855	-1.751719722	0.186299352	-0.377606169	0.702851131	0.886828398	1.422974398	-0.478576121	1.082507424	-0.667724009	1.953678187	1.049032239	1.085229315	0.555887895	0.777149763	2.242434342	2.16296503	-0.688408001	0.875999871	1.305947473	1.134217259	1.197084968	1.535374575	1.293155742	1.884822561	1.791199946	1.841821719	-0.847890584	-0.056734719	-0.083134664
TOX	204530_s_at	1.023726946	1.226210342	0.670740558	0.421718276	1.662475324	-0.38331723	1.110816362	-0.611384138	1.142385989	1.09666451	-0.921097557	0.522959662	0.89635773	0.310950926	-1.328785808	0.39749698	0.009403073	-0.017540885	0.973378148	1.580284777	0.636992975	0.616309795	0.758103241	0.767083963	1.170418832	0.735785304	0.505543422	0.792939122	0.479687411	0.453560247	0.783141888	-0.726314637	0.743134307	0.770622551	0.873224348	1.426517144	0.423351409	0.448117984	1.302685374	0.681354987	0.163443342	1.323098742	2.049208596
LOC101928433	244570_at	0.49164718	0.499267188	1.57890713	0.7703339	0.300321148	0.945329774	-0.009392009	0.166692824	0.489741755	0.528932622	0.586900661	0.455993596	0.451095349	0.567305465	-0.876206953	-0.161253383	0.1517248	0.283448064	1.092566173	1.18482724	0.496000859	1.332063181	0.591800801	1.736213725	0.660927887	0.977172638	0.574383091	0.397753247	2.054363678	1.249871867	0.152269881	-0.132581404	0.91974745	1.080047168	0.348220406	0.605408045	1.2240173	0.863684371	1.331790331	0.650041744	0.059736531	-0.181120733	0.466336124
STX3	216985_s_at	0.064050372	0.08092394	0.427376825	0.098341532	0.04962575	-0.063319174	0.161752917	-0.036920222	0.878339342	0.081740336	0.203393378	-0.038825885	0.243128335	-0.020591201	-0.024944512	0.085550564	-0.320777283	0.142974591	1.881232255	2.166723638	-0.051072229	2.016765864	-0.107679702	2.469905091	0.352534365	1.052790571	0.376213023	-0.052704807	2.136241433	1.050069085	-0.052432343	0.143095575	2.109570512	1.569342246	-0.158574058	1.303718452	1.093885996	2.662591238	1.426187344	1.507018636	-0.021950493	-0.024127441	0.079834513
LYPD5	236039_at	0.487901605	0.654461113	0.565737832	0.526003288	0.492800629	0.678410268	0.43591945	0.621801797	0.616359485	0.657726519	0.075585888	0.464495447	0.379855478	0.440273786	-0.121182156	0.073409229	0.352641478	0.97288282	1.050991974	0.958730966	0.500148359	0.806868198	0.511035216	0.909743693	0.655821658	0.987851564	0.595132102	0.362710351	0.666163306	0.990028335	0.62017001	-0.701643861	1.365603073	0.910559221	0.458508418	1.356350563	1.018060115	1.491883668	0.769854491	0.995744416	0.253848317	0.351008267	0.624251498
CNTN4	237177_at	-0.441530354	1.910982656	1.361499555	-0.059696111	0.80603058	0.915164514	-0.298649425	-1.323858702	1.456210238	0.717580227	-2.785878777	-0.323959866	1.341632286	0.974493997	-2.631021527	-0.278508692	0.430728666	1.326663607	1.885127235	1.862538595	-2.029013859	2.417735745	-1.182609459	2.647979401	1.400962041	1.484513673	1.262980123	-1.232958611	2.450665719	2.271587567	-1.799041528	0.136071266	2.414469777	1.986641056	-1.050887169	1.909893468	1.827157468	1.859273151	2.325202468	1.548470657	-0.956448311	0.281315577	0.053792823
AMMECR1	236760_at	0.710764696	0.620137064	0.545021512	0.273682499	0.824796931	1.632282829	0.426905679	-0.410516644	0.939919582	1.020477808	0.639459086	0.611699115	0.814999629	0.874601289	0.484875509	0.422552081	0.622586499	1.296171101	1.246367041	0.475622213	0.251910167	0.535768313	0.685998976	0.699878334	0.592104696	0.430443185	0.454122081	0.354240791	0.695795384	0.893379453	0.596731768	-0.354363004	0.679466768	0.878412328	0.556180022	0.587750746	0.622585749	0.8683428	0.65116221	0.725733131	0.226600144	0.552642959	0.603262903
S100A9	203535_at	1.100281354	-0.863049082	1.36726409	-0.775143352	0.785124146	1.590432052	2.081944601	1.213225328	0.576925407	-0.792016468	3.221732031	3.374955579	2.621629372	0.794649091	2.176383479	-0.937619815	0.438126639	1.009108997	0.064457152	0.00757615	2.894056984	-0.463252644	2.820848075	-0.793105514	0.728787858	-0.919658332	0.75001713	-0.188103047	-0.45753808	-0.871487242	2.061806261	2.680293409	-0.426511943	-0.893258635	-0.6080403	0.431866392	-0.767795575	0.092217453	-0.770244131	-0.672268264	1.030609193	2.110795185	0.030981809
LIN7A	206440_at	-0.682904732	0.312095882	1.821469814	-0.808912936	0.678417029	1.189524763	-0.75475471	-0.812995728	1.304919027	0.755709198	-1.054669866	-0.336996111	1.132371857	0.486546851	-0.792311014	-0.184043619	0.131656778	1.082840177	2.023410225	1.928971723	-0.737608314	1.618442122	-0.042523067	1.99483316	1.037661385	1.678316106	0.852053267	-0.795577359	2.369318703	1.326146364	-1.202449501	-0.50884798	2.265083981	1.550947441	-0.711210318	1.366426518	1.803506867	1.696278851	2.278418829	1.478554023	-0.857628494	0.613100289	0.296854993
SLC25A12	203339_at	0.059104653	1.289248417	1.536091952	1.048390074	1.051656506	0.365824092	1.07914255	-0.860236809	1.019541804	0.800456884	-1.534638486	0.170415306	0.85842468	1.13085287	-0.9810735	-0.144739486	0.131226098	0.918571865	0.993142468	1.179568821	-0.819141128	0.772424112	-0.732594605	1.207601785	0.852165796	0.932995974	0.462168149	-0.121061889	0.753372882	1.387767056	-0.190733743	0.496129441	1.483566613	1.284076698	-0.150727193	1.302583845	1.064446391	1.37334419	1.469959203	1.360553233	-0.170593909	1.50016876	1.147181964
LOC102723645	240591_at	0.593813639	0.929653765	1.734960847	0.262055686	0.838208431	0.516792883	0.137951608	0.232935027	1.161257208	0.58673727	0.138224691	0.446304195	-0.20768502	0.53611588	-0.071606875	0.182314224	0.121351924	1.876482567	1.786399264	1.444299986	0.475969638	0.403848392	0.582927443	1.265221256	0.756562108	0.371733704	0.799019315	0.31430928	1.22494143	0.904886359	0.516793589	-0.850884911	0.484678596	0.579661352	0.295258114	0.425893552	0.769625347	1.180036758	0.740232482	0.636270002	0.321385886	0.886653386	0.414734898
DLG5	210469_at	-0.302770807	0.445113057	0.574930692	0.274743165	0.54172813	1.48719562	0.653039099	0.105734926	-0.724339381	0.687603434	1.594153283	0.03606186	0.95948641	1.026164425	0.257325562	0.312845325	-0.143558706	0.576563931	0.484847984	0.811161907	0.720806058	0.137032997	2.017628245	0.014834874	1.3875872	0.575475085	0.29052927	0.857700389	0.960303298	0.488928735	1.03378559	0.567845345	0.72597729	1.009019393	1.382960631	1.070526515	0.638887079	0.372991646	0.777142439	0.785579677	0.465525266	0.35911248	0.41680851
NUDT4	212182_at	0.376705682	1.643044959	1.496625708	0.568303102	1.431036028	1.837908415	0.454541681	-0.356209368	0.063726853	-0.086503083	-1.705556752	0.354932452	0.93081385	1.674886618	0.453725428	0.003581082	0.454542628	-0.499363127	1.882814676	1.518398416	-0.656669366	1.551055758	-0.278917002	0.303495892	0.16959526	0.985244949	-0.133041237	0.746836772	0.585176581	0.846445336	-0.610674171	1.033030359	0.550612786	1.107987557	1.185824247	0.9427893	0.77405226	1.29768094	1.577183087	0.782761982	-0.419349014	1.73938844	0.0419542
PCP4L1	241382_at	0.890601324	1.139624693	1.056071766	0.724314986	1.165206027	1.242226274	1.283865782	-2.867593935	0.499785895	1.544863543	-2.972646279	0.042019641	1.446070759	0.899310224	-2.252250328	-0.044524707	-0.566790633	1.5045847	0.986128886	0.484001359	-0.54393005	1.818379809	-0.592101603	1.683935125	1.376399026	0.958096252	0.88679243	0.79888548	1.309176537	1.606642296	-0.870244239	0.169991813	2.127548531	1.68937816	0.260016018	1.653182171	1.668149313	1.502679852	1.969153917	1.147516737	-1.15791279	0.170478505	0.676958978
ALDH1A3	203180_at	0.512885748	0.52812609	0.585550231	0.909415141	1.42079605	0.490296249	1.576196074	-0.226017629	0.867503602	1.052025604	0.778236589	0.605961534	0.773609192	1.428415142	-1.036223548	-0.094837672	0.270667674	1.199533086	0.32346565	0.123702876	0.107373321	-0.000944697	0.193374987	0.691147042	1.211508545	1.508157684	-0.33651248	0.295432106	0.373813336	1.081961979	-0.644863497	2.125103772	0.655494259	1.603956663	0.473966205	0.35421867	0.778779989	1.23355311	1.247704562	0.581468394	-0.148180532	0.230932663	0.73986227
TNFRSF25	210847_x_at	1.213869451	0.712559245	0.585189852	0.409376597	1.644418985	-0.22610627	1.592708753	1.197540088	0.115449207	0.28636334	-1.698195117	1.189647409	0.664114883	-0.218485898	1.90650521	0.594443544	-1.291865854	0.706843038	0.150557857	-0.260668768	1.047854533	-0.859956161	1.670546602	-0.376335748	0.277381604	0.263773958	1.022273134	1.291162255	0.787673339	0.61893615	1.868131308	2.137316879	0.771072202	0.667924906	1.932904085	0.826863685	0.141848667	0.542189492	0.079524891	0.749572024	0.373997589	1.14011506	0.179950225
RRP12	216360_x_at	-0.330275919	0.768416069	0.977430945	-0.125343554	1.02342513	1.046013925	-0.248629862	-0.666388728	1.274624981	0.631793444	-0.813897062	-0.617401356	0.867752187	0.763788113	-1.47305714	0.403727457	0.282890484	1.67551002	1.467583275	1.492077139	-0.45220209	1.766137582	-2.313473046	2.508306563	0.911841576	1.836353909	0.626079201	-0.43777741	2.215738726	0.994848471	-0.426346657	-1.141247598	1.99774222	1.539977012	-0.112551935	0.53517876	1.545147479	1.714972958	2.181446721	1.57889525	-0.111190756	0.232813981	0.769504414
RP4-714D9.5	238881_at	0.74195316	0.663028399	0.626286331	1.083508039	0.421897804	0.715825736	1.212237061	0.021557332	0.666838108	0.633090783	0.572399311	0.329364169	0.689426738	0.309769562	-0.053557633	1.048672277	0.258605032	0.480955589	0.526134032	0.684800339	0.472246626	0.705484139	0.623293508	0.899530962	0.70140152	0.660850325	0.544096098	0.972740657	0.634722803	0.368282471	0.540285721	0.377674173	0.704395531	1.000772861	0.9251128	0.529127487	0.008220814	0.666294219	0.669286699	0.398220653	0.417816229	0.873404541	0.965936736
TSHZ2	244521_at	-0.008681953	0.934881498	-0.130063483	-0.037802671	1.265278095	2.189789776	0.823297245	0.221016836	0.953660087	0.545154993	-1.433688789	0.055273688	0.063439021	-0.25525514	0.054730418	0.579173968	0.809145226	0.302120029	1.393736227	1.837076477	-0.10502528	0.662998513	0.418875369	1.220373297	0.115692895	0.568014977	-0.008681227	1.169479428	1.86619755	0.572913333	0.162232598	-0.3997725	0.826835056	0.294499477	1.557573063	1.672694891	0.417240615	0.84017114	0.081400852	1.638675958	0.090927663	1.312906474	1.072319736
ATAD5	220223_at	0.722427989	0.619553399	0.5191268	0.669629214	0.527019975	0.676977386	0.535183838	0.949676936	0.566210191	0.614109935	0.630166494	0.659014552	0.563760568	0.706097557	0.53654572	0.516406135	0.627717861	0.66391366	1.009824193	0.615470539	0.647856944	0.547431567	0.62662949	0.635337609	0.620913478	0.553690884	0.524299123	0.488373817	0.596963376	0.575462596	0.644591523	0.492167608	0.547703697	0.515045088	0.578184693	0.536817624	0.570836526	0.492728143	0.602678831	0.565938313	0.579001973	0.536001559	0.755902546
HLA-DRB4	209728_at	-0.268003343	-0.707806284	2.018647099	0.362581316	3.393849575	2.085869362	4.426406534	-1.666066284	1.609325966	-0.657185525	2.002861523	1.412012425	-0.506955896	1.141490341	2.744214539	-0.785914994	2.955951793	1.927747513	1.206536581	2.617934107	-0.641672746	0.370745929	0.920500408	1.775340611	-0.395100579	-1.516925115	-0.447625585	-1.180540659	-0.685218104	1.322745237	-0.661811799	2.188794937	-0.496341691	1.393777955	-0.727129723	1.492026876	-0.881986509	-0.499335086	0.692433626	0.511450328	-0.92389766	-1.646742752	0.821979466
HIC1	230218_at	0.648821586	0.82082343	1.051338409	0.244669969	0.868995182	0.926419485	0.671681512	1.049977321	0.648276753	0.719037696	0.789797097	1.918969835	0.115123558	0.662156178	1.661511563	0.520635965	0.325500513	1.025756339	-0.085182411	-0.254462911	1.193676317	-0.106955442	1.474541227	0.531794053	0.6605237	0.46021707	0.604460514	0.609086403	0.671409508	0.644465732	1.274778702	0.846765361	0.315430243	-0.348628975	1.505838707	0.48988271	0.26508158	0.284676753	0.495597138	-0.209829183	-0.536687793	0.634941982	0.003268327
RTDR1	229977_at	1.090224739	0.742410971	0.62048394	0.684712383	0.796569016	0.092230445	0.46998243	0.219054619	0.766633153	0.849640642	0.138224691	0.399493565	0.7584665	1.052667544	0.30124651	0.585648868	-0.043030485	0.839569362	0.109104697	0.699137598	0.428614956	0.392691321	0.515704985	0.58211065	0.922577772	0.663484715	0.759283945	0.383436227	0.710296113	0.545368538	0.692333188	1.493566385	0.791670149	0.986806571	0.437596037	0.641712577	0.388607707	0.853448876	0.556255472	0.785682784	-0.0011191	0.864880809	0.490938099
KCNS3	205968_at	0.345187195	1.290383824	0.71178095	0.793155185	1.096880635	-0.026849726	1.299364125	-1.251005069	0.244217664	1.016867251	0.610266244	-0.441887274	0.9657017	0.676672534	0.43418176	-0.36649904	-0.33275124	0.358523083	0.547943805	1.007614038	-0.497678565	1.075381063	-0.412493368	1.524710135	0.946923132	1.050886202	0.536513196	0.43037135	1.232686173	1.665141051	-0.454405397	0.413051995	1.751958832	1.563355944	-0.469102842	1.454221332	1.477353889	0.759952612	1.758762523	0.735730292	0.240680437	0.337295262	-0.091622541
BTBD9	1553375_at	-0.409732319	-0.002860148	0.607584277	0.002854432	-0.096754213	-0.509886182	-0.416264889	-0.541728334	1.040040025	-0.399118658	-0.1198872	-0.030076595	-0.508797687	0.61846975	-0.628545963	0.697940227	1.314100533	0.601596784	1.547065635	2.05245843	-0.57710857	2.058989712	-0.397757692	3.488895042	-0.047766553	1.505969869	0.604591644	-0.548531963	3.556661773	0.800814272	-0.603234925	-0.50447748	2.748904171	1.248238738	-0.597792658	1.565027296	0.816327811	-0.012385458	2.341214966	1.084128912	0.21540873	1.280081883	1.10426808
COL12A1	231766_s_at	-0.127728809	0.949191409	0.224439554	-0.140520574	1.038458026	0.860195275	0.385827482	-0.634483172	1.974672253	0.280232529	-0.825807732	0.493329148	0.627230381	0.501766246	-1.058500819	-0.354162166	-0.113304244	0.316156287	1.493774384	2.378823628	-0.721572101	1.008520808	-0.030296249	2.150213063	0.522178815	1.09697115	0.841690347	-0.011790766	1.90418387	0.944835213	0.016513293	-0.654004188	1.317689179	0.420936685	0.240497273	1.170997775	0.427195509	1.150041188	1.884316544	2.133066782	-0.427643941	0.741808662	1.551198381
IRS1	238933_at	0.483169305	0.386554163	0.565359794	0.469561672	0.891402854	0.036833859	1.497764253	0.642379962	0.744166522	0.268438586	-0.407596258	0.501130828	0.949915717	0.331850224	1.17961557	0.563999384	-0.259542915	0.430370708	0.475549169	0.423838989	0.860376784	0.358521845	1.184514916	0.520726974	1.17716612	0.59475271	0.584411863	1.065309942	0.662791484	0.52045383	0.172368203	2.622844091	0.66279194	0.43064336	0.888136532	0.721305631	0.520726169	0.203938199	0.794242753	0.437447216	0.208837102	0.577063319	-0.012425911
MYO5B	225299_at	0.503976158	1.55966752	0.34095415	1.133199321	1.039849948	0.598413993	0.97970352	1.215934936	0.803891846	1.108977885	-0.819788983	-0.058842444	1.097546413	0.309928312	0.18528212	-0.175868254	0.406000417	0.138743184	1.097003523	0.509691586	0.590793328	1.65764348	0.057369306	0.360278078	0.756536063	0.62263513	0.492002052	0.217940534	1.175110655	1.119318989	-0.52341031	1.556682493	1.429577724	1.224643844	-0.4306064	1.022704574	0.421512442	1.570281927	1.540343407	0.314011293	-1.46180276	0.461792663	-0.243363465
PRPS2	230352_at	-0.24929609	0.567715018	0.876065901	-0.048445774	0.489605924	0.955263696	0.777274013	-1.174625304	1.145773566	1.086170287	0.05715023	-0.536965831	1.413028212	1.02956123	-1.861818202	0.667596337	0.240311154	0.970776733	0.90246563	0.838781739	-0.984661153	0.8790608	-1.148769857	1.303622956	0.468921705	1.654703203	0.905459502	-0.187517333	1.697159209	1.06684598	-0.845316994	-0.95407023	2.160913317	1.982923174	-0.923153899	2.323388921	1.940738527	2.26705392	1.850382033	1.350433541	0.001631342	0.825173258	0.120834572
RAB3GAP2	216057_at	0.740762585	0.54753245	0.411453147	0.62210225	0.551069937	1.057278837	0.429415647	0.738585149	0.625368879	0.620197698	0.599785094	0.618019368	0.505891946	0.610942947	0.528481504	0.324637009	0.690141359	0.620741885	0.882011294	1.020266145	0.666736053	0.608222585	0.956037466	0.604956506	0.560050771	0.552974783	0.469151942	0.680615927	0.541816233	0.480036341	0.626729375	0.202521034	0.50725343	0.568215921	0.594342258	0.674900805	0.553791429	0.588627864	0.506163898	0.539367686	0.322731625	0.792472498	0.497455098
LOC730101	213248_at	0.755067796	0.866650782	0.882707446	0.846239837	0.489171527	-0.191217928	1.576976376	0.210756536	0.236611642	0.699821047	0.434468105	0.329960662	0.789359423	0.643483118	-0.04261965	0.794802613	0.203952979	0.924620378	1.017970709	0.663351451	0.718326639	0.454880325	0.044469802	0.963539229	0.538431783	0.640489793	0.546053248	0.58959716	0.570274154	0.675597456	-0.048335373	-1.423735495	0.667705777	0.886518932	0.663078419	1.198681095	0.957278781	1.224536733	1.262909487	1.129282885	0.373778152	0.353638335	0.716965354
TMEM200B	227386_s_at	0.970030715	1.091412654	0.710394162	0.31223079	0.866611063	1.95795489	1.283280682	0.508182892	0.984455045	1.069912473	0.210716644	0.75557231	0.181051523	0.589284682	0.117912029	0.043613559	-0.264738138	0.174792449	0.645077416	0.566695935	0.889200553	-0.251675383	0.676103087	0.29154757	0.81462999	0.212349198	-0.126483008	0.744686141	0.530771238	0.387616755	0.56751342	-0.171337875	0.771901632	1.003505814	0.845655357	0.894371783	0.709849605	1.157274135	1.350504263	0.556354759	-0.228813421	0.648343948	0.673925236
SPAG4	219888_at	0.376850903	1.182703674	0.54640299	0.755963202	1.577056259	0.480541638	0.559738482	-0.258088333	0.548308971	0.458769716	-0.132625008	0.875166453	0.412775023	0.836793147	0.087549332	-0.54738949	-0.040635548	0.655265631	0.647101624	0.294115478	0.4535987	0.569536783	0.507213742	0.72412059	0.590492128	0.484895818	0.520821597	1.121468038	0.934769126	0.982123489	0.979131394	0.836568738	0.735824115	1.506295742	0.874894676	1.365591819	0.654720844	0.972055228	0.648189303	0.171645335	0.019238612	0.472649656	0.265538793
CHIC1	1557786_s_at	-0.439772416	0.041942989	1.589691015	0.276540497	-0.065831161	0.729951645	-0.064742493	-1.179491653	1.343390766	-0.000241094	-0.343702074	0.187272915	0.386491587	0.708178847	-1.262770474	-0.332270792	0.539171221	2.053988506	2.148155034	1.74672552	-1.091040794	1.425309012	-1.159351533	2.286137673	1.200236342	1.582070318	0.476031873	-1.210244578	2.315530003	1.97043639	-0.111008215	-0.664360569	2.093451666	2.037114394	-1.189017086	0.940328549	1.983771804	1.492531837	1.915733131	1.076678323	-0.419087978	0.144273919	0.523114174
MGST3	244122_at	0.938432896	0.50597759	1.252771384	0.553876242	0.592522769	0.886995041	0.501077617	0.556053739	0.629807953	0.520401931	0.593338758	0.544895336	0.43086245	0.503526936	0.327715873	0.705195428	0.554693655	0.579731145	0.746563614	0.605314258	0.549249927	0.377792871	0.51359787	0.895977117	0.665732665	0.739214301	0.847533968	0.101282162	0.919925052	0.504888213	0.463521496	-0.843296625	0.801266202	0.710093909	0.152446813	0.48093905	0.511148192	0.608580002	0.607763596	0.527477757	1.405723394	0.558503933	1.031509252
NGEF	243556_at	-1.847543452	1.346473594	1.30047895	-0.354226232	0.442916751	1.442816347	-1.225941379	-5.036118771	1.657819336	1.155692378	-4.567194967	-0.763820807	1.860575035	0.780389897	-3.455166533	-0.298162548	0.109254769	1.088742165	2.994103393	2.817201847	-3.376513753	2.845233705	-3.42604541	3.218903582	2.411417839	2.648192295	0.990495302	-0.579027087	3.470102885	2.224446593	-1.621382198	-1.012891468	2.99954667	2.484356259	-1.415905301	2.26499859	2.60328712	2.920621062	3.222985814	2.480545541	-1.132863266	0.599679041	1.379132403
LINC00662	232281_at	1.21202565	0.419236514	0.644852759	0.850058007	0.664993018	0.456521892	0.672884849	0.976611237	0.721601372	0.665809146	0.424678878	0.991850904	0.511224314	0.637231846	0.238253453	0.643493093	0.411072145	0.706632394	0.659822562	0.051281743	1.064788508	0.090199938	1.33558484	0.510136766	0.409982937	0.15878334	0.697107642	0.713709098	0.35065305	0.969261985	1.057713521	1.023438969	0.163954269	0.327792775	1.024509756	0.495712557	0.132113	0.370248775	0.323709588	0.703911412	0.323437633	0.319083761	0.436926915
DIS3L2	244304_at	0.699188426	0.111604803	0.969166334	0.142902205	0.909291934	1.346101823	0.995292967	0.340214955	0.672517309	0.374506808	0.902760119	0.722592451	0.915007137	-0.854004372	1.333854989	1.209479381	-0.289008323	1.149605753	0.387026535	0.030229559	0.742460556	-0.135512875	0.249859613	0.001381584	0.454520309	0.723954118	0.396279964	0.285239799	0.667345818	0.380221202	0.627339658	1.992031852	0.75253033	0.753075365	0.956374754	0.680953964	0.35654399	0.63305441	0.634142501	1.024686335	0.689662987	0.42349556	0.145896272
BOLA3-AS1	228430_at	-0.043821244	0.938932291	0.75114421	0.397614824	0.934305356	-0.397351305	-0.117847961	0.000267451	1.10630731	0.650175415	0.00108349	0.315967277	0.837962128	0.220984901	0.241669734	0.303449014	-0.041916135	0.596832409	0.87742584	1.299266348	0.030476492	1.189859215	-0.25229236	1.71484762	0.781354006	1.312873548	0.521446293	-0.227798913	1.312601459	1.593466027	-0.811027428	-0.444624769	1.565706544	0.702972907	-0.253381956	1.186593797	1.506104372	1.562441341	1.590744186	1.729272013	-0.881243923	0.527433717	0.59492704
ZSCAN9	205181_at	0.467349709	0.176959716	0.679358576	0.741954368	0.762910135	0.723447772	1.188833478	0.78441009	0.15926879	0.698137027	1.96202693	0.215604426	0.513071267	0.782776573	0.774885376	0.937361644	-0.137924145	0.810809705	0.553623163	0.385430264	1.394038177	-0.079955543	1.559509679	-0.179292225	0.474697068	0.709023073	0.778696066	0.868234845	-0.409536425	0.274662548	0.836937	-0.30247347	0.314941835	0.335353936	0.548451323	0.728890491	0.527223107	0.707935101	0.312492319	0.518787098	1.101744124	0.574579565	0.644250396
CABP1	210181_s_at	0.453323925	1.748512156	1.375114074	0.755688777	1.1473194	-0.019138362	0.688193789	-3.646155332	0.648186357	1.100510125	-4.520863496	0.095981924	0.854480056	0.852302131	-1.210362984	-0.064587988	-1.818357706	0.819916976	1.348443425	1.239309375	-1.213357272	1.513913436	-1.006518373	2.083535645	1.832880376	1.614883004	1.162017084	0.512108836	1.867988398	1.601546963	-0.057784292	0.848502563	1.671491939	1.497584776	0.658800645	1.460843824	1.28938536	1.986920349	1.710137651	1.453767827	-0.703336328	0.888773792	0.840328999
GUCY1A2	206927_s_at	-1.110648108	0.13773014	1.0973492	0.231622748	-0.246826505	0.677686203	-0.735618818	-0.719833431	0.823561146	-0.240567093	-0.347524335	-0.176339079	0.539974482	0.418865009	-0.319491998	-0.431892303	0.138545691	1.663705305	1.900208625	2.015330318	-0.345075144	2.131812851	-0.516804562	2.699801906	1.107963662	1.726572729	0.155147941	-0.902449339	1.851491807	1.841149964	-1.12997081	0.604125044	2.108951097	1.313168809	-0.575863317	1.356169733	1.870815382	1.590223686	1.998728064	1.788080236	-0.364941854	0.097178328	-0.378005962
GAD2	216651_s_at	-0.839778798	1.770736668	1.75658431	0.211557884	-0.071483984	1.376927785	-0.465293175	-1.030560173	0.082284161	0.524536738	-0.475906829	-1.015592147	0.586043828	-0.226885085	-1.067845011	-1.289923905	-0.240763701	1.5505627	2.706136424	2.017853334	-0.99218621	2.045341056	-0.83515182	2.123993894	1.064765473	2.156925411	1.247382527	-0.784803024	3.130426168	2.193666573	-1.009331108	-0.740225268	0.899295141	2.434252284	-0.503122578	2.3975113	1.934301959	2.536854617	2.363491547	0.736546344	-1.113294725	-0.808208204	-1.025389194
PRDM11	233067_at	0.613523732	0.58467528	0.497040846	0.60046026	0.523439911	0.821994645	0.532965017	0.171270761	0.565896504	0.601821053	0.4349894	0.562629973	0.549566959	0.606719085	0.508471958	0.498946462	0.573517141	0.334836311	0.518269538	0.722930585	0.512553978	0.67040438	0.666594637	0.621416413	0.7953236	0.836962926	0.523168687	0.486426989	0.602637028	0.083091887	0.613524204	0.75688136	0.659789961	0.557187634	0.545212337	0.561542384	0.745790722	0.849754881	0.661695156	1.04951709	0.289658853	0.773824288	0.560725518
CNR1	1560225_at	-0.375689257	2.031798798	-0.243966099	-0.117958176	-0.058628167	2.667009303	-0.361266081	-0.936874389	0.109564629	0.203730392	-0.850873072	-0.134832358	0.103847537	-0.021887815	-0.453253773	-0.343030329	-0.395012476	-0.420051122	2.196180656	1.623564903	-0.461690977	1.955322402	-0.257573593	1.869593656	0.724636128	0.708578024	0.751851787	0.979917707	2.298510666	1.915859421	0.651426393	-1.142682041	1.581653205	1.247991355	0.282926651	2.544812021	1.54001318	1.785498074	1.1649833	1.610773896	-0.580350012	0.034721838	-0.185997146
PTGS2	204748_at	0.698667622	0.887543129	0.499721207	-0.082147387	0.338333015	4.825633719	0.80752853	-1.768422985	0.108906181	1.016544956	-1.107356403	0.430865874	1.769598479	0.039778514	-0.962025639	-0.053841691	-0.640065893	0.089854848	0.216135962	0.855156759	0.194091214	0.4681512	0.017734809	0.889720941	0.823314856	-0.223940224	1.214402435	1.018722328	0.946873364	0.70792044	1.318093456	0.02441387	0.495094426	0.290978608	1.223110251	2.834271707	0.648317991	0.817599519	1.275091937	1.216851532	0.390043483	0.568849708	0.088222076
CCSER1	232738_at	0.324993391	0.63851652	0.86168339	0.960748408	0.168503535	0.457804916	0.316555549	-0.068816599	0.900057996	0.79527713	0.342410924	0.172585697	0.505432039	0.557141059	0.635794967	0.146730808	0.235182347	1.040762004	0.940065692	1.413071065	0.412354912	0.781669833	0.564762218	0.803987207	0.899513019	0.839367236	0.566667103	0.117066768	1.351563881	0.283624671	0.66981477	-1.033078303	0.992046032	0.727239734	1.035862603	0.568844456	1.165136549	1.164049621	0.829296969	0.706555837	-0.533113153	0.656479438	0.255865666
MECOM	226420_at	0.344312442	0.37234459	0.205512378	-0.246537772	1.176019519	1.294135245	2.109512511	1.957377898	0.130670371	-0.303689969	2.44045421	1.752172383	0.169588077	0.8222166	1.456612358	1.625620575	0.334515418	1.971258141	-0.07834492	-0.318658328	2.267363503	-0.273752953	1.643039047	0.209867555	-0.17713795	-0.224765513	0.609664578	-0.093313781	-0.584554781	0.58054234	1.638684391	1.129220889	-0.237283976	0.016909315	0.63415756	-0.400032902	-0.291443464	-0.017109798	0.068618948	-0.264499554	1.115329278	-0.198365354	0.729683972
TNNC2	205388_at	0.388757244	0.562120579	0.468770555	0.593690034	0.501973576	0.48128964	1.225634757	0.442643649	0.612741443	0.874554313	0.429035717	0.52565047	0.504967309	0.608386022	-0.089692535	0.481834685	0.541981224	0.295679655	0.503062712	0.783655035	0.566746487	0.537898369	1.082210027	0.790458947	0.633424793	0.512587452	0.531911601	0.461694612	0.86339599	0.703368034	0.322623537	-0.157235527	0.53953127	0.553139093	0.516125514	0.860130898	0.534904456	0.721331533	0.951574666	1.62434378	-0.080166453	0.57191859	0.67370358
GLCCI1	1560316_s_at	-0.232557236	0.532470872	1.304031543	0.504167506	0.450825374	0.789385551	-0.051302727	-1.242799339	0.898520196	0.978261392	-2.769592638	-0.002042859	1.273278355	0.294062176	-0.782583638	-0.208336002	-0.177037816	0.577648476	1.658106531	1.216125344	-0.420889381	1.278993389	0.002040115	1.535908972	1.521484486	1.701106755	0.601599161	0.00448888	1.598503703	0.760264812	0.260316816	0.545696109	1.673074239	1.689676941	-0.230381355	1.300765632	1.288790863	1.582448098	1.879096883	1.396021352	-0.246437804	0.066541824	0.236638212
ZNF770	238687_x_at	0.652072867	0.470001491	1.147123533	0.615876436	0.288473383	1.349335382	-0.160039671	0.021488398	0.845031045	0.60716761	0.319226111	0.571514307	0.498032889	0.644724131	0.422373926	0.903544822	0.727460722	0.881771966	0.956070856	0.913070388	0.53749567	0.555185942	0.670035845	0.982470287	0.560084237	0.514361759	0.598459063	0.356512327	0.701876992	0.865986099	0.178794557	-1.213656671	1.217340047	1.232036579	0.496943832	0.628940224	0.731542393	0.557907626	0.575052816	0.544027727	0.210365173	0.464014097	0.381550177
CCNO	210021_s_at	0.639609762	0.38704904	0.852978658	0.539183532	0.777592082	0.560955938	0.759901325	-1.798632523	0.430321996	0.577829814	-1.445646399	0.215861585	0.237363024	0.882099516	0.709825172	0.300231871	0.512240846	0.844270185	1.440563282	0.624096121	0.344591967	0.680432296	0.664375977	-0.187199179	1.018449945	0.771604194	0.584090368	0.639881161	1.325168612	0.657842746	0.462164274	0.646844757	1.53255236	0.762351537	0.801541033	1.268560751	0.967828259	1.231275842	1.206508199	0.523126623	-0.363012034	0.738674464	0.665191817
ETV5	216375_s_at	-0.304947273	1.189731085	0.286173936	0.36156109	-0.358833653	0.353941005	-0.218402155	-0.0080254	1.182110336	0.78530815	-1.65674433	-0.824765251	0.500360409	-0.24725158	-0.237180243	-1.010646836	-0.268205568	-0.21295827	1.246068064	0.684609879	-0.452999722	2.303391	-0.281813667	2.407899186	1.662737353	1.839365945	1.460526287	0.808986059	2.018989321	1.882638589	-0.31011708	-0.11443282	2.237529761	1.664914993	0.242628967	1.824669702	1.744655145	1.499715851	1.541355693	1.190003078	-0.864226386	-0.419796616	-0.144920843
FBXO32	241763_s_at	0.774541662	-0.184807198	0.877960304	0.782706048	0.330111353	0.644995307	0.18450768	1.237750131	0.443872465	-0.057437978	1.434246679	0.593829985	0.229413928	0.367396005	0.200565495	0.855643728	-0.084925733	1.20672417	0.039449786	0.195122294	0.533683643	-0.006545271	2.204447413	0.636558826	0.547563937	0.226419499	0.345897513	0.422916827	0.989815789	1.002606974	1.744504158	1.164967086	0.034550849	0.462923538	0.829788442	1.138413446	0.29881325	0.400599899	0.633564476	0.085171721	0.675749101	0.570969777	-0.041653215
LUZP1	1558173_a_at	0.682984295	1.134219165	1.178306964	1.425968401	0.885195895	0.414094823	0.462536941	-0.236357851	0.703940639	1.032158903	-2.99247609	0.381162968	0.842739214	0.468253401	-0.360187911	0.672098339	0.144660005	1.381607762	0.777966873	0.548539213	-0.229009533	0.607869813	0.401847564	1.044135285	0.957044337	0.966298005	0.55289444	0.483766773	1.146192951	1.438215178	0.362113442	1.170377296	1.199536038	1.290435139	0.782592497	0.846278275	0.625831558	0.800283501	0.388511717	0.676180104	-0.553690828	0.669921775	-0.207236517
SLC36A1	1553272_at	0.027100675	0.42580871	0.348243526	0.022745616	0.369471956	0.473163055	0.17406389	0.332458637	0.652514029	0.451118776	0.590462234	0.410294425	1.302421242	0.440231468	0.356136822	0.348788651	0.414922223	0.775255729	1.427613145	0.558075589	0.11201308	1.338345909	0.358586096	1.614855873	0.398592368	0.616861282	0.65197013	-0.178105279	2.047855126	1.009037028	0.413289698	-0.121837645	0.748857061	0.81172461	0.209444132	0.404580441	0.868333001	1.965120372	1.151646682	0.536847656	0.278028176	0.363757346	-0.547148097
TUBD1	221326_s_at	0.880718199	0.670070028	0.470034196	0.566378359	0.320893369	0.579441528	0.489357243	0.581618886	0.736747471	0.583796332	1.132188891	0.386482648	1.051358876	0.874185692	0.437920684	0.785463506	0.47629489	0.748177733	0.50541588	0.291773513	0.44935134	0.468674229	0.435471676	0.539706547	0.732120689	0.982775683	0.301571493	0.173385624	0.516028969	0.161954093	0.618904585	-0.296065827	0.648296359	0.714158459	0.475477886	0.891603964	0.640131587	0.602030936	1.119942566	0.947940794	0.372331327	0.491535951	0.380767454
CMYA5	237981_at	0.755229776	0.760128526	1.612791257	1.65688055	-0.002723926	0.455314225	0.261811324	0.002718648	0.734273294	0.803945229	-1.235316185	0.692360954	0.983567747	0.740260119	-0.013882199	0.619151917	0.1333548	1.729001646	0.444972852	-0.142611487	0.891034858	0.30835004	0.948732702	0.578872649	0.916345477	1.014321225	0.256096904	0.599828884	0.341280789	0.901104149	0.980030859	0.698793397	0.932130507	0.637114503	0.668411629	1.374383388	0.484978595	0.502125259	0.700525833	-0.453413302	-0.683112359	0.636298404	0.684468589
CLCN5	226273_at	0.355051006	0.734707626	0.278030437	0.995704769	0.501470024	0.447039361	0.196383195	0.795670128	0.436697446	0.479426564	0.395601707	0.005602059	0.410842433	0.506096753	-0.080669911	0.724910239	0.519705136	1.81108256	0.586655423	0.767094051	0.470716667	0.871873921	1.44612249	0.930387491	0.383354714	0.691706742	1.158454532	0.460102762	0.852822656	0.965766852	0.419007666	1.094620715	0.486501647	0.220605836	0.979919316	0.5085467	0.745320728	0.244555506	0.491944605	0.467179193	-0.410522205	0.417102969	0.098407969
SORCS1	1556891_at	1.092980954	1.473454703	0.597112643	0.72829174	1.40595915	1.566531506	0.116213825	-1.497668176	0.629499495	1.368130238	-2.443136377	1.023579913	1.084543405	0.46566098	-2.402040788	1.042087181	-0.384279375	1.092708437	0.90600986	0.925333043	-0.568529367	0.131182496	1.15802622	0.372857623	0.523087169	0.219906124	0.984391971	1.294375194	0.950098156	0.682025149	1.879510127	0.897771549	0.519548648	0.289577058	1.844401482	0.678215987	0.03783313	0.537783494	0.035656141	1.574696391	0.262361953	1.323224668	0.407147904
NLRP2	221690_s_at	0.000680503	2.869744617	-0.548801973	-0.43177503	1.263481692	0.038237534	-0.653310151	-0.442388954	-0.221670562	0.349039445	-0.369179431	-0.429870725	1.936249827	2.041301516	-0.058377267	-0.058649203	0.296241831	-0.484028841	1.040314816	1.924275811	-0.444021919	0.017553956	-0.187378675	0.052662119	-0.014560631	-0.288621571	-0.46334408	0.787754151	2.673247274	-0.000680968	2.30366036	0.6822654	1.857597287	2.179557229	-0.019459444	1.150809722	0.668005266	0.754823808	0.947509144	2.634329935	-0.192277773	1.321723795	0.32726668
MIR124-2HG	236693_at	0.935368469	1.139485016	0.587825428	0.060660036	0.818069053	0.693149615	0.610957872	-0.487461394	1.029806369	0.813986934	-0.312465307	-0.114064441	0.281922299	0.421538402	-0.337775064	-0.086575388	-0.233267296	-0.233812115	1.121250525	1.114174431	-0.384042323	0.860797648	0.239194424	1.591262775	0.659946107	0.835214757	0.705941906	0.843379473	1.011843032	1.149826445	0.538021681	-0.685235966	1.261410581	0.894000428	0.57802698	1.916216974	1.241814319	1.051034308	1.477501966	1.367551671	-0.629253535	0.375544724	0.068008429
NOS2	210037_s_at	0.371895034	0.700387336	0.330254685	0.112258284	0.552878214	0.111713893	0.359103032	0.381420159	0.377610323	0.726513964	0.377882138	-0.225759365	-0.0869594	0.331887476	0.333248997	-0.263860152	-0.384152183	0.385502604	0.807344205	1.101816723	0.285349304	0.875926762	0.362097952	1.486371895	1.250956845	0.777678425	0.222210053	0.715627556	1.483650137	1.267830659	0.379243661	0.147620085	1.464599267	0.316919607	0.818774253	0.870756566	1.091745864	1.525562527	0.691405076	0.917566872	0.054290041	0.942333733	0.412718343
RP4-545K15.5	240169_at	0.848182842	0.467165626	0.883562325	0.734421844	-0.025436328	0.638350623	0.23229445	1.026716221	0.828043174	0.218959301	0.359935591	0.367282936	0.464987297	0.478866944	0.180041151	0.281010815	0.761093667	0.725168501	1.344322613	0.401032077	0.286998569	0.897715333	0.95704508	0.42225927	0.416816291	0.882746489	0.674820557	0.388512158	0.655224133	0.783136942	0.263321353	-0.13261351	1.4863876	1.364734061	0.29597875	0.65985087	0.515336214	0.784499041	0.726800532	0.884107419	-0.248059201	0.364835735	0.20017977
TRIM46	220909_at	-0.065443553	0.942620196	1.163065666	0.025183335	0.218686204	-0.092931752	-0.28344143	-0.577641038	0.248351209	0.296522485	-0.224655427	-0.039862194	0.149014126	0.032803607	-0.400467465	-0.258130086	0.264408519	-0.031152645	2.073426231	1.498089685	-1.518482604	1.283631012	-0.046120261	1.93517118	1.361739281	1.565039437	0.961127208	0.25542701	2.35292939	0.849270324	0.194736749	-0.676085355	2.016273444	1.2204905	-0.366176504	0.662300309	1.291522817	2.150174777	2.023349045	1.210965266	0.138944843	0.483222355	0.260597681
DDX17	208719_s_at	-0.276497706	-0.688540061	-0.453399276	0.378579983	-0.618869711	-0.156748765	1.452505824	0.29611717	-0.441423579	-0.066121271	3.217434541	-0.299632196	-0.125996024	-0.833601353	0.379669421	0.214743912	-0.333921884	3.302891701	-0.313237918	-0.278130238	1.925240475	-0.267516833	1.453052049	3.482515315	0.131190927	0.134728521	2.220530061	0.324150095	2.268699971	1.209471083	1.260637181	0.36500344	-0.014139742	2.848120212	-0.578046522	2.519629284	0.052265635	2.449684814	-0.993355843	-0.479797636	0.652913768	-0.877687752	0.087918457
ARID3B	218964_at	0.757492772	1.189132026	0.356062769	0.60372513	0.827437371	0.184061382	0.808657541	0.548205775	0.492141453	0.856557896	0.387361438	0.451589362	0.077920291	-0.031214414	0.387633627	0.697891223	0.204473675	0.267068787	0.891666174	0.253189362	1.145858653	0.209371761	1.200562733	0.507382332	0.51935631	0.168004362	0.415122183	1.162188312	0.843493486	0.820360021	0.989097725	1.406595607	0.834513423	0.442609044	0.693808435	0.725106275	0.241213192	0.457578113	0.467103216	0.38327939	0.165282835	0.336468955	0.156029715
MAMDC2	228885_at	1.045593523	0.602251812	1.377622261	-0.384312215	1.682437111	-0.873919724	2.007934962	0.529586499	0.643619338	0.301520339	-1.182544555	0.53530111	1.012662061	1.268487693	-0.7767601	1.409737956	-0.032142015	0.928838429	0.386161008	0.470529056	0.950066195	0.312406116	1.310129169	-0.916103261	1.099479427	0.13169444	0.160271991	-0.006287674	0.517067124	0.105023219	0.137954886	1.894353815	1.312305384	0.412287484	0.495021953	1.063555403	0.505092248	1.178949851	1.097030501	0.477060955	-0.568288818	0.898630088	0.973744464
COX15	235855_at	0.33235838	0.629824828	0.955865817	0.380801581	0.63962143	0.280376269	0.590905304	0.035164285	0.588457089	0.741136018	0.399580187	0.328819234	0.703850033	0.502726843	0.30242095	0.391144103	0.265953029	0.538107724	0.824688029	0.907967329	0.532392571	0.820061213	0.756105008	0.719091158	0.808902557	0.617848652	0.839929121	0.726983847	0.60995632	0.687792603	-0.086760915	-1.016023102	0.497556164	0.855168961	0.594987979	1.334434812	0.714736203	0.966481411	0.751205324	0.859523396	0.367738962	0.564507335	0.609956604
FAN1	232016_at	0.58720751	0.611156985	0.445141562	0.748867878	0.591561661	0.501205951	0.589928357	0.627486002	0.599182469	0.644904706	0.710493439	0.575503838	0.454939582	0.675657339	0.513181051	0.506377097	0.628031554	0.586934951	0.545567817	0.53794696	0.573599542	0.594555333	0.669671207	0.56080836	0.555365022	0.536041657	0.558904141	0.401869185	0.504198937	0.631024076	0.612790408	-0.129759564	0.591833826	0.599998509	0.569788836	0.554003797	0.683005412	0.581220109	0.584757527	0.588296081	0.523795578	0.855009527	0.565434571
RP11-727F15.11	242213_at	0.611898975	0.58141768	0.496232339	0.593936086	0.513650419	0.960257845	0.584682495	0.515011368	0.575702193	0.523992643	0.673677623	0.451326127	0.566176477	0.593119191	0.50929624	0.492694718	0.513378863	0.557194791	0.516100193	0.500587315	0.607816138	0.556106922	0.536512102	0.590398516	0.468200528	0.515011065	0.504670219	0.47990311	0.594480713	0.562365627	0.270072231	1.632275475	0.571891803	0.541682541	0.598562443	0.612171106	0.546853181	0.632038762	0.56998652	0.660887008	0.396352091	0.429282586	0.184342254
LOC284219	1556425_a_at	1.567657393	0.700842906	0.825488593	1.032598822	0.73186723	1.183645813	0.96973027	-0.59870114	0.356565173	0.70138688	-0.781589797	0.664644668	0.659746402	0.427325008	-0.558149519	0.587625469	-0.254695279	0.742480907	0.101283238	0.066447313	0.81106447	-0.251702969	1.871655337	-0.422071889	1.013820825	0.392217173	0.617018663	1.254950138	0.661922859	0.674442301	1.066347423	1.647499181	0.779767023	0.726152599	1.43674994	0.226202449	0.220486476	0.464338919	0.539452756	0.246614215	0.28117846	0.806710924	0.187828417
CEMIP	212942_s_at	-0.378719761	0.813050554	1.414513237	-0.262781656	0.606483447	3.746070111	0.748820574	-0.643526797	2.496876333	1.014445209	-0.141944424	-0.355314238	0.978792577	0.280985405	-1.44665735	0.349841379	-1.832574037	0.148445815	0.619274956	0.67207353	-0.614678662	0.495172219	1.435470129	0.917557172	1.29558104	0.843802913	0.665270783	0.888437	1.188623864	1.304833539	0.567293489	-0.69876199	0.878638954	1.572908241	0.361815513	1.401178257	0.266016258	0.881360936	1.583250449	0.824753029	-0.211343586	-0.035257957	-0.318573152
ASGR1	206743_s_at	0.090993223	2.069835364	0.31171003	0.701980315	0.888952287	0.11249277	1.221253294	-0.733094991	0.485345622	0.063777235	-0.313431166	0.037921102	0.392811757	0.380837259	-0.081825987	-0.028755899	-0.318601364	1.067486593	0.556922778	0.352533913	0.388730467	0.694360952	0.108683688	1.269425374	0.019959335	0.409686913	1.014144087	0.728108504	1.10177713	1.131441717	-0.140883126	0.94783654	1.223430829	0.875344516	0.424381984	1.622955785	0.531339237	0.857111216	1.246019587	1.54756907	-0.378203266	0.581417101	0.833432244
ZNF595	227952_at	1.748964371	1.792782487	-0.607902653	0.129094514	1.163013544	1.621867986	3.122805553	0.117936358	0.043365785	-0.318056682	2.118007017	-0.022224351	-0.518635746	-0.346633458	0.08473401	-0.067400716	-0.460121374	-0.502578034	-0.53986305	-0.558642098	1.344813559	-0.475090338	0.442073929	0.139164945	2.933113225	0.253741718	-0.649269587	-0.046445335	0.299191897	-0.327855123	0.392814174	2.307244461	2.471264732	-0.471280269	0.542770543	0.072758897	0.109771209	0.334844432	5.956488443	2.054595888	-0.672402764	-0.386367456	-0.349626584
KLF12	238940_at	1.101368703	0.468335262	0.996588251	0.818054733	-0.196813145	0.689869147	-0.267846481	0.541271974	0.839282813	0.879834035	-1.491185599	0.606589759	0.444112673	0.387776539	0.110450377	0.508886693	0.635439123	0.93236019	1.390398599	1.005025377	0.252514484	0.62482391	0.825675661	0.505075577	1.052108332	1.163963347	0.30640306	0.338516607	0.906504363	0.293610266	0.573659547	1.374421728	0.65394518	1.040405584	0.516234057	0.675989405	0.503170512	0.517866863	0.985974037	0.346137007	-0.565856039	0.469151108	0.471872922
DUSP4	204014_at	-0.161161959	1.205604272	-0.693498525	-0.137212264	-0.31356893	4.483172917	-0.464888163	1.709635518	0.400294946	-0.014741307	-1.434305738	-0.250701903	1.124228202	-0.709283925	3.330049495	-1.25332084	-0.387867289	-0.869310785	1.651393878	0.01192967	0.492555575	1.217034434	-0.81406233	1.146000518	1.19362794	0.688779965	0.88554961	1.975804414	3.138722905	1.978795908	-0.303498483	-1.813759252	1.627443837	1.763794061	1.027885903	1.534367146	1.831559976	1.649761629	0.255507984	0.11534839	-1.793550315	-0.738402512	-0.071622551
KCMF1	242887_at	0.740570306	0.992041971	0.500255969	0.668993193	0.810241956	0.699746614	0.630074303	-0.022010214	0.876103788	0.649397946	0.468686426	0.612928329	0.906312555	1.0832133	0.483110577	0.701379605	0.487465666	0.591701148	0.612658039	0.661100606	0.528560317	0.559042122	-0.121073766	0.726690515	0.655113283	0.605580428	0.59578377	0.436572197	0.443103424	0.670352619	0.051200708	-1.26887179	1.456339261	0.886990283	0.621093399	0.671170523	0.556864623	0.506516639	0.888894713	-0.010034656	0.306210201	0.786020591	0.504883231
ZFYVE28	1569383_s_at	-0.218049731	0.882275003	0.427230701	0.122960633	0.609030597	0.705918026	-0.370457496	-0.201992731	0.333609211	0.033422156	-0.393590559	-0.253974855	0.342317728	-0.181581658	-0.250980689	0.173581347	-0.030806031	0.328710108	1.125038322	1.853053897	-0.22267666	1.498434602	-0.139669148	2.093095316	1.209405639	1.151163857	0.763615535	0.772868726	1.462781599	1.134834563	-0.223492771	0.157108404	1.700101955	1.351471162	0.32734901	0.899148323	1.126670149	1.760249012	1.370249444	1.116600972	-0.391412618	0.304217099	-0.061017305
RAPGEF5	1561269_at	0.006840598	0.565848163	1.462872144	1.832732068	-0.846639018	0.353838278	-0.287632076	0.78085062	-0.110730825	2.16775561	0.516315156	0.656474862	1.212489031	-0.081882697	-0.458001257	0.787110706	0.633887314	0.211773412	0.812421827	0.714172881	-1.486749404	0.701925772	0.851611935	0.977074872	0.824395576	1.558398622	1.272636339	0.964011816	0.108626554	1.388301641	0.809155518	-0.986753866	0.423510297	0.685052153	0.613202719	1.116691522	0.677975692	0.624089381	0.717438181	0.092569826	0.548702549	0.334788953	0.436029613
MADCAM1	208037_s_at	0.606599139	1.135941748	0.65504228	0.757373036	0.193466585	1.445382036	0.776423241	0.531755932	0.765266295	0.640346799	0.740771823	0.513520761	0.499641517	0.552167021	-0.051201031	0.437590392	0.457458027	0.652049088	0.000237304	0.483040698	0.510800733	0.069635632	0.571763879	0.578022921	0.796291575	0.567680171	0.339070666	0.587820436	0.554072581	0.965843524	0.971560917	0.749371389	0.792209597	0.475147987	0.501819228	0.521958796	0.396494142	0.216599888	0.512704553	0.494471423	0.125428267	0.440585181	0.644972611
COL6A1	212940_at	0.074441315	0.27148257	0.818786767	-0.125321303	1.373439969	0.606777255	-0.244797918	-0.057282468	0.796741684	-0.337874181	-0.321273188	0.195277919	-0.207240181	0.390141022	0.347957454	-0.128314394	-0.168321346	0.628549931	0.653861373	1.218583609	-0.814419029	1.175854778	-0.011014937	1.650221838	0.431509465	1.035966808	0.362926878	0.307406491	1.493187965	0.770342358	0.887098092	1.63130897	1.135032104	0.676993629	-0.32535557	0.700943197	1.113803498	1.532106762	1.485567689	1.52503075	0.031985846	1.200350107	0.386331329
CD276	1559583_at	1.124389415	0.823657579	0.813043328	-0.033904832	0.415968026	0.82256921	0.336498662	0.442367523	0.209402831	0.481013681	-0.385801957	0.856860153	0.799162921	0.445632745	0.621990701	0.628794588	-0.057309848	0.434202795	0.337860405	0.852777762	-0.214071464	0.650022069	0.222193728	0.397190056	0.469311284	0.590691977	0.687036135	1.0963574	0.376233919	0.683496776	0.13374395	1.778421894	1.139085424	0.648933656	1.15459779	0.096458338	0.395828925	0.886797657	0.887613623	0.956197346	-0.145760293	0.992394877	0.297308706
HRH3	1555215_a_at	-0.274379935	1.128310164	0.857786845	0.699936774	0.431591619	-0.256145667	0.467243373	-0.281728429	-0.044136116	-0.279006713	-0.237911297	-0.283634153	-0.264038756	0.234822442	-0.318741098	-0.089041221	0.87956	0.840369206	1.460884284	1.05863839	-0.284994162	2.215571221	-0.24417033	2.27299571	0.402198696	1.220298005	0.877927176	-0.227025228	1.469864987	1.046390337	-0.011476955	0.11488457	1.621727729	1.187095642	-0.27655789	1.25758396	0.08976375	2.002201423	1.778488466	1.923004238	-0.486388791	0.500448014	-0.032161783
MAGI3	224307_x_at	-0.028933637	0.63458221	1.578416592	0.581783533	0.320786067	0.372768268	-0.655708013	-1.374198435	1.05179639	0.936674947	-2.187943658	0.219543998	0.933407965	0.920072515	-1.711943038	-0.092345094	-0.290474493	1.249925613	1.624683705	1.354432751	-1.017946713	1.401787942	-1.03618041	1.884048479	1.10813199	1.736811362	0.592942538	0.23288003	1.675304689	1.375388028	-0.488603617	-0.929599955	2.081359911	1.819819107	-0.638018497	1.143512604	1.679114101	1.953448074	2.007333771	1.44315542	-0.65842908	0.797331623	0.545586795
HOXD1	205975_s_at	0.308110249	0.467593448	-0.144212852	1.927979752	0.314369613	-1.106009835	1.808230867	1.331687047	-0.267770871	1.456334214	4.880322847	-0.481413841	0.837996752	-1.187385526	-0.137680496	0.857865256	-0.052495659	-1.03252851	-1.014293177	-0.130332125	0.803160811	1.458239513	-0.653959353	0.647760352	1.251945059	2.698723889	1.82946069	2.060247168	-1.046952644	2.057524788	-0.398949727	-0.803143364	1.070962445	1.744547772	0.193532693	-1.109003433	1.045379222	0.926448027	0.233811262	0.103722142	1.865384384	-1.148737933	0.658102508
HSPA12A	220763_at	1.327648566	0.414838682	0.694885897	0.469541459	0.418376069	0.406945748	0.314684578	0.234126895	0.442870265	0.477978578	-0.134643919	-0.079940965	0.524789155	0.275222124	0.173981154	0.404224547	-0.070958535	1.619398548	0.120910992	0.434706148	1.418820008	0.204734204	2.101658816	0.515263842	0.506010303	0.410483522	0.394699612	0.719380431	0.803748545	1.422901976	1.273217473	2.299736825	0.482333053	0.480972438	0.420825687	0.045795773	-0.05789638	0.4698141	-0.201321947	0.634196043	0.349521655	0.414839115	0.456478155
ATP8B1	226302_at	0.580318019	0.418113614	0.327757371	0.056146215	1.448494297	2.389335136	1.376099697	-0.00617741	0.415119694	0.024032246	0.506563658	0.515000162	1.428626746	0.765927954	-0.413865353	0.959975233	-0.316162072	0.41593591	0.526976022	0.371302361	-0.070133727	0.05151967	0.131806103	0.444240555	0.833150384	0.019677294	-0.023322122	0.640464157	0.920784152	0.144596317	0.21780681	0.067832532	1.194844898	0.995627931	1.224238014	0.441519281	0.884315254	0.517450368	1.146401327	0.244206336	0.884315879	0.213180899	1.103672935
HDAC9	1552760_at	-1.12371707	1.67268127	0.669515294	0.307004573	-0.493949245	0.707617375	-0.542937689	-0.816998351	0.445531471	0.844239809	-0.623767948	-0.338277029	1.214915211	-0.344536864	-1.702319624	-0.84911218	0.277068032	0.082203622	1.684656195	1.431823666	-1.433157848	2.323949049	-1.15011552	2.34381695	1.039647284	1.294384723	1.442710311	0.09390722	2.856829464	2.418658552	-0.371206998	-0.314049808	2.246656957	1.221992121	-0.170084536	1.970691416	1.586679584	2.007704518	1.266896856	1.800866238	-0.813459129	0.170927486	-0.357327536
ATF6B	203168_at	0.31193551	0.252060997	0.219674339	0.554425493	0.194635399	0.353302625	2.271999293	0.40256262	0.279276704	0.644509479	2.789638702	0.266756802	0.352213994	0.287984978	0.441753614	0.429506704	0.278460609	1.063901182	0.434949594	0.300776934	1.404638858	0.303498464	2.313094782	0.35221422	0.284991636	0.267029103	0.261859333	0.221579295	1.418247277	0.699483671	0.491558115	0.290036015	0.301865273	0.326359704	0.27655467	0.702206537	0.233826229	0.315201366	0.443113929	0.294517239	0.088768483	0.276555623	0.26757391
TBC1D8	221592_at	0.304870211	0.346237787	0.372092018	0.167703208	1.303952546	0.563689706	0.344059915	0.319021659	0.435232372	-0.112072141	0.388693552	0.524770804	0.440947416	0.377534699	0.768623218	0.381890229	0.578114536	0.400124298	0.923752304	0.662210149	-1.273904422	0.449656556	0.56505109	0.488030705	0.395769602	0.546543653	4.632687758	0.378624038	0.92048524	0.403117172	-0.074514576	0.073413343	0.867959704	0.454283196	0.417269893	0.960764864	0.424345862	0.850542219	0.968657247	0.439587076	0.323376872	0.807269677	0.452105984
PANX1	236372_at	-0.205881625	0.555065169	0.431778051	-0.009929828	-0.065721535	0.5205009	-0.092938292	-0.269839105	1.044944722	0.395037785	-0.523216021	0.000138781	1.095838362	0.673450864	-0.707464884	0.264130678	0.154996867	1.49563464	2.40953285	1.611300068	-0.904233094	1.796366713	-1.106172101	1.86739847	0.891993273	1.184016808	0.16642752	-1.0321465	1.864677721	0.862599214	-0.165058376	-0.61986557	1.654845193	1.774865983	-1.31273932	1.634705381	1.736219398	1.747923428	1.915297701	1.687504271	-0.501442425	0.018919409	-0.010747035
OBFC1	228781_at	0.511986932	1.085963017	0.432516806	0.537841032	0.635000697	0.249900499	0.696779601	0.498106335	0.484770664	0.973562199	0.628196215	0.169614372	0.267046247	0.754476051	-0.292232807	0.277388866	0.274939323	0.488853072	0.876131063	0.477422852	0.354408377	0.842927598	0.511986932	0.776249725	0.983087656	0.483681966	0.473341075	0.462454227	0.629012804	0.79475546	0.494840957	0.248471079	0.938998588	1.189109754	0.867148994	0.519607119	0.501916219	0.984993066	0.535935888	0.44748557	-0.128939467	0.464087936	0.505454296
NSF	1566784_at	0.634655435	0.567977413	0.626218382	0.468640555	0.54321088	0.764473636	0.198389547	0.135249586	0.972672364	0.420741409	-0.033214588	0.536678496	1.500109801	1.015127642	0.286024382	0.40441237	1.119364478	0.716845718	0.770189595	1.037717465	0.417203018	0.759302355	0.63057331	1.198833948	0.899462284	0.648535114	0.215536587	0.064217348	1.303885816	0.546476286	-0.126562935	-1.409872482	0.990362708	0.545116137	-0.539151773	0.486330805	0.870613601	1.02547061	0.520893892	1.309329124	-0.126835511	0.417203774	0.567705089
FBXL18	220896_at	0.527834931	0.583627101	0.456529462	0.621456082	0.725147207	0.269831376	0.53817588	0.606487143	0.562671096	0.55967721	0.653025979	0.517763884	0.445371706	0.536543035	0.602405473	0.428498115	0.523208239	0.51123312	0.50524645	0.460612362	0.607304271	0.559404882	0.640507192	0.592335708	0.525657284	0.469865351	0.416796082	0.421421741	0.471497873	0.770597435	0.515588127	1.730727504	0.521847166	0.555595612	0.515042867	0.484561981	0.528650727	0.547703204	0.52103063	0.486194858	0.351206313	0.494360308	0.526745918
TRIM37	1554001_at	0.218926949	0.874005361	0.592868408	0.725952431	1.020425251	0.591235339	0.615457073	0.750718658	0.541703849	0.499791507	0.439917125	0.464138241	0.302206848	0.598583213	0.403176521	-0.643805471	0.476930559	0.639406943	0.673971806	0.570007609	0.494075775	0.724047488	0.317719912	1.271896656	0.62144511	0.726224722	0.283972962	0.325884076	0.731395545	1.12139357	-0.412201066	-0.398179802	1.140990432	1.140989974	0.519931234	0.901221182	0.605115476	1.216377754	0.931974289	0.511222694	-0.433156991	0.610287319	0.573273108
FAM153A	211166_at	0.79745149	0.418338393	0.55006159	0.440111311	-0.273752953	2.835079305	-0.057390013	0.79962805	0.859230286	0.631163805	0.004116766	0.313558276	0.870932413	0.744652476	0.338869007	0.030789194	0.212045205	0.69403175	1.185272413	0.991498083	-0.028541424	0.67879163	-0.082155221	0.71090555	1.163500278	0.690493262	0.579999277	0.545707771	1.013542298	0.74247487	0.293419221	-0.304089189	0.554416258	0.327438578	0.645588046	0.705462287	0.782754435	0.431674195	0.301583784	0.795001767	-0.126788805	0.648582603	0.408268062
ATRNL1	1569796_s_at	0.32747583	0.501111562	1.314311369	0.234398188	0.59609284	0.522339337	-0.643303428	-1.13808242	1.339622801	0.303526753	-1.836160729	0.042800784	0.352786204	0.837765991	-1.059972417	-0.301475587	-0.348013986	1.149113853	2.045594292	1.76500102	-0.738285783	1.679544416	-0.672967803	2.18711465	0.993984712	1.492028825	0.351698879	-0.606833808	2.177588629	1.266683592	-0.241328652	-0.039406653	1.916592055	1.266957226	-0.623708061	1.548093888	1.462635668	1.715469195	2.12941775	1.373642365	-1.589315382	0.686994108	0.035181181
LOC100131043	244029_at	1.238315339	0.14343391	0.553571657	0.55275469	0.815385243	1.768201605	0.662433669	-0.538316095	0.662434307	0.316252231	-0.52307566	1.025488328	0.471652898	-0.103956458	-0.209008256	0.749796825	0.167927057	0.903019677	0.296656742	-0.028296289	1.545034268	-0.476809027	1.601914829	0.264542676	0.282505044	0.203851397	0.557654273	1.036103509	1.27178971	0.792251667	1.30934781	1.214720478	0.593035028	0.591401286	1.653624003	0.266447629	-0.041633227	0.183168499	0.563096906	0.436544801	0.1562247	0.533161132	0.299650736
CDH6	210602_s_at	-0.009278312	1.266042593	0.431885429	-0.273541753	0.259339143	0.616679138	0.563608396	-0.062893013	0.446037877	1.001507189	-0.260205978	-0.504874047	0.142039694	0.584019921	-0.532088898	0.377455073	-0.584342412	0.555988483	0.537210174	1.613585117	-0.510589009	1.714282626	-0.473575267	1.561875979	0.668388935	0.572862027	0.413107903	-0.227819238	1.66066772	1.850903812	-0.038126513	-0.255410724	1.735238376	1.44484885	0.504006475	1.352315989	1.362657392	1.043147652	1.370549989	0.948981579	-0.491537474	0.81617009	0.567690975
GREM2	240509_s_at	0.94204954	1.538886702	0.388484054	1.344566971	0.771407276	2.333308371	0.714254135	0.003384485	0.551778226	0.6426781	-0.922216673	0.396648782	0.498434806	1.187532831	-0.782872541	0.596139414	0.622538428	0.630158757	0.421415709	0.332964975	-0.848462222	0.941505101	-0.610597511	0.853598901	0.517214003	0.485916127	0.200426008	0.386851882	1.031859551	1.04437894	-0.170249886	0.328327066	1.546234848	0.775490217	1.139089158	0.83699725	0.86475675	0.629342724	1.1412668	0.613557583	-0.285371661	0.027335262	0.094828973
AAK1	211186_s_at	0.370769137	-0.072028217	0.40070536	0.375667044	0.337293321	0.876161089	0.10949857	0.359065688	0.353622753	-0.704790208	0.147600549	0.341647201	0.348995837	0.308988474	0.301368738	0.306540018	0.367231039	0.574340847	1.423738432	1.158931047	0.380021556	1.076467564	0.242855996	1.767742501	0.70878503	1.674121181	0.457314603	0.313616202	2.054594394	0.962705962	0.347363367	-0.254667584	1.548113277	2.040170377	-0.091080441	0.576246294	0.501947088	0.372401429	0.407237331	1.131715706	-0.147687401	0.481536305	-0.483255316
CUX1	225937_at	0.516570024	0.046013925	1.649552922	0.780288931	0.126843378	1.781004609	0.484455154	0.146166421	0.00464578	0.281155784	0.128747917	0.073500269	1.394543226	0.17202058	0.197059798	0.003829308	-0.591918607	-0.020937183	0.446898602	0.420499434	0.525550952	0.568551576	0.810226735	0.446354171	1.323510959	1.692554321	0.003829884	0.577261266	0.149431854	0.281426924	0.624072064	1.429899254	0.674964964	1.449791237	0.5897794	0.55494419	0.535348494	0.74599736	1.818561829	0.221281572	0.622711307	0.034311516	0.027234183
TIMM17A	201822_at	0.608845759	0.861406043	0.340227491	0.650212738	0.35002555	1.046743676	0.548426464	0.422690822	0.512502502	0.550332141	0.454805066	0.484469694	0.228643864	0.56230642	0.457799349	0.400374633	0.477122729	0.549515209	0.415887465	0.461881699	0.483109545	1.174656647	0.585712699	0.820310673	0.430583631	0.458615085	0.479844766	0.185099145	0.762068542	1.445178174	0.526655088	-0.893597431	0.949584087	0.495628756	0.401734761	0.863583361	0.859228138	0.724511627	0.83636716	0.759891953	0.104269154	0.338051477	0.566389173
EGR2	205249_at	-0.440527178	1.552740036	-0.319146377	-0.017869499	-0.292202422	2.840852633	-0.291930569	-0.18633388	0.652177708	1.001625506	-0.674036853	-0.317785488	1.416117511	0.024313863	-0.820727954	-0.940204228	-0.69227012	-0.269069078	1.151039001	-0.424197817	-0.102509756	2.807104593	-0.646548515	0.900655239	1.165189945	0.461395913	0.836699284	1.908447404	2.890112003	1.925320015	-0.261720017	-0.373945384	2.443233067	0.692184259	1.335559116	2.505284515	2.533315602	1.037277979	0.904737335	-0.009432523	-0.768746158	-0.631035022	-0.770651788
C3P1	231691_at	0.609684527	0.596893077	0.515518189	0.741134983	0.522322261	0.65159612	0.569404567	0.609412305	0.55171504	0.625469413	0.695140768	0.562872492	0.565594641	0.641525776	0.52830996	0.510619682	0.705211445	0.57893031	0.545455924	0.551715434	0.618392973	0.579474741	0.6124061	0.628190895	0.594987884	0.542733603	0.51497472	0.487758501	0.859794507	0.578113376	0.608051747	-1.040008525	0.564778312	0.56314573	0.553619526	0.564234258	0.545455232	0.575937008	0.776514961	0.5789306	0.433328049	0.526405201	0.573487087
PLXDC1	219700_at	0.10513549	1.131706686	0.89193722	0.206105926	0.793144695	-0.245400638	0.504115424	0.212364141	0.479077487	1.066660643	-1.304631597	0.833151356	0.539766985	0.252371089	-0.281869794	0.602636648	-0.871085305	0.228694467	0.679111804	0.77273371	0.422741407	0.841044586	-0.063872505	1.280575523	0.959159792	0.495406902	0.680745805	0.683738668	1.39161503	1.397057605	0.100509318	0.45893871	1.416925437	0.8655384	0.885949377	0.920241919	0.96732379	1.033186724	1.369297845	0.913164545	-0.838699083	0.578143044	0.361233509
ABCA9	239185_at	1.068993085	0.341521961	0.531485368	0.43378247	0.393230785	0.697773197	0.264773008	1.362104575	0.708658712	0.569587819	0.616670576	0.542371975	0.257969842	0.506719327	0.044055247	0.643341714	0.109100684	1.174589413	0.092771819	0.000510624	0.62347407	0.251438069	1.933904118	0.672189875	0.425889471	0.125973986	0.564689455	0.644158824	1.215140118	1.104916842	1.881922011	0.941482114	0.318116311	0.663209248	0.487940799	0.422351641	0.2680392	0.142031326	0.172784601	0.487668681	-0.354380046	0.291989639	0.069909449
SLC6A17	233287_at	-0.350190601	0.267874335	0.944996488	0.014497127	0.150031111	1.638449607	-0.437281863	-1.080384228	0.895737071	0.530504684	-0.546142799	0.096959819	0.786058408	0.776260254	-0.579345439	-0.415235835	0.35714208	0.326387434	1.445219605	1.399225136	-0.689024768	1.80528131	-0.588870134	2.005859241	1.21824118	1.815895	0.343262039	-0.744816084	1.906250397	0.935743129	-0.645750971	-0.271211307	1.782147682	1.713836339	-0.335222552	0.619227338	1.379357017	1.958232328	2.253520481	1.779426572	-0.798158004	-0.253302406	0.269779324
SLC35G1	239265_at	-0.770604359	1.924824473	0.517507111	0.705567477	0.841644944	-1.088482296	0.688148661	0.215687045	0.268213391	1.133940063	-1.181287565	-0.438575707	1.098015908	0.489746995	0.430146189	0.427424779	0.039874928	0.610584793	0.903969087	1.210960343	-1.606394279	1.525027642	0.044501557	1.683966735	0.494918968	0.549349697	0.576566446	0.368366853	1.648313342	1.769966638	-1.640141078	-0.772784353	1.643687765	1.211504682	0.490564072	1.53482564	1.235180999	1.401196282	1.657567388	1.447191693	-0.296508993	0.27011877	0.413816427
FAF1	239749_at	-0.839432554	1.242829417	0.433165751	0.505287513	0.801664525	0.235581619	0.37574121	-0.442629908	0.537674573	0.670486143	0.632655923	-0.031948409	0.822348206	0.648712544	-1.010618059	0.108213303	0.053509813	0.445957389	0.426635003	1.062117774	-0.131828778	1.197923689	0.573599542	1.544649677	1.200372708	1.002243665	0.889571744	-0.065966891	1.096953479	0.641365033	0.353697948	-0.840447665	0.857457391	1.314133605	-0.237697453	1.107023742	0.386355281	1.271949947	1.795849011	1.271950365	-0.166663895	1.038169462	0.870791911
MAPKAPK5-AS1	212868_x_at	0.571587892	0.649152343	0.521238627	0.670652284	0.565872139	0.630917407	0.413192195	0.627379444	0.575397825	0.630101243	0.70249425	0.567776825	0.599619347	0.795842903	0.524232816	0.543828135	0.236836436	0.510896921	0.575942525	0.532669547	0.605879064	0.777609671	0.599892281	0.848642208	0.620031183	0.784684884	0.573765494	0.506542332	0.807545922	0.856261472	-0.475666672	-0.926507573	0.637993461	0.595265324	0.461636365	0.61894282	0.820609511	0.672013317	0.633366758	0.613499781	0.45864343	0.533758684	0.559884604
GLIPR1	204221_x_at	0.368256653	0.103993459	0.201424843	0.680690543	1.124032021	2.033576082	0.554410266	-1.837564617	1.433201065	0.455074191	-0.221504932	0.431940184	-0.194561639	0.550055579	0.136924493	0.46296687	0.362269342	0.788464383	0.99230945	0.484194239	-0.120807627	1.375775678	-0.044602825	1.58288622	0.163867345	1.207311847	0.71552749	-0.394050902	1.921720195	1.467491617	-0.225313877	-0.586203066	0.689127906	0.342401707	-0.366836363	1.160773718	1.356180722	1.093551523	0.528555817	1.237249326	0.440105888	0.974075288	0.182373598
WFDC2	203892_at	0.475788103	0.727804425	0.548998007	0.645612669	0.448300496	0.020744121	0.508990408	0.323653104	0.467623286	0.650512571	0.603428802	0.195739152	0.450205657	0.780601633	0.168524972	0.427616685	0.000332359	0.65704369	0.688886289	0.57376375	0.501370455	0.727803815	0.552536433	0.540561186	1.076163377	0.459458269	0.451022636	0.446395145	0.947705426	1.022820171	0.467079733	0.323205065	0.508446705	0.491300842	0.468167052	0.517700098	0.476876345	1.335255251	0.636359662	1.167879349	0.250444172	0.398224704	0.479053681
TSC22D2	210954_s_at	-0.174610568	1.050634381	0.823383016	0.264104128	0.727313284	1.771301454	-0.00478657	-0.358860202	0.986677641	0.558304962	-0.950526641	0.257027399	0.92625908	0.534897685	0.20967345	0.124761011	0.366434688	0.764598218	0.825833323	1.029405531	-0.836220897	1.311630988	-1.019380629	1.542419672	1.13473023	1.548951119	0.771675601	-0.200465196	1.424847399	1.051449786	-1.270036438	-0.647596578	1.252028288	1.292307643	-1.013938805	1.347283532	1.264275071	1.420765335	1.430018604	1.404708062	-0.281023043	0.574362454	0.346023281
PRSS16	208165_s_at	0.369405285	1.021490388	0.512286667	0.297283934	0.379202731	0.37593678	0.700346051	-0.401883638	0.353892239	0.332664172	-0.523537638	0.009887168	0.825265512	0.378930055	-0.926326826	-0.118025186	-0.321597161	0.782809277	0.753145043	1.182061823	0.02050149	1.050883069	0.350899109	1.688271103	1.320316455	0.897658805	0.159301991	0.353075838	1.05605324	1.264796483	-0.338198785	-0.220779621	1.773727883	1.515996987	0.594205224	1.433533379	0.929772822	1.827070661	1.941102704	1.136339849	-0.532517878	-0.509656488	-0.164019997
RP4-593C16.3	1557506_a_at	0.433880408	1.203808182	0.947436654	0.539748129	0.88973955	1.27211847	0.770535869	-1.254028877	0.870690214	0.688345548	-2.016064766	0.637723933	0.888106911	0.839662797	-0.011638295	0.902804102	0.330188701	0.799928716	0.986900185	1.149649452	0.202820147	0.246092697	0.450753809	0.436873841	0.638812493	0.528318062	0.50845066	0.642078803	0.946620156	0.082798357	0.542742714	-0.112142246	0.904436312	0.877493768	1.045957119	0.634187212	0.300251203	0.553356374	0.998058125	0.882120337	0.196832495	0.63663622	0.517431521
VCPIP1	1556227_at	0.394518313	1.14457935	0.813366005	0.819897525	1.057216996	0.445683379	0.788598854	-0.590140308	0.918690008	0.979109145	-1.239775885	0.527329617	0.507190801	1.032178937	-0.511487253	0.493855731	0.743694965	0.881676913	0.422823416	0.95597574	0.791320908	0.666946606	-0.270085149	0.814726858	0.828878102	0.475892981	0.658782277	0.594825024	0.705591982	0.612514053	0.091882457	0.137590083	0.84493595	0.842214071	0.592919104	0.985912341	0.529779376	0.659870867	0.951892489	0.687902314	-0.725129216	0.728726222	0.732263381
MMP11	203878_s_at	0.551952611	0.549775712	0.382126922	0.582161725	0.211757591	0.513578366	0.518204565	0.552224677	0.543243749	0.632510661	0.952565274	0.541882033	0.54052161	0.564743101	0.104256672	0.506774868	0.549775712	0.541066251	0.867108893	0.476021293	0.578895733	0.576718708	0.592504112	0.58760502	0.549502986	0.546236824	0.52745924	0.441457451	0.613459139	0.543514987	0.360083408	0.769483595	0.545692946	0.515483774	0.542971172	0.621080173	0.861936869	0.57154809	0.590054201	0.565560426	0.412337242	0.513307403	0.415330012
MET	211599_x_at	-0.470217746	-2.020687439	1.853445003	-0.569282893	0.833951447	1.706481486	-0.177651467	-0.985953277	1.352680062	0.652695283	0.003603964	-0.080492258	1.083517979	-0.233171312	0.301887041	-1.139992775	-0.007009165	-0.466952028	2.624462939	2.397756614	-0.423951676	0.157371805	-0.73039858	0.185676287	0.381084427	1.970199546	0.247729106	-0.723322778	2.907503265	-1.034941912	-1.156321863	-0.708073993	2.074980091	1.906244701	-1.002554908	1.987618616	1.541554983	2.895529789	2.815515916	3.159791916	-0.450622719	0.219152904	0.578668741
PART1	215972_at	0.261046687	1.959025139	0.500815613	0.998588137	0.63417141	1.07043728	0.269210449	-1.953210583	1.092754232	0.813250408	-2.746544599	0.287988878	0.519321785	0.789844245	-2.239518025	0.394947489	-0.853430273	0.946878079	1.308301514	1.342592747	-0.839006001	1.994132546	-0.581546423	2.051830246	0.873123689	0.870946613	1.103096617	0.471422539	1.508607242	1.588892431	-0.748921876	-0.236960217	1.422333932	1.540449846	0.471694721	1.285712505	1.253597235	1.043222	0.970011125	1.356744939	-0.384505845	0.286085436	0.724799292
KLF11	1553137_s_at	0.667418762	0.372946639	0.481807929	0.566176672	0.504397171	0.629044428	0.574612793	0.61734165	0.561278034	0.575974269	0.6565317	0.852211349	0.685380629	0.637208656	0.433636994	0.479087113	0.442074247	0.451055035	0.392541751	0.509840737	0.720760888	0.532157344	0.942295894	0.522904238	0.540593619	0.629316329	0.269528127	0.338926725	0.384920468	0.538416088	0.597747401	0.034823942	0.65489898	0.575430065	0.450781992	0.549575534	0.524808709	0.494055698	0.808394689	0.54386	0.379750366	0.484530532	0.805945339
SERTAD4	230660_at	0.240245323	1.336759256	0.686579052	0.575539949	1.05752756	-1.668110002	0.992209224	-0.685083795	0.214117592	1.569724539	-0.22432522	0.154787202	1.397177184	0.821023598	-1.100121032	1.534617053	-1.266952819	0.747542253	0.236979058	0.51022307	-1.762275942	0.686035383	0.298758597	1.165301297	1.040109412	0.729579917	0.736929267	0.76877039	0.740466169	0.890695402	0.593502551	0.378648451	1.528084171	1.514476394	1.329955038	1.00690679	0.955197026	0.971799267	1.606192376	1.166662363	-0.418643546	0.280796837	0.046469826
DACH1	228915_at	-0.225763499	1.103716973	0.773863692	0.329706069	1.426219554	-2.448729816	1.178014202	-1.585996562	0.700110213	1.143179186	-0.696865186	0.852244754	0.709635782	-0.113635638	-1.378886265	1.462961271	-1.83529053	-0.312853111	0.583627872	1.521475943	0.951037093	1.084665716	0.072519783	1.892967794	0.824756694	0.856871703	0.995670908	0.846257331	1.038126608	0.782572704	-0.110640865	0.367984025	1.23217421	1.203869372	1.616184902	0.327257021	0.999207959	0.831289264	0.949676039	0.751547015	0.698477118	0.974443409	1.009822832
LOC100288893	229556_at	0.935971559	0.218570032	0.995028646	1.012446745	1.405983703	0.835817949	0.755803953	0.529642766	0.067250734	0.408261866	0.051193607	-0.501010866	1.404622674	0.482832075	0.200879448	0.524744632	-0.672467237	0.66735354	0.753083326	0.685860602	0.836090156	0.543795478	0.008465662	0.720968867	1.260652414	0.833095561	0.445819702	0.952300761	1.038301458	-0.23456981	0.15352481	1.910241832	1.331413839	0.249050617	0.433571835	-0.320297689	0.662726872	0.589517681	0.909027663	0.561213796	0.164410691	0.090384512	-0.523599025
RTN4RL2	229345_at	-0.796503631	2.112022824	-0.158298946	-0.650084814	-0.174900518	2.70668276	-0.263623255	-0.846852553	0.752061157	0.203123835	-1.132072011	-0.787523295	0.115489158	-0.040184006	-0.825624008	-0.369763598	0.271163409	0.541956551	1.641738653	1.984926444	-0.985107439	2.423096744	-0.806300787	2.573054538	0.980672521	0.511747544	0.419488086	-0.360510537	2.581762833	1.389176626	-0.857465793	-1.117616193	1.747334976	1.282765198	-0.023310099	1.539135728	1.450684298	1.705422385	2.146586148	2.21271967	-0.927954036	0.526988938	0.619521003
L2HGDH	224459_at	0.967528314	0.671967499	1.035566482	0.999369693	0.670061959	0.286594945	-0.178519655	0.612909085	0.277885748	0.509218293	-0.395971464	0.484995397	1.021687091	0.675232142	0.554396119	0.43355923	0.260740501	0.367424746	0.648290284	0.62352342	0.707891558	0.572086191	0.454242761	0.402533261	0.618624325	0.918539579	1.119663676	0.525547444	0.313537729	0.456418961	0.588143404	0.857071154	0.648833916	0.077307132	1.251657657	0.099623906	0.235701207	0.781646335	0.674688518	0.349462888	-0.014681098	0.585422455	0.561471804
OR2L13	1554706_at	0.826119138	0.784207624	0.699294519	1.152705875	1.411525333	-0.051854264	0.054830005	-0.699585012	0.420063236	0.104907586	2.636769747	0.613292787	0.672079416	0.188458024	-2.060089517	0.716985102	0.933076674	0.378423949	0.457620976	-0.160444262	-0.511797112	0.978255021	-1.265123151	1.305657383	0.534097072	1.043027091	0.239081237	0.489191159	1.494805277	1.529096894	0.155800905	-0.380307164	0.906133501	0.828296295	0.510963033	1.291233113	-0.226305998	1.440374686	1.257758151	0.676978649	0.661465775	0.757536635	0.516679037
SLC19A3	220736_at	1.412925652	0.55563615	0.55400252	-0.848959245	0.671302069	-0.040383988	1.639630505	1.322026079	0.468274466	0.197479573	0.168630612	0.614692979	0.000983294	0.216802001	1.544921393	0.383906746	0.184144684	0.734169743	0.606529403	0.577136622	1.479876318	0.502293528	0.241841526	0.805747607	0.703960477	0.014046152	0.376014044	0.160466662	0.158560783	0.973121392	0.505015599	0.540213895	0.542845311	0.608706595	0.60135774	0.139238305	0.227687975	0.684093753	0.440514169	0.564889594	0.983736787	0.918419897	0.158560783
STC1	204595_s_at	0.037965087	-0.557238846	1.014186516	-0.282634558	1.277089285	4.868452881	0.171592818	-0.238545188	-0.246165575	-0.275829979	4.179899379	1.220208404	3.625791239	-0.572480628	1.930806699	2.715975604	-0.257595324	6.079817979	-0.341691526	-0.020820802	0.70556208	-0.587720647	-0.811976416	-0.158531337	-0.182208949	-0.41952888	-0.853343735	-0.381154581	-0.006396208	-0.529479378	4.975955792	0.726090589	-0.147100595	-0.300052391	0.056470744	-0.304406368	-0.606771851	-0.586087412	-0.283723314	-0.572752003	0.517230736	-0.695765538	-0.596974191
CCNI	208655_at	0.245867758	0.550138149	0.85495154	0.804875397	0.541972405	0.148436183	0.510674465	-0.166446802	0.699552521	0.711527152	0.545510587	0.350103196	1.159221376	0.883526979	-0.062483549	0.525099576	0.226000538	0.602937223	0.707171539	0.747993827	-0.018123475	0.606474919	-0.320759985	0.705812507	0.856583949	0.755069933	0.268729849	-0.179782634	0.844337522	0.753981676	-0.327835928	0.498046476	1.233520592	1.371232819	-0.060851447	0.733027842	0.785279019	0.967624368	1.229439216	0.733570143	0.276350751	0.461959313	0.485092289
AC092620.2	243170_at	0.863211847	0.345572145	0.380407299	0.677057063	0.48709259	0.597587427	0.501788254	1.115771919	0.515669161	0.467225633	1.049365901	0.53090894	0.738019905	0.578808032	1.272533568	0.870016024	-0.173972818	0.529276842	0.09899943	-0.406666214	1.654911854	-0.391425013	1.654368583	-0.170979268	0.356730124	-0.116548642	0.176836051	1.30954642	0.566561412	0.146897997	0.649026121	0.777741707	0.555132234	0.548055703	1.151968021	0.661816626	-0.136687752	0.51349216	0.521384278	-0.021565869	0.930706005	0.620176955	0.243241327
C14orf178	1564816_at	0.668235153	0.530524361	0.416490535	1.237039407	0.496504584	0.586588079	0.738177324	0.63802526	0.497593666	0.549302869	0.995364974	0.541681649	0.487523188	0.95345314	0.451599278	0.457859011	0.503853361	0.489156418	0.476093275	0.494055391	0.531340534	0.515827786	0.621969046	0.551208079	0.492966402	0.486434507	0.407510365	0.366142127	0.539232576	0.497592542	0.503853361	0.125434086	0.511201134	0.509840332	0.499225749	0.501131439	0.460307672	0.508751942	0.544675887	0.512017788	0.301369675	0.447789489	0.501675358
MAP2K7	209951_s_at	0.226852886	0.43641261	0.874854555	0.36837367	0.403753848	0.428520198	0.391234418	0.364835735	0.473697776	0.350139867	0.252707027	0.161534945	-0.243432273	0.388240465	0.341430644	0.156365031	0.297341461	0.366468596	0.436141686	0.481862475	0.371639484	0.912957147	0.414368078	1.076794737	0.463356491	1.685605925	0.366741511	0.361025601	1.483394494	0.58881838	0.36919051	-0.451516125	1.025901591	0.684346228	0.292442175	0.432330576	1.299416704	1.207429491	1.415083124	0.841107886	0.285638949	0.625561337	0.379259744
ZNF451	232029_at	0.448320057	0.23195655	0.353336956	0.624131971	0.391166985	0.87179406	0.38055237	1.381268862	0.682645925	0.434440348	0.529693834	0.419198213	0.341090486	0.463015644	0.473902738	0.37211643	0.495675517	0.863901273	1.01331575	0.300267372	0.539492162	0.604265315	0.718570828	0.572422693	0.40531909	0.734355592	0.345445884	0.316324764	0.196848354	0.45403446	0.435256592	0.899032359	0.525884355	0.400420323	0.36313496	0.851110487	0.694076783	0.488598812	0.273323478	0.437433793	0.903092351	0.477713174	0.375654257
ZNF124	206928_at	2.152406151	-0.936559185	-0.14485975	1.063238746	0.490623833	1.113315507	0.99520033	1.366692504	1.056163143	0.582884967	0.649290235	0.45633148	-1.189936575	0.65473294	0.478104841	1.775197817	0.562473481	1.334034116	-0.074370506	0.590233125	0.570637695	0.472116834	1.580063794	0.511035925	0.56192846	0.426666882	0.4046236	-0.004971571	0.515933829	0.64139722	0.98921263	1.432576561	0.232620238	0.062251604	-0.599631488	0.428028193	0.471300478	0.385844486	0.484091717	-0.359862025	0.485997403	0.329508378	0.027687566
RASGRF1	215688_at	0.395807214	0.132360735	0.341103926	0.414312976	0.364780614	1.137430535	0.082283343	0.958624371	0.231969325	1.326035079	3.992886506	0.237684366	0.503579955	0.352262139	0.217272786	0.283679308	0.221355699	0.106505647	0.441257178	0.318787336	0.147056697	0.351717873	0.180532486	0.243400744	0.457857961	0.483985164	0.679393259	0.591759639	0.789615167	0.360153996	0.295927044	0.779158003	0.726203443	0.637481063	0.095346821	0.214551581	0.334027707	0.447788643	0.534061403	0.384376228	1.826256736	0.282318809	0.119024236
TRPM3	239684_at	0.608386589	0.698469739	1.448530348	0.667171847	0.590151477	-1.198454447	0.900953266	-0.654415956	0.542253096	1.217470401	-1.004407812	0.316907794	1.396276566	0.620088067	0.362085381	0.392295329	1.083025763	0.31119199	0.612197062	0.35256024	0.604576084	0.850877415	-0.570318483	0.967904305	1.600393224	1.283059927	0.608386968	-0.259517942	0.672342421	0.526467101	0.296496877	-1.463963298	1.623253937	1.515480847	-0.390425055	1.390833294	0.841350835	0.798351344	1.36171211	0.372700301	-0.590730405	1.068873702	0.631791396
KIDINS220	242032_at	0.56844291	0.701254766	0.749697728	0.485979171	1.004707903	1.059683239	-0.340557583	-0.563180067	0.792971096	0.990283769	-0.932223353	0.572252123	0.875433617	0.423927065	-0.790974322	0.506119812	0.142247951	1.313060176	0.854750679	0.810389467	-0.981210969	0.732824633	-0.561818821	1.415935153	1.0218535	0.936941059	0.714862694	0.06250555	1.296186552	1.041992456	-0.316334084	0.516584344	0.910269851	1.007702294	0.578239772	1.049886248	0.960618389	0.799230822	0.843047195	0.836516468	-0.103509118	0.994094593	0.020321126
TRIO	209010_s_at	-0.960755265	-0.18511149	1.701741995	-0.433317897	0.554606532	1.953214199	-1.070978857	-0.494824906	1.147089529	-0.025084405	-0.917755495	0.138480684	0.106366412	-0.120883821	-1.080231944	0.073164463	0.344776014	0.622101125	1.888441442	1.765427049	-1.57827621	1.550423955	-1.170042431	1.839725191	1.004479747	1.754812266	0.341237742	-0.441754587	2.349472287	0.885548204	-0.96755786	0.38855591	1.896333702	1.65683704	-0.481217434	0.834927179	1.37352249	1.580089706	1.951036347	1.742565928	0.265578758	0.601145763	0.603866484
CHML	206079_at	0.010979583	-0.017324624	0.247209693	-0.00589447	-0.06359138	0.136443147	-0.067130072	-0.019502231	0.553385474	0.465206773	0.076840766	-0.042091492	1.118924001	0.14868933	-0.313974301	-0.080192533	-0.032564928	0.006352606	2.170533754	2.495487748	-0.028211252	0.864458757	0.024587482	1.84639623	-0.035287214	1.078372508	-0.058691726	-0.286758758	2.910523609	0.957262881	0.240951478	-0.424625509	2.213806382	1.384004148	-0.06985144	0.724843113	0.923516075	1.433536797	2.273680082	0.243944678	-0.230966636	-0.508020516	0.710691091
RAB37	228113_at	0.534542753	1.469124689	1.015713501	1.385844376	0.857863266	-0.939452015	1.346381285	-0.791126948	0.417515435	0.706816787	-1.085599823	-0.205177263	0.892699079	1.104707687	-0.913596927	0.198430787	-0.858621622	1.173291463	0.54733354	-0.320842623	0.260481584	0.855957734	0.163594694	1.510492587	0.935427763	0.897869729	0.27490689	0.121682269	0.79281713	1.416325413	-0.003780626	0.796705225	1.578530934	0.805881797	0.268645901	0.827109207	1.048371101	1.144171376	1.390471131	1.170025602	-0.88066587	0.501340491	0.530731593
SMIM13	235707_at	0.119561626	-0.246759692	1.997705915	-0.536333688	0.018591875	0.542763214	-0.283501571	0.343545064	0.202568926	-0.329767555	0.681834053	0.260809739	0.720752485	0.275505943	-0.790798774	0.636657285	-0.236961747	0.237132436	0.2537347	1.057137334	-0.531434616	2.769268041	-0.547219246	2.957599102	0.191410035	1.183144546	-0.279690291	0.359058264	2.168075724	2.585289354	-0.561371077	0.215920092	1.38617304	3.268673326	-0.883332256	0.974674823	1.204100641	0.19005006	1.365760835	0.663056188	-0.693638986	0.01206087	-0.012162316
IKBKAP	202490_at	0.364831254	0.789666493	0.300874375	0.650594182	0.589903724	0.607321696	0.535199567	0.636714352	0.80327383	0.478864252	0.226575361	0.609226098	0.602150122	0.59126378	0.039877594	0.414908156	-0.215948319	0.344691378	0.457636839	0.744487926	0.392862521	0.496282455	0.430693238	0.77252014	0.495193509	0.667739743	0.788850724	0.557789334	1.33724239	0.991876584	0.413547075	-0.017053797	0.42198363	0.730335974	0.426337867	1.076790154	0.619295994	0.549352753	0.745304291	0.96901673	-0.285620211	0.342786946	0.403749159
CDIPT-AS1	240537_s_at	0.830603704	0.484966534	0.378280996	0.959877111	0.424274584	0.171170696	0.701600864	0.82080636	0.389711515	0.607979999	1.086701373	0.38780587	0.416110429	0.858362692	-0.32605704	0.378553794	0.388351022	0.424819565	0.440605378	0.217709053	0.468364563	0.679285152	0.48768823	0.779710973	0.366034108	0.430262789	0.330382512	-0.211208298	0.47680098	0.719291491	0.738887484	0.434573361	1.572227574	0.562530434	0.204100516	0.399781628	0.932117124	1.2331221	0.547833872	0.436250765	0.243564652	0.335009369	0.684183453
SYT7	1559392_s_at	-0.080662511	0.002889276	0.190947922	-0.040655892	-0.099169585	0.643542964	-0.069777394	-0.021332913	0.881407065	0.057864877	-0.037118109	-0.0795749	-0.154417202	-0.048549171	-0.147612607	-0.205854269	-0.050180851	-0.065149972	2.066101008	1.181322676	-0.041200567	2.047049171	0.026294833	2.818337982	0.203739787	1.821431852	0.414660979	-0.125568445	2.4414021	-0.033308336	-0.071409097	0.132960545	1.490763726	1.888654342	-0.131556285	0.14413789	1.256437169	1.021839717	2.166525054	1.941180698	-0.301380113	-0.104067462	-0.089916451
SIX4	229796_at	1.232716622	0.816863115	0.748551484	1.035948515	0.748280026	0.640233782	0.804615407	0.699836146	0.883812772	0.657380068	-1.257506849	0.776311216	0.070884843	0.889527745	0.641867178	0.246424992	-0.453558722	1.026694836	-0.01266685	0.19008901	0.710449973	0.029244798	0.954573931	0.327527682	0.673436843	0.734127245	0.143823094	0.513954052	0.373520597	0.716708867	0.775767811	1.619886475	0.838091257	0.247241539	0.713715696	0.236355705	0.665815693	0.731406147	0.436660885	0.378692948	-0.45410357	0.882997547	0.177569463
SMC2	204240_s_at	-0.809793412	0.26059455	0.576566349	-0.040137931	1.021813285	-0.377338072	0.383335247	-0.563492936	0.54935088	0.491654465	1.891077722	0.434773284	1.407729625	0.869949479	-0.454358547	0.415178768	0.304139281	0.889273537	1.004668214	0.665833972	0.653586723	1.072978153	-0.988327184	1.102370975	0.587997526	1.142106109	0.405109596	0.289443439	1.021268709	0.893627114	0.061921462	-0.65562324	1.115162454	1.19463231	-1.97598024	0.96329988	1.175852735	1.716898471	1.629263912	0.68134734	0.693594006	0.559422014	0.51206564
ADAM23	213808_at	0.54357012	1.612596191	1.136052098	1.453113858	1.141222846	0.643994866	1.364935105	-2.085997173	0.636374605	1.2400155	-2.751688629	-0.066603819	0.984734724	1.589191184	-2.33529188	0.015860624	-0.442720105	1.348062584	0.549831	0.784155181	-0.804961134	0.82280119	-1.387917578	1.085703718	1.21361685	0.752313577	0.67066742	-0.060615581	1.229673867	1.515435985	-0.514298551	0.88476201	1.634369947	1.274852039	0.196298582	1.087064738	0.931390934	1.331187542	1.526868084	0.900365962	-0.489804948	0.851922664	0.757212492
LY86-AS1	1553428_at	-0.193616462	2.107730145	-0.293498498	-0.569191833	-0.382220636	1.611318201	-0.383581961	-1.018248682	0.778522486	0.410840696	-1.022874852	-0.607566507	1.34542272	-0.559666673	-1.421310258	-0.615457572	-0.236344798	1.803460288	2.329809467	1.866601014	-0.72867473	1.562058236	-0.580077376	2.320555728	0.717831735	0.597810891	0.76872602	-0.906665102	2.697490567	1.936543606	-1.014165544	-0.398643686	0.904258644	1.521507451	-0.454614103	2.253877657	0.85282058	1.253434342	2.18529411	1.881569285	-0.903125948	0.517526461	0.766002783
KCNB1	231053_at	-0.571307956	0.93044578	0.803348234	0.340685085	0.586713062	0.656929503	-0.5772968	-2.155798201	1.379230406	1.332691495	-2.675614815	-0.79420514	1.504421376	0.216037222	-2.042580659	-0.162530766	-0.261594622	0.587529943	1.54823932	1.159057032	-0.887008222	1.285336874	-0.877210148	2.161405306	1.732215659	1.469313472	1.072511276	-0.155181804	2.320616377	1.151163078	-0.066730692	0.667055551	2.12793057	1.279349278	0.233454573	1.984232415	1.403180176	1.602125934	1.546878166	1.571916503	-1.361103192	0.154258757	0.453901966
LMO7	202674_s_at	-0.339265678	1.329592188	1.192425231	0.204228378	0.688665667	-0.385260572	0.853047587	-1.98444574	0.74772381	1.115133549	-1.999414673	0.223823977	1.366876998	0.937959685	-0.615775533	0.322889071	0.565379293	0.41569356	1.101798439	1.001372792	-0.565426959	1.517652332	-2.013566346	1.542689233	0.863933615	0.689754578	0.70935046	-0.80165773	1.948201734	1.285502006	-0.515077936	-0.107234563	2.1632034	1.573987638	0.286419057	1.714148653	0.997561806	1.245768112	1.794160807	1.362522686	-0.343347859	0.503056299	0.058353628
C16orf71	222089_s_at	0.599754345	0.533076388	0.562468499	0.500689182	0.457961209	0.527360347	0.491435898	0.562468597	0.475651263	1.02350043	0.420130733	0.548587742	0.471568521	0.580430521	0.467486504	0.449796941	0.469664295	0.514025075	0.467759429	0.46340431	0.559202805	0.789446819	1.129641091	0.841428132	0.431561667	0.467485982	0.462316536	0.342567147	0.551582362	0.517018127	0.689021331	-0.018134636	0.419314946	0.500417419	0.503410716	0.503683341	0.502594062	0.505588643	0.527360647	0.510215068	0.388017561	0.461772026	0.465036525
CREBBP	228177_at	-0.073655226	0.776830502	0.724847303	0.4448002	0.766215792	0.997004237	0.416767659	0.404249512	0.54332077	0.63013797	0.423300308	0.121478979	0.639664398	-0.172721742	1.271336924	0.778190574	0.122023807	0.476097943	0.572986459	0.478003024	0.300830106	0.138081011	0.307634277	0.341926103	0.354173186	0.436634876	0.489434524	0.791527129	1.03864337	0.28450063	0.538150248	0.579695428	0.489434216	0.444528409	0.780640348	0.771115062	0.553662283	0.529441274	0.884059266	0.790166229	0.60673358	0.714779277	0.127738523
SOHLH1	1561403_at	0.599192183	1.358778829	0.688730828	0.803581094	1.300264326	0.48788031	0.881144686	-1.541855651	-0.142703781	0.785347326	-2.3917971	0.641647846	0.836511459	-0.236870448	-0.299193307	0.761396599	-0.617342264	-0.436359275	0.3882721	0.734725572	0.371125125	-0.059968446	0.884683406	1.061312042	0.782080902	0.524893639	0.831069511	1.603446179	0.672129667	1.163641385	1.129623947	0.824855003	0.697712624	0.770650458	2.009229093	0.361328411	0.902916986	0.955988309	0.997899928	0.940747772	-0.344643225	0.596199061	0.336561615
GALNT6	228303_at	-0.506914484	0.067333351	0.008547125	1.270259933	0.565921843	-0.883578814	0.601846055	1.424572683	0.108973337	-0.01757881	3.777357167	0.304924516	0.528636926	0.315266879	0.549864901	0.168848028	-0.601897252	-0.979377616	-0.008598137	0.515301492	1.426477318	0.555580692	0.237703086	1.164392025	0.440185745	1.47845871	0.801337316	1.083834572	-0.810641226	0.553130637	0.228178007	-1.640733567	0.81929933	1.634132601	0.587421833	-0.319672222	1.627056455	0.872097793	0.635321355	1.057435022	1.838793919	0.557485869	0.568643795
LOC646778	243452_at	-0.216076663	0.616719125	-0.113746733	0.016616409	0.528812731	0.014982657	0.077850307	-1.162905983	0.47900793	0.591680949	-0.305071592	-0.085715057	0.222365505	0.036755383	-0.111841174	-0.103131741	0.369330569	0.622161771	1.528440295	1.077206418	-0.149943002	2.12201118	-0.654246657	2.09724502	0.75143587	0.310543829	0.087921036	-0.115379215	2.325310421	1.449786378	-0.068023744	-0.393446151	1.528168208	1.511838912	-0.300445347	1.783721868	1.395082986	2.172633122	1.760316513	1.598111568	-0.422642739	-0.257715714	-0.034004577
AK026905	234156_at	0.075632709	0.403308412	0.579392095	0.122716049	0.559796815	1.382251675	0.726084135	0.098494076	0.159456233	0.359491147	-0.709263734	0.401401539	0.745678787	0.642259617	0.836851708	0.431884466	-0.180193472	0.657228767	0.628380643	0.158639755	0.096588413	0.26777452	1.106014444	0.270224404	0.95496656	0.44004857	0.481145053	1.272844903	0.882845384	0.55789126	0.877947587	0.804557423	0.47706251	0.241103336	1.583646163	0.626748343	0.410927942	0.776160937	0.428073659	0.64607093	0.088424679	0.965309913	0.130880276
TTLL11	242545_at	-0.35304606	0.41116708	-0.079258219	0.760613902	0.388305169	0.03695297	0.229093938	0.183644416	-6.05E-05	0.997661372	1.715063264	-0.042245046	0.456888031	0.694751849	-0.536206815	-0.172879002	-0.031357866	0.246240488	0.251684195	1.197151917	-0.501643179	1.458421116	0.077504438	1.096454424	0.793544767	1.653284179	0.514042452	0.670530558	0.875463579	1.368064902	-0.025098058	-0.440561246	0.949489737	2.075669433	-0.538656834	0.821032744	1.267911659	0.973167544	1.454066055	0.260936525	0.664815396	0.179290393	0.364627898
ETS1	1555355_a_at	0.617904776	0.396914514	0.579530254	-0.476432544	0.518840062	1.18616501	0.332140768	0.554492096	0.497067628	-0.076908856	-0.537123878	0.548776025	0.335135403	0.243962099	0.46359264	0.443180675	0.386300644	0.872914866	1.202223552	0.99565651	0.462776469	0.743095778	0.440731659	0.569733141	0.519384392	0.968168628	0.440732084	0.29322297	1.184532181	0.697918082	0.559119773	1.138494643	0.503871064	0.486997788	-0.217613311	0.420048356	0.993479019	0.554764862	0.888426167	0.493529803	0.389294436	0.337858008	0.372691944
DRP2	207648_at	0.182437674	0.20938112	0.245032174	0.055612157	0.248843015	0.266260869	-0.5091113	-0.880330946	0.723482023	0.199310884	-0.275601482	0.157942559	0.34627433	0.366957546	-0.598922472	-0.209195039	0.166924926	0.495143047	1.630032308	1.61751252	-0.857470654	1.752501814	-0.863728539	2.490043528	0.854660371	1.628670679	0.4937834	-0.740986935	2.259255009	1.410401514	-0.646548876	-1.074120102	2.172981877	1.956073385	-0.449781295	1.140968386	1.710590152	1.446327489	2.020302456	1.515454607	-0.966059043	0.448877487	0.170462225
ZNF138	1559709_at	0.697918971	0.489175536	0.643214336	0.644303656	0.571637885	0.673968641	0.153606652	0.766500944	1.047365562	0.651651773	-2.035612133	0.321798939	0.587694877	0.919723962	0.563201484	0.719146984	0.620626477	-0.368931489	0.365888242	0.279070911	-0.08398471	0.320710755	0.869920824	0.610284483	0.796166708	0.580619035	1.295028248	0.366433121	-0.025744128	0.333501133	0.62062582	0.819772887	1.422395564	0.369970941	1.149967855	-0.206726681	0.547415871	0.623620244	0.225184095	0.995112536	0.484004247	1.181265867	0.70172798
EXOSC3	233495_at	0.193244267	0.252030227	0.306732716	0.626787584	0.702446642	0.951741381	0.484722105	0.566913327	0.409607955	0.311359885	0.547045936	0.477645728	0.397904467	0.765314252	0.322245914	0.525818322	0.530445355	-0.048429885	0.725308654	0.322245914	0.447981455	0.494520269	0.721770653	1.385557657	0.375043881	0.721497345	0.287955083	0.26999207	0.391645108	1.302821282	0.436551837	0.54069389	1.023045942	0.413690151	0.651009429	0.464038989	1.014609171	0.469482173	0.320068359	0.340480348	-0.145589044	0.585149077	0.381575426
ANKH	229176_at	-1.097992692	0.980187955	1.198454927	0.804373709	0.811722062	0.274215375	0.454381542	-1.512485661	0.856355745	0.696056774	-0.460332953	0.071187673	1.145657176	0.744226984	-0.753171662	-0.035498096	-0.570282838	1.01910543	0.998421766	1.166885602	-0.916193266	1.22485471	-0.126125348	1.559878046	1.25315801	1.378622318	0.217335827	-0.37215432	1.100751641	0.841114168	-0.783381116	-0.397595515	1.666018061	1.342426171	-0.743919284	1.0046813	1.127422307	1.74521616	2.135759235	1.357395087	-0.314455996	0.323476603	0.757020173
CD1C	205987_at	0.59444708	0.882932303	0.446394087	0.54790828	0.462179564	0.577573362	0.507084825	0.533211876	0.889191751	0.556073462	0.759373181	0.563965033	0.490483463	0.891912341	0.462179878	0.440679575	0.74984813	0.390058566	0.474426698	0.45537578	0.548180419	0.523414217	0.57594117	0.572947084	0.504907937	0.487489745	0.171790194	0.434419957	0.552534564	0.508717365	0.524231713	-0.935225286	1.490111013	0.522325777	0.513071874	0.547908773	0.127428317	0.448571789	0.536749703	0.503275148	0.363659576	0.779786098	0.160631362
MLXIP	211789_s_at	-0.158088856	0.067255966	1.067154755	0.160060509	0.837727891	0.425956374	0.114610363	-0.265862955	0.377784655	0.392209588	-0.61231719	-0.097127102	0.372614055	0.090388035	0.301309616	0.886444404	0.161694364	0.618915013	1.365710396	1.110156079	-0.466441635	1.143902876	-0.632455821	1.117775951	1.40762163	1.87327944	0.935160391	-0.358940075	0.552780458	0.347303038	-0.687158856	-0.743088382	1.381222451	1.824291899	-1.023816377	0.311107105	0.846980972	1.600852329	1.160232228	1.125668887	1.518117528	0.418881304	1.264195428
DPY19L1P1	215102_at	0.239660892	0.62394419	1.079260472	0.650887045	0.877320212	0.285927116	0.673747806	0.463371873	0.579855565	0.621223308	0.359136775	1.284736798	0.772812914	1.016392125	0.124539494	0.207002728	0.233401805	0.22033788	0.427176411	0.424454762	0.966316465	0.268781701	0.539032419	0.298174638	0.728996511	0.371383554	0.503107299	0.52052544	0.278850818	0.524334733	0.223332093	0.104415167	0.47970231	0.526240222	0.43316308	0.490860078	0.513448904	0.417105886	0.404314592	0.482150975	0.520252661	0.810370875	0.545562974
GPCPD1	230492_s_at	0.279666217	0.839762674	0.359950204	-0.128295267	-0.028413849	-0.298121146	0.175702025	-1.221272046	0.274223487	0.615504721	-1.30863368	-0.656549128	0.928484256	0.772811817	-1.824096053	0.563797364	-1.161941089	0.693615058	1.248812722	1.161993551	0.247551696	1.474429086	0.076911209	2.08106313	1.199550863	1.435783149	0.709400753	0.02003005	2.218772366	1.849459298	0.126442846	-1.313404167	1.939813844	2.342061494	-0.823653634	1.269768315	1.319299304	1.891915762	1.91287087	1.097494163	-0.038210595	-0.634503329	0.379002833
GABRB2	207352_s_at	-1.733325558	0.15897188	1.892329547	-0.153191722	-0.020107426	0.172307007	-0.82759339	-1.6718191	1.125395996	0.151078953	-2.305941836	-0.467531941	0.94713386	0.424867066	-1.6805281	-0.817522788	0.424868141	1.178737966	2.7931658	2.610548061	-1.652224284	2.752885919	-2.191907925	2.878348877	1.295765159	2.244227043	0.326075013	-1.725978137	2.74199903	1.623439373	-1.29542751	-1.004719553	2.752613798	2.199593515	-1.349587612	1.550230912	2.205035674	2.348191053	2.923526495	2.134820799	-1.192552748	0.064261918	0.230547596
EPB41	1554481_a_at	0.467955328	0.504968834	0.919189035	0.198520933	0.442644711	0.492721376	0.477208129	0.469315869	0.492721786	0.508779015	0.353377836	0.428492005	0.042303933	0.61192503	0.039855	-0.192021639	0.107893782	1.486361082	0.721604785	0.436385744	0.503063323	0.492721786	0.488095404	0.746643151	0.996753243	0.976885771	0.436658327	-0.254346096	0.524291098	0.571373339	0.466595173	-0.407291936	0.93987258	0.725687068	0.493537488	0.477481191	0.522930344	1.086020852	0.713167375	0.730585181	0.171306506	1.120857193	0.518576329
MEF2C	207968_s_at	-0.923689817	0.621337073	1.927138205	0.034297569	0.278965684	0.818650009	-0.299365154	-2.675282746	1.306352077	0.732920382	-4.583093102	-0.31188472	0.971600644	0.759863412	-2.959957323	-0.36141594	0.041917905	0.972689052	2.150307573	2.065667259	-1.727365357	2.057773261	-0.386726169	2.193307578	1.441613454	1.831884941	0.436816288	-0.170635722	2.254270035	1.235863481	-0.560906212	-0.564186561	2.012051785	1.567349668	-0.556825246	1.736902518	1.818821077	2.121186325	2.397423294	1.764934206	-0.776452525	0.787896794	0.552209624
ACTR2	234210_x_at	0.628503365	0.580875911	0.867999228	0.620610244	0.749068239	1.046533666	-0.001538011	-0.664780428	0.348726908	1.025033403	0.007715639	0.697901984	0.588223535	1.292289618	-0.439163375	0.642111529	0.558559671	-0.045082634	0.512021835	0.773561342	-0.227698445	0.169375903	0.204757487	0.150326227	0.911273034	0.384923009	0.650820796	1.065856549	0.659257112	0.847043291	0.394177273	-0.236539302	1.454222859	0.644015639	1.753865327	0.481811958	0.288580398	0.339746268	0.48426004	0.071672618	0.656262958	0.81411355	0.268985495
SCN4B	236359_at	0.326277893	1.631808388	1.188194033	1.458172777	1.224664278	-0.14944938	1.57846519	-0.195172089	0.161079805	0.907874755	-3.596572057	-0.165507854	0.652320269	1.684606334	-0.774590063	0.488211322	-0.839635059	1.575744639	0.15264358	0.331720807	-0.134209114	0.712467154	-0.095290052	1.21432167	1.131041538	0.865145529	0.444938408	-0.324717969	0.578565858	1.730055369	-0.440927816	1.545512366	1.58009926	1.204796355	0.43541204	0.774790854	0.644155408	0.935634822	1.411633957	0.05956599	-0.998030335	0.539920303	0.551895043
SATB1	244267_at	-0.094475186	0.726618676	1.314745243	0.385606635	0.653408515	0.66483851	0.499911998	-1.262022566	0.867050836	0.542640901	-1.226370217	0.472424447	0.164888846	-0.096108709	-0.843174561	0.381252801	-0.543259023	1.641877071	0.660757064	0.726618676	0.241092228	0.581831342	1.160978708	0.327910476	0.821872718	0.665110754	0.970470332	0.996324384	1.373531845	0.845004782	1.117706677	0.976914431	0.822688793	0.854531839	0.36710006	0.843917776	0.738864575	0.656675112	0.398942761	0.182579293	-0.025074717	1.034698881	0.403296958
TTC39A	210652_s_at	0.082713215	1.117720107	0.686081833	1.23229709	1.246722436	-0.381584585	1.120169236	0.208720758	1.004775775	0.545105063	-0.963453342	0.472983557	0.410660004	1.091592199	-1.133822513	-0.033224818	0.418280636	1.243999925	0.55354207	0.816988578	0.112378134	0.765006538	0.106118596	1.017294395	1.018928237	0.609605107	0.6153225	-0.356818254	0.358950726	1.065194046	-0.767228498	1.211572336	1.307413486	0.709214572	-0.10970204	0.58756153	0.587289422	1.06764326	0.977559605	0.99606734	-0.855679218	1.006681495	0.21824614
OLFM4	212768_s_at	0.267439555	1.116564977	0.584772149	1.137248406	0.640020035	1.249648791	1.38191586	-0.226250557	0.583956495	0.84168761	-0.338651346	0.518638163	0.91789113	1.224609705	-0.350897905	-0.415671078	-0.265984905	0.661248217	0.812839257	0.137349541	0.439713446	0.27968654	0.343371321	0.379295349	-0.271973106	0.276147995	1.206376663	0.199672596	1.2414834	0.706426051	-0.194136028	0.081571695	1.188141989	0.574158585	0.512923157	1.694895255	0.597835771	0.531974961	0.493872737	0.296016	-0.002810509	0.504215415	0.368408985
MSI2	225238_at	-0.297065734	-0.308496565	-0.345510382	-0.30632004	-0.374086357	0.359100557	3.836430747	0.119331075	-0.032803203	-0.285635774	2.972338277	-0.081247261	-0.226577999	-0.590450912	0.22547287	0.648675274	-0.049131494	3.102973172	-0.633993989	-0.293527903	3.765398533	-0.513157553	3.507396338	-0.288629325	0.215403138	-0.305775552	-0.31148971	-0.348503436	1.8028848	1.684224934	3.164480751	0.70175601	-0.785313151	2.020882982	-0.295161599	3.397444981	0.107629223	-0.27012238	-0.313123917	-0.910776313	-0.434776921	-0.95404882	-0.166704331
KCNK10	1556927_at	-1.236338001	0.448849055	0.943899428	1.13849058	0.715016596	-0.129481717	1.004317722	-1.326694147	1.440311318	0.672832905	-0.215211275	-0.1488057	0.749308224	0.746041747	-1.400176066	0.3900633	0.252080743	1.307227233	1.001596973	0.943627771	-0.756528085	0.973020338	-1.281515637	0.912329639	0.763188375	1.225852571	0.805917199	-0.073689752	1.043236001	0.991798091	-0.715432092	-0.001949619	1.521413426	1.640617643	0.455380093	1.124883003	1.266947514	0.943083176	1.20734596	1.069363413	0.340530937	0.145668196	0.999691447
RPP14	236380_at	0.249374464	0.750412789	0.274140216	0.150853774	0.699247426	0.939288498	0.649714226	0.307887317	0.503295199	0.368850467	0.070023524	0.190315229	0.238760084	0.178341261	0.663866856	0.94527613	-0.08456042	0.545207394	0.493498036	0.382186256	0.840767754	0.102682182	0.882680608	0.764565184	0.411850965	0.503294996	0.388174214	0.456212656	0.629846832	0.544118162	0.04471347	1.708806877	0.918605217	0.252640185	0.705233832	0.990998703	0.660329004	0.623588407	0.437705433	0.736804956	0.170449534	0.533505839	0.056416083
SLC16A10	222939_s_at	0.070037542	1.005980327	0.62822767	0.141341753	0.437174569	3.331548443	0.382471044	0.361787446	0.361243617	0.407510147	-0.465837373	0.311438013	0.338654429	0.245304711	-0.604363967	-0.127547647	-0.285942237	0.363692652	1.178799018	0.731919437	-0.297101008	0.763216936	-0.535508422	1.21962218	0.857654929	0.916984842	0.601829514	0.38927538	1.614519466	0.768659632	0.369408747	-0.301252379	1.133348486	0.87997217	0.783356071	0.968694917	0.611081801	0.816287666	0.705519881	1.016866395	-0.677573857	1.057417831	-0.596472016
KCNJ3	207141_s_at	-1.47453845	-0.000271108	1.393436136	-0.472734248	0.433271744	-0.044905812	0.000271057	-0.704611367	1.171629772	0.034835913	-1.497944703	-0.292295436	1.038544485	0.742439256	-0.492057027	-0.800953265	0.321959834	0.97486069	1.802486401	1.903999965	-0.581052222	2.2074532	-0.565538728	2.28202381	1.501209315	1.919240225	-0.323864499	-1.145230526	2.145129094	1.215990396	-1.295187338	-0.733384153	2.584116208	1.77390955	-1.626946081	1.376290606	1.933392479	1.795683093	2.47851931	1.983741602	-1.386631937	0.438170617	-0.155128854
DLGAP1	210750_s_at	-0.711745871	0.351566256	1.674241112	-0.009311709	0.352110353	0.813141698	-0.736512178	-0.992882306	1.243419512	0.303122583	-2.455174698	-0.253164604	0.958200436	0.61936643	-1.211150846	-0.953419678	0.357554257	0.703734885	2.512753545	2.258287834	-2.30222305	2.350548335	-1.828943344	2.507037772	1.295401247	2.180450248	0.313737039	-1.2402716	2.650191273	1.162044355	-0.930285737	-1.776733752	2.49832849	2.287952867	-2.041226145	1.330509525	1.816306837	2.286864001	2.878529667	2.025867228	-1.241903787	0.117240755	0.673798541
DGCR10	1557451_at	0.027929557	1.582481964	0.244019964	0.335192469	0.757306038	-0.325056271	0.28429866	0.160741066	0.304439314	-0.716144587	-1.265626821	0.21108847	-0.002552162	0.232861738	0.252457563	-0.339480224	-0.257289667	-0.173465749	1.46654391	1.141590393	0.011327315	0.798945766	0.364313564	1.329921925	1.019119738	0.913523188	0.976119658	1.294541647	1.816535772	0.309065099	1.083893037	0.40305062	1.697876237	-0.619800413	0.897738253	1.120634479	0.65198179	0.958701498	1.27549015	0.647083752	0.105493707	0.640279508	0.215444516
LOC100996385	1558587_at	-0.284874514	0.914243574	1.318121865	0.600992348	-0.250854851	1.202183862	0.974661168	-1.293482496	0.499478551	0.641271891	-3.355877474	0.3993249	1.317849318	0.122815027	-0.814487685	0.248278699	1.189392555	1.617765966	1.34724299	1.228039071	-0.657726539	0.969491505	-1.216190018	1.753843511	0.979287856	-0.426395708	1.202457217	-0.309096828	1.203816638	1.834128681	-0.854494596	0.445256957	1.729076456	0.81272912	0.303252603	1.790583975	1.573404243	1.251716609	0.83096311	1.731253332	-1.744988567	0.539486703	0.464097662
EMCN	227874_at	1.14922255	0.746432305	0.166740764	-0.425469841	-0.172093197	1.715305545	1.787426864	0.965517087	0.110404272	0.189057869	2.010322006	0.539864237	-0.31143711	-0.625232475	0.705064016	1.02784069	-0.283132092	0.487067681	-0.310891494	0.284584371	2.484144474	0.49985915	0.481353093	1.076556359	0.512106004	0.224165269	-0.218358532	0.016511296	-0.456495525	1.101593134	1.779262494	0.832833237	0.681931088	0.490878146	-0.686195292	1.050158544	0.763033492	-0.258910159	0.919522844	-0.239587144	1.27386997	0.153677984	-0.415944759
LOC374890	1556405_s_at	1.862304664	0.981064763	0.513500953	1.237706574	-0.022917608	-0.064284852	1.738472481	0.042127396	0.622363748	0.956298618	0.153438553	1.264921719	0.378783712	0.644407494	-0.034892043	-0.185938227	-0.253704778	0.749459267	0.009742014	-0.14593204	3.284316904	-0.155729574	1.79698649	-0.183489139	0.513773092	0.004842062	0.295777323	1.522926177	0.548881054	-0.304870994	0.466146794	0.907712582	-0.281464925	-0.237920144	1.611103856	1.402361567	0.140919451	0.027431804	0.042127536	-0.128513837	-0.133684726	0.455532442	-0.240097653
SIAH3	1560676_at	-0.065697437	0.675109538	0.365940075	0.283477342	0.030100707	0.288104318	-0.366702719	-0.148160867	0.53685402	0.771180577	-0.990210555	-0.236340329	0.448403479	-0.123939696	-0.328327636	0.75730049	-0.205585631	0.43534024	1.479601433	0.924948298	0.204824708	1.513347985	0.402954604	1.227857682	0.359680949	1.01802471	-0.008272483	0.41683369	1.698685578	1.113279229	0.38390354	1.402685236	1.31494746	1.038164474	0.628570367	1.706851656	1.118722647	0.727091315	0.677830684	1.377271149	-0.991026414	0.316681815	-0.383303738
FAM43A	1558174_at	0.553442786	0.593993722	0.501188317	0.571132342	0.521872387	0.60134148	0.370009231	0.545549531	0.544733645	0.453561511	0.672374015	0.539017625	0.388787987	0.569226638	0.596715645	0.501460954	0.536841491	0.534935822	0.534936121	0.541467558	0.578480745	0.583379381	0.582019481	0.616038349	0.543372544	0.539562337	0.528404987	0.255704479	0.588550346	0.668291984	0.545550322	-0.896760743	0.595898796	0.566505788	0.543644154	0.57331005	0.555891428	0.693603104	0.590727614	0.566778435	0.244274057	0.512892118	0.548271383
RP1-151F17.2	243179_at	0.91217111	1.032192199	0.415486216	0.668863795	0.106862452	0.761940934	0.22388908	-0.718313001	0.577147549	0.691996736	0.008613383	0.509651965	0.806030085	0.506386035	-0.99972176	-0.016423717	-0.070310593	-0.290212139	0.479171983	0.566532772	0.951361153	0.514278934	1.150307248	0.761124568	0.747244133	0.678117079	0.718668755	1.356328362	0.982114725	0.90699939	0.435354109	-0.053833065	1.034912943	0.741801761	0.808479374	0.85501854	0.993000838	0.670224884	0.989190827	0.199940273	0.055425717	0.049982965	0.063589501
EGR1	201694_s_at	0.531288626	1.566023488	-0.022004106	0.20987217	-0.435136368	3.623247194	0.194631239	-2.074328824	0.267842102	1.26202597	-1.921378143	-0.173051146	1.727411752	0.066717741	-0.604416388	-0.82186889	-0.285450081	-0.648778306	0.906591176	0.010110244	-0.220949102	1.834368803	-1.107903504	1.248145572	1.775039961	1.002932901	1.511320777	1.956838768	1.337957656	1.838177928	0.022902532	-1.228122533	1.70019586	1.080225472	1.742924284	1.885262638	1.70645483	1.280532645	0.978712125	0.619466257	-1.631530846	-0.28735492	-0.651499466
RNF141	1565544_at	1.017065298	0.592503346	0.300479536	0.782467194	0.532628658	0.594407617	0.758245178	1.001007659	0.186446804	0.501330605	1.750523928	0.529633371	1.159402689	0.575084096	0.215839722	1.212745128	0.361443071	0.410430551	0.003830747	-0.52006896	1.505039946	0.149433415	0.80043046	0.231080171	0.452070234	0.130654294	0.611826757	1.454147144	-0.523335453	-0.669483935	0.775119418	0.6635778	0.325246283	0.408253495	0.839346755	-0.293635203	-0.285743227	0.26945428	0.465950337	0.106160951	0.872550317	0.624073281	0.873366819
SRPK1	202199_s_at	0.431632373	0.566893946	1.001525348	0.425916319	0.259902163	0.554918559	0.220438432	-0.775649975	0.855650744	0.633843802	-0.532070874	0.01468936	1.168901158	0.971043253	-0.576159398	0.395707973	0.203022195	1.043437672	0.747877081	0.855922503	-0.25338359	1.131616349	-0.670325178	1.345259026	1.015678252	0.808568007	0.15784441	-1.237497316	1.400505305	0.960701932	-0.038924518	-0.117809138	1.479158632	0.885043339	-0.522818195	0.909536955	1.096780131	1.416291197	1.61197034	0.970228523	0.204382148	0.530697239	0.197577704
RGS6	236726_at	0.437325229	0.545370218	0.651238182	0.52985662	0.607421412	1.027085384	1.034433794	0.366835939	0.410654143	0.553534993	0.092230987	0.376904898	0.427798376	0.428886868	0.240556132	0.422084202	0.315942708	0.715466867	0.410653492	0.157276981	0.521964623	0.21497301	0.780240714	0.291176698	0.511894358	0.342886027	0.44984426	0.418001103	0.570408428	0.494748198	0.619397046	1.034707331	0.631099066	0.440862498	0.709480247	0.418817741	0.48141334	0.518971155	0.795208377	1.103289554	-0.089295977	0.439501973	0.260423171
CAMKK2	210787_s_at	-1.287424292	0.375990365	1.106999563	0.162075688	0.422800708	0.932820201	-1.212582314	-3.08582831	1.658930674	0.497372011	-1.967269334	-0.428502391	1.55061318	0.527851642	-1.471946204	0.252976786	-0.665820538	0.801097718	2.057095525	2.150988977	-2.62887985	2.189362506	-3.582783197	2.294142952	1.538365825	2.215216891	0.578475334	-0.520490655	2.689583198	1.127138519	-1.281708366	-1.239549876	2.779395472	1.826034669	-0.779582248	1.553336319	2.226103316	2.29305454	3.048557233	2.089754396	-0.241802076	0.266856568	0.880022184
DTNA	244142_at	0.163680861	0.516667542	0.779295866	0.581439759	0.390386272	1.12085182	1.306733299	-0.788318651	-0.085886035	0.411614868	1.003280275	-0.109019584	1.21447387	1.106154451	-0.036081299	0.14245265	0.432298502	2.199132381	0.334322848	0.259751789	0.865297748	0.208858697	-0.306330566	0.38439977	0.433114569	0.051552801	0.278259101	-0.071461699	0.418146005	0.642401589	1.221549662	-0.389004362	0.768682495	0.703093433	0.058356676	0.73874605	0.100812989	0.469311492	1.004640531	0.120952916	1.764500175	0.0202564	1.269176331
HS6ST2	1552766_at	-0.511728223	0.945119906	0.94430307	-0.204465332	0.430473373	0.45170171	-0.148401448	-1.290910208	0.896403536	0.799516817	-2.099756443	-0.40885468	1.20720544	1.027310205	-0.343536397	-0.620046181	2.116749901	1.133179194	1.402613862	1.162299767	-1.067197831	1.66823774	-0.720743529	1.742263372	1.014246944	1.415676796	-0.004429374	-1.174427443	1.771927655	1.410777646	-0.623311986	0.01189161	2.138521904	1.979855678	-1.007324079	1.640205781	1.297016463	1.184888986	1.764307212	1.427380097	-1.323023877	-0.058588952	0.307187298
TMEM196	236705_at	-0.114154614	0.694691772	1.468156153	0.467714258	0.202906384	0.127247101	-0.205328021	-0.443735403	0.847643323	0.156639828	-1.055540738	-0.126402376	1.573209596	0.613316364	-1.838259644	0.114728819	-0.127217565	0.844377377	1.35113014	0.702312408	-0.393931225	1.685066016	0.104658311	0.818793882	1.028354854	0.834306865	-0.086666157	0.04206238	2.056557865	0.559973463	-0.134021547	-0.78062514	2.196445141	1.888365299	0.1288796	1.590084008	1.175861803	1.930549482	1.870130555	0.381984889	-0.661186659	0.321566914	-0.133206097
GLB1L3	1569886_a_at	0.765545439	0.867059854	0.805824111	0.476787815	1.162347208	0.582928117	0.780785123	0.208169623	0.505637013	0.631644278	-1.294672605	0.988168041	0.223955291	1.102744657	0.326286293	0.787861949	-0.176929029	0.007863867	0.4291613	0.642531164	0.554352107	-0.222379389	0.677367879	-0.051193602	0.568232171	0.378539589	0.565511099	0.500465555	0.573130857	0.380443873	0.780786635	0.486457265	0.808818062	0.351869361	1.272026176	-0.106169306	-0.072966358	0.656682708	0.609599718	1.068998656	-0.179106414	1.300603469	0.947888294
BMPER	241986_at	-0.42930004	1.730798269	0.545560701	0.589105737	0.853096866	0.352057569	0.310961858	-1.767761923	0.536034991	0.63319478	-1.349458644	0.279120014	0.576586375	0.635915574	-1.850224531	-0.115504605	0.35940692	0.052959063	1.158999015	1.453199058	0.011591243	1.504636815	-0.954015561	1.693785557	0.577947054	0.697967085	0.753488072	0.724366856	1.244999914	1.455647902	-0.506047458	-0.196968257	1.517428497	1.031903297	1.272486987	1.432788411	1.230847839	0.960869819	1.027004111	1.392236465	-0.336223297	0.362672651	0.216252082
ZNF230	205791_x_at	0.460307986	0.470649829	0.417851003	0.410503059	0.560188935	0.021048987	0.623056253	0.415401626	0.403699539	0.444250841	1.599550463	0.442889369	0.406421076	0.786893819	-0.266346911	0.245305319	0.498954221	0.470105228	0.411320155	0.463574017	0.519093276	0.463573599	0.504941893	0.310078434	0.460579757	0.427648756	0.48942918	0.372129137	0.482896183	0.470104604	0.392269387	1.644561761	0.500314615	0.451054613	0.454864116	0.64891139	0.559372379	0.521543079	0.478814044	0.380022222	0.515011267	0.414858269	0.904193506
KLHL18	1557165_s_at	-0.639024633	0.071573638	0.70705648	0.14696041	0.838779722	0.685828047	0.141788777	-1.102233561	1.142778003	0.15975201	-0.995004527	-0.056612429	0.394621805	0.132807787	-0.141252531	0.087358556	0.17744215	0.96043342	1.579859571	1.313963189	-0.814020834	1.442148103	-1.176259214	1.854737038	0.764481364	1.374109689	1.267425532	0.077560767	1.988364687	1.548560913	-0.645284037	-2.544894089	2.02156785	1.604625611	-0.638480681	0.856469692	1.594010735	1.733355686	1.901274713	1.766557848	-0.091991845	0.432996596	-0.305906452
ZNF630	233082_at	0.817175032	0.557266855	0.48759429	0.278307161	0.531955804	0.764649169	0.991626147	0.519437133	0.509095333	0.509639602	1.263237571	0.592646283	0.817447586	0.151209523	0.446499535	0.349340138	-0.135641057	0.418739498	0.215983937	0.261977966	1.150293013	0.10249474	0.43588575	0.395334088	0.38363153	-0.190345096	0.852011546	0.826972585	0.878137395	0.33654802	0.238573007	0.373385398	0.698515434	0.540665129	0.374105681	0.717022315	0.660685242	0.768187544	0.880042957	0.478341798	0.008873793	0.055684616	0.300351843
C18orf42	243506_at	0.77098022	0.971014476	-0.284167764	0.522773703	0.979450302	-0.205514928	1.021090076	2.352748075	0.478957106	0.50671689	-0.18591919	-0.086038703	0.177679927	0.861878524	3.399185863	-0.633615001	1.971458466	0.829493205	0.610680316	0.22449154	-0.194356057	-0.130127378	0.045685916	0.712738216	-0.050386333	0.43595539	-0.088759261	-0.568570019	0.668921236	0.432145498	-0.328527935	-0.014789595	1.386323272	0.452285778	-0.349212652	1.392583129	0.334441734	1.024084885	1.996222773	1.065179911	-0.666000906	-0.07977775	-0.178026981
PRKCB	230437_s_at	-0.986719558	1.16058722	0.534900871	-0.259520705	0.299759739	0.392564501	-0.780426389	-2.078063642	0.621991263	0.370248105	-1.194102458	-0.268229718	1.264822119	0.686763964	-1.918308387	0.24478418	0.540889453	1.585966075	1.83498897	1.963446121	-1.432238378	2.189335209	-1.798014917	2.819375528	0.328608096	1.249581928	0.443730548	-1.394953478	2.728475061	1.309183349	-1.29452761	-0.845346803	2.387736264	2.03257361	-1.216420107	1.191612929	2.040737355	2.004541661	2.566542562	1.889691858	-0.864521946	0.294317255	0.924083615
GAS2	205848_at	0.417153426	1.101896644	0.500160089	0.623445975	1.076857522	-0.03734778	0.743194726	0.500159885	0.020077713	0.884171281	2.429742621	-0.012309138	1.162314012	0.904038012	0.141186871	0.879817022	-0.694874536	0.631883756	0.095737718	0.216574187	-0.165260311	0.24242861	-0.572132192	0.468590511	0.879273128	0.687130312	0.582895851	0.056274426	0.519755148	0.872740994	0.057363621	0.694343121	1.271992961	1.359627316	-0.023467518	0.159149026	-0.112734843	0.31863245	0.569015138	0.276993022	0.388576739	0.664542185	0.723055485
FOXP2	235201_at	-0.01065323	0.256331245	0.156721882	-0.145914801	0.767439119	0.222855864	0.51324534	-1.91383746	0.843642379	1.2096921	-1.099275971	-0.218308431	1.335699621	-0.683422626	-2.585517179	1.05946216	0.244628934	0.044865777	1.423334089	1.852523707	-0.487742768	1.16043168	0.010574911	1.842181037	1.132944428	0.898890003	-0.312472993	0.24871079	1.317465349	0.535561703	-0.379152192	-0.063526415	1.251604218	1.834833356	0.888003698	1.065177498	1.489195167	1.409182901	1.557233912	1.697939515	0.23047689	0.060652289	0.822414127
MREG	232682_at	-0.631599575	1.484681586	0.771633264	-0.154784243	0.732715422	0.090155892	0.20799877	-0.519472321	1.14040403	0.204462031	-0.639493119	-0.115865535	1.009497669	0.477161388	-1.361793121	0.857091225	-0.445989364	1.051409622	0.801571825	1.256887169	-0.517023196	1.510808834	-1.667695407	2.387966019	0.453756398	1.334723634	0.732171931	-0.48245822	1.024737745	1.319209575	-1.17645462	0.500391107	1.926934058	1.176601582	0.228138347	0.821983138	1.201638754	1.324109243	1.302337185	0.692437108	-0.288411707	0.31686274	1.121080868
CNST	1554660_a_at	-0.332887572	-0.008205681	1.597783865	-0.036510576	0.144472587	1.061637278	-0.071074273	-1.598683488	0.95658537	0.022275478	-1.173576521	-0.803717108	1.16913855	0.253062498	-1.010554491	-0.10291613	-0.058826665	1.501984629	1.699298783	1.636430013	-1.248963452	1.715626898	-0.031338994	1.907497208	1.148999163	1.777950467	0.122701341	-1.453351709	2.508959563	1.367267669	-1.605486912	-0.61512439	2.037314531	2.299671951	-1.599772152	1.506883812	1.43938883	2.029694828	2.235988008	1.639967634	-1.02416265	0.142024005	0.275379954
HR	241355_at	0.738898895	0.549478343	0.199758268	0.324949625	0.549749496	1.786969407	0.400064167	0.475995984	-0.075934892	0.72474639	0.629219421	0.53967975	0.548661618	0.1102189	-0.623784087	0.349171622	-0.47409811	0.185605505	0.107497595	0.108314218	0.920698189	-0.01034622	1.136246126	0.730733416	0.640377806	0.536141549	0.443338455	1.020850916	1.229322122	0.921785917	0.514643127	0.839217416	0.57968732	0.624865356	1.401324476	0.418571449	0.699163279	0.60227671	0.714675635	0.40333121	0.166010826	-0.066681631	-0.207659363
SMYD2	212921_at	0.326870257	1.45386626	1.484891694	0.891048316	1.107412158	1.353985142	1.061144522	-1.626934719	0.842060765	0.457505096	-1.717018353	0.116493449	0.765312979	0.533163125	-0.655338729	0.494518324	-1.043160638	0.769938507	-0.111844292	0.493429171	0.501050196	0.481455191	1.102785768	1.00508159	0.809945818	0.685570987	0.722312741	-0.004342477	0.571809595	1.120474571	0.141532978	1.318858296	1.252198669	0.947929128	0.563916823	0.709248898	0.346736931	0.824098499	0.844509548	0.438182329	-0.638193244	0.396270208	0.266178937
RFPL2	207227_x_at	0.643587662	-0.072181503	0.559490541	0.795449786	1.495433459	-0.2863677	0.501794266	0.28026009	0.692302832	1.272811408	-2.26575614	0.244334955	0.61936474	0.252499588	-0.12389071	1.143537746	-0.168797093	1.058352311	1.218652358	0.40000786	-0.943624568	-0.100486362	0.198612959	0.731765677	0.582352518	0.531186701	-0.906337879	1.341394093	0.892880973	0.856412162	0.054915975	1.458746674	0.868659823	1.068150246	0.825114058	0.909755519	0.48682546	0.037768763	1.121491909	1.263012946	-0.025370459	1.374053751	0.512952477
UPP1	203234_at	0.591887334	0.547797653	0.984607213	0.689590623	1.119324434	0.56358243	0.93942918	0.54970278	0.31945909	0.444923782	-0.016108314	0.356199488	0.623729139	0.594335951	-0.287719653	0.033696167	-0.29207389	0.539905518	0.496361411	0.503164913	0.658564954	0.066899284	0.617470016	0.108811863	0.582361864	0.395662682	0.560318183	0.548342316	0.338238072	0.516499125	0.459347783	0.820990525	0.748376215	0.596513766	0.623728952	0.557867837	0.046487568	0.674350547	0.992228225	0.601957461	0.170862897	0.66564181	0.71272378
ITPR1-AS1	239764_at	1.656001307	0.36190162	1.010175857	0.200785433	0.764419367	0.107708221	0.884439519	-0.207448174	0.080764344	0.004561652	-0.431160212	0.903762984	0.557581052	0.522744482	0.137100824	0.508593957	-1.025547046	0.604663751	0.586702303	0.423408103	1.402896392	0.015991895	1.222730199	0.479745245	0.609291164	-0.143491456	0.421776326	1.570816615	0.852053507	0.040757095	1.260287064	1.70668013	0.615822304	0.74264741	0.816400972	0.317268058	-0.022654419	0.53553702	0.531181809	-0.030546881	0.333869755	0.377143522	0.053277359
ATP11A	216488_s_at	-0.146355016	-0.439193381	0.504913223	0.506274006	0.283378126	0.537844013	0.770536038	0.708757843	0.323657599	0.58002852	2.934990183	0.463817035	0.853000064	-0.12648789	0.435785815	0.924032444	0.168256923	0.846740574	-0.146898358	0.215339516	0.550907263	0.557439304	-0.398370225	0.218333072	0.826328906	1.174142721	0.503281255	0.324202412	0.027824558	0.323928821	0.467356179	-0.237374792	0.20907987	1.110731388	-0.128937353	0.113826363	0.526957699	0.505730192	0.290726123	0.501647439	2.165878568	0.453204432	1.044053008
SLC44A5	1552782_at	0.556894731	0.578667485	0.798569004	0.376727683	0.207446859	0.386252849	-0.003201919	0.112193016	0.214250911	0.622756842	-0.229907265	0.150565785	0.819524888	0.530766745	-0.050011783	0.114370357	0.527502979	0.443677405	0.675555094	0.883753741	0.002785894	0.312771455	0.616769366	0.844835305	0.686168002	0.583293877	-0.015991855	0.718283584	1.09385727	0.731073297	0.071097311	-0.520603859	0.988805514	1.3774438	0.965672078	1.491204777	0.766182541	0.891918561	0.948798924	0.872595073	-0.118322853	0.158459832	0.118451827
ARMCX4	1564399_a_at	0.981661767	0.440889069	0.654529854	0.599282369	0.128725485	0.151042444	0.266707876	0.338013356	0.645821532	0.912262412	0.064769197	0.827348507	0.410134293	1.194486512	0.265620642	0.393805736	0.541042256	0.420476473	0.62704319	0.941655182	-0.011978311	0.484977255	0.457218559	0.432723748	0.886134701	0.466198698	0.344274032	0.271335908	0.360601831	0.466743105	0.359514648	0.032654957	0.813469443	0.755772853	0.33610854	0.561181432	0.28575943	0.366318521	0.601460152	0.690455358	0.225069556	0.779450778	0.530971746
IDS	236823_at	0.675886642	0.848705176	0.639145367	0.201791545	1.062347426	0.71480512	1.148892661	-0.466350402	0.672892813	0.794001974	-1.258867348	0.568383856	1.068606774	0.386856516	-0.139491628	0.316641736	-0.017837511	0.481567303	0.240710108	0.578727376	0.128581515	0.501979281	-0.261144934	0.567569006	0.574100248	0.465509907	0.452175901	0.360731155	0.533276973	0.187366549	0.543891568	0.986218757	1.239520247	1.449897335	0.477484817	0.740931963	0.484560744	0.779849875	1.138005757	0.721608722	-0.62937152	0.587436812	0.752906723
DUSP6	208893_s_at	-0.280537906	1.437580272	0.375900981	-0.192087959	-0.295779183	2.655476239	-0.302583358	-0.841995245	0.535384131	0.650233972	-0.753816924	-0.243525833	0.79093848	-0.07533326	-0.199435385	-0.295506655	0.215057654	-1.106530238	0.959947496	0.741950486	0.284184337	1.38587082	0.391686456	1.629993667	1.475681869	0.614853141	1.249793306	0.815977196	2.191178555	1.64169584	0.14375297	-0.354778397	1.538277263	1.038327449	0.740589216	1.734229672	1.471599318	0.905516034	0.739772942	0.440401584	-1.116055087	-0.623997518	-0.822400305
CMTM1	231219_at	0.211794713	0.861157951	0.30813705	0.560969824	0.885651436	0.335353135	1.230471849	0.295073871	0.108103145	0.505995064	0.400398025	0.779237864	0.719364308	0.315757495	0.22812406	0.22295315	0.399310023	0.263503927	0.38461373	0.225946756	0.795840078	0.394683041	0.58873032	1.041324789	0.278744624	0.59798285	0.799651256	0.679902065	0.561514035	0.725895559	0.353859727	-1.430256944	0.367739633	0.306232487	0.533754001	1.185022687	0.614039807	0.242548364	0.291808043	1.2111501	0.14702217	0.823600763	0.902252906
LRRC39	227532_at	0.409896938	0.385947278	0.23598911	0.32743329	0.43547861	0.360636438	0.643949997	0.353288508	0.290148107	0.68722305	0.961010562	1.045923789	0.733489188	0.755532916	-0.470254001	0.197071502	0.398194271	0.278445384	0.688584212	0.345939853	0.480384566	0.889163008	0.568835995	0.427042178	0.273546205	0.077050444	0.681508096	0.492087499	0.913928067	0.606391626	0.729679448	-0.696019337	1.070689789	0.725596858	0.259122047	1.089741517	0.437383827	0.352744629	0.996119346	0.462150555	0.296952347	0.221293329	0.812958336
ITPR1	211323_s_at	-0.245671218	1.019036164	1.174164202	0.37783806	0.758583586	0.397977389	0.047168559	-3.032543915	1.12327147	0.817097325	-3.777977945	0.025123789	1.255267224	1.083264572	-0.926603111	0.614613457	-0.261999211	1.367122599	1.370661743	1.465643481	-2.254178289	1.370661743	-1.492959599	1.830876734	1.272957203	1.481427962	0.739261835	-0.256556555	1.97675159	1.256083434	-0.465299887	-0.029768664	1.972396917	1.509733688	-0.299285619	1.27377409	1.126537009	1.706773917	1.979473716	1.241115421	-0.72520768	0.774097226	0.586309349
BEND6	231175_at	0.643315667	0.948401847	0.853418853	0.922274892	1.286146132	0.115333873	1.044199648	-0.656227897	0.673797185	0.52411133	-1.451193698	0.10226924	1.007731352	0.708359863	-0.277658665	0.466414961	-0.340526875	0.65665086	0.573916502	0.777488227	-0.229214922	0.600314385	-0.991522577	1.210488116	0.953571963	0.631068325	0.632701517	-0.039794802	0.81313981	1.290227745	-0.770804051	0.844574143	1.51502954	1.137277265	0.348842801	0.999023181	0.90785038	0.785925206	1.328874599	0.424502168	-0.443673928	0.27019043	0.396198077
ZMAT4	219877_at	0.115886485	1.093196414	1.465233212	0.458530151	0.89642764	0.800900976	0.683329503	-1.918476243	0.586443388	1.114424998	-3.011997921	-0.186479579	1.123405309	0.546163416	-1.241897577	-0.322555732	-0.643699531	0.565214909	0.962290184	1.121228838	-1.246796736	1.058088002	-0.405291903	1.175388101	1.339497329	1.156336034	0.548886577	0.315647492	1.608114359	1.146538055	-0.32309975	0.546614176	1.545790492	1.491905058	0.520308589	1.588792097	1.078227934	1.705274845	1.775217501	0.985422683	-1.085680472	0.326262704	0.133303633
FAM99B	240441_at	0.649428207	0.633915112	0.30324512	0.518792636	0.268681709	0.544647798	0.77842896	1.091136252	0.324473993	0.510627985	0.69106671	0.473886326	0.218876993	0.460278625	0.911786212	0.386253291	0.33862625	0.387613998	0.462184695	0.294264901	0.506273701	0.602345132	0.896272779	0.590914308	0.449120668	0.417823033	0.439051903	0.590914021	0.70766817	0.466810228	0.585199372	1.143480278	0.157370511	0.137775118	0.453747865	0.518248787	0.341074769	0.373462243	0.529950946	0.202004523	-0.221469524	0.405849063	0.621395313
GABRD	230255_at	-0.127307272	1.442485581	1.427788295	0.66275968	0.951517299	1.407650234	0.665481186	-1.65655006	0.262963351	0.985808974	-4.291560175	-0.391299176	1.040783532	0.343249416	-1.716968032	-0.653928504	-1.47937568	0.617309957	0.987441734	0.904162131	-1.18653737	1.013568524	-0.408172013	1.397852456	1.522771042	1.287900726	0.829592571	0.547637767	1.621563359	1.503176568	0.068645086	0.159112332	1.779958643	1.591627002	0.72399386	1.288718113	1.070992866	1.743761909	2.012922957	1.294705316	-1.402628138	0.621665471	0.694873776
TMEM70	219448_at	0.066469633	1.455279659	0.246363818	0.415100652	0.723724817	1.766352607	1.201085345	0.384074902	0.070824407	0.61159724	-0.024430648	0.285554323	0.400948165	0.319573543	0.251264144	0.190844788	-0.094102105	-0.126761317	0.519064886	0.613230164	0.423265558	0.619217195	0.012583404	0.585470432	0.876676928	0.648881947	0.546008389	0.346245391	0.824149917	0.315490993	0.27358034	-1.292735147	0.491304434	1.289808384	0.536481168	1.390778662	0.172881995	0.60316043	1.312125282	0.41156259	0.036533154	0.589825315	0.845106138
SRSF1	229246_at	0.813961413	0.446551939	0.818043113	0.653116898	0.822942285	0.647129262	0.775858225	0.142009492	0.613927633	0.549153207	0.137381545	0.513227651	0.532007988	0.870024549	0.422057283	0.84770914	0.393753467	0.324081527	0.615016016	0.194535555	0.500709983	0.151806874	0.520305873	-0.385427342	0.728504209	0.574736106	0.567661579	0.536090907	0.252776046	0.323536438	0.755992248	0.406918001	0.5600403	0.609300621	0.588888402	0.346125885	0.229370241	0.435937474	0.507785813	0.389399626	0.078053005	0.773411367	0.528470102
DGKA	211272_s_at	-0.655771198	1.027510858	0.105447577	0.019718423	1.067518051	1.056086962	0.203967132	-1.315476204	0.788013939	-0.226309795	-1.207702581	-0.380078386	0.544978499	-0.241550863	-0.503363546	0.212133508	-0.813621151	0.718070307	1.191349136	1.269184891	-0.407565448	1.555764482	-0.749119414	1.38104078	0.942598578	1.327969898	0.536543035	0.05210534	2.450339494	1.430300423	-0.308499906	-1.339800077	1.738925174	0.931984725	-0.224133097	1.993118514	0.839994728	1.750900459	1.366888577	1.321438881	0.050744906	1.009821471	0.601042663
TRIM44	1556319_at	-0.317778565	0.914541792	0.769482325	0.523182139	0.562099864	0.446434107	0.909097423	-0.913799298	0.743900009	0.938219462	-0.118834495	0.204486697	0.906648818	0.967338917	-0.558091848	0.247216864	-0.11774411	1.124100926	0.957542458	0.615442759	-0.12019466	0.228982048	0.295932685	0.371590978	0.853033689	0.515561282	0.430649568	0.244494495	0.714234702	0.577883941	0.493244901	0.251034676	0.984485669	0.727298819	0.490522279	0.581968015	0.133454366	0.711513849	1.085999308	0.491339328	0.165841466	0.728659709	1.286577499
SLC7A14	232904_at	-0.403569417	0.692673042	1.8300105	0.859776222	-0.222587052	1.259844931	-1.395577764	-0.609047677	0.576190268	0.702197935	-1.742303329	-0.113180809	2.352548941	0.244159197	-1.831025567	0.544620697	0.378877577	1.585070699	1.790820947	1.723325964	-1.755094143	1.695021804	-1.633984273	1.89505583	0.941967088	1.707268122	0.448550011	-0.348593998	1.491721517	1.09573441	-0.297972771	-0.425186599	1.417150401	1.492265815	-0.702124706	0.586531876	1.186090637	1.634058884	1.381770096	1.944588768	-0.496918557	-0.035342375	-0.451197249
GFRA2	205721_at	0.096635637	1.290853728	0.057988916	0.599579074	0.584066309	1.03203361	0.274080086	-1.350687467	0.625433689	0.812132135	-2.105375636	0.292858416	0.286055146	0.726947761	-0.130614763	0.028596733	-0.339629079	0.486634476	0.862209907	0.676870993	-0.638728979	0.990666293	0.000564993	1.632681326	0.734023683	0.852138384	0.798253619	0.988761822	1.33222156	1.507761004	-0.619404966	0.459485863	1.402164798	0.918816765	1.080204866	1.112592385	1.231796293	0.672516495	1.120755825	0.793625833	-1.083702376	0.524192289	0.374234357
CORO6	1552301_a_at	0.952804695	0.836866893	0.925315951	0.637648359	1.341442828	-1.57769689	1.248092609	-0.248490004	0.436797423	0.498032787	-1.883056578	0.599274369	-0.139083909	0.86734687	-0.363067328	-0.142076793	-0.807225085	0.403866712	0.627306876	0.48932446	0.416658286	0.038906702	0.716846596	0.315144431	1.070375038	0.378284325	0.667314205	1.116097687	0.595736612	0.857549754	0.884765526	1.16814657	0.845575315	0.73997889	1.008324309	0.395974317	0.49122787	0.880138823	0.706776215	0.948995031	-0.007903572	1.285107553	0.767738942
SLC25A37	222528_s_at	0.737359858	0.324772822	0.752873077	0.221625941	0.551750078	-0.38500904	0.938482655	0.465204996	-0.018415165	0.476362918	0.766480929	0.358246921	0.319328904	-0.283767379	0.925419794	0.134535998	-0.022497865	1.479256279	0.441799606	-0.231785079	1.387811934	-0.152316673	1.604992361	0.020775407	0.846494921	0.342733933	0.434179305	0.997812949	0.482894118	0.624142548	1.485243902	0.873361385	0.875343493	1.019857952	0.680207406	1.028839561	0.373215547	0.399615075	-0.089176635	-0.661247689	0.14977703	-0.097067583	0.38410276
MEG3	227390_at	0.614389377	0.707738573	0.657117065	-0.002587918	0.208605155	0.842999663	0.714814086	0.135122425	0.483482207	-0.118797806	-0.634805354	0.236364645	0.185744276	0.494367887	-0.172957232	-0.150367268	0.417077146	1.512502249	0.66555486	0.857968339	0.482665651	0.696852228	0.672902676	1.274366217	1.566660771	0.680522764	0.57982603	0.424424555	1.434937428	1.141009272	0.712365019	-1.472624138	0.529204366	0.527299286	0.257048647	0.621193575	0.461437511	0.652763833	0.400202464	0.651402512	-0.143019169	0.577376231	0.566761877
TMEM145	1553479_at	-0.160099733	0.586422538	1.426838176	0.560295094	1.100523581	0.641941514	1.19278476	-0.448586024	0.229898576	0.417686091	-1.289001272	0.158593096	0.33141275	0.40434991	-0.556086596	-0.234398382	-0.477433772	0.506408581	0.514028914	0.797615338	-0.503289067	0.528180413	0.292222228	0.613637635	1.159309484	0.915186011	0.346382363	0.65500554	0.640036143	0.444628481	0.391559548	1.591127028	1.104606117	1.128284161	0.227448934	0.828640923	0.250038438	0.933148907	1.367236632	0.862933049	-0.220245985	1.041739218	0.644118667
LSM11	241599_at	-0.879654537	0.123238555	0.922014892	-0.683702928	0.223118903	1.070339314	-1.104456019	-1.204336538	0.808798379	0.121877576	-1.004574587	-0.408009772	0.163789561	0.339328743	-0.972459488	-0.415085321	0.24462041	0.867311995	2.206316893	2.197880045	-0.53428925	1.974712152	-0.737860992	2.52909367	0.373621375	2.11133418	0.086226006	-0.283089504	1.654385082	1.229005621	-1.110442196	-1.034294163	1.832375209	1.321539092	-0.52775847	0.227474196	1.625808699	2.253944805	2.106979402	2.039213265	0.070440302	1.025978817	0.087585584
EEPD1	225630_at	0.110546191	0.646148829	0.610768463	0.438221301	0.826315156	-0.118064078	0.915581858	-0.095747692	0.151641033	0.63254072	1.337695395	0.239002759	1.184199793	0.512791412	0.268396424	0.273839542	0.063464286	0.222673761	0.327727253	0.375898202	0.895442618	0.192465	0.783859505	0.422708796	0.56150817	0.659756173	0.240909849	0.352492557	0.378891113	0.407195011	0.371272024	0.463918916	1.09085045	0.700307694	0.516874455	0.857069163	0.403929192	0.771339575	0.988247532	0.277105298	-0.177938847	0.464077164	0.367188984
SLC39A14	1555434_a_at	-0.97037015	-0.20779032	1.301855325	0.051844964	0.386324596	2.535809189	-0.755096018	-1.062903517	0.481307519	-0.085320157	-0.809799077	-0.627183154	1.170404153	0.966831767	0.03796593	-0.004762108	-0.048851197	2.964998451	1.082227062	1.157069006	-0.984522498	1.251779253	-1.314647183	1.539448041	0.72189233	1.220753414	-0.073345139	-1.719342468	1.874198286	0.746930306	0.647867348	-1.152478748	2.00864357	1.544618917	-1.476852315	0.820140476	0.798640333	1.151626551	2.338224149	1.072156508	2.03640381	-0.026262001	0.316380726
IQSEC2	229840_at	0.347958134	1.494821761	0.53846635	0.891179703	0.658487265	0.301419664	0.680531406	0.002864079	0.407288134	0.562960875	0.179765299	0.14765069	0.194462054	0.865597547	-0.408633664	-0.632345702	-0.357196045	0.284273309	0.632361103	0.740678407	-0.042857273	0.920845573	0.551531177	1.224843106	1.017188476	0.546359425	0.873491243	0.412458976	0.6867913	0.650866555	-0.395298584	0.417594393	1.043315525	0.789938537	0.39748986	0.747754569	0.460086191	1.175583681	0.612493388	0.955409228	-0.602408262	0.496827694	0.432325979
AFAP1-AS1	223779_at	0.573796899	0.736545997	0.187063327	0.726747965	0.435269289	1.289837533	0.641562675	0.276330381	0.385464833	0.052890918	0.469832851	0.455136177	0.565904106	0.479357956	0.30871734	0.418396148	0.6919127	0.048808685	0.871807147	0.918345548	0.578967398	0.521542778	0.721849993	0.533790175	0.680481627	0.451054191	0.470106582	0.587948768	0.148144977	0.065953717	0.021048987	-0.254667584	0.534878367	0.696266742	0.628227484	0.489700863	0.003085796	0.369408188	0.344913466	1.520897763	0.354711676	0.426288911	0.466839248
MYH7B	233949_s_at	0.652696752	0.639905511	0.728627409	0.61894902	1.248172295	-1.03820624	1.298792257	0.736248021	0.064295861	0.521245261	1.099575972	0.28501366	0.533492084	0.417008749	-0.767139367	0.290184918	-0.646301262	0.385712094	-0.104440245	0.176424524	0.59744908	0.329103269	0.495935387	0.829325468	0.916687052	1.048138514	0.380269641	0.641810776	0.172613858	0.565877987	-0.234801695	0.886027444	1.114000141	0.831230558	0.244190623	0.629290587	0.50627624	0.748767945	1.041062108	0.425719031	0.204184673	0.396054133	0.978194604
PLK5	1558897_at	0.491924498	0.587451598	0.820960308	0.515329654	0.304681118	-0.29406119	0.502810028	0.567038663	0.288624218	0.319105386	-0.472323279	0.415991815	0.4761386	0.514240449	1.049571386	0.448923992	0.493829811	0.479949453	0.496551317	0.494101486	-0.163970536	0.541184533	0.699307313	0.401568433	0.791294983	0.514512852	0.473962673	0.458721218	0.543633465	0.403745451	0.497368026	1.405053431	0.626641357	0.912404605	0.501449336	0.687059792	0.175134805	0.627730279	0.914309102	0.383334362	0.401568979	0.782587045	-0.209148574
ODF2L	230926_s_at	0.228357693	0.460778729	0.584064095	0.378859382	0.880442215	1.24132072	-0.001342331	0.09173544	0.500512975	0.455879373	-0.786783035	0.312453168	0.900853518	0.381580188	0.259927826	0.529361809	0.489355085	0.49697491	1.208661834	1.138173631	-1.134597402	1.105514827	-1.100032891	0.934873046	0.484999726	0.784098966	0.74164327	0.184268359	0.641489152	0.586785396	0.306738431	-0.748094219	1.236966449	0.656730569	0.397365324	0.457512765	0.736743402	1.057615934	1.321878465	1.283505375	0.57971068	0.482551455	0.100172069
PANX2	239067_s_at	0.304178191	1.317957244	1.150852475	0.795145192	1.348438099	-0.374307099	0.680840124	-0.338110259	0.00072434	0.665055163	-2.545563982	0.170820733	0.420115423	0.480261296	-0.391452074	-0.116302086	-0.526168419	0.115845612	0.768747358	0.745341211	-0.15549373	0.223619509	-0.098068725	0.832431519	1.392527464	1.343538867	0.73336701	0.522173491	0.874342863	0.746973718	0.041547753	1.208360746	1.09152274	1.22542382	0.388272872	0.841685195	0.50393933	1.311697593	1.275500222	1.020762466	-0.657075526	0.785349167	0.714043779
HS3ST3B1	227361_at	0.092955118	0.453017165	1.971099517	-0.110889416	0.213247728	0.44240256	1.249888003	0.049681923	0.320476822	0.477783104	-0.284524786	0.212975042	3.101634446	2.19426722	0.445940973	-0.043394573	-0.601585356	2.891530923	-0.064078452	0.177867289	0.601068915	0.009130859	0.310136151	-0.326436213	-0.01509105	0.159361029	0.066284454	0.870775975	-0.068433422	-0.009920822	0.503638263	1.100769468	-0.273910545	0.242913052	1.471422331	0.222228852	0.200728443	0.265501828	0.581201787	0.160450139	1.618387758	0.288363169	-0.33895587
SKIDA1	1559266_s_at	0.418277398	0.584836115	0.741324943	1.014841656	0.744045417	-0.600402096	1.231748378	-0.662181602	0.553265631	0.95850537	0.068012007	0.342344925	0.430250262	0.582929851	-0.339132154	0.702407011	-0.497526613	0.697236222	0.502100913	0.430251333	0.369560064	0.461005239	0.554898918	0.78187576	0.805826092	0.527138114	0.231034199	0.557347739	0.508904131	0.563606736	0.693698548	-0.739047943	0.593272108	0.964492751	0.633278958	0.53611986	0.91686526	0.678729534	0.679817051	0.47189123	0.43134033	0.877947037	0.81181288
FGD2	242632_at	0.561283509	0.283957321	0.069770623	0.544409911	0.483991044	0.647828676	0.500048086	0.551213789	0.626328763	0.551485994	-0.139245092	0.508212511	0.510662516	0.545770133	0.464396429	0.415136248	0.519916242	0.517194446	0.48535263	0.484263443	0.546314772	0.526992242	0.566999418	0.575980173	0.507124415	0.60510049	0.481814954	0.445617385	0.555567931	0.469566152	0.498688563	0.685425843	0.528624825	0.140531315	0.509573531	0.524815026	0.509573733	0.542505404	0.545226376	0.522637834	0.397446268	0.473650193	0.516105943
SEMA6D	220574_at	1.058336932	0.568729879	1.112767846	1.058336932	0.100349586	-0.593647066	0.393732054	-0.965412388	0.627514951	0.870821969	-0.406677268	0.467759012	1.092628749	0.594310246	-0.978475074	0.571723014	0.586418695	0.771212361	0.094090239	0.251396499	0.436733153	0.08919141	0.054355897	0.632141532	1.082286341	0.982677639	0.80632183	0.376859569	1.005537244	0.476740023	1.389278574	-0.149754019	0.856396862	1.119571719	0.402986247	0.404075078	0.724401609	0.56219699	0.324333312	0.640305703	0.238876842	0.524368135	0.514569104
LARP4B	240005_at	-0.663172456	0.684813801	-0.174109542	0.315770709	0.429531663	1.120806444	0.798301735	-0.127570941	0.534584186	0.516077293	-0.129476193	-0.255757013	0.175610058	0.587109556	-0.538525084	-0.227179909	0.73407451	0.476886504	1.097946488	0.390069245	0.28311257	1.027729387	0.117369369	1.313220887	0.345707591	0.372923132	0.395785392	0.348701644	1.292536882	1.200820328	0.201193835	-0.622896246	0.626028348	0.732985311	0.568602453	1.041882029	1.272397285	0.732712643	1.498014195	1.012761235	-0.036670301	0.155743793	1.124616711
TLE2	204431_at	0.020973203	0.959910264	1.188792089	0.735653963	0.990935261	-0.619137369	0.599302652	-0.514901238	0.404440928	-0.184776927	1.388282131	-0.016857562	0.643936517	-0.088434192	0.290951133	0.035669372	-0.97674902	0.07812544	0.472207523	0.657272403	0.212570708	0.605835268	-0.039989243	0.178823361	0.987396837	0.947390644	0.526366237	0.695102273	0.820837968	0.619170138	0.165215805	0.419983551	1.088366602	1.341471749	-0.385899924	0.796072075	0.575897811	0.976511747	1.550486951	1.179266759	0.281426449	0.679590444	0.446079813
EYA4	238877_at	0.631122447	1.234218824	1.5433867	0.473544009	0.638741888	0.04244963	1.165907245	0.500759026	0.468100826	0.539405407	2.858987148	0.10177834	1.159375885	0.505929841	0.355428823	-0.306453362	-0.12084319	-0.17745231	0.131172616	0.427549644	0.499126433	0.370941173	-0.016335817	-0.164388422	1.220882779	0.491777895	0.42319584	0.861365624	0.099329411	0.470004929	0.285484724	0.308895073	0.796592521	0.597919464	-0.444165002	0.165736265	0.497220748	0.968595321	0.298275071	0.332839324	-0.288490768	-0.502133221	1.279940727
FBXL17	238174_at	0.627197409	0.449479287	0.381712074	0.383346086	0.361300783	0.853629879	0.368104193	0.257337391	0.487036904	0.223590226	0.101936301	0.495744991	1.007126021	0.266590111	0.629919179	0.875130665	0.734154218	0.557252835	0.829953284	0.429884368	0.399402563	0.131329499	0.196375011	0.854991581	0.423624638	0.304419805	0.40756812	0.341161554	1.086867513	0.44702899	-0.052102731	0.367519913	0.634544853	0.420631043	0.638627448	1.324459649	0.670196779	0.722451335	1.035430224	0.380896313	0.254344301	-0.017539278	-0.59314805
RPL36A	243201_at	0.709372607	0.130225424	0.364822851	0.4579005	0.353664867	0.586357778	1.004115903	0.653035613	0.459805517	0.462526995	0.516685794	0.35284766	0.427418449	0.77196728	0.341418232	0.383874462	0.364279606	0.367000391	0.228746177	0.338696412	0.840006575	0.279910783	1.455623127	0.454907165	0.3917664	0.505255293	0.511243546	0.389861708	0.431228846	0.433133589	0.378431718	0.966478458	0.27882216	0.381697126	0.808708524	0.29515171	0.406462656	0.410817908	0.328354413	0.347949746	0.248341249	0.461167369	0.402652878
OMD	205907_s_at	1.62039615	0.207635517	2.398215453	-0.272991016	1.343612713	-0.258566961	1.221142527	2.167428262	2.680985594	-0.719325603	-0.127388616	0.489860622	-0.009000281	1.849549613	0.753852922	-0.276528636	-0.225906824	-0.406075173	-0.028866873	0.228592766	2.583825594	0.005697192	2.955862731	-0.255301375	-0.492620287	-0.746814027	0.69670065	0.099045632	0.215528014	-0.370423477	2.802367571	-0.357857041	0.54674198	-0.368789901	-0.502962569	0.242472269	-1.344194824	0.462373185	-1.111501605	0.320852598	-0.759604161	1.467989174	1.953241694
SYT12	228072_at	0.35928535	1.357825598	0.343227922	0.264303419	0.736221087	1.402457186	0.561768764	-0.561416083	-0.052756971	0.790651864	-2.76750997	0.038957256	0.446919876	0.115161921	-0.252791708	-0.558694924	-0.442211548	-0.519232763	0.7707855	0.691587405	-0.045681578	0.939793538	0.03841511	1.481654818	0.720707926	0.732682344	0.7865701	1.080770892	1.641681923	1.485191855	0.23001224	0.746146256	1.319449726	1.088118253	1.643586369	0.9123058	1.021439076	1.27944366	1.025521637	0.967008758	-1.548796929	0.238721326	0.169865112
RNF144B	239704_at	0.545765192	0.720488965	0.523720017	0.221627673	0.11086045	0.535695267	0.493238239	0.698444312	0.501403475	0.499770897	0.566993088	0.47445951	0.412408463	0.524535936	0.400978431	0.079835195	0.481264631	0.323413883	0.629861283	0.457858906	0.508479564	1.596012715	0.563183615	0.780091263	0.486434919	0.411592092	0.346547687	0.234419281	0.518549339	0.762127919	0.766211212	-0.399029434	0.563183029	0.447244865	0.478269928	0.614076662	0.297014349	0.513923237	0.682931275	0.185975742	0.369408523	0.455409975	0.292387869
IRGQ	242183_at	-0.245118995	0.07602433	0.124195374	-0.345545394	-0.31261407	0.086365976	-0.52299058	-0.110402169	0.356616892	0.187880346	-0.716765078	-0.32867155	-0.377931214	-0.040186528	-0.498224176	-0.243485799	0.079562573	-0.171909433	1.889124878	1.723654185	-0.410589782	1.940833676	-0.436715914	2.681096498	0.796964569	1.621867611	0.308990104	-0.130541607	1.835509957	0.440439964	-0.34962629	0.698786375	2.725186872	0.798869642	-0.541224931	1.371212742	1.636563559	1.747059764	2.446226529	1.607171683	-0.51155903	0.032208212	-0.24620808
CNTNAP2	219302_s_at	0.004879014	0.19457098	1.07662709	0.031821872	0.698875788	-0.013626872	-0.087926777	-0.876905433	0.904353069	0.069379775	-0.764777328	0.183140417	0.588108375	0.514081447	-1.524090588	-0.566647592	0.12571616	1.049411908	2.138034272	2.032709292	-1.833532116	1.720818707	-1.833803376	2.315480037	1.064652154	1.728438948	0.488499893	-1.332493311	2.293162188	0.917959851	-1.542324606	-1.121013251	2.692142827	1.662306006	-1.348823238	1.43315154	1.519423545	1.777156371	2.098570813	1.856080481	-0.323340644	-0.146711227	0.797123407
KCNMA1	214921_at	0.976791285	0.468405335	0.431391254	0.299668318	1.097355943	2.156586019	0.209040555	-1.534659803	0.59196362	0.562570876	-1.829676485	0.406080661	1.062520194	0.622172643	-0.35051017	0.48391801	-0.969936594	0.922088138	1.137636114	0.399277644	0.019075603	0.112697464	0.582438559	0.433296958	0.852961405	0.353826763	0.74001681	0.846429288	1.682762858	1.076399699	0.406082076	1.173134087	0.651021556	0.592235422	1.918449093	0.464594562	0.435473916	0.45071528	0.834453959	0.14181833	-0.756838876	0.407714943	0.09282972
ZYX	215706_x_at	0.47640222	0.894977668	0.757266777	0.503074012	1.041396988	0.82013443	0.979617338	-0.18738546	0.165328892	0.525390185	-0.542004026	0.309569469	0.381147681	0.715353961	-0.35612202	-0.094035381	-0.954863495	0.115251562	0.190911902	0.410812699	0.286166009	0.234728161	0.529200267	0.566213991	1.080043142	0.650309625	0.543353834	0.749101888	0.562947594	0.65928945	0.734133316	0.789493644	0.6870511	0.698209497	1.004111228	0.661468694	0.463883457	0.894978754	0.973629936	0.589892221	-0.184935179	0.669361269	0.655208376
GID4	220058_at	0.340037391	-0.051593668	0.303840705	0.049919557	0.556129098	0.489995813	-0.45601779	0.551774289	0.714251497	-0.599171156	0.378410853	0.27009257	0.012906729	-0.284015284	0.339765875	0.375962127	0.524015318	0.258390478	0.871285699	1.057439666	0.303296097	1.088465387	0.343304115	1.444988961	0.313366023	1.341025338	0.331057263	0.181643388	0.905304529	0.335138148	-0.436421416	1.034777961	0.897411912	0.848968395	0.128572146	0.428216695	1.193789276	1.101801665	1.402532279	0.752353573	0.504419952	0.212941061	0.263289139
FAM135B	224001_at	0.044926891	0.706809715	1.08428841	0.779746939	0.33150608	1.568725648	-0.572322327	0.288234281	0.691024442	-0.068562271	-2.873124595	0.391380494	0.226726274	0.660814463	-0.323571449	0.057990579	0.100719352	1.529535027	1.106333712	1.345558066	-0.003516422	1.172739677	-0.690165144	1.826456965	-0.053593328	1.384476306	0.315178059	-0.427806873	1.588320166	1.109598727	-0.176335248	0.949899959	1.514839023	1.167296711	-0.802293855	0.831184095	1.356716266	1.264727977	1.464762353	0.724771532	-0.939459901	0.479831938	-0.544017973
SLC7A8	216603_at	0.135543144	-0.028838628	0.66352388	-0.141783322	1.054611446	0.743538406	-0.066124805	-0.216898437	0.921528496	-0.237309656	-0.655341069	-0.051700685	-0.324672076	0.929147738	-0.506744214	-0.667315207	0.467301186	1.034472743	0.336938251	1.201576152	-0.492864358	1.490061555	-0.496945839	1.763305589	0.904109787	0.371501879	0.356533961	-0.052244685	2.356603765	1.05461096	-0.616694838	0.085513037	1.50992787	2.341363689	-0.532871841	1.078018359	1.296013885	1.173544635	1.612258974	1.15612611	-1.059491389	0.069953843	0.613176122
UQCRB	244293_at	0.112607397	0.920909278	0.809869449	0.520295512	1.307369534	0.309103876	0.556492493	-0.389792371	0.695020556	0.355642612	-0.862526642	-0.204454958	1.343295131	0.704545241	-0.209080364	0.161595696	-0.038710438	0.659639826	0.678146923	0.738565175	-0.495932549	0.639500392	-0.669566956	0.813679909	0.825654578	0.883079998	0.67542556	-0.597446548	1.105702346	0.852869706	-0.090148265	0.778702794	1.715330676	1.577348482	-0.249904467	0.959283414	0.563841088	0.933428664	1.404257252	0.658551245	-0.364481362	0.365984742	0.113968213
HSD11B1	205404_at	1.333698736	1.280628197	0.581459909	1.070795561	1.480933881	-0.93417405	1.484471756	-1.076239467	-0.171050508	1.376970446	1.5427133	0.971730193	0.894438762	0.665283519	-0.487566372	-0.645143919	-0.584997487	-1.717709187	-1.753089669	0.641605955	1.927813226	0.379792833	0.189557149	1.738394222	1.207145704	1.494541415	0.724886846	-0.645416722	-0.685968352	0.762170706	0.110087508	1.286259946	1.835824982	1.305666137	-1.154075779	0.175948517	-0.143834576	1.863040966	1.368805498	0.695765546	-0.944787406	0.014560827	1.098828214
RNA45S5	225767_at	-0.750724819	-0.165590006	0.405119292	-0.639141106	-0.351744897	-0.157969963	-0.378416349	-0.252407995	0.198008648	-0.828016812	-0.313915657	-0.350384854	-0.377872086	-0.898506276	-0.363719343	0.174332013	-0.307655027	0.539020206	1.37807653	1.938715882	-0.282072744	0.944260034	1.433868339	0.546096329	1.059108946	1.444754092	0.509900617	0.244819975	1.25179561	1.544906807	3.738481431	-1.173202781	0.988349125	2.650947641	-0.183553151	1.126604142	1.105647038	0.235567037	2.095749599	0.423898352	0.316397294	0.656863896	1.344056392
USP2	207213_s_at	-0.655341683	0.603921826	1.214638114	0.624333392	-0.673848688	1.74398176	-0.110759644	0.189972789	-0.011693504	0.96316713	-1.776895508	0.607730934	0.424026964	-0.650715941	-0.481978985	0.438996034	0.087098897	0.536971555	1.119928958	1.005895342	-1.133247394	0.892950353	1.41249686	1.104415838	1.228245931	1.450597102	0.773203131	0.738910738	0.698903429	1.116933737	1.17490434	-1.390415108	0.947381891	0.918262035	0.675770053	1.155853222	0.641478702	0.334760355	0.990654168	1.369495128	-0.451496495	0.55683932	0.112952691
TRANK1	213261_at	0.607201421	0.847242982	1.272076953	0.627069346	0.871465187	-0.486047524	1.103884522	-0.422634888	0.483370965	0.812951438	-1.90479336	0.29231695	0.964269459	0.510858446	-0.386165884	0.215570755	-0.07209839	1.036390657	0.880990134	0.692113985	0.191076196	0.231082875	0.05200473	0.091194489	1.020061209	0.72069068	0.470580386	0.607474156	0.755254563	0.455338006	0.379951824	0.410115184	0.936238254	0.698101724	0.489629967	0.840167756	0.492896179	0.882351155	0.772399281	0.769134867	0.108612638	0.963454518	0.229722158
LAMA3	203726_s_at	1.101564023	0.499829053	1.087684151	-0.836455514	1.792295736	2.721434129	1.818421942	0.679723116	0.284553576	0.016208465	-1.096635887	0.089417336	0.018656818	0.472612228	1.090678739	-0.577090814	-1.134737288	-0.137560146	0.324832604	0.418726115	1.162799564	-0.516944644	0.372188437	-0.689763431	1.367459973	0.686526613	0.148748543	0.678634717	0.894453896	0.537112544	0.38933409	1.129147282	0.915954428	0.720002597	-0.003387527	1.973278545	-0.500071169	0.347693773	0.776338086	0.504455242	0.373820573	0.527316904	0.067100772
RYBP	242719_at	0.287562365	0.718384336	0.351518088	0.63592068	0.383359912	2.152099906	0.015133567	0.60598343	0.603535149	0.694979295	0.055684893	0.048336501	0.952437347	0.151211342	1.341347804	0.443507251	0.207548562	-0.012897902	0.342537679	0.635377268	-0.013442418	0.402411233	-0.080936652	0.497121498	-0.002556209	0.374379159	0.347980804	0.313688984	0.748048288	0.379821439	0.086711358	0.675329984	0.594009014	0.498483212	0.980741972	0.89446903	0.43071518	0.431532036	0.93039332	0.625034308	0.547198384	0.284568381	-0.062974844
ABCA6	217504_at	0.965216513	-0.302756571	0.01621032	0.356132088	1.360114206	-0.192261075	0.597805933	3.26084842	0.317758226	1.350588785	4.458876927	0.442405214	1.121433622	-0.120956614	1.293436702	2.161612464	0.286189198	0.317486188	0.094590922	0.333815498	0.343341073	0.31530862	-0.793724272	0.086426037	-0.126671849	0.325378355	0.455197844	0.288637801	-0.244243637	0.34742256	-0.225190933	-0.004562603	-0.156065249	-0.13592515	0.092141121	-0.680779948	0.816619366	0.132420359	0.027095578	-0.214033376	0.16263002	-0.255128154	1.799917156
ZNF235	210595_at	1.119076974	0.323566643	0.333090959	0.426984876	0.328464716	0.631101954	0.38044609	0.600620488	0.797661235	0.423719395	0.988986517	0.528498507	0.329008865	0.516251609	0.415010412	0.331458613	0.396504226	0.265052286	0.502373276	0.24355271	0.984631054	0.349692961	0.469713988	0.512442225	0.37881367	0.576398204	0.251173598	0.217969807	0.398136358	0.499377823	0.409295668	0.657035273	0.690431936	0.386162222	0.361123325	0.332819507	0.316217354	0.314857403	0.550543935	0.436510795	0.500739756	0.506727653	0.49039751
PPM1H	233911_s_at	-1.032556222	-0.41911753	0.762036981	0.223169577	0.3127085	0.229972877	-0.547847826	-0.023403939	0.442254871	0.113218676	0.228339713	0.012520333	0.240858939	0.593572442	-0.947099347	-0.568530865	0.406602627	0.480083714	1.489237204	1.380646397	-0.033201154	1.944281252	0.330126961	2.145947711	0.337746824	1.648991666	0.397077545	-0.01714339	1.89148226	0.759314884	-1.114474676	-1.325866252	1.912711097	1.412488676	-0.863820166	0.534515561	1.418204037	1.329754512	2.07355463	1.102776364	0.173093013	0.406330401	0.619971762
INF2	222534_s_at	-0.92655301	0.327811396	0.552338802	0.312842537	0.273652305	-0.261132745	-0.364825366	-0.13458109	-0.531927855	-0.355570539	1.843445044	-0.541454416	-0.072801517	-0.944244039	-1.050656109	-0.221942431	-0.936079082	-1.015276386	1.569656837	1.60830265	0.000680359	2.080493398	-0.952951666	2.473213485	1.313286084	2.100087711	0.647051139	1.213405517	2.135468348	-0.000680968	0.127233231	-0.615761273	1.449636063	1.214494449	-0.246981046	0.131859824	1.558226141	1.688045149	2.283792309	0.27964019	1.836369503	-0.220581413	0.831570676
PSMD9	209334_s_at	-0.049452902	1.390522033	0.423280835	0.520168362	0.447503027	0.538674828	0.477439328	-0.054896354	0.474990949	0.546022914	0.535681035	0.330747688	0.85083734	0.298905195	-0.161036296	0.307887783	0.482883692	0.339184828	0.54411836	0.547928115	0.509282252	0.580859418	0.199025621	0.727006771	0.498124007	0.86961608	0.510371964	0.465737347	0.549833266	0.515813559	0.2578107	-0.835493279	1.150208383	0.529149681	0.50383871	0.69570863	0.500028908	0.828249168	0.587935043	0.956434158	0.470636399	0.50302352	0.089890229
DDHD1	244154_at	0.529858219	1.009122473	0.393235509	0.852905172	0.163807977	1.129959919	0.757651066	0.618307264	0.290087932	0.644163347	0.006773398	0.411740567	0.340708553	0.422899071	0.152377237	0.23157495	0.273759591	0.441678517	0.425349944	0.358398963	0.488489096	0.21959963	1.219227451	0.384254644	0.408203486	0.318392048	0.344519818	1.118801837	0.176598646	-0.182646562	1.460357007	1.320603497	0.165169487	0.108016405	0.922033395	0.530129088	0.40983591	0.385070719	0.434330171	0.256069481	-0.129575542	0.674100566	-0.038131549
CENPJ	220885_s_at	0.622575254	0.376819349	0.663398273	0.186309749	0.677822387	0.608422643	0.498199593	0.212980643	-0.315545218	1.192468472	0.009952647	0.328918475	0.635638228	0.562972204	-0.513402097	-0.178378104	0.123986348	1.285002056	1.081701688	0.460370272	0.279930864	0.675373347	1.029447797	0.937458673	0.282653065	1.127422902	0.159094631	0.368926213	0.456832007	0.553446718	0.069011377	1.1185901	0.575492511	0.284286103	0.649245714	0.150930051	0.588827493	0.761918814	0.927933687	0.349603631	-0.36453283	0.749944471	0.186581564
TMEM194B	238014_at	0.839484468	0.525689754	0.42880113	0.74395764	0.557803056	0.542562754	0.418187141	1.20988851	0.466359202	0.526505361	0.574677502	0.699323573	0.25979336	0.704494425	0.515347822	0.375187601	0.47370775	0.660133825	0.217608932	0.169982195	0.820433631	0.439960303	1.129875208	0.528410988	0.099766217	0.405940204	0.386890499	0.625570221	0.396687357	0.444041728	0.669931659	-0.09677376	0.083980967	0.300344345	0.454384174	0.33109832	0.314223882	0.45901176	0.363484314	0.338990257	0.003150865	0.629380962	0.386073687
FGF14	233185_at	0.676038798	1.242394036	1.055422455	0.972415703	1.204020049	0.060693788	1.308527761	-1.283481939	0.670051078	0.98792838	-2.147303339	0.395718062	0.457496691	1.305261749	-1.512091277	0.414497217	-0.28657498	0.881243299	0.631132787	0.564454948	-0.416394386	0.446067105	0.35952252	0.553296502	0.657804157	0.526896821	0.823275231	0.528802132	0.446610798	0.6831136	0.192962977	0.504392289	0.929959113	0.75360291	0.546491795	0.929686938	0.612897765	0.872807094	1.049434771	0.654810556	-0.451501427	0.662159187	0.946559822
STXBP5-AS1	1557891_s_at	1.33483122	1.098328325	0.468015719	0.549662961	1.403142756	0.423926635	0.408957669	0.034199795	0.44787675	0.485706477	-0.09262474	0.504756343	0.427192505	0.511832639	0.260089266	0.40650946	0.378477331	1.231412193	-0.032477219	-0.043908396	0.533605607	0.13408133	2.280028475	0.530067745	0.420933236	0.252196186	0.213823674	0.881692416	0.328400029	1.117923329	0.681386743	-0.735989581	0.099245239	0.476180915	0.516187453	0.363781451	0.877065572	0.284311573	0.188512209	0.08835941	0.11176503	0.103055918	0.390995914
LOC100286925	240115_at	0.415426397	0.448902114	0.254854503	0.687037838	1.458054106	-0.444857063	0.71125877	-0.589644132	-0.104118664	0.882445851	0.642948276	-0.011586084	0.654107185	0.302481548	-0.573314442	-0.447578267	-0.632371822	0.285880611	0.680234416	1.079758205	0.803792925	-0.315311223	0.53871366	-0.034174203	0.18735996	1.470029509	-0.2437333	1.756064688	0.922723746	0.664447979	0.33650209	-0.170030533	1.937592303	1.52364415	-0.023832599	0.619543352	0.763785309	1.138816107	0.426584769	1.635499582	-0.78232953	0.6557408	0.83155195
FAM84A	228459_at	-0.178440796	-0.099787487	0.125011863	-0.430729218	-0.012426203	-0.042907359	-0.460939482	-0.395076789	0.868813173	-0.119110768	-0.445970359	-0.474274871	0.428737896	-0.038553658	-0.405962599	-0.434811204	-0.289752297	1.222615713	1.908992321	0.619790574	-0.607358351	1.573696382	-0.201845773	2.31477569	1.178798253	0.837787059	0.034930123	-0.472913045	2.887934743	0.921882933	-0.414127081	-0.123359687	1.855104958	1.104772422	-0.167010934	0.816287666	1.817819287	2.010234161	2.140595772	1.547569662	-0.616066631	0.436086344	0.106778049
ZNF226	231717_s_at	0.476945278	0.064085563	0.971995655	0.500622597	0.522667057	0.468780459	-0.313667115	0.22710583	1.099364964	0.512053297	0.320455333	0.471501099	0.782030815	0.41135476	0.805165064	1.313550614	0.57628229	0.664187627	0.943147857	0.996762569	0.097015663	0.536547013	-1.055561998	0.568933836	0.939337023	0.760530874	0.417887936	-0.17622847	0.520489334	0.239352456	0.371893362	-0.860383401	0.872659368	0.232004949	0.068167516	0.043673606	0.785024683	0.503888767	1.170941583	0.520217956	1.149169601	0.436938425	0.326986884
GPR180	232912_at	1.06877845	0.105891919	0.933788196	0.520384329	0.622986559	-0.194840964	0.231081892	0.305652831	0.191348378	0.682861089	0.336951387	0.488268917	0.492623867	0.784102904	0.019346089	1.078304254	0.471396734	1.445713304	-0.023653875	0.216386198	-0.147756925	0.085207624	0.331508832	0.557397346	0.158689514	0.049554798	0.537258589	0.784919436	0.53943469	0.585700972	1.170292361	0.98814615	0.438465432	0.706811041	0.584068137	0.517662813	0.173657966	0.452618522	0.441458726	0.354369783	0.292862891	0.649386357	0.250405847
EBP	213789_at	-0.06191795	0.478583273	0.176490269	0.249155984	0.715902857	0.900696504	0.255415045	-0.17322946	0.522944401	0.278548865	-0.071443659	-0.062734864	-0.096754367	0.496544875	-0.184115736	-0.195001975	-0.080423918	1.018812257	3.027864606	1.159788364	-0.105190554	2.341215706	-0.286717524	1.478482888	0.27718816	0.674262313	0.451368121	-0.002587629	1.44963358	1.136926527	-0.183026245	-1.105912484	0.338695499	1.287428913	-0.320193486	1.617554459	0.551248248	0.245890874	0.506342362	1.780848017	-0.131861184	-0.120702543	0.00258314
ANKRD29	229308_at	0.787312514	0.932643349	1.321825371	0.317843878	1.279097603	-0.464875818	1.716722737	-0.000578406	0.361389279	0.429699832	-1.269095591	0.626195856	0.853445762	0.88882545	0.666475205	0.142304031	-0.445280003	0.716551809	0.125158835	-0.471951346	0.675728148	0.41554733	0.03752406	0.772616077	0.712742001	0.495833593	0.530126291	-0.443647301	0.584284082	1.081239944	-0.446640814	0.501982031	1.187925308	1.090493186	0.367375651	1.003948802	0.548631437	0.509441784	0.927200152	0.49147982	-0.474400221	0.59108872	0.560334033
MIR31HG	1554097_a_at	0.348723962	0.822819541	0.922427443	0.371312733	0.588764854	0.761311659	0.32749549	0.330489447	0.335388468	0.416763336	0.330217161	0.333755058	1.143417583	0.442072655	0.122290909	0.2205391	0.347636065	0.722938015	0.301097105	0.353078775	0.343825077	0.28884991	0.381383499	0.635031818	0.309805992	0.346818611	0.310623047	0.249387207	0.407509495	1.237039285	0.362332304	-0.301252379	0.753147354	1.428365292	0.231696592	0.646462319	0.35988208	0.831528359	0.865819307	0.234418791	0.077113082	0.321509537	0.368319019
ASAH2B	231791_at	-1.02315299	0.121805185	1.243085305	0.219236684	0.644615701	0.946708106	0.298433214	-1.950387074	1.316840155	0.542557307	-1.613186847	-0.165592158	-0.230092459	0.993518727	-2.026046059	-0.237440271	1.29234652	1.579742245	1.985254167	1.530210109	-0.143002681	2.097653773	-0.773314165	2.661288082	1.246079194	1.465164082	-0.234718342	-1.185902221	2.116432498	1.115443747	-1.960183874	-1.922001364	2.283264174	1.785763959	-1.19978286	0.616855449	1.936265282	0.933645149	2.232915078	1.431961358	-0.909119477	-0.191445584	1.320922417
PHACTR2	244774_at	-0.39006372	0.477296427	3.226610871	-0.476881107	-0.615680385	-0.13396522	-0.252352986	-0.462729382	3.286485535	-0.378632165	1.48699295	2.237597369	0.315363578	-0.558800052	-0.621395381	-0.247726043	0.082126486	0.557310092	0.751085323	0.769047248	-0.560704957	0.435384409	-0.222959445	0.753806465	-0.038982694	2.988746483	0.369523213	-0.327195294	0.212216326	0.309103643	-0.584926073	-0.184604493	0.505600431	3.371670371	-0.574041478	0.938055921	-0.383532199	0.425314813	0.174386986	2.347549442	-0.866335213	-0.312498398	2.356530356
INPP5J	213651_at	0.069537749	1.201705743	0.719172311	0.537645552	1.095291183	-0.544445044	0.659569685	0.63970366	-0.041501757	0.597519256	-1.087939841	-0.532743352	0.247254666	0.490833693	0.919207421	-0.386867133	-0.045039096	-0.144649104	0.57302593	0.834021939	-0.304131671	0.955947479	-0.313929824	1.142374878	0.659298402	0.910770187	0.404833928	0.10192474	1.130126953	1.122234709	-0.493007028	0.487526892	1.407181521	0.772787921	0.633443487	0.870763667	0.92791617	1.041132708	1.507334325	1.221572738	-0.852252028	0.651950941	0.389592141
LINC01102	230495_at	-0.014597283	1.226703219	1.287394337	1.193501784	0.652456207	-3.430421649	1.58105019	-2.828413561	-0.512097675	1.434903331	1.230513903	-0.17380901	0.984485597	0.280146515	-2.248721463	0.147607842	-0.686549573	0.250209721	0.472017506	-0.129174796	-0.09733333	1.115664534	0.194146449	0.525902692	0.593670053	0.842691511	0.599113993	0.674228138	0.898211604	1.838780851	1.142880645	1.038280385	1.363870355	1.2939265	0.906104478	1.146146866	1.072664038	0.798059725	1.210646831	0.495149086	0.673683502	0.421124391	0.710969362
RPA1	236675_at	0.715386208	0.763557069	0.196928908	0.725999357	1.052313845	0.604074266	0.358317148	1.05911767	0.077181324	0.495484064	-0.399907454	0.748860152	1.412920072	1.335355765	0.047789076	-0.096998052	0.500383152	0.535490538	0.189036862	0.177061933	0.496028479	0.290823655	1.370464508	0.34471035	0.663676162	0.877318091	0.224690205	0.493579194	0.457654068	0.645168468	0.461193044	-0.667624318	0.555086379	0.492218687	0.470173445	0.316405752	0.482148083	0.330286471	0.194752506	0.371380989	0.519434013	0.178424129	0.107117909
CTHRC1	225681_at	-0.296598386	0.806720079	-0.32680814	-0.05410813	1.308302504	0.703572777	1.287072883	-1.055640566	0.498911547	0.718813748	2.349841237	0.192736289	0.486664747	0.34949833	-1.310650022	0.320922475	-0.050841827	0.752832925	0.679079186	0.744396042	-0.211414075	1.068805616	0.205801114	1.255504238	0.397398074	0.447746227	-0.051385847	0.399302913	-0.150995803	0.912859759	-0.77776917	-1.329525713	0.874214657	0.843733219	0.282275272	0.928373507	0.992057638	0.648325539	0.794744732	1.546438799	1.389949461	0.8453664	0.698674289
GPR63	220993_s_at	-0.245759654	0.927231106	1.026022884	0.032927422	-0.067497861	-0.650455269	0.2269732	-1.444060976	0.888856615	0.582681914	-0.542137207	-0.395718172	0.504845105	0.336380288	-1.321590472	0.32114063	0.160297036	2.054499132	1.650620236	1.2004751	-1.551289941	0.950091809	0.032383146	1.749684729	0.612346836	1.083447585	0.494776047	-0.560644013	1.501206104	1.081541972	-0.0655922	-0.514208217	0.636023731	1.241842197	-0.547580419	1.150125958	1.315324273	1.298995667	1.762747655	1.815546739	-0.062598353	0.994453804	0.377476396
RSPO2	1554012_at	-0.407505437	1.326125535	1.594197387	0.03610787	1.387631477	0.0020878	1.256452749	-0.952089141	1.351980084	1.475538378	-2.717834467	-0.241491287	1.69598375	1.027842247	-1.802030618	0.15150141	0.250294506	1.556912383	1.301358846	1.26733935	-2.281841204	0.661793281	-2.617680342	1.273599137	1.891391577	1.110576992	0.955994407	-0.812200917	0.635121835	0.605728427	-2.242649666	-0.126999348	2.171167749	2.120003169	-1.355151873	1.670946812	0.553747497	1.537317937	2.223693146	1.148407221	-0.580052142	1.275232078	0.659615898
UPF3B	240993_at	0.420301404	0.550119724	0.393357217	0.472554836	0.415402275	0.483713331	0.442345121	0.442345546	0.430098647	0.4564975	0.514466294	0.43717393	0.439623989	0.469016243	0.301096871	0.228431581	0.409143247	0.431459293	0.495144582	0.430098862	0.47554865	0.472827012	0.475821196	0.509023965	0.417035114	0.546852589	0.419757733	0.290755136	0.904737335	0.403154484	0.405060677	0.917632936	0.478270342	0.454320682	0.432275515	0.642380147	0.386009104	0.462485534	0.540321136	0.485618796	0.339471276	0.453776517	0.448332851
DKFZp434J0226	232832_at	0.091718382	0.452868662	0.562274081	0.591939787	0.653991115	0.122743345	0.459943553	0.438988478	0.090085143	0.78299299	2.077908126	0.473007256	0.679029447	0.19078159	0.294746245	0.759587853	0.484982924	0.480355301	0.387551579	0.418032741	0.535059287	0.469469878	0.537509287	0.178807939	0.486071362	0.192142897	0.033477413	0.830620171	0.892398953	0.479266887	0.498863155	-0.574023008	0.28358781	0.639022807	0.753871744	0.538053178	0.451779029	0.482533385	0.552477018	-0.050619262	0.412589912	0.378298533	0.511925824
NAA15	1556382_a_at	0.529463664	0.441012774	0.306023268	0.420056767	0.595869492	0.474215683	0.439923931	0.4782982	0.40182234	0.444006308	0.802706828	0.459246522	0.392296868	0.435296603	0.280168969	0.494899926	-0.252166991	0.396106867	0.291599904	0.37787259	1.051457721	0.294593108	1.231897768	0.369708239	0.338410152	0.331333977	0.369436778	0.268738352	0.399100421	0.370795914	0.897962483	1.592410631	0.33187865	0.347935803	0.497076521	0.259757573	0.466050814	0.384132718	0.301941107	0.310378282	0.20968106	0.782296668	0.381138265
LOC100996542	241049_at	0.629584449	0.833428358	0.405327478	0.4853415	0.436625283	1.045437728	0.455676148	0.026758991	0.257275591	0.506569548	-0.368138645	-0.259004539	0.772193349	0.107316939	0.633122038	-0.00862056	0.221623714	-0.02168398	0.440164053	0.450505625	0.345453719	0.433632187	0.402878879	0.507386189	0.454315733	0.306535468	0.436081972	0.714769256	1.221521513	0.479625437	0.16066066	0.926324292	0.483164351	0.577058677	0.921334409	0.870170177	1.043260293	0.538956658	1.026658863	0.773826313	-0.535241139	0.827986205	0.021588458
FHAD1	1557771_at	1.042318854	0.47188062	0.331992466	0.559242361	0.416632995	0.583464206	0.360568347	0.575571896	0.503723024	0.855892133	0.585368995	0.50916538	0.438949528	0.506987875	0.427247439	0.398671165	0.471880828	0.532571111	0.397038103	0.379891955	0.500456683	0.477867948	0.648782203	0.524406752	0.471063818	0.427246366	0.433507527	0.24762485	0.507532433	0.455550011	0.592173793	-0.235439062	0.460177745	0.443304503	0.434050527	0.481134097	0.463443129	0.481678581	0.359751893	0.340701718	0.097939208	0.417722272	0.599793852
MYEF2	222153_at	0.004859891	0.216324854	1.084772849	0.207071218	0.116443278	0.775332098	0.158899129	-0.402829334	0.511613465	0.674362751	-0.487469889	-0.02317309	1.128589565	0.668918877	-0.387316165	-0.069711074	0.654223246	0.645241527	1.183293592	1.022722539	-0.646680549	0.990335548	-0.701383324	1.181660624	0.943252301	1.215134836	-0.031608535	-0.839638416	1.183292385	0.221495033	-0.183743649	-0.977805498	1.449189356	1.675078365	-0.652668158	1.197990222	1.290250397	1.060007251	2.350567485	0.782680471	-0.173945637	0.152640595	0.793294215
FRK	235924_at	0.06029314	1.138301507	0.040697908	0.423620658	0.066280595	-0.487283616	1.148642608	0.652775762	0.310948368	0.741770702	3.655739243	0.310947786	0.003139925	0.100026433	0.629642729	1.680708049	0.291625717	0.187389481	-0.158791853	-0.012644291	0.563509021	0.701219628	0.605693254	0.682985013	0.29244194	0.7376878	-0.221659122	0.255701095	-0.004207749	1.233827333	-0.031422888	-0.169207295	1.077882634	0.47043191	-0.141102021	-0.688133989	0.75946011	0.444304917	0.316935822	0.534660774	1.307038158	0.178681374	0.265770286
LINC00326	1561691_at	1.159203224	0.522359226	0.925148129	0.655170816	0.544403778	-0.194770785	0.722120261	0.138347909	1.403054711	0.313343615	0.322052277	1.391622618	0.520997954	0.520453931	-0.186333798	0.145151534	-0.112851907	1.362502936	0.121474337	0.178898555	0.44806035	0.1593038	0.489973214	-0.192321192	0.042549088	0.663335146	1.168184896	0.154404595	0.113581292	0.153587716	1.651804992	0.291552874	0.260545414	0.516099487	0.20176006	0.203393127	-0.012426494	0.234146765	0.814925906	0.22788694	0.087182829	1.240033152	0.563182151
SOSTDC1	213456_at	0.3363043	1.516915491	1.477996239	1.443432881	1.630948384	-1.729084222	0.818835267	-1.843117622	1.623601235	0.462040379	-1.571506173	0.268536918	1.484528985	1.356615821	0.310177576	0.345285884	-0.657879334	1.67258782	1.346273081	1.274153161	-1.120544343	1.008800235	-2.184944363	1.596929038	1.119023771	1.31388723	0.603017677	-0.656246541	0.841425153	1.130725979	-1.529593456	-1.845513121	1.450237863	1.021320098	-0.784704848	0.874084943	0.437818761	1.113308972	1.133175906	1.197949724	-0.91642688	1.660887145	0.896401598
ANKRD16	231423_s_at	-0.585710083	0.623750206	0.366289646	0.136046453	0.254161653	0.185851199	0.274301266	-0.213673301	0.109103359	0.28845401	-0.064804148	-0.380233179	0.441404756	0.301244285	-0.250413904	-0.073512729	0.113458207	0.210889544	1.135402217	0.845283854	-0.1448178	1.173232161	-0.175298775	1.061919942	0.271579978	1.126148025	0.904614575	0.466716172	1.38524023	0.2857315	-0.170400123	0.420297738	1.088862628	0.704579944	0.264775769	1.402930709	1.135401035	1.160984385	1.359114055	1.566223832	-0.174754762	0.81289888	0.281649591
LACC1	1553141_at	0.168546281	-0.818561294	-0.244858349	1.303161988	0.729458712	-0.476190052	1.200015065	-0.256560932	-0.221996696	1.73344103	2.397771753	0.396067509	0.334560953	-0.054622068	-0.257921384	1.796852716	1.979197845	1.002430624	-0.04700004	0.418657257	0.887308538	1.03944375	0.562355661	0.50874089	0.261351362	0.133709761	0.281764116	0.220799962	-0.660711739	0.711768002	0.043899776	-0.466049593	0.350073768	0.500576098	-0.000190593	-0.30663705	1.409302729	0.292649604	0.062949228	-0.22335804	2.417096513	-1.027304405	1.815902744
LINC01252	1557826_at	0.194539715	0.435397211	-0.013932294	0.621823642	1.221926191	0.882820583	-0.063192782	0.064720781	0.459891109	0.677071861	-0.151098599	0.120784817	1.113880625	0.35619915	-0.013115101	0.155893883	0.890169061	0.202159659	0.352389952	0.711090984	-0.615395774	0.354566804	0.211957519	0.808794755	1.07659535	0.805527973	0.554057449	0.443561991	0.995764673	0.200797859	0.269654629	0.599058466	1.152799184	0.567936733	0.351028174	0.481119937	0.545075104	0.495543416	0.694216423	0.730685861	0.198349814	0.607399917	0.148817123
UCHL5	220083_x_at	0.237202938	0.822881526	0.382261305	0.275848692	0.515889738	0.355046268	0.319665214	-0.498978348	0.538479461	0.513712868	0.51126288	0.215429108	0.616314971	0.631555441	-0.084212345	0.326197803	0.419819637	0.920312968	0.764640847	1.204987801	-0.675334998	1.167157954	-0.49190106	1.207437425	0.548548287	0.801925213	0.576853545	-0.008282002	0.852273762	1.293165632	-0.392836841	-1.248168518	1.116809209	1.040878407	-0.195797056	1.212063762	0.841659354	0.460370691	1.255336362	0.917047724	-0.22546129	0.394509423	0.446490007
KCNJ11	231740_at	-0.598073271	0.839180564	1.141544488	-0.07009185	-0.273119968	0.047479479	-0.428520837	-0.919489137	0.476124494	0.245608956	-1.522041807	-0.490844047	0.514225499	0.252412268	-0.190111458	-0.466621548	0.295686119	0.431763291	1.54569685	1.361719183	-0.732517752	1.606658356	-0.392051068	1.787098082	1.488815291	1.031049444	0.32644013	-0.364836271	2.060341186	0.813596597	-0.341429836	0.718572669	1.635235299	1.640405942	-0.624745083	1.020707715	1.332052809	1.949847268	2.087829748	0.581177101	-0.808448719	0.589886662	0.244520312
CTC-471C19.1	233397_at	-0.142516253	1.025575355	-0.205112566	-0.217086916	-0.619877231	2.626121756	-0.263626563	-0.460122485	0.471738623	0.948827475	-0.432090323	0.397439477	-0.150137181	-0.142244855	-0.350171015	-0.520812493	-0.155035135	0.012339969	1.787066896	0.919162409	-0.479445455	1.678475488	-0.189871062	0.737362454	-0.155307922	0.637753048	0.249660622	-0.20211876	1.945732604	0.27551369	0.006625488	-0.503973363	2.021391955	0.660342697	0.130182978	1.212273611	1.889668225	1.926138062	2.305522122	1.864902831	-0.508837203	0.310078783	-0.5017619
PLEKHA8P1	220157_x_at	0.718311908	0.760223672	0.388730908	0.46384601	0.710690914	0.502219989	0.459762823	0.470649829	0.4257447	0.308989871	0.593936086	0.431731098	0.401794494	0.478541753	0.395807652	0.027308931	0.43744743	0.514466799	0.298648111	0.49704933	0.497321115	0.484529707	0.513378661	0.795059887	0.458947316	0.223532524	0.461669888	0.148689981	0.495415498	0.430914568	0.128823392	1.098853271	0.58985436	0.636664894	0.456769779	0.499770897	0.283406576	0.573524799	0.456769884	0.431731846	0.295926692	0.415131055	0.169101468
FSTL4	1564511_a_at	0.610723398	1.197763192	-0.08735596	0.557108408	-0.100419389	1.768472729	-0.9579819	0.48580394	0.889410538	1.241308088	-1.503925489	0.75904783	0.222085012	0.256103186	-2.117635415	0.469474776	-2.274669548	0.300193792	1.544761534	1.722479577	-0.318416272	0.824636793	0.674136461	2.339727743	0.425385396	0.867094023	0.597660266	0.626508384	1.238313627	1.222256431	0.027766677	-0.57110338	1.26416894	0.414227235	0.880429049	0.70516136	0.904651104	0.980855498	0.800959604	1.243212805	-0.858371942	0.541324318	-0.00162669
PHLDB2	225688_s_at	0.615260531	1.228970846	0.503675709	0.345009107	-0.161472212	1.650811423	0.310172805	-0.069483445	1.233869781	0.915175913	-0.37919685	-0.035737122	1.14405812	0.829173628	-0.783347371	-0.252371941	-0.61678731	-0.914798088	0.428016934	0.363243981	0.494423394	0.638121208	0.404612048	0.705071715	0.815566986	0.0391061	0.580696788	1.019955422	1.335111444	1.355522078	0.425567798	-0.107256724	1.237135251	1.385732522	0.613354275	0.991651396	0.93150425	0.637849663	1.070575973	0.31861047	-0.408861077	-0.706870797	-0.332929912
AC006538.1	232713_at	0.363412656	0.496497017	0.198213885	0.378653111	0.57759898	1.42373058	0.431178664	1.34072268	0.057781577	0.289658617	-0.395629348	0.239037109	0.08935184	-0.365964589	1.874964179	0.063497006	-0.454958811	0.425191903	0.664961353	0.196309662	0.507110609	-0.367597201	0.545757582	0.564535722	0.355519935	0.391171935	0.500852011	0.651080815	0.840228355	0.555009394	0.559092845	1.983015143	0.745519346	0.286392677	1.318677969	-0.180625944	0.421381128	0.927319336	0.725651473	0.625226436	-0.677581357	0.620600392	-0.014067496
HPN	204934_s_at	-0.171157716	0.319539092	0.263474721	0.402273693	-0.196467657	0.226733548	0.768050055	-0.145846882	-0.008952592	1.189892099	2.969244078	0.306474924	0.322260223	-0.154012339	0.728316123	0.272728533	0.117872011	-0.139859882	-0.010313163	0.172302654	1.574992288	0.800981796	1.105524549	0.912021763	0.336684658	0.824114797	0.451263028	0.580536358	-0.302881626	0.549781921	0.470312992	0.394228428	0.380501392	0.329336956	0.550598504	0.274361267	0.981692962	0.620815159	0.354646914	0.210132848	1.055719803	-0.170612339	0.259936742
RASAL2	1557432_at	0.966194921	0.531834767	0.60667721	0.51087819	0.660836364	1.682508397	0.557688676	0.536733592	0.388408777	1.156704669	-0.321101487	0.673082835	0.87502243	-0.087863542	0.900061088	1.026886229	0.367997328	0.54544248	0.096114067	0.380243704	0.92782062	0.172861262	1.28162348	-0.3148408	0.589259462	-0.289259033	0.364459926	0.765344383	-0.049761689	0.419978806	0.468695288	1.161330872	0.028619221	0.357927254	1.595962987	0.503258863	-0.201624516	-0.606319119	0.323090785	-0.395671292	0.309211585	0.172861646	0.096657764
MMP15	203365_s_at	0.312188727	0.762334612	0.286061417	0.598768799	0.404176906	0.00710219	0.469221559	1.115864385	-0.096860359	0.685586774	0.519843294	0.172299454	0.45779168	0.172844369	0.688579736	-0.098221421	-0.684444435	-0.210350365	0.31980924	0.395740542	0.496438113	0.658370542	0.753625329	0.78356226	0.581350669	0.432753141	0.425950361	0.535628885	0.484190526	0.450987175	0.483919248	2.138786296	0.929165088	0.808872498	0.682319792	0.436563989	0.477931033	0.776214008	0.461057642	0.443640173	-0.15918456	0.074053376	0.288238416
TRPV6	1559405_a_at	0.45526035	1.528097677	0.644679468	0.620186248	1.176471503	1.839715316	0.979158692	-2.597236529	0.865398401	0.816682273	-1.929095021	-0.04115253	0.502886795	0.572285986	-1.981076177	0.162693174	-2.442379622	0.238351907	0.191269787	0.625357376	0.062266803	0.989501053	1.110066321	1.225188538	0.751909444	0.806340145	0.336328982	0.838455338	1.060533736	2.229985824	0.111528289	1.000870115	1.27499262	0.764156229	1.32833442	0.329796869	1.476115523	0.458798058	0.440019538	0.173034919	-0.79230027	0.924457265	0.59324275
CACNB4	207693_at	-0.098565015	1.352025355	1.391758593	0.350491929	0.39403664	0.669730429	-0.016646935	-0.948234119	0.298238231	0.751105381	-4.007807347	-0.572116342	1.07932397	-0.272744493	-2.089382144	-0.008753596	-0.229198113	0.03451972	1.092388237	1.151173146	-1.665636531	0.95603754	-0.600419966	1.646224235	0.950049991	1.131306317	1.029520098	0.638976855	1.692762746	2.080311546	0.431322677	0.538411817	1.926000026	2.194618002	-0.005216105	1.489190439	0.982164315	1.612749274	1.25078171	1.313105872	-0.545987425	0.824042923	-0.512513445
SEC16B	1564423_a_at	0.33598259	0.146562298	-0.092662738	-0.050478514	0.422799955	1.115980608	-0.141106635	-0.046940333	1.115163985	0.171056913	-0.583359007	0.696316068	0.636442264	-0.046396526	-1.155157385	-0.0110153	-0.248062714	0.59806825	1.132310059	1.413173885	0.070358687	1.556872371	-0.560225543	2.44137777	0.383337349	1.047941338	0.733057961	-0.459800292	2.218754514	0.861242294	-0.124504101	-0.776067685	1.648589091	0.779596429	-0.867489592	-0.019180467	1.832293374	0.19990523	1.531017275	1.023175638	-0.090484719	0.185481183	0.650593999
LINS	1554456_a_at	0.364200029	0.443942145	0.039518569	0.17695627	0.37807986	0.711198232	0.619481845	-0.520577679	0.72943226	0.398491677	0.735691825	0.399852159	0.704394823	0.457004802	-0.210592529	1.149912658	0.401213652	0.299971391	0.492657703	0.34895959	0.395769821	0.400668968	0.395226369	0.46353719	0.557430383	0.449928545	0.573759969	0.316300433	1.275377212	0.559606833	0.548449646	-0.90486089	0.759097784	0.55334851	0.438770406	0.405295669	0.395497408	0.634994937	0.679628635	0.795021889	0.793661121	0.46925251	0.575120604
LURAP1L	227443_at	0.571666812	0.625553015	0.63562272	0.393676378	0.870765245	-1.237896393	1.439297384	0.133495664	0.030077112	0.78367498	1.19163611	0.297876703	0.542545619	0.449468088	-0.116342526	-0.533557056	-0.100829243	0.896891813	0.054299072	0.574387451	-0.037962331	0.803270441	-0.870757874	0.498184681	1.074609764	0.415720382	0.370544298	0.306042056	0.068450142	1.289339557	-1.003297583	-0.064197969	0.624736243	0.48076641	-0.194451044	0.721351396	1.317644324	1.100192527	1.069982637	0.956766373	1.999394662	0.517508118	0.694408115
RPS6KA6	220738_s_at	-0.22485986	0.248690877	0.136833827	-0.336171937	-0.101301892	0.143638571	-0.173423284	-0.2561584	0.382046996	0.186094695	-0.157366137	-0.27602602	0.251139657	-0.006591995	-0.330456497	0.028789076	-0.128516361	1.433111149	1.627975449	1.275260987	-0.349235625	1.592594477	-0.532395702	2.269989737	0.08077021	1.201778876	0.287065257	-0.256702299	2.621886197	1.078763864	-0.265955414	-0.80621867	1.162316204	1.437193642	-0.293443633	1.173747755	1.356907222	1.539796856	1.996200895	1.141360851	-0.360121432	-0.247720425	0.088118389
TBX6	207684_at	0.526875894	0.808284872	0.493400784	0.307246064	0.111021962	0.470539989	0.278125381	1.800836218	0.426994748	0.285201796	1.140858803	0.244377582	0.012502312	0.211447118	0.653156255	0.282480728	0.323032315	0.35868421	0.170897114	0.109661839	1.110649616	0.174434799	1.070915472	0.42835575	0.241112369	0.234308294	0.33555117	0.226688547	0.28166407	0.564432802	0.455027885	1.827390094	0.255265169	0.259619476	0.802841054	0.369298515	0.298809028	0.344532317	0.294183015	0.291733795	0.135516483	0.271594917	0.337728102
NYAP1	1553288_a_at	-0.113161225	-0.008925664	-0.556503676	-0.259581411	0.93817519	-0.198346599	2.465783572	-0.077237137	-0.343949874	-0.628351707	0.05720722	0.301058698	-0.520034824	0.917490264	1.415808684	0.396858303	-0.468324204	3.051735253	-0.289245529	-0.581268748	1.747293895	-0.312107627	1.934264966	0.206077161	-0.279721009	-0.257675957	-0.734219875	-0.04158476	3.571823499	1.161614463	1.278642585	0.447980398	-0.204605741	1.807440121	0.721266953	3.35301185	0.080612642	0.143753884	0.046320204	-0.10989589	-0.374430995	-0.300403826	0.224855265
TFAM	238443_at	0.416215844	0.620061127	0.670137032	0.337835179	0.368588343	0.345183447	-0.059784528	-0.312072271	1.058775383	0.363418263	0.052071248	0.249384295	0.857379913	0.817917005	-0.100607401	-0.065226723	0.187333987	0.186244197	0.784715032	0.99890068	0.024039766	0.903101917	-0.86944652	1.131441322	0.662244974	0.915621857	0.442615625	-0.223621568	0.423836193	0.448601812	-0.327311806	-0.023245002	1.116472556	1.140966554	-0.252742889	0.805671263	0.927868547	1.240030953	1.578047855	0.873709746	0.010704946	0.442888414	0.419481938
ETV6	205585_at	0.47992742	0.372154106	0.299487685	0.251588585	0.250228037	0.689759676	0.230904389	0.412432744	0.27281714	0.395014745	0.477205227	0.383855887	0.577903175	0.450533813	0.341400583	0.224917976	0.227095353	0.424407247	0.358818543	0.415426614	0.39419802	0.682683136	0.770589993	0.835362486	0.537623985	1.011719611	0.302482601	0.175657447	0.439376542	0.362899842	0.37052131	-0.264832778	1.363344358	0.527010664	0.412976581	0.367526846	0.736569895	0.535992007	0.38875493	0.531364591	0.633151154	0.553955253	0.366710966
KCNQ4	243209_at	0.433398134	1.098001754	0.713174327	0.021898688	0.371073701	-0.519962831	0.724331578	0.411897702	0.482658836	0.441018831	-0.482950116	0.397200682	0.6097543	0.419517534	-1.603958475	-0.159628457	-0.922208307	0.591247501	0.721883233	0.309567141	0.42768265	0.269288259	0.799992189	0.708547478	0.456531354	0.426321227	0.870752858	1.107527859	1.094735757	0.831288291	0.767877647	0.920149367	1.054728543	0.997032645	0.963556688	0.865580919	0.372707432	0.992678386	0.849251105	1.015811323	-0.68189422	0.690858307	-0.305503983
LAMB3	209270_at	0.0416882	0.502175783	-0.067990851	0.108094177	0.278735348	6.32603168	0.039782443	0.015833227	1.041043669	0.118708429	0.205797612	-0.088947678	0.074618464	0.101017195	-0.062275254	-0.065268912	0.056385283	0.065637517	0.538916443	1.084588167	0.029168595	0.584638243	0.114081923	0.603689528	0.234101995	0.605594461	0.016106176	-0.016008777	0.602328027	0.469515724	0.057201813	-0.260587536	0.905781872	0.704115281	0.081150074	0.879383319	0.509251135	0.678261066	0.860603956	1.561132933	-0.072617017	0.021005052	0.055023881
CACNA1G-AS1	1559061_at	0.987495289	0.287511775	0.216206505	0.307106841	0.279618797	1.210391171	0.250769888	0.224099438	0.277169707	0.811955711	0.278529834	0.271181461	0.137009119	0.298669341	0.138643065	0.261656936	0.183548763	0.210763517	0.258391443	0.353645673	0.63233253	0.49190039	0.987768414	0.748543069	0.638047509	0.390657671	0.257575513	0.569736835	1.101528524	0.745820661	0.282613333	0.22710546	0.427126625	0.463596197	1.177731585	0.666352126	0.300302871	0.61627582	0.522653701	0.321803556	-0.002877727	0.434476325	0.287239294
TBRG1	230681_at	0.002458421	1.054883893	1.522991038	-0.346989434	0.605010194	0.726392414	0.05579996	-0.614518601	0.380209896	0.543775883	0.109687511	0.31244248	0.371500875	0.414501438	-0.776994811	-0.075922012	0.21392356	0.87063451	1.058421793	1.518093148	-0.01686451	0.326595906	-0.569611949	0.467299725	0.588953529	1.490604375	0.46757279	0.560921905	1.09189667	0.654269997	0.498870302	-0.487300806	0.56554785	0.573985119	0.000824553	0.552484986	0.683935798	0.500502981	0.436274009	0.832804888	0.809672501	1.46856064	0.078389452
ARSG	1552632_a_at	0.619543352	0.080947947	1.318166706	-0.177872194	0.473939925	-0.514800848	0.185182641	-0.123985665	0.500611788	0.182462083	-0.527320194	0.028692907	0.472307358	0.641043125	-0.953515366	0.35664168	-0.260062919	0.93605986	1.555758495	1.120309999	-0.200733446	0.802432136	-0.174061687	0.705000474	1.060979057	0.605390976	-0.029274957	-0.036079523	1.029953616	0.577358731	0.056182292	-1.333900863	1.320071711	0.979605194	0.035769439	0.865028225	1.119220567	0.826654483	1.134733515	1.286052898	0.547422683	0.548511199	1.880167276
PDIA2	206889_at	0.547705375	0.376791683	0.388765508	0.491640716	0.326986539	0.499533045	0.268744698	0.862316886	0.194991354	0.467419099	0.511779518	0.309840326	0.043672486	0.451361158	0.635611299	0.123958811	0.436937892	0.417342274	0.524572442	0.177301303	0.466329963	0.839183386	1.6278904	0.588528184	0.39829137	0.429316977	0.325898693	0.264935346	0.489191056	0.45517122	0.461976385	0.608391889	0.415165028	0.23009945	0.390670437	0.585262839	0.376790349	0.770600733	0.477488237	0.458438178	0.050749085	0.461159719	0.272283508
ZBTB7A	213299_at	-0.133058165	1.076674014	0.900043926	0.592235901	0.607204736	0.325251695	0.278440507	0.23190213	0.374784549	0.13447081	-1.310403223	0.268642548	0.275175392	0.261566679	0.323619557	-0.216337674	-0.152381354	0.12875557	0.985502033	0.999925699	-1.073899687	0.644762979	-0.148297885	1.457691729	1.190978759	1.148522024	0.809689456	0.436018949	1.042381757	0.405537158	0.190807249	0.877433065	1.13164914	0.627616923	0.017988021	0.752808695	0.544609125	1.178459825	0.731035488	0.83391017	-0.278933106	0.588971081	0.424860403
CCR10	220565_at	0.335298362	0.766936789	0.657530073	0.850488372	0.481445581	-0.25718433	1.012964922	-0.585131667	0.4251096	0.334209674	-0.387274973	0.31488605	-0.169550647	0.676036541	-0.121106763	0.082193401	0.225075728	0.720126263	0.422932753	0.427287028	0.046813299	0.650454392	0.9081859	0.808032582	0.560642965	0.145333384	0.265627482	0.428647862	0.585408898	0.511110028	1.294374782	0.428324767	0.805583194	0.783538709	0.3856465	0.561187299	0.376938006	0.648277489	0.896482744	0.676581372	0.306178231	0.790887282	0.40605845
POLR3A	1564318_at	0.531844945	0.671460688	0.291258401	0.818152108	0.283638893	1.225024997	0.326911089	0.337797737	0.464077896	0.649416158	0.393045127	0.382430648	0.213422564	0.465710499	0.35058935	0.333443771	0.334804625	0.329632943	0.41128045	0.298879629	-0.275368638	0.313031493	0.515788031	0.390868394	0.341335563	0.439855865	1.125688788	1.428596948	0.387057535	0.649959366	0.409647272	-0.371003988	0.270303356	0.308133088	1.137117879	0.338614613	0.324462011	0.440673197	0.165250929	0.363380582	0.156542367	0.716366901	0.786854017
CCDC126	228087_at	-0.200901517	1.051286129	0.465879727	0.201888506	0.712452186	0.883365879	0.761984662	-0.414815534	0.549431223	0.32490344	0.590254303	-0.003045062	0.765523035	-0.028627363	0.539633401	0.509424656	0.255231566	0.829751591	0.476766562	0.519222031	0.462069495	0.507519849	-1.035057294	0.878468125	0.442746613	0.416619268	0.418525683	-0.104013672	0.997943777	0.928543682	-0.622741846	0.378119712	0.90023997	1.034684938	-0.010120473	0.880373172	0.618286212	0.837372427	0.917385772	0.626996108	0.150723952	0.652034766	0.396751903
LOC200830	1556898_at	0.776139118	0.537731618	0.825126599	0.523850868	0.241080754	0.422064389	0.766884816	0.445741956	0.557870483	1.064623874	0.181206128	0.663737908	1.395020505	1.008014447	0.087857644	0.389406344	0.428868756	0.895886484	0.156169418	0.297417416	0.380152366	0.382329708	0.359196949	0.338513185	0.660200379	0.246251191	0.226113399	0.197808412	0.302860052	0.311024191	0.563858168	-0.330952365	0.854519232	0.427779608	0.341506021	0.154808066	0.00838735	0.359469107	0.732865607	0.187738868	0.020363375	0.189100136	0.811247087
FNIP2	1569352_at	0.240869805	0.444169723	0.640121497	0.886966567	0.496967754	2.095065634	-0.24438411	0.743268329	0.496151637	0.04954504	1.291389259	0.355990178	0.850225351	0.27516049	0.329864363	1.002088736	-0.299631131	0.63930506	0.504860762	0.368237988	-0.170357262	-0.289561489	-0.084628099	-0.219617159	0.63250182	0.390010565	0.195692418	0.326053953	0.426478821	0.180177912	0.447163704	0.047280118	0.167115874	1.004810069	0.560651866	0.405251441	-0.215263529	-0.068842747	0.434371916	0.759053883	1.735003927	0.597938051	0.946296452
DYRK1A	211541_s_at	0.271431772	-0.141427036	-0.163745607	0.381926544	-0.209467152	0.039010336	1.794141255	-0.144422127	0.231968711	-0.139522697	1.323856324	-0.182252099	-0.202118926	0.112219577	-0.223891294	0.51092942	-0.136528773	2.959512505	-0.204023395	-0.201846536	1.535866134	-0.049439913	1.598462589	-0.088901953	-0.008616119	-0.19722031	-0.157212763	-0.265803406	3.286098022	2.720287003	1.296914533	-0.301252379	0.356071786	2.765465156	-0.171365656	2.85119414	-0.322956381	-0.03283734	0.002269305	-0.310708713	-0.448146979	-0.20701703	-0.157485543
CAMK2G	214322_at	0.224515865	1.060305593	0.807744644	0.91034692	1.051596233	-0.009538578	1.215160749	-1.052438566	0.196211697	0.956341742	-1.876797341	0.320585418	0.443600923	0.768825681	-1.248118142	0.446050267	-0.399536809	0.684730244	0.295548245	0.22424283	0.307250611	0.310516258	0.82271359	0.666224946	0.882858997	0.704597207	0.332561638	0.567703629	0.451765211	0.868979067	0.892657662	1.207477783	0.637375983	0.97729773	0.959334685	0.597097097	0.282756718	0.478437068	0.76175018	0.70133196	-0.456417607	0.67003512	0.689901075
SENP1	1552812_a_at	-0.549204687	-0.662421248	0.365781884	0.228343654	0.539145309	0.327136046	0.295021193	0.344009336	1.017866906	0.344009677	0.452871508	0.245488726	0.401434417	0.741900107	-0.12192022	0.486891758	0.450967439	0.383744211	0.989018935	0.6235134	0.899751124	0.704615974	0.391092948	0.300193089	0.619431135	0.949827663	0.572076972	-0.185605113	0.755236186	0.293660054	0.513562904	-0.303872325	0.159760663	0.809668139	-0.139883567	0.435998581	0.837971652	0.457498897	0.876617919	1.090532412	0.478182519	0.83579556	1.059778332
ZNF335	78330_at	0.257903002	0.327099015	0.510122685	0.535569666	0.461815184	0.400376273	0.378058879	0.514477404	0.442696618	0.286683296	0.513592817	0.400715742	0.466237337	0.351999922	0.333426482	0.280832344	0.412419411	0.279607149	0.345877761	0.354994381	0.464196805	0.418746729	0.271239201	0.473041868	0.417249906	0.612793238	0.397315265	0.575304101	0.750435772	0.415480158	0.348123165	0.927345812	0.975644859	0.432286527	0.493180944	0.351661117	0.313014189	0.533188348	0.419290781	0.797859913	0.32396916	0.335604104	0.395545226
RP11-157P1.4	229811_at	0.708757049	0.37400605	0.298346519	0.285827004	1.013026974	1.284365355	0.829865468	0.785777097	0.366657594	0.412380062	0.800200736	0.366384887	0.317669212	0.314675182	0.452386579	0.400677493	0.377816743	0.494026299	0.212345836	0.049596617	1.176047868	0.410202256	0.470621407	0.147844467	0.3549549	-0.004835207	0.34706351	0.289637726	0.221870525	0.362846666	0.796663866	1.411453038	0.342435843	0.342980437	0.592546114	0.138591299	-0.038581886	0.112736692	0.371828475	0.347334791	0.341891499	0.491305358	0.106204244
MID2	209733_at	0.013529006	0.864286954	0.895855936	0.678948977	0.765766577	0.368690249	0.727119291	-0.7498683	0.763316723	0.748891916	0.281328635	-0.102954942	0.692827812	0.955457587	-0.329659383	0.173011757	0.580156003	0.834076404	0.330861592	0.518921216	0.092997321	0.526541217	-0.162555892	0.509123312	0.630776908	0.691194757	0.350456738	0.062515912	0.500141015	0.374949766	0.036661995	-0.008179419	0.972604215	0.968793399	-0.177253947	0.707797402	0.539331949	0.715690281	0.891501313	0.595668926	-0.055055025	0.658265784	0.815298257
RORA	236266_at	0.402894919	-0.383906398	1.112131816	-0.324576969	0.560472366	0.307639988	0.105971816	0.225721245	0.886242652	0.108150663	-0.397243267	0.556933664	0.355539555	0.421944864	0.161493023	0.681854198	0.233886343	1.556289468	0.769216047	0.849229884	0.023237039	0.536250387	0.110327693	0.834805775	0.50495267	1.124650985	0.426572855	-0.627213905	1.159486911	0.304373892	0.400173494	-0.000800543	1.016061021	1.102878667	-1.361218454	0.668790471	0.75070854	0.769216301	1.433002634	0.682398545	-0.000983532	0.190885865	1.002181004
LOC389834	241624_at	1.144315756	-0.009624512	0.385272981	0.98837014	0.047528059	0.014597245	-0.095353983	1.265423873	0.486515033	0.603269646	0.145504256	0.196396793	-0.368597289	-0.243951115	1.365849842	-0.330495863	0.716215251	0.45222367	0.217081785	-0.627417146	0.536591671	0.825076111	0.116928549	0.923052325	1.36149512	0.847937354	1.336729669	-0.364515017	-0.268716642	-0.08392362	0.542307683	2.321818013	0.750506263	0.255999774	0.401057753	0.165099879	0.607624138	0.542035622	1.262702548	1.098865665	-0.438813484	-0.298380595	0.43371689
NEFM	205113_at	0.505745942	1.515442142	0.769734677	1.068561788	1.051959989	0.113024194	1.058220197	0.148131437	0.632568637	0.939833323	-3.464459795	0.180518356	0.59854939	1.222329889	-1.210740399	0.228690527	0.035189065	1.057675679	0.578138888	0.608075505	-1.228974363	1.014947391	-1.397165748	1.352965029	1.175247117	0.944458483	0.873153856	-0.579067303	0.783344	1.434610562	-1.012065655	0.141421673	1.5614349	1.075095067	-0.119669698	0.882952643	0.786881778	1.225869225	1.071285101	0.707684601	-0.742903909	0.937928735	0.692987473
LOC441204	240423_at	0.364365005	1.656015316	1.25240815	0.784028674	0.342047665	-0.261320971	0.161880074	-0.387056615	0.360010344	0.224749219	-0.497552154	0.403826802	0.005391364	0.398927771	0.042949652	0.101190841	-0.440126534	0.354839159	1.2064148	0.352662154	-0.741403048	0.291698909	0.392669452	1.433119965	1.156337069	0.8210414	0.920651852	0.477309173	1.156881317	0.739122167	1.131843958	-0.423480958	-0.055026788	0.450910868	0.682513611	1.029512536	0.369807497	0.231009123	0.407909271	0.837643453	-0.242269409	1.355283741	0.368446758
MAFB	222670_s_at	0.149787303	0.255384829	0.808676649	0.596667182	0.487804078	0.034121599	0.764585395	0.465759598	0.155230209	0.437999811	-0.186596904	-0.067121835	1.338290337	0.340023258	0.683213334	0.358260089	0.127471108	0.695458581	0.798062961	0.307909576	-0.50964437	0.919715878	0.519375333	0.064602699	0.46113331	0.452423904	0.20449158	-0.009968252	0.990747823	0.738187616	0.052356488	0.762061822	0.890051439	0.819834513	-0.071203343	0.97768503	0.827726445	0.842968617	1.064501715	0.617078864	0.484267568	-0.368668072	-0.082634028
ADAMTS17	1552727_s_at	0.471620022	1.159901361	1.129691464	0.490126061	0.217698756	0.199192136	0.741325288	-0.23870596	0.264237112	0.845561747	-0.720693695	0.557620358	0.480056511	0.410384417	0.180958115	0.059304741	0.183679602	0.120266863	0.274035584	0.243281548	0.71792059	0.204090748	0.270225122	-0.023702653	0.595178134	0.19483721	0.388885501	1.02518454	0.580481945	0.943537082	0.674648389	1.636838315	0.534487772	0.677641467	1.349321169	1.044779626	0.186944707	0.35758691	0.329010014	0.125982315	-0.52256347	0.369834628	0.439232906
CAMTA1	213268_at	0.357744201	0.76461724	0.998397864	0.855788822	0.989961436	0.521581169	0.999757679	-0.941798509	0.587171114	0.72460985	-1.02344479	0.056194781	0.772508485	0.637247429	-0.902880612	0.097019305	-0.13322423	0.534101256	0.715629226	0.78393919	-0.316112714	0.461707288	-0.610857249	0.514506187	0.964378965	0.778495573	0.62772421	0.254053022	0.768971054	0.691949941	-0.274200395	0.477474248	1.071063459	1.07786794	0.14056338	0.93580271	0.606221424	0.840276301	1.258578802	0.6905907	-0.41490497	0.574380572	0.622279867
KCND3	211827_s_at	0.326445537	0.009112079	0.164784348	0.251874426	0.178936788	0.500080729	0.196626305	0.478307728	0.244254326	0.132126165	-0.033617333	0.245886616	0.189006362	0.304399944	0.180297726	-0.171871337	-0.074983863	1.974891372	0.426871123	0.169683634	0.963016606	0.038232898	1.503518948	0.915117846	0.212411583	-0.060288442	0.173222117	0.051568114	1.951485892	0.414623314	1.046569147	1.022999087	1.28824326	1.667355811	0.21322819	0.97172578	-0.136491886	0.240172526	0.238266417	0.185741105	-0.154180641	0.459258275	0.219759947
PLEKHH2	239568_at	-0.20383163	0.987120876	2.516906114	0.321972529	1.588584165	0.244135566	0.812940926	1.30690323	-0.666224108	-0.035095284	-1.031457214	1.313706105	1.735548258	0.538063908	1.451690581	-1.2080856	-0.666223765	0.230256022	-0.654248701	0.368783544	1.265535073	0.397904029	0.149970131	0.487987398	1.32377633	0.170653987	0.204674115	0.266180736	-0.948449704	-0.281941288	0.300200705	0.788882121	1.681934055	2.228966723	0.229711577	-0.516538328	-0.783795905	1.35153731	0.728844703	-0.180970994	0.745719226	0.16766108	0.384840143
CFC1	236724_at	0.43973323	0.587786168	0.665077454	0.222825577	0.905663437	-0.439056775	0.431568299	1.058070541	0.391289858	0.126754718	-0.557988981	0.156690433	0.136824248	0.241331582	0.5673743	0.122127605	-0.041165341	0.4293909	0.445720983	0.214388446	-0.176698956	0.698553038	0.285150058	1.012076464	0.592140489	0.693382132	0.332777239	0.650653366	1.030582781	0.976694886	-0.736794573	1.542831398	0.816668512	0.466132486	0.722502397	1.355537018	0.942949003	0.796257015	1.274161273	0.173293638	-0.982550946	0.744276076	-0.207180788
COL13A1	211343_s_at	0.343979102	-0.123039753	0.652330549	0.001879184	0.465359863	3.122142087	-0.008735162	0.03426573	0.967487367	0.922581577	0.235388615	0.168165765	1.948879866	0.383985464	-0.382948376	-0.204686376	-0.03758276	-0.295042361	0.756839355	1.004772468	0.254711945	0.138501655	0.478696437	0.380720252	1.012937327	0.132513672	-0.491810109	0.107747986	0.905163406	0.109108041	0.322207258	0.172517982	0.111013679	1.245902432	0.292813076	1.574394087	-0.065071337	1.474240919	0.129519896	1.345238868	-0.185635468	-0.030234224	-0.264289046
FGD5	226985_at	0.025518164	0.401365493	0.199152928	0.15887406	0.623988283	0.759249851	0.960099378	1.157957171	0.405991271	0.574183779	-0.13124393	0.256305155	-0.004418723	0.408984833	0.698287121	-0.053678557	-0.366113151	0.656374268	0.004562802	0.215483284	0.862124191	0.642495029	0.833820733	0.456612936	0.020618971	0.038037032	0.335231465	0.602759773	0.474846559	0.825654334	1.401809291	0.653375586	0.37496612	0.533088451	1.087196682	0.62888742	0.384491392	0.502334981	0.767957881	0.359181091	-0.38598061	0.356459591	0.379047762
TCP10L	220826_at	0.022253032	0.338497553	0.867295703	0.337136754	0.532544281	0.472942604	0.102538008	0.157514094	0.512677453	0.319175	0.629975954	0.766597875	0.767414371	0.162140027	0.834092751	0.895056101	0.125945032	0.903764681	0.36027066	-0.185401393	0.030417446	-0.020748045	-0.025646171	0.358365427	0.408713709	0.690394567	0.853688957	0.169489306	0.395922126	0.632697423	0.556222898	0.971804342	0.81613035	0.003474727	0.584798024	-0.127704063	0.172210343	0.867296336	0.216299396	0.623988844	0.82347938	0.923632901	0.236167214
AK094644	1560025_at	0.953052274	-0.19544304	0.331721265	1.287804118	0.542097747	-1.456885573	0.831670467	0.659940264	0.631364899	0.324101003	-2.965714857	1.026806078	-0.538360073	0.201630223	0.243542961	1.34087396	0.307227991	1.385234817	0.447932488	0.195371538	1.015103586	-0.085221269	1.859603224	1.035515668	0.718181422	-0.105361404	0.377988385	0.777512887	1.011565983	0.826226874	1.459535069	0.894328163	0.958767412	0.295252471	1.283448894	0.171693879	0.331176647	0.087598754	0.142301024	-0.158974985	0.212245342	0.483312039	-0.096923773
DHX35	234728_s_at	-0.370982084	0.585917153	0.868141662	-0.149992096	0.490117947	0.87630657	0.30423521	-1.275627276	0.907060477	0.707026432	0.19510087	0.19727788	0.531485767	0.773431454	-0.718796727	-0.063173866	-0.001394505	0.734513411	1.104917982	1.307401245	-0.693214448	1.213779637	-1.403539838	1.497909585	1.037423271	1.392584997	0.603607594	-0.2689234	1.320191661	0.756829537	-0.542711877	-1.997805081	1.519954224	1.236368442	-0.588162699	0.499915976	1.366458021	1.051575353	1.622284741	1.115803807	0.334989467	0.088144583	0.866780849
ARNTL	210971_s_at	-0.039956908	0.554975123	1.22366059	-0.070983191	0.216685305	0.261319104	4.92E-05	-0.929906386	0.695134798	0.201989222	-1.332424281	-0.612846158	0.636621187	0.331262653	-0.935076709	0.194097015	-0.352935576	0.99396117	1.168413355	1.067171762	-0.316195409	0.772426731	-0.127590957	1.423967337	0.783857578	0.962663324	0.273566972	-0.281631324	2.002297573	0.889180924	0.471151763	0.300669648	1.475676526	1.485474229	-0.513508156	1.042677953	1.351845735	1.143647256	1.500442609	0.66410933	-0.140654037	0.475778663	0.11081703
BCL10	1557258_a_at	0.310902197	0.087462298	0.135088662	0.472289576	0.331041206	0.80105342	0.226260784	-0.886038719	1.542405408	0.363155599	1.636842676	0.64211421	1.076474953	0.786629146	0.139715708	0.689470305	0.836434302	0.913181552	0.598842626	0.272800183	0.213469847	0.544138445	0.03929115	-0.00915301	0.348186746	0.378940262	0.609729625	0.219185128	0.690830244	0.491883873	-0.046437885	-0.711419838	1.265623222	0.118487842	0.360161414	0.39908029	0.229526645	0.491068981	0.439086701	1.156760966	0.53298087	-0.528970113	0.802414434
HCG18	1558967_s_at	-0.297195314	-0.177717881	0.323318644	0.331484869	0.382104783	0.886952758	-0.266442369	-0.300733559	0.427010844	0.262356781	-0.217997963	-0.299101249	0.055246891	-0.106142752	0.45204988	0.404150414	0.23350918	0.31080043	1.38717607	1.035550577	-0.439804705	1.551557606	-0.394898523	1.641641281	0.496954464	1.155570245	0.426194859	0.409048722	1.392346276	1.013505352	0.325769317	0.375460539	0.646640096	1.069570057	-0.370133366	0.671678613	1.242932924	0.303725114	1.037455111	0.814832168	0.159210524	0.335839712	0.292293506
TAB3	1552928_s_at	-0.724584525	-0.263280493	0.917874025	-0.025145108	0.16536427	0.027925595	-0.309276116	-1.01116407	1.175060629	-0.516657414	-0.397726141	-0.185989596	0.713757568	0.726004503	-0.603747484	0.083990087	-0.049366311	1.051775026	1.76455062	1.746042994	-1.400346359	1.815715921	-1.520094697	2.26041745	0.772543534	1.709574514	-0.293217332	-1.154317974	1.893279297	1.121990333	-1.740540883	-1.667077312	2.174688154	1.956419772	-1.516285431	1.461913279	1.50001432	1.817892863	2.400033035	1.966217444	0.05405257	-0.295666801	1.379449736
PLEKHG4	228171_s_at	0.335018061	0.168458607	0.307529598	0.569616496	0.65425588	-0.171463626	0.694535152	0.635205343	0.312428887	0.936209603	3.281645437	0.350257796	0.464835735	0.770194163	0.311068381	0.990641026	-0.169013695	0.258814609	0.099603306	-0.013341507	0.388632171	0.388088118	0.443608349	0.40659479	0.51953969	0.587850097	0.333385605	0.486064357	-0.031576093	0.373118862	0.637655685	-0.350276762	0.298277065	0.47109577	0.441158146	-0.561734299	0.202205933	0.416664447	0.243573548	0.444969037	0.826803498	0.327125811	0.897291006
FLJ12120	233210_at	0.825749488	1.038847017	0.092288773	0.384584997	2.094265464	0.195980355	-0.431337685	-0.020927156	-0.514889075	-0.002148473	-0.552719582	0.765601788	0.741380778	0.431395106	-0.189390816	0.172303423	-0.054946035	-0.050320002	0.614828647	0.157063118	0.168764736	-0.362210345	0.30266625	-0.339349346	-0.095497944	2.034118711	1.087018626	0.945224956	-0.517611512	0.088206741	2.109779031	-0.253087232	2.277426599	1.522739561	0.889705134	0.814046346	-0.282196528	0.773495345	0.285792448	1.898041528	0.120321414	0.082220384	-0.270765713
BCOR	223915_at	1.032763414	0.355368266	0.393197281	0.31318373	0.330057529	1.267361526	0.623168751	0.531724996	-0.218335957	0.275626558	1.297569843	0.775847355	0.411704019	-0.087430147	0.260930264	0.588877467	0.095188002	0.218745712	-0.277937287	-0.80156519	1.157954067	0.076408319	1.541694335	-0.138866432	0.061984069	0.042932848	0.15914515	1.235518758	0.523287341	0.45443187	1.688386731	1.416144703	0.135738684	0.332234967	1.047731363	0.068243889	0.441640914	0.144991971	-0.374825606	0.46613562	0.643581013	-0.002244125	0.462869213
CNNM2	1554522_at	0.383265895	0.141319908	0.470627133	0.119819359	1.179320589	0.351151234	0.009323235	0.437152619	0.423817372	-0.189349328	0.271681442	0.491583255	1.099851301	0.325840568	0.971122221	0.217523321	0.530774833	0.218611444	0.338632867	-0.124304536	0.26297297	0.160370233	0.421368417	0.342442443	0.736795692	0.186769422	0.670118536	0.57676804	-0.042113624	-0.129748088	-0.006460405	1.500899878	0.197928154	-0.037758731	1.36792444	-0.184994483	-0.103348702	0.621402252	0.392246523	0.916963142	1.665391134	1.18068212	0.596090931
NR3C1	232431_at	0.552000633	0.71039522	0.319851775	0.563702883	0.709851104	0.329921523	0.844294774	-0.218743753	0.16907773	0.823884169	1.149654134	0.52042939	0.641267451	0.381630242	-0.047285583	0.909341402	-0.47130367	0.471170601	-0.154786877	-0.019797652	0.916689116	-0.459329516	0.630110378	0.329649474	0.729989917	0.231128968	0.384625664	0.858175597	0.268413912	0.70903384	0.925942545	0.964328612	0.705496879	0.696515493	0.74495819	0.090696825	0.243648001	0.066747633	0.417283397	0.040892431	0.378637909	0.382448577	0.510360114
NGFR	205858_at	0.389930413	0.089743009	0.088109295	0.192889269	0.278345941	3.485698981	-0.001157737	1.840519309	0.16077475	0.270182056	2.436811332	0.105799415	-0.765642282	0.851505439	0.874367339	0.057628272	0.16948456	0.155331645	0.091104153	0.093825435	0.205408779	0.58071145	1.138630877	0.244871232	0.586698845	0.272903353	-0.018574448	0.097090793	-0.151387034	-0.279844889	0.144446613	2.405589084	0.026875113	0.148800726	0.158869407	0.016805364	-0.022385813	-0.06348093	0.207857377	0.042660025	0.904032693	0.07042038	1.359076037
CCDC40	220593_s_at	0.462223966	0.641302508	0.395000702	0.517743026	0.409969365	0.499508451	0.414595823	0.710157051	0.472565649	0.478280699	0.550129774	0.434462874	0.423032936	0.500052983	0.411058366	0.360437772	0.09889611	0.010717547	0.402621665	0.344924939	0.507128881	0.461135091	0.71451229	0.516110685	0.453514313	0.422760672	0.402349996	0.368057692	0.490527106	0.452697585	0.499237181	0.010791294	0.446982636	0.398267068	0.44480497	0.352272649	0.438545275	0.473382225	0.546047221	0.868007527	0.255657593	0.408609483	0.461406706
WSCD2	207637_at	0.643546196	0.318865178	0.206464314	0.460113459	0.687907329	1.179148452	0.789965738	0.933119591	0.401327807	0.231502575	-0.284232134	0.315326244	0.146590319	0.250008959	0.464196073	0.297092553	0.195306396	0.443512025	0.292193834	-0.037931139	0.351795428	0.172444887	1.258073837	0.060589348	0.486785	0.119102347	0.10740131	0.442968012	0.399150308	0.362953128	0.838410075	2.078009953	0.325940704	0.341181598	1.546013428	0.247560202	0.143595996	0.242661645	0.373023284	0.354245192	-0.099710451	0.823985633	0.020037591
OSBPL6	238575_at	0.462488989	0.881607928	1.08953476	0.424386607	0.545223608	1.255549859	0.403157866	-1.648350415	0.313891872	0.681301727	-3.238282613	-0.002897965	0.679668536	0.513925358	-0.654982261	0.194687209	-0.524074862	0.577066317	1.009249413	0.871266376	-0.147139799	0.754239148	0.10297156	1.203024137	0.948013559	1.173630338	0.874260935	0.642927488	1.103686898	1.005982554	-0.534688936	0.232644304	1.427552218	0.953185064	0.53406489	0.971146874	0.991013728	1.034559442	1.114028535	0.842418052	-0.508289718	0.391727913	-0.026303506
GRIP1	235957_at	0.532017566	0.83764862	0.396211451	0.619650959	0.99740341	0.819685594	0.538548891	0.676259554	0.512422604	0.313477013	0.160797334	0.416622943	0.597606686	0.771785959	-0.01066041	0.844724853	0.471871986	0.414990719	0.389408437	0.427237675	0.458807295	0.280001326	0.250609222	0.255235313	0.395123139	0.260950251	0.340420755	0.351306174	0.461529293	0.315653172	0.358110283	0.58569107	0.741577522	0.652310447	0.473231231	0.424788613	0.20869654	0.121063291	0.426420745	0.13494283	-0.079787813	0.379339049	0.351577563
CYP3A5	214235_at	0.363912508	0.380242706	0.545712317	0.4205211	-0.008124431	0.457534303	0.381874507	0.921559191	0.429230194	0.463521915	0.520129531	0.181567701	0.381602447	0.474951609	0.643144777	0.355476297	0.55333337	0.415894386	0.370989478	0.59987172	0.43059091	0.413173018	0.499990755	0.472230715	0.408545901	1.133840334	0.496997707	0.031066812	0.439571545	0.673896932	0.443110746	0.784975703	0.072161792	0.776500306	0.394121724	-0.186929591	0.394393739	0.416711244	0.115707009	0.402014843	0.629809258	0.369628738	0.397932169
ZNF808	1554476_x_at	0.613546363	-0.284838835	1.741902868	0.142172783	0.50250679	-0.008056621	-0.210540878	0.173470952	0.248041224	-0.670483378	0.295668019	0.010720984	-0.793225764	0.395549065	-0.057861179	-0.192033505	0.397727403	-0.16073575	0.994564302	0.641578027	-0.521886563	0.623615656	-0.271231555	1.46185525	0.860118818	2.505026578	0.534622132	-0.227686535	0.190888393	0.400992198	-0.188222871	0.275121266	0.96789302	1.520096483	0.125026813	1.019602577	0.515842215	1.679035484	1.2397755	1.250390687	0.07114057	0.374050133	0.640217398
CYP2E1	209976_s_at	0.61296644	0.428717853	0.55744597	0.427084134	0.570782329	0.45457179	0.083079494	-0.001016304	0.504104235	0.688897745	0.499477837	0.016944819	0.472261498	0.989901145	-0.586422814	-0.599486247	-0.57825803	0.137510475	1.091688462	1.484680452	0.105396752	0.869881748	0.071377304	1.721456178	0.920501933	0.608611604	0.036541875	0.300259639	0.676650421	1.10747175	0.028649205	-0.694858049	1.313767102	0.592283078	0.462736167	-0.025510188	0.308967744	0.422185628	1.014668081	1.197556883	-0.053541762	0.728088908	-0.142537179
ABLIM2	1567623_at	0.554162684	1.062548861	0.523136361	0.955319723	0.400938878	1.077789615	0.058022315	0.683708131	0.999408879	0.501908986	0.402571461	0.465711335	0.708474466	0.649688477	-0.491458979	0.454825802	0.450471735	0.431692592	0.863876144	0.575118377	-0.933983851	0.44720529	-0.474857014	0.501908986	1.137935808	0.412913624	0.602606815	0.072719253	1.120517834	0.281461822	0.407471208	0.857806747	0.311672021	0.427065785	0.425976885	-0.073972487	0.430058921	0.462174327	0.325823647	0.024276128	0.29289351	0.396312959	0.033529004
KALRN	236651_at	0.436146271	1.238732452	0.245636214	0.414372841	0.248085442	1.268396963	0.226040873	0.399132694	0.555077738	0.580388937	0.472613787	0.450841101	0.236382893	0.468803497	-0.166406325	0.227130234	0.376543666	0.421176863	0.312587345	0.632097688	0.601343857	0.350144847	0.391512147	1.126332485	0.386341042	0.312042892	0.223320476	-0.035499871	0.752117949	0.940176675	-0.085576003	-0.12286499	0.891733901	0.372733393	0.767630478	0.415189912	0.776067173	0.107654128	0.853903855	0.342796957	-0.227097332	0.300613308	0.310953834
CLVS1	230217_at	-0.588138191	0.259626947	0.219891383	-0.286862546	0.179884765	0.097421616	-0.106423222	-0.360616304	0.468913991	0.233772247	-0.412325936	-0.062878621	0.798766146	0.206283631	-0.690468481	-0.403072107	0.704872938	1.134062136	1.724095786	1.189854282	-0.32877394	1.44268664	-2.004707395	1.853641734	0.427274261	1.480515943	0.394343906	-0.463490882	2.019655662	1.232037624	-0.362792513	-1.574771158	2.067011669	1.188765256	-0.330406793	1.307697512	1.389071475	1.855546459	1.827241506	1.50065589	-0.694006046	-0.157859804	0.417204422
APBB2	212972_x_at	0.203687173	0.420050944	0.224915013	0.487545208	0.528913125	0.177832089	0.691117108	0.890879806	0.41868996	0.476931699	1.22263704	0.411885449	0.51720997	0.439645476	0.366980702	0.343575194	0.423589142	0.374873001	0.271182298	0.343303092	0.472576566	0.454069951	0.204232135	0.346841186	0.52346932	0.561298859	0.37460162	0.309555616	0.502785593	0.409163889	0.566199278	0.346021465	0.488905707	0.5988572	0.662541132	0.380860526	0.151432698	0.212668441	0.659819366	0.50333072	0.248593247	0.136465328	0.42331666
UBE2H	226637_at	0.301257281	0.462917886	0.614235667	0.256079025	-0.000835707	0.704863556	0.406852929	0.431075086	-0.115413394	-0.127115306	0.358953989	-0.068058151	0.18178076	0.407125492	0.203009411	0.607160223	0.411752713	1.163990067	0.815087207	0.862170066	0.084077058	0.438967939	0.417740524	0.657508579	0.305883344	0.265876719	0.367119187	0.358954551	0.905714493	0.502923752	1.063293219	-0.812049616	1.005867755	1.007501234	0.576405847	0.605800098	0.748952095	0.428354249	0.453392097	0.659958251	0.315409722	0.364398178	0.161096966
SLN	205374_at	-0.210010832	1.591386636	-0.297373305	-0.229062138	-0.284854407	1.794958862	-0.244031177	-0.062775097	0.096164006	-0.392355089	-0.316424086	-0.41576126	-0.078559861	-0.33710795	-0.494685451	-0.316151403	-0.407595435	-0.455223038	-0.042362812	1.205197304	-0.346905304	3.262693529	-0.381468192	3.424082287	-0.11720594	-0.426647192	0.114671525	-0.354797861	1.898921183	2.746685755	-0.445152739	0.65066614	0.987201297	0.356616666	-0.130270147	1.317597846	2.090791454	1.060139409	0.832344096	3.426803484	-0.499311878	-0.454950584	-0.384734873
GRPEL2	238427_at	0.289750556	-0.20312287	0.846580206	-0.109774131	-0.317156256	0.88304949	-0.532431759	-0.295112529	0.761124398	0.143875586	-0.430645796	-0.040919091	0.726832263	0.451138194	-0.492968674	-0.32858656	0.406233515	0.650083759	1.382183488	1.85899896	-0.900929638	1.59500861	-0.38873291	2.023654212	0.836510893	0.601368676	0.321865654	-1.104501992	1.197389047	0.598373877	-0.829352088	-0.772665203	1.418379308	1.158471013	-0.272523158	1.49295041	0.390992063	1.332107017	2.474343183	1.758029495	-0.337023336	-0.336206541	0.823175021
NQO2	237870_at	1.079799704	0.032818132	0.763826518	1.082792908	1.421355166	1.238738565	1.612679787	0.085343069	0.050779309	0.280207343	-0.55884959	0.416283846	0.249452744	0.513715698	-0.15170439	0.516438208	-1.445530832	1.218054089	0.43588031	-0.359086195	0.902081763	-0.255939164	1.097218114	0.474525756	0.448126233	0.447581735	0.847923888	-0.865840319	0.073368644	0.853092872	0.576040563	1.163904498	0.29789677	0.417373386	0.569235584	0.141407285	0.169983221	0.475614743	0.535488049	0.387708504	0.110654025	1.036527458	0.334365643
TRIM69	229037_at	0.391997521	0.435270463	0.338654201	0.257008083	-0.000723448	0.788799785	0.436902297	0.176994299	0.371857574	0.21945082	0.472010433	0.289393978	0.42656051	0.586588079	0.627956404	0.494327843	0.592304513	0.620879893	0.375940671	0.552569385	0.207475971	0.402883352	0.218090368	0.868269461	0.158488011	0.366142239	0.10541794	0.090449148	0.4279216	0.387097581	1.057962308	0.588211636	0.592031097	0.592031862	0.368863874	0.603462606	0.362604319	0.275787084	0.851395816	1.004347353	0.190874996	0.346275691	0.193051572
PLA2R1	235746_s_at	0.648443078	0.284027349	0.68055742	0.508282702	0.588024591	0.403231068	1.379724863	0.248918654	1.164178249	0.292191478	-0.365608769	0.672392211	0.029016743	0.336552475	0.162645744	0.64708237	-0.072224275	0.427725123	0.304711136	-0.000375481	0.650892466	0.488415672	1.254534484	0.301445067	0.797039631	-0.197960761	0.517809329	0.295185454	0.66694906	1.442863897	1.140500559	0.797698749	0.49658046	0.356420375	-0.06433267	0.596461765	0.045618544	0.470725932	-0.369418583	0.725191628	-0.595034987	0.617962496	-0.074946449
EPHX4	239579_at	0.094510122	1.52985717	0.990717477	0.135060679	0.873962853	1.294715666	0.912336385	-2.9487336	0.9302996	0.662226468	-2.905461881	0.329651655	1.125979208	1.081344809	-3.015683765	0.376735572	-1.144341443	0.939552699	1.073453859	0.958603808	-0.583157232	0.723733291	-0.612277404	0.930571659	1.000515671	0.613782641	0.61813677	-0.122398229	1.369558221	1.449843415	-0.753525997	0.474736518	1.450388855	0.958876223	0.499204518	1.54645979	1.090599142	0.903084713	1.633548853	1.165442034	-0.600303232	0.918598043	0.729175543
CPSF1	201638_s_at	0.02918245	-0.061445156	0.271944212	0.006593176	0.850003341	-0.829468681	-0.04566079	0.935459974	0.442586857	-0.078863208	0.069188781	-0.076142736	0.28201414	0.168252558	0.532670345	-0.033685101	-0.020349432	0.517428901	1.268035187	0.458371819	-0.07913562	0.795844399	0.077626254	1.809351796	0.821699277	1.298787507	0.22595095	-0.002116167	1.347503238	0.483953393	0.082253363	0.177058742	1.153729082	1.279465055	-0.754625891	-0.190719088	0.812173382	1.088684372	1.803908704	0.491574841	0.459732717	0.306237271	0.516612582
OCIAD1	235537_at	1.460373627	-0.292580168	0.338547641	1.368112353	-0.435734422	0.565798457	0.182602428	1.085887033	0.485512047	0.276768802	0.983556	0.475169574	0.401959923	0.262071927	0.610159824	1.986450038	0.444689645	1.157464424	-0.025595653	-0.268902975	0.607165621	-0.600116022	1.321302407	0.361137365	0.673571258	0.538309996	0.444417303	0.358960063	0.456935749	1.157735132	1.249725176	0.961069183	-0.202224816	0.474625535	-0.533438299	0.381821583	-0.192155469	0.012505744	-0.721497641	0.231319102	0.747598364	-0.073494876	-0.02804546
TACC3	218308_at	0.521188063	0.476826379	0.581333698	0.495877279	0.251209356	-0.119194128	0.769664781	0.585687994	0.281963118	-0.320316855	0.297203745	0.268626381	0.416408058	0.237601039	0.413414493	1.057606439	0.107784135	0.450699341	0.430288057	0.425933179	0.492883467	0.472471863	0.530713517	0.696455847	0.458047542	0.436818953	0.42729486	0.428654615	0.490433556	0.563370979	0.461586078	0.892910652	0.489073367	0.4937	0.484990861	0.467573312	-0.056054976	0.724216132	0.507851763	0.467029113	0.342926294	0.32305884	0.4553258
DNAJC22	220441_at	0.298037941	0.476844313	0.332329046	0.43112174	0.458881506	0.350019325	0.388393126	0.419419264	0.373697205	0.414792689	1.441090881	0.495349898	0.6344219	0.887526051	0.337228572	0.218296738	0.313006757	0.287151805	0.001660884	0.173390997	0.418058331	0.746005962	0.426768094	0.79934846	0.38022874	0.861399294	0.350564684	0.878545812	-0.069917009	0.864120916	0.357096125	0.243327863	-0.016574024	0.516306481	0.381317155	-0.493389731	0.508958169	0.769956189	0.371247374	0.603396611	0.661094037	0.349747983	0.035679364
DUSP7	214793_at	-0.157642745	-0.069465399	0.098726768	0.348838383	-0.761556494	1.410244542	-0.10430139	0.042663527	0.469948058	0.942137619	0.314818316	-0.056674848	0.412794313	0.06389083	0.021707982	-0.151928236	-0.043338286	-0.290183384	0.864573572	1.3993587	-0.541110517	1.111690393	-0.544375821	1.260831834	1.055081998	1.523188965	0.496619726	0.16077888	0.72577326	0.525194314	-0.276846647	-0.292719348	0.939143663	0.86103508	-0.117092028	1.191704766	1.035485756	1.35472544	2.192147443	1.030044049	0.221197788	-0.058033979	0.047017892
TRAM2	202368_s_at	0.458195303	0.537937023	0.414921466	0.310958485	0.794034757	0.619311021	1.180223177	1.044418112	0.630469124	0.444043213	0.45683432	0.272584029	0.363756897	0.315040759	0.410023655	0.495208248	-0.437740809	0.409751314	0.314497347	0.391516766	0.724907271	0.355864599	0.811453767	0.336269561	0.449213554	-0.075502525	0.508272255	0.440232744	0.66421594	0.36593347	0.340896628	1.431080918	0.027644966	0.272857023	0.261698212	0.470714272	0.467719996	0.226318501	0.30088878	0.140317443	0.392061727	0.196926517	0.115007
MYO15A	220288_at	0.178359747	0.962984486	0.143251297	1.026395765	1.088720459	0.023502914	0.633674855	-0.519991794	0.515832529	0.359343156	-0.601094025	0.9959137	0.368324383	0.239321536	-0.389357004	0.329406308	-0.444059347	1.406324631	0.813570904	0.608637717	0.115491023	0.489977631	0.541687893	1.284671779	0.867185139	0.826634147	0.18026564	0.108415661	0.789348488	0.653814608	0.595574409	0.356268463	0.277968803	0.387102876	0.694094172	0.242316286	0.165567644	0.58686541	0.432552617	0.667695606	-0.001262622	0.282867835	0.34818448
SIRT4	222248_s_at	0.355799889	0.721033373	0.462756999	0.359065576	1.337465399	0.412408463	0.393629376	0.293204014	0.445067277	0.250475825	-0.359969597	0.290754192	0.147056697	0.31987466	0.365053848	0.359338432	-0.47753975	0.745254459	0.599651813	0.921067002	0.326951229	0.432003492	-0.399159182	0.499770489	0.409959049	0.581961269	0.38519356	0.348451923	0.557466851	1.352433345	0.417307812	0.5093755	0.872078954	0.860920619	0.294836685	0.763761348	0.422205546	0.714501212	0.606454831	0.429009999	-0.305537503	0.386282321	0.2140064
LINC01128	231942_at	-0.1422439	-0.051888047	0.560188544	-0.085907778	-0.129724838	0.568625799	-0.183884891	-0.108224546	0.909364753	-0.057603505	-0.172181869	-0.098972195	-0.065768601	-0.072572868	-0.33003129	-0.201845839	-0.085363321	0.928143492	1.306984515	1.337193513	-0.125914742	1.633842872	-0.11040139	1.761755881	0.733552009	1.126544278	-0.104413832	-0.209738316	1.936207492	0.199310381	-0.109040838	-0.708486118	1.537771867	1.481979979	-1.028111009	0.696539619	1.549202061	1.967505443	1.580772221	0.976859676	-0.233143672	0.354984567	-0.11366784
COLGALT2	237382_at	-0.140666013	0.542444288	0.45589799	0.913392212	0.577007324	-1.370809289	0.974353902	0.031607632	-0.518962483	0.858961535	2.056717041	-0.698313469	0.59796331	0.273281578	-0.649052318	0.563128153	0.294510651	0.948499855	-0.02962649	0.30539648	0.71907249	0.252870245	-0.023911071	0.30213056	0.510601555	0.440113119	0.756359112	0.826574356	0.042493617	1.02497463	0.163604354	0.317247795	1.101995717	0.642869095	-0.370094153	0.323087094	0.601773426	0.657293808	0.536456301	0.539450572	1.336049909	0.181838631	1.733668445
ARHGAP26	205068_s_at	0.27108582	0.491531744	0.695647347	0.067513439	0.032949702	0.467854044	-0.281935394	-0.561437949	0.569096047	-0.026924687	-1.742320416	-0.384809918	0.411516927	0.301021461	-0.139869102	0.215021609	0.165761601	0.732389039	1.176820034	1.39971525	-0.358409951	1.044280098	0.524734804	1.367055931	0.599849636	1.120755029	0.379948276	-0.300714011	1.416860004	0.752800391	0.12493857	0.332810687	1.297928573	0.892961307	-0.255535238	0.945215141	1.042646158	1.005361899	1.295478892	0.818934552	-0.118096379	0.35491023	0.417776703
CEL	205910_s_at	0.818706202	0.308414817	0.179140424	0.411289346	0.62629222	0.513891613	0.515796406	0.386250642	0.197647776	0.264869909	0.275211633	0.328009204	0.752028263	-0.309923559	1.47895545	0.91913174	0.08279863	0.379990959	0.36883315	0.126887375	1.040241371	-0.137375793	0.563424968	0.217514884	0.564240795	0.393326791	0.369105506	0.867966028	0.502188922	0.160089173	0.430612853	1.862483845	0.523689409	0.12334902	0.786863466	0.411288912	0.155462737	0.1470266	0.322838898	0.223230384	0.619216725	-0.017626902	-0.211130237
RP4-758J24.5	228835_at	0.194784522	1.071942137	0.491161258	0.344197549	0.881432047	0.763317148	0.458230377	-1.459649302	0.26336775	0.712968566	0.029041487	-0.038726072	0.784272714	0.770664665	-0.584396967	0.386382102	0.438636076	-0.095605771	0.466123609	-0.030560143	-0.267063993	0.63948687	-1.264785492	0.795159658	0.514294893	0.523275396	0.507219223	0.141441424	0.87326743	0.89694504	0.369781036	-0.158227399	1.117663795	2.391351648	1.397710977	0.741545337	0.585326783	0.726849	0.892046526	0.453876477	-0.059952655	0.338755277	0.529535627
LUC7L3	242389_at	0.532908081	0.24986665	0.744372876	0.54842094	0.888070273	0.152433832	0.648029209	0.734575147	0.406083274	0.461874995	-0.144487507	0.495621696	0.789278284	0.021254706	0.403633995	0.623536156	-0.606879288	0.206593341	0.472762559	0.086028531	0.364987869	0.078952434	0.702733421	-0.065562065	0.700011552	0.709264517	0.410438692	0.627073176	0.404993996	0.269188662	1.231531329	0.74410666	0.42948935	0.406084036	0.632516431	0.593598829	0.11351595	0.519300446	0.670890267	0.149985344	0.121408556	0.605029449	0.384310905
OIP5-AS1	225332_at	0.372396637	0.415941209	0.93548615	0.572702858	0.563721135	0.276325259	0.589303285	-0.940482186	0.75042085	0.633938076	-0.428285528	0.107316537	0.596652108	0.668500948	-0.196952712	0.423834042	8.74E-05	0.688368557	0.663330955	0.526436652	-0.168649195	0.298369982	-0.300644353	0.673944045	0.885953047	0.620601424	0.433631547	-0.087547167	0.848940361	0.56290394	-0.160211386	0.803003794	1.014138658	1.175255039	0.01505533	0.8962958	0.356883227	0.947460892	1.268331682	0.362598596	-0.196954614	0.534873687	0.442612441
RDH11	232359_at	0.791043122	0.248093216	0.378454691	0.458468521	0.422000105	0.502285685	0.419277942	0.59699552	0.438601907	0.479969313	0.56215986	0.42526507	0.170800612	0.796213316	0.389069272	0.392063376	0.436424763	0.459557311	0.407848377	0.411385893	0.474525549	0.452753242	0.760017443	0.49874809	0.432069685	0.211351545	0.451120887	0.377366668	0.457651757	0.442138599	0.462551599	-0.389283688	0.449487422	0.438329477	0.420366626	0.452753875	0.388524281	0.432886416	0.470171258	0.450032362	0.335999163	0.39941197	0.357498293
VGF	205586_x_at	0.615812325	1.354171098	0.141445217	0.791896485	0.563830938	3.15339111	-0.551735032	-0.374017103	0.409246782	0.83244829	-0.901454936	0.292762906	0.495791748	0.504772611	-0.509822582	-2.085603007	-0.804022038	-0.594191141	1.049084113	1.188972698	-0.193033586	1.064597043	-0.323939351	1.140800901	0.743181108	0.797067612	0.918722671	1.009348892	1.859019163	1.477184085	0.225814143	-0.687814318	0.833809078	0.381759023	1.050989189	0.874360728	1.373765404	1.326683048	0.7293006	0.739915916	-2.134319002	-0.5501005	0.18063585
GPR55	237559_at	0.82009153	0.078468291	0.189778898	0.487517014	0.27904618	0.836148422	0.295375208	0.706874858	0.229786257	0.820363616	0.350078522	0.344906878	0.292109238	0.271969423	0.21427342	0.442067876	0.237134762	1.089797642	0.859554485	0.278229479	0.477175379	0.31714798	0.527252538	0.293470663	0.769198016	0.563992455	0.612709931	0.198760666	0.538138027	0.216994281	0.455675516	1.115217731	-0.023046501	0.514733202	0.304900809	0.230058737	0.230874024	0.290477251	0.251014189	0.317148328	0.034106805	0.71313499	0.336198823
HYPK	233809_at	0.599674852	0.506869903	0.14735177	0.460058714	0.442912718	1.043560088	0.45407111	0.516667239	0.487273943	0.452710656	0.774398199	0.703365465	0.350923543	0.537078043	0.508230769	0.661453096	0.429305621	0.479381653	0.248321938	0.394469362	0.934697804	0.256213837	0.560484887	0.461964026	0.36262676	0.05073641	0.439103514	0.89850139	0.403994723	0.798347279	0.618452741	-0.310794785	0.010457899	0.267643659	0.473121794	0.47693284	0.394468923	0.236891528	-0.076360025	0.05808523	0.316361145	0.28152568	0.283157267
SLC26A10	214951_at	0.332880789	0.467870525	0.290151882	0.338595788	0.841812059	0.089845901	0.523117086	0.31410181	0.031605092	0.074061599	-0.347780431	0.135839662	0.30784233	-0.053580541	1.050283457	0.263481452	-0.850450824	0.028611301	0.248240681	0.293146205	0.546794816	-0.105833739	1.413882917	0.172037227	0.306481457	0.679062246	1.000479039	1.216842657	0.404729313	0.897058538	1.80932471	0.541822971	0.636606711	0.11434037	1.455794384	0.189183401	0.210954734	0.302127751	0.439837571	0.47739591	0.314374834	0.489643017	0.437661015
EZH1	239198_at	0.180260038	0.543043653	0.623056534	-0.080192838	0.348452263	-0.478084388	0.657892398	0.215912266	-0.023312298	-0.496590709	1.814553992	0.214823224	-0.232872125	0.235778886	-0.543400941	0.150051004	0.28803437	0.827446314	1.099874186	0.361243392	0.485346343	0.847040885	-0.082913998	0.441529586	0.479903007	1.374477985	0.524809511	0.306267957	0.746343125	0.661158083	-0.470191245	-0.559516767	1.261534005	0.285040064	0.226253878	0.988017849	0.545492399	0.482897215	0.696266831	1.489600478	0.551480482	-0.010248577	1.34508549
HES6	226446_at	0.688210891	1.468481139	0.831636583	1.494063176	0.487904176	-1.413374242	1.799692986	-0.458108275	0.196970693	0.985676749	2.26616844	0.645209887	0.978328176	0.423403477	0.094640103	-0.753669507	0.073683291	-0.88403148	-0.264605115	0.463411111	1.261370019	0.074771755	1.771663137	-0.03681104	1.104064737	0.677324395	0.663173809	0.530088626	-1.020382003	-0.248549476	-0.654603965	1.276253069	-0.109476309	0.053544845	1.000100985	1.027316009	0.326516294	-0.125533568	0.189349538	0.010543833	0.865929026	0.998197381	-0.437151924
DGKE	207518_at	0.243566846	0.153483693	0.646628485	0.205464834	0.275953312	0.171717446	-0.058254386	-0.150242637	0.630844271	0.203287496	0.005974652	-0.369600437	0.053329775	0.224787491	-0.005999497	0.606078121	0.145319035	0.309156276	1.50283085	1.409753703	-0.369871911	1.580394919	0.518716308	1.611692601	0.088982268	1.021114886	0.13633788	-1.129457729	1.341441461	1.383897238	0.175256061	-0.090080081	0.825707651	0.791960312	0.056051159	1.028735689	0.455031147	0.971038764	1.560799264	0.995260472	-0.57861467	-0.343199975	0.084899833
LMLN	238037_at	-0.004442254	0.430190625	0.785897175	0.349087583	0.370860067	0.338473707	0.511835978	-0.817643565	0.130274986	0.214643087	0.493057635	0.41277123	0.465569565	0.494418375	-0.462751452	0.390455833	0.306631821	0.694725109	0.660161762	0.388822255	0.318878248	0.453595645	0.374670833	0.94619747	0.865638718	0.911905066	0.373310555	0.305815303	0.669958863	0.462576202	0.297650892	0.605653624	0.918709011	0.739086643	0.176268256	0.589129137	0.401341134	0.579603624	0.936943395	0.408145757	0.164022387	0.242947309	0.420664563
IGLL5	217235_x_at	0.665234484	0.225431039	0.313880962	0.442066389	0.19440494	0.408047036	0.216993412	0.526978925	0.535960664	0.357426449	0.381375414	0.372938395	0.513643244	0.829887707	0.274691289	0.594746309	0.515549172	0.38055924	0.349534337	0.359875785	0.382192233	0.345179359	0.574062454	0.429275301	0.315514063	0.355248836	0.348446031	0.15630367	0.41457883	0.256455889	1.404409318	0.772038331	0.733001021	0.28775466	0.39443885	0.492687746	0.245025965	0.387091734	0.406414109	0.229785518	0.449143071	0.333205366	0.125549673
FBXO9	210638_s_at	-0.146916472	0.943337981	0.684517513	0.368545769	0.362013204	0.14320035	-0.096569617	-0.897794734	0.606137832	0.899792956	-1.107082495	-0.363554024	0.726429124	0.311392322	-0.824583473	-0.237544363	-0.358925513	0.032433083	1.09384017	1.188005285	-0.749469238	1.246791012	-0.158619453	1.39266643	0.826038575	1.063630087	0.570485956	-0.196449737	1.416344169	1.30829697	-0.253057144	-0.104029658	1.412262333	1.099827069	-0.31483757	1.155347903	1.106358974	1.322178179	1.28979198	1.345855966	-0.51868101	0.403382697	0.301594319
SLFN5	243999_at	-0.234929706	-0.067826079	0.674885262	0.61800508	-0.356583491	0.169221051	-0.186486721	-0.282013014	0.293051773	0.643315851	1.606473782	-0.660582315	0.877369925	0.354558116	-0.528858124	1.38194614	0.636512518	1.684583534	0.303122583	0.909756901	-0.415097517	0.736665223	-0.237650844	1.062979404	1.124759026	1.090195127	0.020896988	0.575277183	0.389394779	1.010452815	0.449541619	-1.171287448	0.43429985	2.691558507	-0.498648849	0.502611984	0.337957086	0.953301376	0.218752902	0.582625848	0.712988369	-0.399039041	0.277538722
CCDC144CP	1561271_at	0.618040048	-0.763694508	0.836036253	0.323294315	0.610419527	1.459272494	-0.609654343	0.152653444	0.928025362	0.753844452	1.496557452	0.282199227	0.693697924	-0.00274792	0.132242401	0.939183616	0.060393451	0.871144521	0.430525078	0.4776076	-0.826289976	0.234028274	-0.796079712	0.767181025	0.228040795	1.843827349	0.834403554	-0.026696684	0.260699319	0.060119482	-0.049829487	1.506649364	0.846378016	0.391878227	-0.609654343	-0.026152035	0.558165246	0.334725465	0.24654709	0.135236319	2.107819513	0.387797049	0.184495873
LOC100506731	1559970_at	0.133345461	1.266328583	0.60988911	0.10041418	-0.355175014	0.783252965	-0.275705448	-1.169191073	0.789512341	0.54702135	-1.687920573	0.063945071	0.306707872	0.069388437	-1.20729328	-0.411509982	0.2988163	0.206827112	1.358589921	1.14222599	-0.851857757	1.551820053	-0.561468458	1.939369523	0.728821373	0.593287599	0.123548075	0.308885174	2.129878109	1.571686808	-0.231342909	-1.335887411	1.654422525	1.309601539	-0.100708959	1.471534082	1.741511944	0.89619697	2.175327544	1.695790085	-1.050803002	0.121098445	-0.179633933
ESYT2	1555829_at	0.300532718	0.516352073	0.678011491	-0.006731512	0.018851203	0.270322974	-0.235070464	0.168808886	0.474439678	-0.013807184	0.084168516	-0.123214568	-0.312090003	0.417558749	-0.049187023	-0.096814228	0.502200025	0.323393475	1.612050811	1.839571861	-0.084295654	1.454472142	0.035181462	2.175684462	0.077092431	1.249538423	0.127714623	-0.403261993	1.882572351	-0.019523055	-0.0197942	-0.353683881	1.647430105	1.004871106	-0.04945977	0.015858055	0.331829821	1.32302107	1.318121865	0.756393104	-0.289500531	-0.090282186	-0.197239993
SEC61A2	230215_at	0.450468884	0.470880624	0.6540409	0.766168968	0.417809858	0.431145494	0.452101028	0.432778364	0.223763319	0.468975385	0.669825743	0.428967777	0.44148741	0.456183422	0.30159982	0.399847894	0.436861478	0.42597463	0.262137492	0.225940588	0.468703002	0.467070131	0.475235165	0.076254927	0.424885765	0.636350567	0.422981716	0.668737381	0.264041176	0.503538131	0.868500056	-1.277870819	0.479044882	0.457817206	0.434139049	0.464348643	0.447202539	0.32146682	0.677990661	0.455911979	0.363923494	0.389234293	0.952051337
KIAA1217	232762_at	0.253283292	0.487337853	0.386638916	0.533603215	0.530065247	0.918159355	0.448417858	-0.677217067	0.515641108	1.043894738	-0.613804772	0.248111438	0.632123566	0.147142164	0.123193254	0.47590657	0.740441991	0.620420315	0.504210736	0.508564954	0.226611364	0.125370602	0.920336828	0.242397145	0.511286363	0.152313629	0.596743502	0.806846922	0.575515165	0.548842988	1.183511287	0.189002566	0.496317945	0.282675718	0.508564447	0.14333294	0.380106584	0.31914505	0.352891378	0.595382969	0.215181441	0.544218089	0.515096574
CYTH3	243752_s_at	-0.623859674	-0.1179227	0.68330273	-0.437978116	0.192878036	1.044997861	-0.624405123	-0.449953132	0.721405122	-0.430901989	-1.117006067	-0.140240632	0.028223996	-0.291286664	0.069592328	0.124840135	-0.25563341	0.270442587	1.555833624	1.034111173	-0.437978116	0.941034625	-0.408856864	1.882419634	0.789987682	1.675853996	0.917901667	-0.220253397	1.667145317	0.711606794	0.259557171	-0.063122167	1.586043059	1.565359404	-0.486149914	0.385564891	1.042548318	1.667145317	1.915895513	1.26027261	-0.227873978	0.36787525	0.224176509
FLJ33534	1564233_at	0.453306539	0.702872846	0.18305515	1.157099994	0.670486143	-0.806230023	-0.117132444	0.457115678	0.370842885	-0.132917272	-0.487535828	0.178700366	0.346076513	0.409760219	0.070655446	0.295728196	-0.418135018	0.574959069	0.432622525	-0.107334257	0.446774131	-0.208304099	1.90552878	0.797038967	0.210814627	0.554274691	0.512364043	1.267595242	1.688347115	1.114098785	1.691613935	2.343082575	0.798399789	0.739341429	0.949717196	0.190131627	0.166453873	-0.268722552	-0.009631192	0.771727739	-1.003270341	0.14141631	-0.782280526
SOCS2	232539_at	0.284746154	0.732986699	0.179149216	0.184592353	0.697333917	0.209087109	0.228408922	1.085155673	0.466273678	0.216435246	-0.101442796	0.144041147	0.708220174	0.221877328	1.138497985	1.248176425	0.149212923	0.582483939	-0.380129719	0.203915779	0.136420965	0.346525221	0.715296406	0.720467514	0.44722275	0.119547151	0.239296848	-0.128930411	-0.127841894	0.1807821	0.642902911	1.518980468	0.440146721	0.409665409	1.058755922	0.316860539	0.964045614	0.681276896	0.23630194	0.350063355	0.102674255	0.330196505	0.334550313
ZSCAN22	228769_at	0.518795757	0.696785653	-0.082940586	0.519611949	0.33890049	1.185848916	0.506275834	1.141214997	0.357679688	0.399319431	0.768361863	0.356862386	0.473345335	0.031636425	0.605885511	0.537030418	0.199829867	0.159550139	0.353325324	0.357679801	0.427351185	0.405306781	0.373192935	0.264602364	0.396053695	0.354413342	0.170981949	0.344344261	0.649430322	0.151929327	0.354958397	0.394716401	0.267868104	0.2580707	0.746589239	0.393604447	0.408028334	0.103214276	0.472256922	0.384350696	0.244463198	0.720463399	0.516618128
DSN1	219512_at	0.40583752	0.547086222	0.520958844	0.308677621	0.487211779	0.037338642	0.139124333	0.3280007	0.377260931	0.451831664	-0.10499898	0.410463224	0.087959314	0.663568419	0.173144707	0.738139095	0.436047102	0.451831664	0.539737907	0.555522974	-0.246247779	0.262955777	0.466256135	1.129771307	0.597162331	0.76916458	0.116536699	0.396311534	0.65132113	0.408285891	0.104833935	0.43225798	0.531029057	0.276836083	0.211245748	0.503813783	0.790120426	0.863331043	0.575117699	0.522592541	0.08251703	0.385698512	0.827405501
CRHR1	208593_x_at	-1.256493994	0.910136276	0.113808231	0.422433241	-0.241354267	-1.200974549	-0.520586267	-1.052377527	0.254241247	0.991238218	-1.246968754	-1.19879796	0.195727689	-0.028529505	-0.700752294	-1.019174005	-0.602775765	-0.032611013	1.613658472	1.902143213	-1.330520717	2.091290914	-1.27717735	2.10326632	1.074790385	1.099011688	1.119968719	-0.442477293	2.444276129	1.394844294	-1.303304424	0.969210991	2.221109295	2.170488825	-0.452275182	0.928098152	1.324628599	2.025701919	2.631519216	2.099728453	-1.254861166	1.2010711	0.07135204
ST8SIA5	206258_at	0.112722015	1.100919132	0.261590508	0.046316012	0.227843699	1.013012176	0.476593319	-1.213492461	0.215596598	0.866048473	0.670639958	0.068087562	0.026992642	0.977359796	-1.016723412	-0.105546709	0.091766442	-0.161067106	0.87094677	0.671729603	0.100474735	1.112621675	0.124696703	1.128406449	0.228115808	0.099113922	0.212875712	0.915852501	1.464245851	1.31973064	0.064822715	0.229038917	1.016822191	0.770794379	1.213046485	1.105001488	0.560145198	0.634444205	0.901972674	0.472239451	-1.098097817	0.188109697	0.223760849
CCDC136	226972_s_at	-0.713958532	0.820727378	1.090705225	0.813650607	0.683288265	-0.471468387	0.37221452	-0.724028934	0.648452926	0.964153658	-0.65843828	-0.27442792	0.834606781	0.500670726	-1.043810596	-0.294021656	-0.19767888	0.38799937	0.650357147	0.758403476	-1.032107909	0.953810249	-0.557196304	0.993273068	1.219162633	0.969596048	0.185244562	0.170819708	1.14595234	1.061312526	-0.265717427	0.04880492	1.342449498	1.217257212	0.157211389	1.208004641	1.043621677	1.511185646	1.423279167	1.20718757	-0.537057203	0.231511423	0.341732357
PRMT7	219408_at	0.127213682	0.316634669	0.262474291	0.582257125	0.323437633	0.011275497	0.881083901	0.086118234	0.228455717	0.343033099	0.689758692	-0.019751639	0.264107492	0.105984551	0.250228401	0.120137577	0.004743565	0.426312638	0.256760087	0.332690979	0.341944315	0.43937601	0.208316729	1.113505015	0.688942312	0.302753505	0.330241948	0.602397396	0.804608386	0.810866945	0.119321911	0.007071754	1.056896656	0.814134309	0.121497811	0.507415723	0.284790919	0.67424613	0.740923762	1.012263441	-0.004781548	0.74745675	0.866115831
SLC45A4	225598_at	0.69242086	0.892183574	0.740591374	0.498646086	0.971652068	0.382980158	0.658673071	-0.560583881	0.616761652	0.560153612	-2.847506381	0.383523597	0.680718265	0.138583698	0.075716217	0.299428251	-0.432669512	0.426796964	0.444488229	0.172875852	-0.054646896	0.175053153	0.402575172	0.455917659	0.94552463	0.276838584	0.744675551	0.634179125	0.854080889	0.858706896	0.265137044	1.585791331	1.076704247	0.534026232	1.19264212	0.664389267	0.507354523	0.910418228	0.858163181	0.782232495	-0.609570847	0.436867233	-0.115336754
LY6G5C	219860_at	0.343315714	0.759986008	-0.152279957	0.332429076	0.904500822	0.037957217	1.662180474	0.326713935	0.474494295	0.170496965	1.31082782	0.65738208	0.052924991	-0.329997976	0.318549389	0.523755038	0.056191867	-0.378169139	0.492729476	-0.392048493	0.579274876	-0.180583758	0.979616021	0.122869349	0.394480448	0.384411043	-0.060562831	1.765871916	0.378967665	0.347669398	0.785296682	0.679285513	0.086400491	0.348486823	0.388764847	0.257042248	0.151445168	0.77549873	-0.088595414	1.097730926	0.687592595	0.739574829	0.340593942
PTPN20B	215172_at	-0.537521565	0.53150543	0.085169545	1.582024926	0.99172003	0.27731161	-0.090914946	-0.251759241	0.723374724	0.935384386	-0.635226243	1.145215262	0.045435422	1.146575722	-0.167118085	0.670848582	-0.375861102	0.351338178	-0.124933677	1.002334123	-0.381849319	0.913611035	-1.562459036	1.65659636	1.258432451	1.455200001	-0.009539552	-0.429747708	1.593182741	0.529871709	-0.909286023	-0.853114643	1.455745471	1.515347317	-0.079484226	0.850743746	0.619682977	1.430162572	2.144026949	-0.493704644	-0.19841576	0.088980369	0.215532114
ZNF252P	1558722_at	-0.680106963	-0.142871342	0.674955024	-0.294190252	1.007529866	-0.726645725	-0.296368118	-0.093611627	0.792527555	-0.953894995	-0.026661119	0.136087151	1.270704148	-0.006522199	0.453421598	-0.215808795	0.211475526	0.801507841	1.774191962	1.023042819	-0.46292655	1.480535796	-0.921780292	1.688462378	0.21827888	1.964700374	1.222805674	-0.771006381	1.284584075	0.512205847	-0.449862344	-0.885266517	2.195760282	1.067404329	-1.494668375	0.795248947	1.339286779	1.640018831	1.587764569	1.757863009	-0.357057822	0.075125402	-0.098783221
HELQ	241784_x_at	0.476341556	0.409119888	0.503556855	0.540025582	0.350061544	0.453480283	0.43987235	0.424904034	0.41020801	0.568602744	0.590102313	0.410207033	0.369112209	0.528866729	0.346251406	0.337270368	0.399866483	0.382719814	0.399866155	0.323662556	0.477430106	0.378365904	0.486411852	0.42735376	0.561797694	0.341079894	0.325567978	0.183774358	0.425447918	0.350604851	0.473620583	1.09725817	0.369656541	0.522063887	0.282566484	0.364758094	0.188400925	0.382720367	0.759110911	0.19357218	0.07981158	0.328289837	0.431708209
SYCE1	1554675_a_at	-0.128367174	0.630129861	0.008254094	-0.004809079	1.021217034	0.228428133	0.424107609	-0.254375832	-0.093259299	1.009514868	-0.135988783	0.024854384	0.023767037	0.092894111	-0.304452138	-0.489517641	-0.048625626	0.104324984	1.545933438	0.868265747	0.22815596	1.21852986	-0.211646711	1.53287014	0.691636803	0.74116873	-0.207564402	0.281498974	1.087350341	1.240029732	-0.110132821	0.4511937	1.492045597	0.378658327	0.55038721	-0.253830865	0.780359574	0.787979933	0.944196753	1.73099846	-0.216273749	0.385734841	0.041729547
ALS2CL	243276_at	0.796347815	0.445266599	0.883436734	0.405804089	0.939773081	0.478469168	0.402265615	0.467310682	0.899494149	0.279796348	-0.723369463	0.412879165	0.050096955	0.45615219	-0.598722114	0.318986617	0.339399099	0.774846843	0.317353971	0.353006146	0.451253531	0.396278539	0.464317796	0.440095892	0.407164658	0.52446302	0.63659242	0.69401659	0.591685735	0.418322632	0.768043363	-0.820455319	0.761511576	0.124939761	0.404987023	0.349740624	0.473842593	0.333683167	0.380493191	0.661902981	0.292315536	1.24268274	0.382942874
NHS	242800_at	1.230958601	0.53015836	0.458852746	1.077462463	-0.084913445	0.424017071	-0.065046601	0.198944305	0.991461656	0.270521766	-1.168909161	1.071746883	0.513828767	0.485796419	-0.040279765	0.075385993	0.539683621	2.460556744	0.818371219	0.390542669	0.00190411	0.035379405	1.512912086	0.274331923	0.226976898	0.465929029	0.709509185	0.83959903	-0.23351093	0.451232216	1.218712053	0.595141175	-0.032387435	-0.26290319	0.852934088	0.694540234	-0.001906396	0.128729312	-0.075659875	0.135804734	-0.228339356	0.442796818	0.116209432
SLC25A34	232245_at	0.877665969	0.370912056	0.349411593	0.37472224	1.053205891	0.39458932	0.603876452	0.966932518	0.272119724	0.368734942	0.492020927	0.341790643	0.300423774	0.374721684	0.410374213	0.301512262	0.27810694	0.269670066	-0.100188795	-0.04603022	1.535737513	0.151555183	1.100560787	0.012211799	0.084876301	0.328183313	0.26449992	1.074162053	0.266131671	0.082970669	0.706752438	1.853094869	-0.152170616	0.300151612	0.462084367	0.11100366	0.372272033	-0.271375377	-0.027524667	0.352677971	0.254157541	0.527946099	0.395133451
USP49	220667_at	0.330405461	0.957996219	0.14724417	0.269986686	0.167111634	1.265531472	-0.076195496	0.580788426	0.466210499	0.334759783	0.130642566	-0.009789944	0.842601812	0.451241713	0.284955284	0.155409499	0.359798101	0.291214779	0.675770776	1.049440487	0.226986143	0.357620915	0.617801928	0.281145099	0.265631683	0.232701152	-0.026390341	0.162484883	0.095806705	0.670326964	0.265088303	0.123050851	0.19378297	-0.026118688	1.207562243	0.545680394	0.245492255	1.041547893	0.463216792	1.112036507	0.466211334	0.148877892	0.681213737
CEP68	1559159_at	0.603232798	0.759450054	0.555605624	0.749380057	0.686239821	-0.056744323	-0.202620479	-0.350672787	0.221398639	0.495458685	0.490287417	0.550705765	1.007927573	0.761354725	-0.187923198	0.559144056	0.216499814	-0.071985254	0.861508714	0.762443305	-0.340330766	0.284266201	-0.69630939	0.916756137	0.874027323	0.954584948	0.427420809	0.089130651	0.736316004	0.101376705	0.40102137	-1.40900401	0.614391073	0.459262263	0.476407612	0.246164709	0.440483233	0.902876324	0.84953376	0.728696971	0.676715495	1.008200372	0.873482974
STK4	243981_at	0.262153492	0.249634775	0.240108521	0.684266683	1.367105037	0.966492043	1.558702386	1.011941904	0.117367241	0.842389408	1.589183896	0.558258032	0.172070008	0.038713175	0.70903331	0.945264217	-0.137370239	-0.124851716	-1.073585267	-0.023337517	1.025549843	0.11981604	0.707400482	-0.222011167	0.51852396	0.180506899	1.247357369	0.893554583	-0.05626887	0.434971792	0.431434902	1.270325246	-0.070148357	0.651335827	0.921041935	0.350604172	-0.448445002	0.006600213	-0.170301901	-0.020343579	0.274128763	-0.190712403	0.210716021
FBXL6	219189_at	-0.444981768	0.67548256	0.364680112	0.646361118	0.919061014	-0.25338488	0.710589183	0.611797586	-0.097983859	0.007612459	0.137974421	0.315147446	-0.322784697	-0.376944046	0.861637023	-0.390822799	-0.068862964	-0.721492408	0.3589658	0.692356222	0.655342852	0.450137334	0.540221038	0.465922553	0.406592178	0.705691059	1.210813131	0.673032708	0.524979567	0.761209945	0.384820475	1.831377236	0.359509813	0.723381801	0.660240912	0.427548249	0.5143659	0.578322774	0.714672382	0.606355427	0.112665041	0.780806956	0.272419323
ZNF771	219782_s_at	0.943306321	0.075130195	0.343202789	0.383210257	0.412330413	1.16837863	-0.388896002	0.998553406	0.262372658	0.416684765	-1.104392645	0.374499797	0.462950856	0.064514959	1.936129644	0.003553307	-0.022573671	-0.374199538	1.122384482	0.340209143	0.005729668	0.428659867	0.290950072	0.584876994	0.401988529	0.364702969	0.379944839	1.146878451	0.154599021	0.237061686	0.379127966	2.022043654	0.817570296	-0.090340703	1.540686799	-0.256627822	0.384297973	0.4210397	0.411241504	0.788178026	0.059889197	0.348918811	-0.261254641
C17orf85	228983_at	0.372904193	0.564501774	0.436588294	0.344327102	0.771067383	1.844993016	0.921024487	0.218319307	0.386239714	0.482582741	0.143204138	-0.020905873	0.187565578	0.233559368	0.345144151	0.665471362	0.296700083	-0.079690493	0.190559869	0.113267492	0.671730871	0.21478158	0.529121688	0.063735411	0.395220555	0.339156317	0.422437332	0.651591437	0.339972538	0.378346481	0.737864459	0.431373923	0.443119978	0.413727298	1.100919939	0.41236662	-0.460981184	0.41780975	0.387872137	0.552526989	0.110818098	0.358752503	0.646148092
CCDC186	229399_at	0.771493737	0.665897626	0.949483088	1.094270735	-0.03844133	0.215752515	-0.359312815	0.189897411	0.529819548	0.727404607	-1.618576629	0.48681846	1.004458461	-0.065657576	-0.819254556	0.491173677	0.376324505	1.045009678	0.816672362	0.666441846	-0.315223355	0.535262485	0.442186065	0.973433329	0.74291743	0.674878665	0.196974092	0.34720324	0.973977459	1.096447475	0.961730813	-0.001871957	1.118492626	1.127201397	0.32924027	1.043377614	0.111244094	0.40653384	0.18799205	0.383944558	-0.397413138	0.163499376	-0.256982489
SMCHD1	241620_at	1.054697776	0.679667545	0.899023463	0.946923656	0.193053087	0.806219363	-1.051787671	0.404789794	0.33620648	0.968152257	-1.154661864	0.483714672	0.593937329	-0.351259298	-0.056785889	0.828536374	0.418125383	1.163287272	0.678851111	0.572709454	-0.308257655	-0.157211363	0.184344286	0.336750346	0.773015803	0.543588629	0.735459529	0.795333243	0.120659161	1.155665958	0.356346337	1.219953567	0.867453785	0.070310321	0.743623107	0.746617614	0.243401719	-0.089716393	-0.100875271	0.007715352	0.82472672	0.347909618	0.141343323
FAM66D	222194_at	1.146614951	0.394649241	0.326337497	0.437649085	0.348654513	0.412611372	0.259931321	0.436832595	0.731849856	0.400636073	0.45697222	0.466224493	0.28524193	0.456427372	0.305926525	0.291229988	0.481466971	0.380224417	0.247685242	0.744368484	0.48772599	0.376686903	1.120216026	0.543790035	0.456428003	0.298033482	0.323617252	0.24060864	0.419959073	0.380768341	0.406351954	0.133977994	0.299394489	0.363351199	0.38267345	0.28986916	0.364983612	0.391655775	0.390294143	0.323616445	0.229451091	0.341307322	0.3870283
LPCAT4	215409_at	1.073727912	2.088868461	0.261615058	0.222152914	0.767008513	-0.366247038	0.457566977	0.893016078	0.60670819	-0.352638957	-0.414146574	0.171804154	0.583030882	0.738704119	0.402048034	0.294818456	-0.487083314	0.022390683	0.413478944	0.282844355	0.190038931	0.054777504	0.712033999	0.027562026	0.475801589	0.471174972	0.401232442	0.965137812	0.313052396	0.187588761	1.668115765	1.330355319	0.682640532	0.375376461	1.399497503	0.191944624	-0.050002732	0.097234433	0.084714556	0.171532486	0.314686666	0.517170051	-0.281606895
RGS12	214362_at	0.681207889	0.406602953	0.624598229	0.501040104	0.352171273	0.513559872	0.340195923	0.801227788	0.848039065	0.431912486	0.325499707	0.385373604	-0.142607904	0.39707634	0.904374882	0.014698642	0.267259517	0.367139657	0.330127305	-0.175266519	0.763398316	0.576155432	1.069846017	0.527711647	0.413950596	0.705973037	0.491515838	0.330398691	0.494507981	0.474096039	0.260455087	0.362472582	0.554382857	0.378570662	0.153225289	0.468926187	0.388911613	0.703252051	0.335569463	0.50321764	-0.548390932	0.341013835	0.024768022
MIR34A	235571_at	0.910350681	0.56335282	0.841222964	0.798222093	1.028738093	0.132529465	0.995261847	0.657517817	-0.275158842	0.304532653	-0.028585717	0.360867432	0.067484114	1.05676968	-0.264816831	0.24710783	0.078371552	0.624042484	-0.331494768	0.294735425	0.71766401	0.390533094	0.41529983	0.260987333	0.523617154	0.446597354	0.341817964	0.303715296	0.155662979	0.647719467	0.173081753	1.35363427	0.772639892	0.645816	0.355152293	0.236765427	0.188593862	0.531510321	0.591383668	-0.276519444	0.253639227	0.476536189	0.369849141
C21orf37	240801_at	0.541835359	-0.50596315	0.074816137	1.226578012	0.081076155	0.125709681	0.861889955	0.594633485	0.194837084	1.213787723	3.674073599	0.148841587	1.05620935	0.355136277	-0.440917828	0.639811904	0.773167845	0.032088003	-0.636597886	0.275667436	0.539658114	1.314757074	-0.27082115	0.770173692	0.318395518	0.873320197	0.011949272	0.142855296	-0.250409905	0.526049876	0.2179708	0.073179548	0.046239868	1.620387938	0.314312761	-0.582711331	0.210893906	0.857807782	-0.344575187	-0.119774894	1.158812159	-0.590603633	0.790040832
CEP152	239413_at	0.544266468	0.036424137	0.704837357	-0.014741205	0.681160113	-0.48938044	0.853705882	0.54916494	0.244351032	0.458809289	1.596963281	0.513239781	0.515689848	-0.127958692	0.646324801	1.01536761	0.06173473	1.831289183	-0.182388366	0.440847406	1.450544106	0.070715478	0.304769652	0.228021703	0.292794115	-0.339151025	0.200534108	0.20080627	-0.338335213	-0.136667767	0.672452136	0.963051463	0.468062758	0.598425142	0.482214184	0.482487229	-0.263219544	-0.188648237	0.411181509	-0.289618094	1.630983179	0.214686601	0.91058708
ZFP69B	207219_at	-0.82453314	0.590948407	0.661163283	0.000370292	-0.147410298	0.907464328	0.173460846	-0.156391434	1.027485593	0.549308686	-1.206095597	-0.529517069	-0.048618255	0.194416791	-0.207011751	0.199588427	0.296747885	1.280861793	1.519270801	1.705697649	-0.64055606	1.140429881	-0.175169708	1.986561477	0.755873926	1.035921637	0.010985023	-0.388811753	2.00887788	1.290386773	-0.505022066	-0.427803574	0.908825663	0.235512753	-0.299545775	1.416123188	0.845957017	0.879160654	0.254562964	0.739000811	-0.292468671	0.714779452	0.423299662
BCAT1	214452_at	-0.308961939	0.010004513	0.972073688	0.373876575	0.571189633	0.685494021	0.079130532	-1.379350272	0.716247918	0.129752517	-1.549991991	-0.028370944	0.761697936	1.291584699	-1.650143927	-0.559345469	0.221468925	1.365611471	1.229806187	1.281786663	-0.87586181	1.650013933	-1.34505768	2.085734544	0.82130008	1.374319503	0.523017995	-2.066541996	1.564283726	1.413509598	-0.810816244	-1.483754121	1.80868085	1.591500673	-2.434497499	1.546322823	1.509037042	1.880801955	1.851136319	1.624158929	0.293862718	-0.051230076	1.215924998
VTA1	237059_at	0.450941159	0.771540811	0.739697692	-0.074590992	0.88638954	0.986543457	-0.11759212	0.23974801	0.635734521	0.640361238	0.10258141	-0.130928357	0.89346605	0.770450958	-0.27462501	0.048150933	-0.505684959	0.431073374	0.315952211	0.483871691	-0.966989382	0.36820591	0.093873695	0.709761045	0.499656721	0.681456462	1.540380508	0.249818118	0.87114878	0.444952821	0.053866346	0.654498783	1.063834793	0.568785126	0.224235173	1.199913269	0.383718004	0.65995679	0.587563162	0.33990164	-0.237611976	0.42100468	0.190760481
RMDN2	1560042_at	0.667042649	0.86408295	0.005976232	0.951172233	0.213630971	-0.395997586	-0.087101699	0.54484421	0.286024264	1.018939415	-0.80504759	0.694801672	0.380734102	0.533685237	-0.548676511	1.048604277	-0.385927466	0.706504649	1.297626948	0.656700278	0.66568119	0.084085088	0.37774124	0.290378869	0.499394459	0.524159986	0.391349256	1.669662999	1.317765634	0.827885184	0.973489978	-1.258859338	0.538584647	-0.031036734	1.020299931	1.088067153	0.082996003	0.267790217	-0.213925444	0.892114935	0.204922591	0.81672855	-0.803686183
PI4K2A	215134_at	0.457172952	1.141916006	0.549432308	0.342866916	0.064179401	0.889082619	0.221757331	0.539091	0.388045123	0.151269802	-0.626823394	-0.024544356	0.920925203	0.420430121	0.432950537	0.382601853	0.120244033	0.12786396	0.726607255	0.438393677	-0.631177352	0.486293009	-0.127144707	1.361273043	0.102281604	0.455811319	0.289525595	0.440843155	0.831657902	0.408455794	-0.193823293	-0.332062944	1.154435121	0.317284269	0.469418822	0.47649544	0.604680354	0.82675982	0.541268306	1.482110488	0.638156433	0.435128658	0.164332421
GFRA1	230163_at	0.567377123	0.141181376	0.291682763	-0.052865526	0.307468046	0.880083327	0.345841549	0.432931836	0.468040021	-0.376186035	0.008640917	0.382854583	0.315088306	1.188707283	-0.659772281	0.29168347	1.779013653	0.355095108	0.48681918	0.469400587	1.206397795	1.144346758	0.617182235	0.415242059	0.354006927	0.339582328	0.298215587	0.610921976	0.283790472	0.35482235	0.409255147	0.674243056	-0.128525035	0.337405454	0.330329042	0.334139751	1.090187063	0.374419113	-1.085968415	0.230720839	0.204866015	0.424767763	1.421128701
INPP4A	235695_at	-0.008756702	0.871393978	0.746473582	0.476223955	1.017269734	0.659657361	0.795734121	-0.755280352	0.594068654	0.706196158	-0.974909104	0.131673897	0.456085305	0.157257187	-0.463528679	0.108814539	-0.495643003	0.546440132	0.778044613	0.76171589	-0.690233907	0.588896843	-0.160618735	1.178658557	0.565219881	0.614751205	0.514598997	0.513782085	0.960933337	0.880918532	-0.25070259	0.212379706	0.775323669	0.664011817	0.494458417	0.897249876	0.862141414	1.004479388	1.032782241	0.879830821	-0.609131496	0.714088544	0.106908403
PENK	213791_at	-0.319256103	1.029818946	-0.409339637	-0.332319289	0.170350822	0.518982532	0.437879681	-2.512285225	-0.487175827	2.50435809	-2.163927477	-1.200496628	1.4399569	-0.192704601	-1.930144321	-0.898947294	0.284656974	-0.05689829	1.083161958	0.84339266	-0.712793218	2.220499075	-0.897042195	0.011956569	1.049958717	0.938102154	0.404678637	0.728814844	2.721265465	1.948887489	-0.581885522	-1.151508013	1.966034004	1.532490671	-0.440637998	3.150998754	2.622200856	3.885274862	2.337525942	1.24264427	-2.011790955	-0.74272972	-0.18481179
STXBP5L	215518_at	0.499227994	0.967064184	0.518822642	0.432822078	0.480993938	0.180261566	0.323687571	-2.068831943	1.250377346	1.026121355	-2.836038237	0.285857536	0.252110907	0.64972995	-0.543671359	0.172097794	0.206933234	0.555019705	0.802681851	1.136616453	-0.669680252	0.856568971	-0.096792242	1.744611921	0.536513693	1.076197453	0.489431235	0.135628376	1.490145474	1.426189223	-0.150406673	-0.304082509	1.763390582	0.9921021	0.637754624	0.786080747	0.940935883	0.835885117	1.159204904	1.012785616	-1.390075517	0.250478735	0.0322092
JPH1	1553533_at	-0.180557434	0.396411939	0.503096	0.304423076	0.23720049	1.341336132	-0.575728104	-0.267919612	1.185662778	0.419271793	-0.502790393	-0.079589764	1.21505436	0.310682371	-0.662001025	0.214612006	0.276662693	0.794846022	1.187566338	1.080066822	-0.197975738	1.127420656	0.136776091	1.268669613	0.409747404	0.7728016	0.357494239	-0.384401965	1.568584602	0.295169464	-0.283160075	0.494255228	1.140756606	0.681086691	-0.626349116	0.352867429	0.925480942	1.202536706	1.308676922	0.98780617	-0.77140748	-0.399099367	0.274758072
TERF2	1555185_x_at	0.31750367	0.570064265	0.284028297	0.397789274	0.160742228	0.509100706	0.102772468	0.282666941	0.379827427	0.454942319	-0.126382785	0.377649522	0.629937265	0.613335603	0.26280055	0.137880805	0.419562406	0.032556367	0.491955377	0.949449172	-0.283416058	0.912435725	-0.185439635	0.626672472	0.739616216	0.843850901	0.139514157	0.248920232	0.808471877	0.325395395	0.301446823	-0.673088221	1.033816665	0.760572857	0.269603886	0.595374662	1.084437616	0.703964817	0.719477076	0.735806876	-0.007177545	0.296003897	0.589931137
MIAT	237322_at	0.82914204	0.465814754	1.331813257	-0.295132638	0.076087834	0.055947354	0.977193671	-0.893330879	-0.560212843	0.573043774	-2.9149027	0.683538097	0.18467664	-0.119048095	-1.769944092	-0.067882271	-0.083394402	0.921402891	0.85282002	0.673197017	0.739329935	0.324293214	2.145831008	-0.373241099	0.452207325	1.016929135	-0.021887815	0.927934824	1.147835937	1.225671524	1.732154127	0.535480684	0.406212395	1.174779668	1.76154685	1.067277447	0.268773677	0.589645574	1.136677672	0.566239909	-0.270638781	1.119805219	-0.774125656
AK093205	1561417_x_at	0.748896638	0.102255263	0.484361003	0.371960698	0.84142942	0.075038847	0.331953611	0.475652404	0.671059805	0.352366108	0.365973435	0.585058389	0.378219947	0.430201332	0.051634095	0.272624276	0.336853383	-0.111115026	0.678136374	1.647554071	0.328144471	-0.100228849	1.191149743	0.322428681	0.374138408	0.495247141	-0.112475041	0.548590208	0.371688435	0.115045232	0.389651719	0.036047929	0.167028241	0.321884236	0.861840738	0.419044138	0.193426591	0.556754975	0.349915752	0.126204932	0.712701068	0.751074265	0.306371444
ATP1A1-AS1	236623_at	0.436041983	0.025631977	0.092308667	0.720444136	0.244171865	-0.117250537	1.385047409	0.958035876	0.6216515	0.604778451	2.574094894	0.587631229	0.511156493	0.214778472	-0.128680863	0.010934911	-0.162427911	0.32255282	-0.594883214	0.579739736	1.011106288	0.425155157	0.178311172	0.209608326	0.145379561	0.356027714	0.338610734	0.84019314	-0.146099338	0.035972226	0.224033357	1.210868228	0.146196015	0.194639937	0.447471711	0.490745297	0.219677685	0.167152236	0.360654528	0.781135244	0.430326706	0.315205425	0.545720619
COL5A2	221730_at	-0.030053983	1.433598166	0.196378662	0.868603488	1.095036594	-1.342660509	0.134055431	-0.611106897	0.839755178	-0.110339873	-2.890681702	-0.477750846	0.052680341	0.027097702	2.295515743	-1.023965696	-0.860944709	1.921029135	0.624752803	0.576852868	-0.638049008	1.371819946	0.745045821	1.437953326	0.487586676	0.625567977	0.615771842	0.183044094	1.731608035	1.939263068	0.488403126	0.517896385	0.957870556	0.653872193	0.281836624	1.194101996	0.578486058	0.76028585	0.705582427	0.411654672	-0.832639888	0.562429227	0.306602893
EPG5	236108_at	-0.213292409	0.025660748	0.37755702	0.05695761	0.707409936	0.213446953	0.089070974	-0.709704489	0.823075701	0.160921608	0.477437359	0.084172871	0.839404164	0.150850916	-0.246767395	0.105673519	0.56235019	0.497305273	1.761740608	1.26913898	-0.151785968	1.16190838	-0.253299328	1.482236079	0.42137348	1.137142805	-0.265273821	-0.330320086	1.409569887	0.186503347	-0.412238387	-1.231616149	0.843487777	0.77517649	-0.248129194	1.110744081	0.866076097	0.657060433	1.243282645	1.312139458	0.38381763	0.204194817	0.468184781
RP11-981G7.6	1556580_a_at	-0.007230177	0.293229563	0.954294894	-0.337899162	0.939054121	1.158139677	0.512857741	-2.180664697	0.957833196	0.268463139	-1.177227504	0.18790403	0.860673872	0.384672519	0.210765886	0.356097711	-0.047781496	1.15460103	0.543613274	0.720513743	-0.078263126	0.17212033	-0.53711697	0.501156515	0.191714871	0.62798021	0.917826834	0.336501633	1.381578859	0.350381714	0.187361481	-0.01510315	0.302210475	0.893876286	0.983687179	1.099626666	0.220563615	0.82093883	1.051726589	1.187260245	0.069790004	0.985593474	0.375964351
TRMT10A	231877_at	0.338711927	0.3120408	-0.251865918	0.717552504	0.21705721	0.52404953	0.543643461	0.572765228	0.295711036	0.820971497	1.395490608	0.450567068	0.561334936	0.556707995	0.1490192	0.84709887	0.383890162	0.346875671	-0.256764593	0.465263308	0.436959633	0.275843806	0.644070847	0.352047622	0.391510057	0.496561236	0.218691783	0.110645206	0.482681344	0.337622273	-0.012912604	0.709441515	0.61930454	0.709387165	0.287273697	0.257065065	0.335990134	0.335446325	0.316394745	0.29190126	0.165348961	0.27938274	0.722177981
SPTBN4	224551_s_at	-0.712593807	0.739900713	0.862913932	-0.064591489	0.541227065	0.228519995	0.000180758	-0.06132653	0.398616993	-0.017508393	-1.064763436	-0.02567378	-0.095345583	0.177626609	0.148778864	-0.005533306	-0.711777297	0.348267665	0.944562307	0.759767305	-0.691638193	0.853661733	0.00181449	1.181608916	0.946466548	1.035732776	0.64138085	0.23396326	1.249103059	0.537143663	0.352624078	0.378792699	1.044442663	1.015322003	0.235051071	0.936940532	0.922788433	1.086082761	1.162285586	1.314964741	-0.46983075	0.971504928	0.396712124
KY	244572_at	0.082844263	0.381398562	0.749624709	0.28042901	0.977147941	-0.323483798	1.068046276	-0.721647635	0.357721346	0.566192944	-0.939099928	0.592590507	0.855494074	0.535439177	0.479919661	0.553674372	-0.244286017	0.907475326	0.375957236	0.586877321	0.645661637	-0.173526666	0.061616127	0.234708053	0.813853496	0.340847761	0.49325556	0.489444698	0.488083987	0.506862187	0.106250484	-0.415400719	0.641035817	0.798069184	0.894956023	1.026951933	0.248586082	0.550952463	1.106148352	0.315538408	0.277164111	0.654915748	0.49243816
ARHGAP20	1555020_a_at	0.10647563	0.322567356	0.421902973	0.228945488	-0.27862447	0.20826116	0.0993989	-0.18337069	0.497835516	0.120626915	0.230305954	0.097221216	0.640443981	0.506815584	0.054765975	0.013126479	0.820067424	0.130152791	1.224219118	0.869327224	-0.291960489	1.536380056	0.130697648	1.373903406	0.494568909	0.814079579	0.069190981	-0.544521005	2.454905823	0.586012593	0.097494837	-1.569173339	1.054936946	0.762370249	-0.314277534	0.329371288	1.371454037	0.714470703	1.7927508	0.283376704	-0.00157003	0.068374331	0.372915222
CEP76	219311_at	0.047359419	0.989017482	0.705703178	0.03511219	0.965884517	0.666513017	0.560371797	-1.015952322	0.04354903	-0.036192097	0.559554953	-0.072661926	0.56826428	0.220449576	-0.10559177	0.574252674	-0.310524595	1.087809522	0.993372134	0.925877847	-0.363324157	0.724210106	-1.037724477	1.129721991	0.133632568	0.767754195	0.765578451	-0.000812423	0.858382586	0.58350522	-0.424558394	-0.348230499	1.038277434	0.865731509	-0.104775876	0.91444719	0.686107926	1.026847075	1.175442971	0.716862044	-0.094433228	0.793882569	0.501042244
[truncated: 20,918 more rows]
