# Supplementary material for: Integrated bioinformatic analysis and experimental validation for exploring the key molecular of brain inflammaging
Source: Front Immunol. 2023 Jul 10;14:1213351. doi: 10.3389/fimmu.2023.1213351 (PMC10363601; doi:10.3389/fimmu.2023.1213351)
Supplement: Supplementary file 8 [file DataSheet_8.zip › SG Gene expression.txt]

Gene.Symbol	id	GSM300167	GSM300176	GSM300180	GSM300188	GSM300191	GSM300195	GSM300199	GSM300201	GSM300203	GSM300207	GSM300211	GSM300213	GSM300217	GSM300221	GSM300225	GSM300229	GSM300233	GSM300237	GSM300241	GSM300245	GSM300247	GSM300250	GSM300251	GSM300254	GSM300260	GSM300264	GSM300266	GSM300270	GSM300274	GSM300278	GSM300282	GSM300284	GSM300288	GSM300292	GSM300296	GSM300299	GSM300303	GSM300307	GSM300311	GSM300315	GSM300319	GSM300323	GSM300327	GSM300331	GSM300335	GSM300341	GSM318840	GSM350078
XIST	214218_s_at	7.552331955	-1.435472062	-1.548903174	6.987583615	6.891006382	6.772492339	7.338040869	6.911338174	7.10877283	1.753168496	-1.752757659	-0.907107918	-1.355750823	6.575325947	6.665214456	7.532533908	6.434073225	-1.319366089	6.674044071	6.617595291	-1.048362137	-0.637711017	7.183947952	-1.333544538	-1.723597957	-0.704325164	-0.698973855	-0.715292928	6.648629089	-0.620053941	-1.261847637	7.433281473	3.87545257	6.628831908	6.317163671	6.237441347	-1.425574163	-1.540074655	-1.461154756	-0.79474831	-1.42028988	7.205083088	-0.922892388	6.472864155	-1.211553826	6.733433795	7.442645557	-1.474797987
RAE1	211318_s_at	2.103823909	2.539891948	2.693719554	2.308748497	2.282532324	2.609982953	2.346738519	2.493342548	2.459098134	3.089390351	2.918441766	1.574926528	2.417097999	3.381261081	3.067987819	2.343260418	3.040432378	3.098486934	3.505929283	2.754180301	2.713515467	1.803125217	2.279589054	3.179547038	3.302340987	2.927804448	2.914161374	2.702547841	2.709769998	3.366814151	3.230376268	1.741861934	2.47675547	2.981845166	3.209509357	3.139150207	2.915766014	2.991208607	3.426205368	3.072001497	3.139350794	3.269167981	2.539624692	2.799927121	2.801265602	3.085912214	-0.726432789	-0.474155625
LTK	207106_s_at	1.71098245	1.55688865	1.318522376	0.962177187	2.64999936	1.763150166	1.374970458	1.572671429	2.087124702	1.416436866	2.030944919	2.227843453	1.168975524	1.822006029	2.284291938	2.246569982	2.19413554	1.222213392	1.073202586	1.753787086	1.80595421	2.994840182	1.189308037	1.800872448	1.832707119	1.782412339	1.776527299	1.910558185	1.688511033	2.309973787	1.832975055	2.060371867	1.479306006	2.470489751	1.838058249	1.734792847	1.885677438	1.740678709	0.708028012	1.819064823	1.316315379	1.787763427	1.74683157	1.765826523	1.729175108	1.835650462	1.441317369	1.727570376
SLN	205374_at	1.44739744	0.700465021	0.476278401	-0.183173854	-0.138228693	-0.149733212	4.431917619	0.483500884	0.214905391	3.019647657	1.773244831	-0.285635071	0.733103529	1.636270094	0.538076924	1.059753072	0.047969109	4.416936526	0.663011998	-0.063054495	0.837973104	-0.071079729	-0.117094062	3.706655091	2.907554525	1.242740047	0.726415434	3.196215317	2.92574683	5.556329778	4.858622404	0.030579744	0.014528406	3.580114604	2.291442778	1.440709497	4.036781648	3.180966228	3.892584781	2.897389722	4.168070749	3.866904319	-0.117362178	0.020146573	0.606831064	0.070441127	-0.066263961	0.92545504
KNDC1	230558_at	1.442681067	1.90978205	1.384628593	1.043264703	1.681314997	1.702180999	1.956866379	0.980396294	1.337811492	1.576979665	1.732412659	1.495384592	1.655632554	1.478797274	1.683990128	1.529092245	1.622459197	1.796084497	1.335939157	1.707799522	1.770400719	1.676232469	1.359748858	1.580457777	1.679709336	1.450974457	1.751139368	1.589821098	2.054781115	2.566825381	1.444019352	1.458465581	1.754349608	1.280293591	1.569756906	1.041927784	1.797420777	1.917540522	1.564137951	1.530698388	2.250810749	1.258088916	1.44722931	1.509830707	1.476925272	1.513843721	1.427433307	2.629159701
LOC101927151	1569478_s_at	1.643679501	1.446781064	1.286265151	2.363057143	2.514477126	1.696649734	2.332291891	1.36117196	2.23170166	1.427519287	1.308470154	1.83228596	1.708955865	1.761123376	1.620405112	2.477291089	1.68059806	1.823189943	1.697988518	1.848336781	1.294023581	1.590174908	1.914683837	1.484770252	1.730090812	1.656253437	1.188083737	1.270213758	1.677120765	1.972202054	1.959895764	1.517942682	1.823725071	1.544694826	1.197714007	1.456412074	0.726332944	1.389263043	1.15009404	1.643413203	1.11284116	1.395951511	2.052726798	1.396219235	1.623080702	1.659196179	0.153081538	0.436659073
CDK5R1	204996_s_at	-0.815866236	2.034089263	-0.332179069	-0.864556016	-0.602914523	-0.626457888	-1.191204883	0.042625148	-0.846631364	2.942874914	3.304837802	-1.231332984	-0.601041812	3.187927809	1.23177854	-0.579105235	2.314991559	2.483532304	2.935384405	3.156092868	2.783160751	-1.217422448	-1.103188674	3.817149444	3.521532602	2.729656306	3.229662824	1.777263954	2.915585338	4.669754451	3.347107177	-0.982802115	-0.612813174	4.145938991	3.287716664	3.969371555	2.62505318	3.518589648	1.638149713	3.481404543	3.724250911	2.931639624	1.046115303	2.035159182	0.898440945	2.297333595	-1.341553957	-0.828706818
CDAN1	231080_at	2.253536727	1.538173297	1.284023143	1.605856693	1.435443512	1.305157365	1.419391486	1.452831665	1.516770548	1.61200975	1.424742613	1.412168717	1.371772003	1.538172452	1.067594871	1.446946441	2.106130525	1.525065088	1.209384364	1.241218867	1.480387151	2.022929866	1.954176578	1.698421508	1.910033937	1.935716317	1.579639825	1.628597055	1.639832737	1.60532175	1.582047092	1.794729971	1.430627732	2.002331062	1.709657484	0.646241381	1.484132562	1.361606903	1.199752113	1.446144992	1.517239002	1.503127658	1.174605199	1.168185024	1.427417377	1.480922407	1.171395352	1.498579713
GUSBP11	215202_at	1.419171187	1.486053285	1.40017732	1.481504687	1.662620562	1.4087374	1.435490718	1.360048001	1.39348869	1.513608683	1.573802375	1.757325114	1.387068567	1.531799891	1.451007333	1.413286015	1.458765412	1.591191432	1.41087922	1.465453329	1.467326074	2.304147402	1.64282382	1.535278363	1.566043221	1.481237347	1.506920362	1.502639885	1.50772265	1.605637032	1.554004681	1.678403912	1.414088814	1.551864782	1.529125137	1.403387878	1.514945542	1.437096249	1.467861137	1.51227114	1.520229826	1.507455558	1.379310433	1.442982073	1.438165931	1.463580975	1.304938647	1.438701486
CTXN3	236374_at	-0.745251054	1.968265745	-0.347706994	-0.114692725	0.022014207	1.167826503	0.527103174	0.572849127	-0.003133833	2.687108225	2.259601911	-0.347171658	1.533803528	3.199152488	2.027121736	0.838771091	2.762015799	-0.271729596	3.70718517	3.335590871	3.823825467	-1.612569958	-2.212362798	2.859128009	3.05201308	2.137341539	2.255320952	1.127432015	2.573676995	4.30590794	2.826756729	-0.325502287	-0.24791957	3.417186595	2.480578344	2.20475924	1.93589449	2.294647507	-0.095697958	2.818196845	1.715921258	1.762806493	-0.606404778	2.991018084	2.640290986	3.338266801	-0.516247877	0.329133932
DKFZP434A062	217219_at	1.382234296	1.460887534	1.214228216	1.477206005	1.374209146	1.651097811	1.328996863	1.293147853	1.285925341	1.359495139	1.633174734	1.383572699	1.384910303	1.485767263	1.320971675	1.365915502	1.788607039	1.459550072	1.422097123	1.587427066	1.644945117	2.243668776	1.389191111	1.527501728	1.538202208	1.784593599	1.529641666	1.75195579	1.483092101	1.604548805	1.53499208	1.440287821	1.381699783	1.507972293	1.533654442	1.378221834	1.47212349	1.281645437	1.305989601	1.463831157	1.502554653	1.547833921	1.436007432	1.388655589	1.384107458	1.644142761	1.301710256	1.376884622
FREM3	243337_at	-1.268876345	2.162145571	-1.840578877	-0.337082418	0.123597337	0.069020729	1.435276544	-1.030242769	-1.244798738	1.047097137	3.123099005	-0.933397698	0.304712421	2.625232259	2.198528822	-0.15356012	1.286265861	-0.209472424	-0.195828287	3.38179667	2.973551105	-1.143940991	-1.44677989	4.148793894	3.588593759	2.015541814	1.981565547	2.538820964	4.306633731	5.588083009	4.705247193	0.095775114	-0.815151881	4.512361414	2.877510495	3.08163158	3.91845312	2.714586162	0.575715358	3.80181274	2.487122157	1.123877653	-0.070627558	0.067684833	1.678725929	1.092040964	0.020501917	2.789931486
OGN	222722_at	-0.595083148	-0.392565425	-0.607656505	2.014900486	-0.760413522	-0.558432808	-0.753458139	0.174856479	-0.622905577	4.870205743	3.63209578	7.670401463	8.334936259	-0.164365949	1.521315776	-0.580369059	5.30252853	-0.546927717	-0.652867758	8.182980003	6.743154896	-0.33049931	-0.155537212	1.914579448	3.431717755	-0.558164282	-0.274051128	1.245763732	4.967050208	0.890756328	0.213113445	-0.422528651	3.002339596	0.035475832	1.415108117	4.315356317	0.845812215	0.073197375	0.670850214	-0.423865374	-0.52666277	2.659104592	-0.833448562	-0.710386234	-0.851372619	-0.653404092	7.319942031	-0.836123125
LINC01140	215039_at	1.22091026	1.342901952	1.932796962	1.241776618	1.70352671	1.131823549	0.435721393	1.216093983	1.193355115	2.022150815	1.262109582	0.268785652	2.3156268	2.151097533	1.423961853	1.672226859	1.568426079	1.993257777	1.240708154	2.060406006	1.434662225	0.708063426	-0.499281493	2.922375985	1.682125003	1.310531091	1.351730761	1.952861302	1.253280387	2.135045702	1.404967791	-0.460490964	1.220910569	2.468383541	1.904171613	1.907381529	1.320964515	1.541406001	0.468091857	1.536323256	2.023955768	1.085275076	1.180246223	1.181049423	0.834603384	1.272275086	0.657768402	1.671691701
NUDT22	223372_at	1.381119433	1.569725608	1.044036846	1.385934636	1.244413936	1.14944187	1.219801634	1.148638704	1.840996746	1.084968592	1.205088051	1.266618654	1.168436655	1.349818738	1.293638868	1.307282208	1.252975091	1.318518964	1.146767818	1.338047939	1.727833041	1.897445177	1.447199259	1.437032845	1.458434398	1.705093308	1.448001338	1.731311862	1.746827659	1.435962322	1.482244341	2.158549893	1.269561758	1.393158392	1.435962695	1.212310969	1.361322458	1.378444869	1.137403515	1.401987547	1.373829703	1.404127193	1.332429993	1.262606042	1.21284621	1.311295299	1.682622375	1.209635711
TSIX	231592_at	4.508613605	-0.077583731	-0.294547711	2.706291391	2.650914105	3.074138379	3.48933985	2.577076447	2.893559553	-0.509638618	-0.489305789	-0.168274817	-0.218302389	3.608924535	3.269433199	2.336838162	2.435020107	-0.086947386	2.328545369	2.981575465	-0.309261994	-0.486898809	2.905598709	0.001871836	0.02300576	-0.059392557	-0.053773853	-0.071965388	3.13299495	0.025680589	0.031031653	4.019041254	0.344572083	3.574413876	2.938503544	2.462307923	-0.25522158	-0.378015674	-0.163460346	-0.091762133	-0.081930888	3.772650975	-0.216965106	1.550579592	-0.184861872	3.524921024	3.248567928	-0.425635124
MCHR2	224408_at	-0.382748448	1.785282451	0.543158704	-0.150268735	0.119933405	-0.033092651	0.415282087	0.255300464	-0.444012204	1.299188145	2.908892552	-0.425017009	0.745944026	2.819002674	0.890407701	0.83208747	1.565643673	1.019088274	1.569925002	2.373571934	2.537565121	-0.828446506	-1.176229969	3.394986686	3.019379362	2.262548917	2.514290878	1.020157955	2.185768566	3.339073089	2.65821987	-1.061194397	0.549044944	2.728846748	2.254256004	3.063254246	2.508940478	2.659022935	1.405931003	2.963735376	3.091544979	2.321940069	0.43561366	1.291162844	0.98671761	1.53113289	-1.17087935	-0.465680848
PCBP1-AS1	1557727_at	1.238995057	1.320590674	1.097206246	1.199668325	0.982170449	0.882917751	1.237122399	0.93722528	0.83743823	1.093728774	1.195389052	1.134660714	1.431346428	1.496622538	1.223746641	1.098543932	1.303201567	1.584907004	1.266818557	1.565644258	1.28367196	1.257989568	1.329419684	1.364732717	1.41529534	1.318182617	1.851362952	1.314972743	1.364197339	1.412887184	1.455958889	1.411816697	2.011610849	1.359917379	1.372758964	1.243008202	1.256384087	1.259060083	1.21384762	1.323802035	1.890889531	1.720542811	1.625837822	1.014540974	1.195656264	1.28688233	1.10951328	1.244346282
CDX2	206387_at	1.247287969	1.329419053	0.9233148	1.240599665	1.730173132	1.582497716	1.260931709	1.201540522	1.232573886	1.206356657	1.290628054	1.782073603	0.789818877	0.960232856	1.431881525	1.316845367	1.280996566	1.295175813	1.207159889	1.288754252	1.21117166	2.147513318	1.255046855	1.378911416	1.498494956	1.141348032	1.289290328	1.316042432	1.287149677	1.22775894	1.49582014	1.260664336	1.243008019	1.406199059	1.373293068	1.276716105	1.328348209	0.871949758	1.064567452	1.353496856	1.350486271	1.326476257	1.116200182	1.263339984	1.275646401	1.296780241	1.159272859	1.504113644
DIRAS1	232854_at	-0.649468649	1.576616025	0.053589745	-0.671673784	0.019882356	-0.297137099	0.359907262	-0.852520996	-0.393713942	1.602031316	2.852180761	-0.669532352	-0.687189031	1.341995308	1.11941395	-0.63635971	1.667040105	1.506524256	1.51214318	1.633330625	2.604717687	-0.552891281	-0.000717255	3.656630795	2.985942152	2.462126154	2.881875038	0.680403849	1.774050067	3.704517	2.974974534	-0.626460917	0.306669497	3.955457559	2.768979033	4.384301427	1.294108418	3.290387245	0.609776801	2.854855421	2.601976116	2.505734714	0.314427855	1.479236926	0.629306256	1.812841433	-0.773332043	-0.424745766
ESR1	217190_x_at	1.424895437	1.374333638	0.879677461	0.731467407	0.43611972	1.122322653	0.877002023	1.087812237	0.902149312	1.100921351	1.360422152	1.067214243	1.150681456	1.048753942	1.397340404	1.047416379	1.21033961	1.232009248	1.166465763	1.58273557	1.69242077	1.567487038	1.097176035	1.58995946	1.548492112	1.334738678	1.781240642	1.597182025	1.318687454	1.479202618	1.301833323	1.436933736	1.182249634	1.444424831	1.555180739	1.181981897	1.459674233	1.196963582	0.922749317	1.566150314	1.512844496	1.265182782	1.157369089	1.176899161	1.177434305	1.236289448	1.087545531	1.181714747
PRORY	221179_at	1.198313601	1.277233875	1.086755646	1.161127287	1.245666634	1.152031319	1.185205164	1.388791843	1.188950044	1.153904798	1.209015531	1.427584184	1.16032518	1.174236443	1.214365815	1.426245966	1.21784322	1.230685061	1.168351863	1.299170968	1.246200288	1.700727873	1.437215113	1.320038659	1.33769471	1.246735932	1.221053845	1.274559027	1.287934994	1.347860591	1.454604163	1.509713879	1.169956805	1.321108527	1.307464898	0.977604956	1.255831654	1.203664624	1.133304817	1.28071246	1.317563406	1.248341735	1.007032561	1.152032293	1.039671145	1.236837538	1.071506846	1.188415864
LINC00507	1557475_at	0.444972746	2.590531554	0.436679752	0.635718457	0.151229789	0.703937716	1.555205481	-0.839687472	-0.088474074	-0.30945042	2.381059059	-0.276811934	0.415277544	2.562975768	1.177727121	0.580073493	0.010242899	-1.979079038	0.600673861	2.410754368	2.30508129	-0.149469942	-1.421287229	3.182567089	2.62129712	2.523114777	2.241945713	2.236862697	3.115149883	4.174285203	2.846019661	-0.197892334	-0.522668754	3.069670549	2.086512862	2.755059974	3.023923132	2.756665303	0.112438589	2.851905039	1.294568995	0.984840574	0.950062611	-0.458997108	1.660879662	1.032995953	-0.869917342	1.337975462
FBLN7	229247_at	0.514711189	1.803651846	0.233809053	-0.068763018	0.670144829	0.269657501	0.60379823	-0.149288573	0.957199647	0.788657984	3.018755758	0.20946472	0.091217648	1.584815627	1.253886005	0.759229906	1.329060662	0.168800929	1.837628841	1.665875529	2.510187972	0.039050917	-1.131910346	1.902636304	1.867857689	1.369991817	1.947581032	1.52489053	2.004028866	3.059686319	2.306868709	1.019265802	-0.83870218	2.827741198	3.261134358	2.399967214	1.440351508	2.223667973	0.522737051	2.631913083	1.844516699	1.876152521	0.259224874	0.759765686	1.048426207	1.298028025	0.583734245	0.505616588
AC104667.3	1557774_at	1.104964062	1.202611677	1.101754207	1.028719072	1.143488441	1.038617385	1.056809833	1.02925427	1.118340454	0.979762263	1.146699206	1.012668497	1.135730412	1.317379906	1.159807607	1.154188945	1.170776133	1.0693839	1.195389178	1.289824729	1.18976998	1.201541526	1.360452212	1.38452963	1.298385644	1.213579774	1.297048637	1.313099891	1.563771646	1.480302973	1.409141508	1.289557406	1.140813267	1.668909667	1.419575565	1.16703049	1.220267726	1.191108294	1.102557089	1.377306803	1.240801069	1.253977289	1.14937358	1.023102025	1.137067895	1.207961924	0.938563952	1.135195596
KREMEN1	234843_s_at	1.278601316	1.08865873	0.638411794	0.661417979	1.012948337	1.033547187	0.669444814	0.607110972	2.106861615	0.943926576	1.01107608	1.105780176	1.320602919	1.062707929	1.783423337	1.020171399	1.599900135	1.559771759	1.03488661	1.188712599	1.488876409	1.245963748	0.818992615	1.270041065	1.397917825	1.193795079	1.197809418	1.087588299	1.772989251	1.402733526	1.435371926	1.352171047	0.851630083	1.533019058	1.283150154	1.092671164	1.316055122	1.360999878	0.974691707	1.182560097	1.314383304	1.233390576	1.326221278	0.797322657	1.262817444	1.57287997	0.974692588	1.201554573
LINC01007	233135_at	0.062167314	1.756677769	0.136271986	0.012674646	-0.243079197	-0.130719845	-0.66603799	-0.213116968	-0.202950737	1.352981069	3.2034585	-1.387822664	0.462654407	2.857546251	2.19782816	1.267907645	1.627195074	0.516962374	1.172668769	2.704254173	2.275945299	-0.35490524	-2.002062623	3.163864834	2.670545922	1.879471623	1.284494175	1.621844174	2.855138974	3.99025167	3.290939371	-0.076411181	-0.311565552	2.956531697	2.564339558	2.287716664	2.111951805	2.419607384	0.737938076	2.763645489	2.303701036	0.988611037	0.217867595	0.139483116	0.274049185	0.692191402	-1.466742625	0.750245207
ASB2	227915_at	1.036105338	0.581044597	1.172811989	1.406896564	1.741839936	1.499728146	1.662652278	1.173880957	0.383610741	1.455586465	1.212405855	0.694207952	1.263503927	1.531831075	1.455319329	0.637492007	1.062323523	1.250127661	0.289976544	1.816479043	1.094426344	-0.130307175	0.224164652	1.226585348	1.567144903	1.305236704	2.29668822	1.936867772	1.575973495	2.068488665	1.171741525	0.142302201	0.761089666	2.297223117	1.498659207	1.326639047	1.655695561	1.499460998	-0.467925264	2.50910547	1.309717533	0.458786301	1.039048389	1.107803883	1.228725493	0.543857823	0.127856038	1.787319912
RIMS3	210991_s_at	-0.391470942	0.805440722	-0.280447487	-1.760402525	-0.834226592	-0.190559789	-0.338501207	0.015168258	-0.029241007	2.311611953	2.321511096	-1.288485429	0.50286908	2.389193865	0.784038393	-0.015329431	2.086087042	1.33005948	2.520015093	2.714505564	2.311076115	-0.875693042	-1.006780417	2.943776206	2.39695226	2.070303794	3.27871855	1.455796172	1.251941909	3.36940911	1.899086939	-0.069637399	0.498856315	3.517619253	3.287012256	3.588780826	0.768253784	2.888932908	0.489759324	2.913545667	3.020488689	1.895877723	0.479860904	0.736418882	0.661511289	1.598388218	-1.055737342	-0.565629793
TM6SF2	216736_at	1.122053768	1.202311769	1.016648283	1.225050301	1.103594655	1.629550272	1.105734658	1.080854102	1.599052323	1.00006189	1.115633775	1.118843689	1.04580898	1.028954527	1.130882186	1.152284226	1.281231943	1.134627663	1.123124505	1.255013609	1.175558836	1.343832808	1.190005924	1.230134382	1.302901335	1.217827713	1.205254869	1.209535152	1.189470174	1.30504112	1.336342009	1.163520373	1.113493214	1.206324583	1.274008977	1.060255227	1.164590259	1.069351726	0.925689358	1.18064266	1.177632286	1.189470806	1.087542476	1.067211145	1.076574555	1.137302647	0.976787839	1.081925314
ZNF638	1554248_at	1.087131493	1.161771746	1.053156529	1.061448643	1.092750174	1.079105471	1.101310539	1.058505887	1.060378992	1.053958627	1.130738959	1.055831674	1.092215017	0.940794896	1.010084457	1.089004513	1.12217791	1.130738959	1.126726507	1.461935746	1.205913316	1.100775724	1.085259777	1.216882442	1.388366067	1.149465283	1.174613188	1.171402654	1.171937407	1.480930056	1.187989327	1.08980686	1.157491394	1.303560711	1.201365997	1.156153623	1.195479892	1.519989186	1.479860283	1.172741085	1.189795025	1.245239594	1.189862124	1.076698638	1.117095036	1.126725582	1.014632949	1.133949135
MKS1	218630_at	1.48027929	1.157643307	1.035116414	1.059995764	1.080595998	1.044211192	1.092634229	1.03511571	1.271341407	1.045282196	1.092099976	1.156840748	1.095042335	1.196166678	1.105208187	1.087016182	1.107616034	1.124737855	1.114572386	1.114036	1.104137554	1.227467418	2.013191633	1.20258792	1.219441402	1.121259345	1.164331906	1.146942299	1.161655994	1.248334144	0.916334699	1.156572914	1.477604647	1.18386117	1.188141482	0.931316191	1.149617328	1.035919175	1.1386487	1.175835494	1.175233254	1.160854246	1.09076165	1.08380619	1.360963145	1.116444076	0.99605801	1.127948063
FOXP3	221333_at	1.068213615	1.665599837	0.953177911	0.980464734	1.082125328	0.998388764	1.01363841	1.032632673	1.233009724	1.347779027	1.143924551	0.904756137	-0.239987822	1.132419898	1.162115787	1.079182359	1.092826473	1.248259447	0.875328551	1.123859183	1.559658907	1.800967636	1.054837921	1.165594013	1.318083099	1.709206057	1.294808754	1.272336486	1.511504372	1.622260232	1.19635902	1.616107956	0.919470291	1.150879633	1.205455137	1.059385391	1.313803199	1.042531719	1.119311484	1.17683018	1.176762855	1.083730909	0.906627886	1.025410296	1.028888066	1.001600647	0.942477197	1.190207056
PLN	204939_s_at	0.289768259	0.038562043	-0.418372881	5.357512418	-0.082627061	2.889585488	3.71E-05	0.586186925	0.03829345	3.595855221	1.541790962	4.431071715	4.927331872	1.472500977	1.96608655	1.351579315	1.79701057	-0.295578085	0.052206361	6.336123576	3.19162313	1.175012517	-0.116068002	0.24295182	2.922224608	-0.256252479	0.006726585	0.098487743	2.794615282	0.437442955	0.362803136	0.163763417	-0.114195369	0.089391843	-0.014140689	0.969819696	0.228772154	-0.087175336	-0.037683456	-0.014675035	-0.163487168	2.689477552	-0.354434346	-0.271233296	-0.188300294	-0.082895203	5.431887006	0.017695191
PLEKHM1	216200_at	1.046419605	1.161723899	0.821698216	1.031438039	1.043209889	0.905968207	1.101529936	0.966161617	1.033578267	0.957601442	1.04615282	1.090829589	1.068089557	1.164666199	1.240911436	0.763110256	1.229942862	1.110091919	1.12025797	1.244656636	1.124537046	1.703999313	1.542413877	1.211216338	1.312875638	1.237165484	1.171087281	1.166539033	1.175635094	1.236630621	1.588427681	1.276224836	1.456805203	1.197572294	1.205063146	0.915064903	1.395541059	1.051503174	1.136576294	1.179916222	1.139719506	1.387783596	0.729401804	1.087083957	0.951180814	1.130958208	1.07986154	1.051236005
KLK4	233854_x_at	1.069650891	1.492609922	0.980832399	1.149105917	0.922779681	1.000896068	1.079014306	0.986450038	1.179871265	0.89468919	1.088646248	1.276716641	0.847604681	1.168367461	1.020694275	1.06724316	1.077409344	1.098008966	1.238193643	1.102021324	1.659278305	2.070198433	1.076607321	1.301863868	1.217057769	1.063497972	1.374363466	1.060555178	1.173718593	1.335036475	1.145361169	1.475487536	0.871949679	1.331024347	1.184152557	0.955684999	0.998221287	1.107907638	0.992336065	1.159807607	1.094464045	1.129845014	0.971201479	1.022299059	1.059752726	1.0990787	0.837706742	1.059485765
CRABP1	205350_at	-1.163041113	-0.110058563	0.311562752	0.669244061	-0.295988847	0.958974265	-0.774058894	0.78909562	-0.467741697	3.718773249	2.849848699	4.825795649	5.994350042	0.737463267	0.885137859	0.178868733	2.393716982	0.156932431	1.028799682	5.482304783	5.166623747	-0.594548889	-0.70851455	1.385946726	2.049677811	0.479032462	0.106369762	0.306746713	2.52426933	0.607444991	0.483580336	-0.245160101	0.742546355	-0.232585154	0.856243701	2.106661886	1.669256399	0.927138698	0.191710324	0.445325193	1.039701532	0.55153285	-0.064579026	-0.79706554	0.08657278	0.662022245	5.689905971	0.587917478
CCDC68	220180_at	0.990045767	1.321778278	1.185072623	0.957406948	0.67302764	0.312669355	0.715296582	0.749806949	0.48923669	1.570577565	0.986568868	1.630770759	2.250361033	2.068978232	1.370200892	1.858702799	0.768266913	0.597318062	0.72278819	1.994873229	1.340504731	0.006352606	-1.181997476	1.526971015	1.581277966	0.392927348	1.672237949	1.532856229	1.593584297	1.278438842	1.413807113	1.023219009	0.669015151	2.06764147	1.330606871	1.079132034	0.935202793	1.433336863	0.191213052	1.158320739	1.983035908	0.781911253	0.798229394	0.553443573	1.111235479	0.755158233	1.889468792	1.303854437
AA06	241552_at	1.206981855	1.166318633	0.927685627	0.950959705	0.986273668	1.03308972	1.082850257	0.92661509	1.025064879	0.873110141	0.993230019	1.052887927	1.025867511	1.104519703	1.073754916	1.277342084	1.076429869	1.093552064	1.010351764	1.097564414	1.10130953	1.121909396	1.067602098	1.190664161	1.211530598	1.234804543	1.328974524	1.107998133	1.133412936	1.376326395	1.63609433	1.300884154	1.005535663	1.386224922	1.131808275	0.934641045	1.195211008	1.019447366	1.020249359	1.148930071	1.087064467	1.129133167	1.150801535	0.976642689	1.057703055	1.376593784	0.945075396	1.063856532
KCNC2	240614_at	-0.379242072	1.469631633	0.502792007	-0.564102626	-0.324665409	-0.786952146	-0.361584499	0.280477355	-0.366400187	2.229405006	2.159849157	-0.841793442	-0.019418208	2.364506207	1.314199051	0.286095966	0.982466271	1.583865395	1.175353543	1.629344496	1.925495222	0.017500081	-0.584700517	2.311268673	2.191148859	1.975255506	2.22004244	1.352455267	1.652886746	2.360492947	1.714417642	-0.302193538	-0.519959935	2.678849173	2.790942358	2.568092925	1.630414139	2.597252977	0.94608313	2.345244972	3.120733799	1.446624666	-0.287479827	1.574234458	1.151810575	1.656899628	-0.09432532	0.102572944
CROCCP3	215827_x_at	1.060061568	1.139517169	1.043475259	1.013779243	1.05283918	0.994517164	1.105808598	0.974185301	1.034379348	0.970707832	1.058992066	1.041870677	0.652352304	1.155568366	1.102331061	1.083604298	1.085744434	1.103133756	1.081732088	1.095910246	1.103935602	1.156103776	1.069960853	1.203188437	1.224055096	1.140586938	1.161186765	1.124000911	1.184996544	1.232616186	1.214156955	1.08413912	1.052303897	1.180181095	1.194092853	1.054979025	1.121325133	1.150485785	1.069692819	1.14941657	1.145335928	1.136842356	1.038124782	1.054444257	1.061132215	1.108483776	1.039997998	1.047220919
CACNA1H	222960_at	1.323013516	1.172130062	0.656606931	0.675333417	1.039972108	0.867684273	1.043717205	0.612464418	0.950082549	0.814447309	0.985396961	0.87624621	1.025257835	1.150994824	1.066457095	1.050405155	1.069399712	1.08839442	0.912362677	1.084648302	1.093209127	1.12022983	1.052010575	1.231253105	1.480319416	1.119694283	1.121835149	1.116751996	1.450088968	1.216003811	1.469618454	1.305089814	1.042647139	1.163836374	1.404342934	1.056290798	1.186575987	1.297332069	1.113541554	1.130664045	1.133271406	1.121300131	1.043182166	0.900858618	0.875978489	1.092406641	0.93670713	1.06458442
NMU	206023_at	0.195680325	1.423357649	0.08224982	0.176685699	0.152609057	0.01108696	0.155016303	0.15234089	0.140034675	1.310461639	2.936217859	0.151004114	0.122646217	1.837754489	0.915594018	0.930039605	0.193005256	1.285047405	0.361815064	1.01377567	1.028489236	0.304028739	0.198891516	3.574267209	1.692221403	1.460810962	1.329456139	1.008693404	0.86770562	2.649696845	2.222190018	-0.249482675	0.170265566	1.442352181	2.223795502	2.809409917	1.650754543	3.335634172	2.015660056	2.099128872	2.354548356	0.672947469	0.207719218	0.143780785	0.275939133	0.383751619	0.043726513	1.907312378
IL11	206926_s_at	0.990965894	0.967958958	1.034037481	1.017450337	1.378611332	0.959397157	0.965015874	0.972773222	1.541802061	0.814131027	0.972507242	1.39653579	0.941206319	1.133556819	0.986150808	0.960467969	1.347310636	1.130615155	0.942009816	1.148806127	1.104664081	2.343042284	1.345706002	1.069083923	1.127404147	0.923014206	0.921676861	1.169138679	0.969831702	1.029756977	1.729070407	0.983742624	0.750995573	1.087810404	1.098779311	0.51209437	1.148805801	1.020661779	0.340610121	1.051695549	0.971636987	1.266786121	0.966353827	0.838475992	0.668329839	0.924084223	1.240568221	0.947626961
SMARCA2	212258_s_at	0.998221287	1.067243436	0.912613155	0.948996226	0.979762263	0.828073973	0.961302751	0.919836063	0.963175344	0.912078192	0.912078805	0.970666607	0.957290075	1.024705978	1.006515121	0.982169865	1.010527793	1.03433786	1.002502779	1.039152856	1.047713568	1.831297777	0.996616739	1.237122705	1.153386407	1.064834991	1.08891309	1.142685743	1.092390673	1.167297803	1.130914598	1.012132617	1.086773102	1.116200847	1.122086379	0.992068445	1.053598989	1.087040019	1.014808028	1.235518513	1.094196877	1.23043465	0.983507479	0.955417486	0.995011201	1.203681661	0.873554947	1.108442961
CCDC85B	213250_at	0.998617236	1.057473563	0.835159526	0.94858956	0.98122869	1.172508253	0.970794988	0.936015974	1.319380934	0.954476482	1.368874208	1.444048939	0.945112862	0.865657483	1.055600704	0.983903401	1.006108405	1.020020446	0.994070691	1.08262078	1.109908245	1.42264664	0.984439003	1.104023259	1.126762448	1.043026671	1.063359356	1.045702269	0.989521761	1.138265983	1.158330305	1.3777021	0.971597481	1.095462346	1.096800098	0.981495917	1.051319892	0.993535103	0.793691998	1.055066445	1.060349591	1.052926173	0.966246833	0.976413203	0.677854042	1.014936539	0.861110217	0.871275998
MOCS3	206141_at	0.199432386	1.47125214	0.318749628	0.061656907	0.117035108	0.474717208	0.287182072	-0.093241138	0.613027942	1.968850378	1.965372127	0.407033446	0.168401224	0.977666056	0.818221657	0.023668546	1.306723618	1.237970222	1.216567855	1.145404214	1.962429346	0.293334931	0.172413651	1.959220046	1.093504468	1.395541443	1.750816441	1.091097923	1.400357417	1.861304318	1.575319108	0.014839586	0.255614452	1.669222015	2.019145115	2.255638047	1.411860616	2.312353834	0.28236626	2.206414738	1.969051221	0.724052029	-0.004689071	1.717911161	0.762307735	1.974200355	0.064868921	0.413454572
PHLDA2	209803_s_at	0.034803944	1.178478692	0.091252318	-0.643909165	0.598482693	-0.221486177	1.794857581	-0.308431425	0.577346742	0.523306714	1.322140444	-0.005590962	2.410703361	0.810897538	0.469534791	0.028383994	0.046308747	-0.446207392	0.712716737	1.935041287	1.745900282	-0.80281851	0.023301915	2.263030198	2.086194409	1.506197876	1.530276192	1.1046406	1.580035276	2.958329337	2.013426884	0.034001972	0.012867979	3.112155642	2.275602662	2.269449433	1.676076451	2.096627676	1.046320623	2.108131656	1.131861404	0.75364732	0.029454299	1.460986373	0.607577744	0.702282261	1.674204451	1.102234296
IGLJ3	211881_x_at	0.97220187	1.13004245	0.798042798	0.931003034	0.967922376	0.899166812	0.979692766	0.884185585	0.952137242	0.867332082	0.973540452	0.950532839	0.96604907	1.074664357	0.998687633	0.9861133	1.00163019	1.01500693	1.006713661	1.033465502	1.020891443	1.098474537	0.997082736	1.113723699	1.152246903	1.041223494	1.067441778	1.043899426	1.080817545	1.157062666	1.140208335	1.459367194	0.967654393	1.237588681	1.135125906	0.993604372	0.996279184	1.005375553	0.98343787	1.069314876	1.069247498	1.039618931	0.975144731	0.931538516	0.963106671	1.019821594	0.849675947	0.992801997
PNOC	205901_at	0.410209639	1.470683144	0.137868611	-0.322811836	0.337977973	-0.331372708	2.104719527	-0.361870542	-0.034685875	0.644027364	2.350576169	0.002233294	-0.049399603	2.106057138	0.032730694	1.44740802	0.138135941	1.469078622	-0.013014941	1.722959866	1.710653449	0.343596455	-0.311574505	2.780223262	1.932967675	0.923056967	1.156607925	1.553081768	2.109000091	3.022601289	2.793331717	-0.299268843	-0.318798049	2.12906437	2.317938147	2.389902007	1.992090531	2.878137355	1.684168189	2.663849417	1.819470566	0.41047842	-0.304352119	-0.339664971	0.03433617	0.000895347	-0.642236997	0.915834378
PSPH	205048_s_at	-0.361427209	4.084320031	-0.300698729	-0.572238089	-0.218300711	-0.519535707	-1.355286112	1.893817083	-1.419760411	3.548733025	-0.164527152	-0.562071456	3.303143923	4.321882649	2.597410867	-1.255766556	-0.113965499	0.157573722	4.317068642	-0.095773963	-0.356344186	-0.455596123	-0.263512363	3.340865872	0.054576371	3.345412699	0.115839621	3.044982094	0.138578194	0.016318736	-0.294545322	2.368675053	-0.11530253	4.238683009	3.167241178	2.83791689	-0.071428409	-0.167202807	3.376178676	3.121761927	0.266121594	3.108385115	-0.337349444	2.345936589	-0.00427917	-0.535319397	-0.312202095	-0.652227322
SLC6A7	208494_at	0.099925476	1.29335983	0.134436506	-1.133904447	0.636850841	0.60661951	0.536260633	0.266594308	0.314748607	1.913753287	2.010062609	-0.842300433	0.342304755	0.750281401	1.014062725	0.578797407	0.747071025	0.579868016	0.522350186	1.560884645	1.218718996	-0.268457433	-1.02716068	1.909204515	2.118944726	1.834563986	1.840450826	1.764205454	1.815302357	2.67192082	2.261803984	-0.294407753	-0.024206075	2.745758007	2.528794832	2.33055754	1.799785352	2.424459384	0.686877876	1.475545434	2.108978855	1.646494347	0.643271145	1.267142456	0.224058061	1.273829757	-0.388576032	-0.083061309
HRH3	1555215_a_at	-0.133345183	0.434881079	0.573726334	-0.053890212	0.090039602	-0.064324072	-0.335327119	1.282134686	-0.084388085	2.256464977	1.422586848	-0.106056789	0.754574393	1.972619507	0.930338891	0.242261523	1.562502495	2.030405474	1.824411055	1.383260365	1.428738646	0.040546984	-0.61382144	2.060636796	1.679946506	0.785606543	0.945320334	0.949065425	1.613867441	2.472892839	1.502041219	-0.01911136	-0.083584734	2.812385126	1.624569595	1.396904433	1.38780791	2.157480334	0.106625708	1.899051314	2.028734522	1.569459642	0.117861774	1.50899862	0.783734815	1.617345177	-0.114617435	0.772231192
AFF3	205735_s_at	-0.042939864	1.368260789	-0.078252571	-0.296553733	-0.351396212	-0.010836427	-0.083603048	-0.015384067	0.032502908	1.706680837	1.986781419	-0.332936999	-0.051499621	1.022081554	0.848992984	0.74813513	1.221388554	1.688489996	1.89073991	1.942103267	1.808608368	0.004680437	-0.259367181	2.275441281	2.481436203	1.537336576	1.75991896	1.312348315	1.346591029	1.903312048	1.422568334	-0.277024488	-0.112763297	2.43221155	2.581759049	2.483308891	0.974997066	1.527974015	0.673763542	2.105295566	2.475483826	1.852216024	-0.203989809	1.360502499	0.493985836	1.365585045	-0.198371147	-0.011638295
ACTL8	214957_at	0.928397083	1.074734701	0.813629019	0.90191222	0.928397992	0.890943447	0.960767606	0.896294172	1.413689392	0.884255931	0.944449712	1.330756635	0.901110329	1.126901843	1.042898537	0.950067166	0.947124582	0.974680255	0.935353909	0.976552145	0.97681936	1.083830352	0.965851058	1.075269876	1.093193507	1.008119965	1.033803206	1.003305176	1.053064752	1.108174889	1.072059002	0.943379169	0.928130527	1.048516814	1.056275536	0.923582095	0.98885829	0.961036204	0.949799655	1.01908984	1.010728717	1.008121328	1.348413283	0.915556619	0.947927258	0.974144469	0.965048909	0.939634387
RAB21	241263_at	0.928129617	1.007050507	0.74968992	0.405383359	1.169438186	0.869273205	0.895224279	1.078479016	0.887198171	0.942309032	0.944984648	0.890676805	1.263340105	1.145628093	0.918231804	0.856967848	0.973609586	0.961838587	0.955150966	0.841719086	0.957824655	1.416899826	0.918499508	1.169706208	1.060822563	1.054401815	1.579823713	0.978692212	1.085970289	1.186024884	1.02898719	1.236319515	0.905657969	1.042096219	1.137603001	0.934818106	1.18201191	1.17666183	0.978157035	1.070721865	1.20495263	1.211975766	0.869541779	0.958628009	0.860446314	0.958895372	0.797845225	0.33609494
CA9	205199_at	0.902209678	1.061120668	0.854055269	0.883215006	1.162512854	0.876526219	0.911573324	0.851914351	0.869036336	0.88000533	0.970429616	1.733948652	1.102051434	1.192743106	1.033565652	0.905687695	1.226451807	0.947154512	1.006813603	1.109007114	1.0319596	0.994506592	0.925485044	1.02955282	1.161709712	0.940733191	0.989423884	1.172678689	0.984875273	1.107402114	1.039718164	1.004939833	0.896324789	1.091350499	1.011361096	0.927089684	0.992901385	0.92066961	0.383209372	1.010826377	1.112418371	0.977920173	0.906222723	0.890171552	0.934848444	1.037577755	0.824092795	0.943409177
MCHR1	221354_s_at	-1.030695424	1.11486292	-0.50741438	-1.058250931	-0.517580119	-0.5686785	-0.458457268	-0.499389231	-0.467553466	1.752645416	3.188458372	-0.525873364	-0.500191087	2.350298085	-0.450430971	-1.019994155	1.003037136	1.282602481	0.081678307	1.884000011	2.035687246	-0.984948268	-0.484139341	3.035700265	2.413434857	2.114073125	2.48620163	0.818444603	2.034617789	3.600179939	3.008412307	-0.542728269	-0.508751788	3.310181735	3.383216838	2.798137012	2.097753374	2.337992583	1.635468377	3.045331566	2.554086338	2.372771694	-0.478521766	1.327546594	-0.303826841	1.024439544	-0.988692897	-0.509286737
UCP3	207349_s_at	1.32001959	0.802892408	0.891710652	0.895455027	0.922743685	0.878868054	1.138369537	0.908028991	0.905353595	0.894385909	0.883952637	1.687333296	0.950031321	1.278017765	0.928629028	0.940132389	1.035372507	1.053564028	0.932375233	0.975178269	0.959126473	1.01637722	0.939865511	1.090482549	1.085666807	0.800216561	1.027346374	1.002733624	0.853454385	0.92515094	1.059449077	0.97009501	0.710862978	1.049015923	1.055436824	0.763832975	1.022529883	0.867098848	0.967420227	0.892781754	0.758683268	0.948694732	0.895722881	0.862550576	0.962604694	1.435055349	1.471707934	1.055704465
LYPD8	238143_at	-0.715283098	1.923326477	0.090238291	0.168622782	-0.403881697	-0.12405044	-0.072685079	-0.005268665	-0.703779293	1.168100859	1.455156382	-1.244180993	-0.094889487	4.282905307	0.607900863	0.453538545	1.352693958	0.267608425	0.987788784	1.227758324	1.004374106	-0.531224962	-1.207262433	1.510534312	1.810163463	0.648564749	0.640272011	2.360999484	1.005711777	2.846291034	2.271912369	-0.801693189	-0.09756481	3.072885606	4.272740102	3.85914493	1.762275074	4.016717022	0.229886644	2.508138309	1.806618754	1.854572809	-0.089271635	1.509731307	0.844662193	0.546637486	-1.128341943	0.488317358
GABRG3	216895_at	-0.082330009	0.809334425	0.066414385	-0.093566523	-0.059589807	-0.106943121	0.316283748	-0.101592103	-0.052634868	1.481359707	2.016412665	-0.043003076	0.310398642	1.944179058	0.492316634	0.459945127	0.369789633	1.074185076	1.271887994	0.741115217	1.010246337	0.190814833	0.065077451	2.235783419	2.248357312	1.430262254	2.641084709	0.50167974	1.420899183	2.256917564	1.152303244	0.008361532	0.014247444	2.290358048	1.539413448	3.687646832	1.765740231	2.345201902	0.830468792	2.505182565	1.570111541	2.027916114	0.193489168	0.356145501	1.066427474	1.241121829	-0.094903	0.309061256
C2CD4C	230819_at	0.888394993	1.023762283	0.704604289	1.53527239	1.0419542	0.720120045	1.777918957	0.692564498	0.753828197	0.446173954	1.485245603	0.969187631	0.388923072	1.031787649	1.120607741	0.805193961	0.788875023	0.859234183	0.340769615	0.9418995	0.831946213	1.604562421	0.346119642	1.139066493	1.384654672	1.093854499	1.00075599	1.13826382	1.459028132	2.228967492	1.627837324	1.532863808	0.280575701	1.284333311	0.925848839	1.202738292	1.372616006	0.891337056	0.509310126	1.444047031	0.856492321	0.785130425	0.774963872	0.282716159	1.083153719	0.336755829	0.200853466	1.643085007
LOC101927051	1561419_at	0.940106297	1.23197774	0.818382591	0.881250739	0.906666287	0.262997376	0.919507208	0.496012623	0.89382442	0.745882861	0.928871621	0.903991368	0.87750594	1.029995018	0.941177016	0.943584565	1.176599603	1.062634165	0.942248293	0.991472033	0.96792894	1.03962623	0.954553906	1.216460949	1.836319327	1.005115517	1.021702653	1.20629501	1.058888195	1.258194953	1.173389718	1.30287163	0.915494666	1.068252007	1.282005122	0.86626961	0.98398072	0.923788199	0.80607621	1.004046202	1.009864314	1.132458593	1.034008383	0.710837505	0.915227093	1.090991394	0.730099249	0.936897125
EVC	210887_s_at	0.939351092	1.019074321	0.646143114	0.908050364	1.171029234	0.899222121	0.946307233	0.884508289	0.860431057	0.69215756	0.870865201	0.914471836	0.924103003	1.048769354	0.962359045	0.943364314	0.957008666	0.978946075	0.897618459	1.181462432	0.9832253	1.257974729	0.94336484	1.085421053	1.14882428	1.004359866	1.31174833	1.006768156	1.040743911	1.075254676	1.049304835	0.949785016	0.933733516	1.059470744	1.055458551	0.806391292	1.011316006	0.880228257	1.060540722	1.025495628	1.025160652	1.015329497	0.943899278	0.92330027	0.824315731	0.747000538	1.20259751	0.962894488
LAMB3	209270_at	0.650025563	0.744730396	0.44857866	0.595717423	0.727608668	0.622202356	6.670431716	0.467037567	0.624877892	0.853613592	0.888392577	0.632637126	0.569500911	0.781915616	0.669555294	0.669020233	0.68854957	0.885984898	0.793955295	0.707008668	0.711289082	0.69390012	0.2575661	1.690970198	1.207549937	0.85602142	2.081558708	0.73322651	0.784056573	1.753838121	0.906049047	0.352002296	0.652968728	1.11525356	1.310548831	1.236978262	0.889461238	1.357097984	0.565755084	1.513601104	1.382980822	1.082081443	0.631031342	0.662332397	0.685071894	0.710486827	0.42129182	0.870200248
SATB2-AS1	1553420_at	-0.241844554	2.002431776	0.526222891	0.023273523	-0.115036734	0.23836377	-0.111291674	-0.345377416	-1.02542831	1.812487957	1.43661473	-0.116106622	0.395402862	2.571191697	0.468169763	0.874541723	0.736765738	0.196899078	0.600328564	0.779837355	1.728752078	0.060728092	-0.065009082	2.695056313	1.285461464	1.585892979	0.856350406	0.001604538	1.107288947	2.686227672	1.772626591	-0.064742281	0.558058636	2.304468111	2.406128457	2.1822092	1.170692696	1.623347501	1.149826185	2.165355426	2.097603718	1.256301833	0.18726734	2.082421924	1.258709221	1.57465716	-0.63082629	0.97914464
PLIN5	1568666_at	1.064172363	0.993278431	0.879847677	0.925326054	0.964653249	0.921045592	0.933887278	0.902853948	0.909274804	0.838380383	0.971074237	0.909275495	0.948066503	1.055344221	0.96411794	0.933352365	0.963315197	0.981775074	0.976959875	0.97481863	0.977761364	0.958232662	0.909810347	1.067918487	1.109384498	0.992742767	1.032872567	1.002641823	1.082899431	1.092262587	1.026451363	0.937097493	0.932817556	1.049726456	1.05079658	0.960640109	1.007456957	1.001839561	0.997558627	1.002642471	1.032537818	1.018961129	0.953952055	0.947531661	0.974551779	0.982577179	0.857643146	0.66127896
ONECUT2	230271_at	0.741293874	1.574904833	0.521120407	1.597109209	1.786250492	1.126263357	0.88281495	0.003724555	0.735943227	0.603785319	2.072771482	0.821820321	0.415714866	0.876126897	1.59844782	2.374807608	1.154354299	-0.969266732	1.326909306	1.073025538	1.713483222	0.612079175	-0.210028087	1.421880412	0.905822452	1.059917293	0.711063752	0.658361127	2.186469593	1.330385725	2.139117881	0.60137771	-0.100877592	1.251198811	1.551095932	1.013368352	1.291060088	0.801220006	-0.057538643	0.955850422	0.356524722	-0.124954696	0.731395545	1.324768791	1.666132122	1.03182674	-0.143146602	1.599785522
ADARB1	207999_s_at	0.87879972	0.994104009	0.804963343	0.860072799	0.918661771	0.879066919	0.906890596	0.586929188	0.890571209	0.780350418	1.134288636	0.884418652	0.904482634	0.994639241	0.923744852	1.013900987	0.943808981	0.960396349	0.993034689	0.986613062	0.960128151	0.902610181	0.915183869	1.082923132	1.141243384	1.166925697	1.027812529	1.139370605	1.016575905	1.107534755	1.030487651	0.852047592	1.077305218	1.209730336	1.076769909	0.874520241	0.966013768	0.951300197	1.145790975	1.261363278	1.056905741	0.996244687	0.902342291	0.856328173	0.903680628	1.005072461	0.776605748	0.947287248
CFH	213800_at	0.563494378	-0.269313548	-0.296066128	1.730174915	0.141873903	1.258259005	1.352695992	2.33424904	1.357243671	4.186331462	1.375704183	4.573441727	5.723001334	-0.131270492	0.854562796	2.570741728	3.182574081	-0.206979511	-0.256204319	4.592436167	4.708541685	1.214920556	3.265240342	-0.176214222	1.300261397	-0.90335079	-0.511424446	-0.240688304	0.304529148	0.109770273	-1.342628018	1.509733587	1.793311613	-1.290192875	-1.15027642	0.562959606	-0.173539618	-1.200304436	-1.427434618	-0.587936506	-1.306846495	-0.140633728	0.302655957	-0.26396253	-0.355992467	1.798662519	5.638730867	0.32807207
CNR1	208243_s_at	-0.096179029	1.116784328	-0.710685825	-1.003092411	-0.163060012	-1.087630777	-0.002812099	-0.171621643	-0.297626325	1.778643044	2.933286242	-0.15021867	-0.148881435	1.962166228	0.541336412	-0.975001549	0.52314389	2.026640097	1.888865029	2.419367834	0.969911768	-0.661995844	-0.979549146	2.407062823	2.248954043	1.740654102	2.528786507	1.278370327	2.086298031	3.164963708	2.257247134	-0.971523919	-0.044546074	2.649976237	2.353557886	3.013543727	1.544825915	2.338040976	0.142722008	2.640077964	2.851890931	1.545896529	-0.106077441	0.418006718	0.84845545	0.204520501	-0.481683422	-0.353003126
NGB	220337_at	0.376658346	1.057780607	0.491695404	0.811654829	0.115286325	0.407690909	-0.030783998	0.377193063	0.272859531	1.463081999	1.583202831	0.302554192	0.266437674	1.967367841	0.989294243	0.433106875	1.584004474	0.366225402	0.460662892	1.579722747	1.061257494	0.516842694	0.254399937	1.254679478	1.815413403	1.321828488	1.838420887	0.494905455	1.07276212	1.600857275	1.234080345	0.353918654	0.257075447	2.004556043	1.73756364	1.495185934	1.375600381	1.931787918	0.421870128	2.12280191	1.981481559	0.690467069	0.390302949	0.86863928	1.227123825	1.028619363	0.172536799	0.477248962
TMEM262	213740_s_at	1.277899313	1.049164848	0.731076426	1.388119261	0.990844377	0.824709533	0.910853598	0.683188806	0.853335408	0.805715997	0.876611476	0.859488967	0.526419124	0.938141082	1.233490221	0.889451503	0.916739248	0.928510862	0.744988836	0.924764931	1.078056969	1.304919728	0.91058662	1.014119086	1.794759909	0.950982392	0.978805607	0.954728092	0.978805314	1.053177038	1.025354871	0.908178213	0.877680652	0.949645414	1.163131249	0.886241559	0.991646245	0.900152774	0.415395351	1.374209591	0.968037358	0.904968723	0.802773405	1.113906155	0.52508153	0.942153988	0.768262678	0.929848401
HPS6	230371_at	1.133589828	0.96718868	0.432671908	0.467984742	0.853490236	0.775906504	0.743536683	0.766275931	0.50436849	0.406454166	0.852152929	0.821387358	0.804800658	0.976551852	0.894154369	0.903249798	0.897899383	0.923314876	0.890944536	0.932677512	1.044503515	1.069651029	0.867669409	1.261467871	1.164355722	1.579555451	1.423053811	1.294908186	1.432683666	1.075001526	1.219198389	1.223210857	0.836636194	1.007318018	1.139208175	0.921977278	0.928932168	0.854560482	0.871682026	1.27751944	0.963109187	0.961303789	0.857770525	0.804800658	0.825400342	0.926524844	0.874624894	0.876497773
CBLN2	242301_at	-0.204326232	1.324853221	0.164057282	0.576313736	0.606010729	0.614302676	-0.135304571	0.726128876	0.087812576	1.167547084	1.701261509	-1.165546786	0.947641248	1.545025962	1.022281302	1.373543203	1.317094307	0.707135838	1.326726416	1.614047725	1.642405749	-1.922913067	-1.765072396	1.561345983	1.759850291	1.275092116	1.38263826	1.217307224	1.959691417	2.115391541	1.710356821	0.115100381	0.207129583	2.053861447	1.801584613	1.379427998	1.498744159	1.481088309	0.612162895	1.786870824	1.613980893	1.19537116	0.209001365	1.648826647	1.695376974	1.364445974	-0.3057179	0.850529418
ABCC12	1553410_a_at	-0.223301618	1.693254903	0.156852848	-0.861619584	-1.072161543	0.025764063	-0.823095492	0.157655076	-0.155083086	1.46050752	2.926014415	-0.800622772	-1.191745447	2.6245127	-0.120571556	-0.136623676	-0.198688844	-0.772264936	-0.167388371	0.468787443	0.747549815	-1.215288485	-1.071359012	3.165985559	1.931620054	1.130379642	2.005458018	1.84387188	2.386146685	4.149410993	3.239020362	0.061078144	-0.818279784	4.081192265	3.22403873	3.599644387	2.327023255	3.057904758	1.285277328	2.732058305	1.759533868	0.934016255	-0.134750878	0.867670042	0.222931394	1.131984904	-0.375791089	0.188421688
CRH	205630_at	0.817084059	2.916361033	-0.396948225	-3.122771196	-1.788350195	-1.82259477	0.866309734	-2.396438265	0.133555503	1.03886387	3.164091307	-0.48255578	-0.172493119	2.275903982	0.987499363	1.629294364	-0.521615019	0.510232592	-2.279527566	2.53192587	1.930527909	1.659525297	-2.525117067	3.528996689	3.321396075	2.449528281	2.670772935	2.002760119	3.725628179	4.27592826	3.58303642	-1.504773534	-2.646842049	3.024977129	3.120751712	3.283407183	3.024977129	3.302936799	1.810408347	3.464255393	2.666425234	0.589688618	-2.608050195	-1.157791337	-1.306804165	-0.708348353	-1.460096089	1.89146935
CDRT15	240760_at	1.016111669	1.107338367	0.511557604	0.647995513	0.85773693	0.821887246	0.858806339	0.305829775	0.860946514	0.411503151	0.91659282	1.022265178	0.841150166	1.009423139	1.151747786	0.900005425	1.002200595	0.745108054	0.509686418	1.497925778	0.971969545	0.93799425	0.742700694	1.086738664	1.291663257	1.093694028	0.870578094	0.961804367	1.53805437	0.966886683	1.018787123	0.914986708	0.859876863	1.550896332	1.301294688	0.744573002	0.945484927	0.982671579	0.882616054	1.001933502	0.986884753	1.126065602	0.935051058	0.79272769	0.883954122	0.909636411	0.853991337	0.872718618
LPAR3	220816_at	2.373840363	0.737384434	1.010260876	1.222675553	0.037803477	0.436148511	0.046096369	1.967735686	2.113002583	0.801590034	0.548511002	1.702350667	1.183884729	1.884000441	1.32620908	0.152304672	1.064033536	0.720262965	0.746213	0.840113359	0.623417506	2.897121713	0.512929324	0.672107756	0.69538223	1.2151843	0.75504121	0.801055656	0.848941963	0.602550377	0.518814889	0.535936982	0.627965833	0.656858864	0.715179532	0.910473184	1.747026455	0.914485843	0.642143606	0.621545542	0.65652392	0.153375511	0.629035379	0.515872586	0.551988431	0.123946763	3.506278348	0.41742351
HS6ST3	1552842_at	-0.901314567	1.211607346	-0.439028807	-1.02196892	-0.985316638	-0.581620044	-0.981839387	-0.75711767	-1.231441481	2.075983236	3.003496819	-1.140214143	0.347230004	2.519006292	0.591213601	-0.796978708	1.482342709	1.397804769	1.388977169	2.671496151	2.154902761	-0.862790029	-0.938499997	2.729817467	3.448926053	1.637507541	2.584015373	0.325827791	1.437666767	3.833628181	2.843782898	-1.090187273	-1.124430248	3.47300419	3.056732992	3.298577382	1.556179973	2.419754228	0.050276142	2.642069004	2.080465291	1.738900105	-0.981304303	1.186994387	0.720963615	0.734072515	-0.953748592	-0.982373786
ENTHD2	238980_x_at	0.858840386	0.938028437	0.789016136	0.642411387	0.858841023	0.816303232	0.709292842	0.776976502	0.834762662	1.122621238	0.818979613	0.838241516	0.840114246	0.974946569	0.816303806	0.725879945	1.258792302	0.847336963	0.890409491	0.900039132	0.907530164	0.918231499	0.833158239	1.321393737	0.986450475	0.927594233	0.955952685	1.266817718	0.969061318	1.071256059	1.09613654	0.781257808	0.857235855	0.977354594	1.443117803	0.877835088	1.088912954	0.891211595	0.817641511	0.946054824	1.216991364	1.369013126	0.862317997	0.874892474	0.902715132	1.042630611	0.75825149	0.604691549
ADAMTS3	214913_at	0.355333758	1.496599531	0.708735334	1.164064106	0.904563942	0.514778136	-1.035533939	0.773208449	-0.209146406	0.842498913	1.67664496	-1.460364911	-0.022413507	1.761449365	0.704990207	1.882907386	0.963688219	1.261712893	0.416865678	1.370327405	1.230410609	0.412851532	-1.381177881	1.600131949	0.887442762	0.849453934	1.280438869	1.261712171	1.743525308	2.383448282	1.491784358	1.121260472	0.442547155	1.635980562	1.524155622	1.529772731	2.327802746	1.242717246	0.353996429	1.783655412	1.480748421	0.236819908	0.76010033	0.498727568	1.789808822	1.050901174	-0.855220849	1.986975451
DKKL1	220284_at	0.80854832	0.888003854	1.226424555	0.935890418	1.653396224	0.980032102	0.829148049	0.764406202	0.782330976	1.188970294	0.968530223	1.523646257	-0.340475379	0.535939868	0.597738726	0.993409309	0.856703057	0.876768148	0.830486478	0.880245343	0.711436405	2.209315609	1.604974386	0.915024276	0.996619342	0.94739431	0.906195857	0.881315825	0.932948217	0.98645295	2.046926143	1.047449326	0.363117574	0.972275701	0.964783866	0.640274788	0.902984727	0.848677938	0.261190666	0.985116316	0.888739509	0.724546813	0.816573822	1.187900991	0.757451467	0.853493111	0.760662099	0.801593593
CENPO	219472_at	0.864621191	0.870239868	0.683238671	0.475638709	1.392451079	0.67654951	0.966548521	0.85713033	1.153014717	0.682704078	0.738350032	0.763496731	1.058577785	0.641504967	0.932573358	0.745840448	1.201169113	1.205182475	0.81914316	1.102184164	0.975377353	1.48581692	0.78382892	1.067674164	1.406629563	1.036104986	1.01283166	0.808441233	0.933107729	1.189397932	1.48581692	0.855525729	0.736209568	1.448631306	1.269120963	0.705175607	0.855792569	0.857398865	0.619032624	0.90876419	1.150540181	0.996512545	0.771254795	0.367825834	0.627593858	0.846162476	0.754936403	0.898062818
GNG13	220806_x_at	-0.250281251	1.325447264	0.803504388	-0.144876339	0.828116474	1.858358235	0.792000224	0.895532814	0.454917479	1.083871734	1.683665242	-0.537603361	0.53062853	1.567290568	1.028493762	1.2700693	1.26819674	-0.542151367	1.590834422	1.432992429	1.13737643	-0.058999791	-0.707214576	1.388316301	1.693295589	1.376009986	1.751884814	0.776216535	0.929508717	1.703194188	1.491581562	-0.201858798	-0.245732798	2.357830946	1.61678362	1.342836715	0.762840418	2.022085674	-0.760185281	1.892068526	1.438276987	1.289065	0.43966909	1.01404758	1.398214851	1.153963538	-0.240114181	0.829455129
ZNF345	240199_x_at	0.829948252	0.851083215	1.00330532	0.948461953	0.843860305	1.051994015	0.939098742	0.782328292	0.819514424	0.89121175	0.849210904	1.357509779	0.962374223	0.879975619	0.840916929	0.738454235	0.953278427	1.505452467	0.789017471	0.815234142	0.809883439	0.915289363	1.04156156	0.94177468	0.942042031	0.858573712	0.919837359	0.904321158	0.894421998	1.014006004	0.944181832	1.376235642	0.825668254	0.908333877	0.911812054	0.859108444	0.907530625	0.871147597	0.780991008	0.940972705	0.920840315	0.922513075	0.837171527	0.818445339	0.852688368	0.892014652	0.736849885	1.091856466
TBXA2R	207554_x_at	0.623555727	0.981773394	0.726285941	0.848544786	0.921847753	0.452071078	1.05962337	0.842390696	0.953682806	0.608842164	0.871820786	1.074070096	0.704349313	1.488467295	0.85871151	0.556407048	0.552126681	0.941912342	0.765880952	1.121955997	1.136403377	0.961173967	0.874762427	1.163156245	1.103497505	0.829550763	0.914089619	1.006920502	0.899910328	1.115803673	1.202482418	0.842124423	0.716387886	1.264281077	1.489805967	0.807346596	0.924790009	0.81965298	1.020029054	0.929339034	1.647043769	0.939772103	0.721737936	0.813767403	0.7220056	1.051062019	0.876368735	0.522698991
DUX1	208176_at	0.911939877	1.097870728	0.834624579	0.833018788	0.998350851	0.843987059	0.930131297	0.830343441	0.850140761	0.690428271	0.856829723	1.493541536	0.358696361	0.991662061	0.896958133	0.880906389	0.907659597	1.101348463	0.194435577	1.177860785	1.494610995	1.448061724	0.870741182	0.999420786	1.023497662	1.586639524	0.903111637	0.736710243	0.966515151	0.962769769	0.947521038	0.921035383	0.792623503	1.143617414	1.01360018	0.906856663	0.924513513	0.618999371	0.845860698	0.965980459	0.92498158	0.413271715	0.89588788	0.587698237	0.550512808	0.818840747	1.041957703	1.249290414
HNF1B	205313_at	0.830214753	1.220536128	0.816303396	0.881846501	0.869541068	0.936688891	0.835297962	0.682005006	0.759320168	0.559746214	0.926524388	1.138405254	0.507043609	0.747548612	0.744339376	0.956486645	1.199667948	0.941506002	1.138405582	0.965582395	0.802927222	0.885593106	1.016948526	1.148036655	0.834227001	1.238459282	0.89709611	1.163552832	1.180139202	1.060286913	1.044236166	1.138404599	1.147768092	1.212776873	0.927861798	0.492864193	1.152583488	0.72240202	0.892280658	1.005178195	0.959898249	1.080352516	0.733102661	0.549312728	0.89495579	0.986450547	0.38103934	0.857235457
LOC283335	243285_at	0.859962474	0.939685759	0.847389805	0.82331135	0.781845301	0.809934791	0.808062658	0.79843156	0.844981089	0.75108018	0.850867657	0.986770608	0.8348154	0.902231678	0.881900208	0.897148865	0.887518096	0.903837626	0.842307013	0.786125423	0.895543283	1.365052056	1.7128361	0.983292876	0.946908538	0.935137001	0.943966622	0.954934781	0.955202235	1.019943114	0.992923132	1.026095852	1.108762427	0.97927988	1.017268522	0.871734063	0.925506388	0.794151904	0.893136022	0.939953874	0.942561797	0.940488826	0.85862495	0.805655416	0.615176707	0.912665729	0.752953037	0.867453864
B9D2	219766_at	0.820626338	0.812601397	0.402750987	0.80350447	1.087618033	1.142459708	0.838551185	0.777554883	0.799224521	0.897674602	0.884833343	1.346850374	0.74759295	1.094037593	1.089222738	0.685525777	1.277294052	0.863966749	0.857813911	1.080395021	0.999066274	1.167608611	0.819557096	0.93432574	1.354876387	1.231813984	0.912656302	0.890986158	0.914796025	1.127478768	0.931917726	0.751070408	0.387769482	0.940746419	0.939676207	0.854335229	1.01779295	0.730470931	0.858615721	1.02902968	0.855070623	0.71281427	0.834805694	0.817149239	0.854870577	0.862093713	0.737427096	0.746522856
PTPRCAP	204960_at	0.838241032	0.936423561	0.689229015	0.821118813	0.848407215	0.809080095	0.853222331	0.797844229	0.897096575	0.666757046	0.868739621	1.539961831	0.693242055	0.638398818	0.869274153	0.935620642	1.054402579	0.838509152	0.871682657	0.898701668	0.903784344	1.386134569	1.099614414	0.972806962	1.009725105	0.895491168	0.93160833	0.781793107	0.942843787	1.026311549	1.149640933	1.044770605	0.875694442	0.958895521	0.962640968	0.790086136	0.921174047	0.789819294	0.857502936	0.931875832	0.932611151	0.857235934	0.849744794	0.830483233	0.819781715	0.902179495	0.843592053	0.874624894
LOC100506446	243245_at	1.109482523	0.974114579	0.524938358	0.774539554	1.009428371	0.776947202	0.844364521	0.783903161	1.319222931	0.738156826	0.817879932	1.465292777	0.657363512	0.94522151	1.084870792	0.840619208	0.911246339	0.872187726	0.425954656	0.901080123	0.879677539	1.484554609	1.382894636	1.06400345	0.984815279	0.92916971	0.925692775	0.948164908	0.936660928	1.002739672	0.952979987	1.282839968	0.809853977	0.951642771	1.016116805	0.401073922	0.880480458	0.830988494	0.817611388	0.787649939	0.738089968	0.890914505	0.809853566	0.755011034	0.808248621	0.887436367	0.659237197	0.788452188
FAM163A	222095_s_at	0.454341004	0.630106277	0.565632365	0.889338184	-0.374721467	0.023623414	-0.364020923	-0.080978768	-0.068137145	0.368198533	2.964538551	-0.769589711	-0.190396112	2.085446854	1.566179595	1.558153831	0.695114659	1.694592204	0.647496418	1.775117564	-0.018377407	0.269213562	-0.931175677	2.600702854	2.547999903	0.605225872	1.059485557	0.012656198	2.880267054	3.18952761	3.248650199	0.019879083	-0.020517211	1.915034031	0.045829595	1.644832368	2.478978171	1.802405128	0.148024416	2.941798695	1.252037193	0.618335271	-0.633686717	0.128762564	0.008108345	0.186280207	-0.373650956	1.570995707
ATN1	211076_x_at	0.888052109	1.009777695	0.603940241	0.652896609	0.689548759	0.656374451	0.694631337	0.553912603	0.757499513	0.650222114	0.96724122	0.492649501	0.682592713	0.813145229	0.825986655	0.801908828	1.440226683	0.89848684	0.937545753	1.192497194	1.022617586	0.600997198	0.979012096	0.993993476	0.878689171	1.035192233	1.264997539	1.043752896	0.989980395	1.178050673	0.958144743	0.82143871	0.713893292	0.903569578	1.745741423	0.758302665	1.257773234	0.824916982	0.766595925	0.912398396	0.953262482	0.77729733	0.811004854	0.706937875	0.872268905	1.696784096	0.597520209	0.756162836
C1QTNF1-AS1	237313_at	0.851332566	0.930521097	0.732551502	0.797024519	0.836619552	0.956202104	0.840364291	0.7702719	0.823777399	0.669415243	0.930253646	0.851065939	0.783648833	0.959680995	1.049570131	0.875143014	0.869792224	0.900290909	0.87113056	0.932393074	0.94175673	1.154975228	0.956738722	1.00596323	1.044754101	0.957005321	0.957541195	0.960483538	1.02629462	1.042613732	1.059200685	0.907780714	0.858289082	0.972522682	1.014523836	0.799700487	0.903232751	0.832338668	0.590762675	0.959414444	1.052713445	0.920354971	0.816019317	0.79622287	0.814414248	0.895742266	0.705264271	0.832339235
CD6	213958_at	0.918787614	0.603642438	1.079035476	0.540773329	1.199423403	0.523384004	0.652599841	1.17293728	0.746233298	0.848428128	1.336397199	1.345759984	0.656344885	1.474705996	0.797331124	0.559233353	0.79091063	1.046131023	0.433763886	1.034091024	1.285297808	1.483802882	0.83933329	1.178555625	1.182300365	0.840402806	1.339338835	0.842542841	1.34014122	0.940189909	0.800541705	0.611668147	0.548532407	0.66972136	0.671861732	0.718678573	0.810974757	1.238749202	0.602839667	1.027404201	0.961792886	0.690054085	0.492083704	0.797866635	0.785827723	0.814452969	0.465064745	1.26389682
RP11-288L9.1	243576_at	0.831285372	1.11807395	0.75958862	0.795436237	1.065638827	0.841183183	0.826469819	0.766811052	1.073931532	0.758518776	0.81309432	1.294908598	0.365523009	0.944983749	0.846535037	0.842254145	0.989126143	0.87435758	0.842255111	0.876497458	0.870344043	1.92386242	0.852420714	0.96665409	0.99073069	0.905389951	0.926792834	0.903250493	0.954882684	0.989393001	0.967991631	0.850814942	0.826470145	0.942309182	0.960768348	0.74835234	0.897096497	0.806405894	0.859375656	0.915557078	0.900775786	0.883988989	0.539414937	0.775640651	0.840916849	0.877032659	0.718657621	0.809883769
DACH1	228915_at	0.443055882	1.119897626	1.546066291	0.974095705	0.595278502	0.966871552	-0.151386617	1.058097771	1.023052473	1.379129408	0.917647599	-0.802009589	0.712989777	1.267570794	-0.429346199	1.696414894	-0.209974621	-0.061764109	0.883940285	-1.029407026	0.760341383	-0.341062363	-0.070325846	1.384480893	1.251786765	0.995229931	0.952693636	1.251519752	1.180624648	0.96098655	0.9304887	0.707104113	1.123107549	1.084048953	1.649599135	2.288985415	2.066671767	0.888487422	1.687319499	1.045525867	1.986882351	1.494701663	1.034021136	1.256068152	0.854778999	0.389283311	0.550067403	1.201760374
SULF1	212353_at	0.367492851	0.761558806	1.295808291	0.170058364	-0.17290883	0.151063752	-0.507851573	0.23747549	0.211524867	1.25594728	0.31773415	2.662331531	1.816949433	1.011962865	0.151599732	0.860276575	0.589539444	1.877677669	0.694945787	2.708613248	1.155089249	-0.507584073	0.741494772	1.392118455	0.818809749	0.350104215	0.773598053	0.998854767	1.742844369	0.52506589	0.832453232	0.397991294	0.887832025	0.654816146	1.070819187	1.087941397	1.349580647	1.027212806	3.084219244	0.298204675	1.885636131	1.477458861	-0.188960774	0.74363517	0.174339939	0.841014384	1.77093596	0.599438727
BAZ2A	215437_x_at	0.810685925	0.889606397	0.667292312	0.781257976	0.786341338	0.782060179	0.817106824	0.767613868	0.783398484	0.77885037	0.834764037	0.771092744	0.696185447	0.925722015	0.83449611	0.814431804	0.819782042	0.77350083	0.835299418	0.879974992	0.854292457	1.016146123	0.819247738	0.924652528	0.961303196	0.854827661	0.884791231	0.877300342	0.901644972	0.906995312	1.133590157	0.915824055	0.801858183	0.965584316	0.927595599	0.969864333	0.946588867	0.843592294	0.859108205	1.100417074	0.898903078	0.968527422	0.821387358	0.80774382	0.772697568	1.575542805	0.998489646	0.849210344
LCP2	244598_at	0.737918266	0.814966581	0.563759494	0.907529779	1.161145285	1.457562985	0.953544773	1.064834715	0.729090164	0.785805716	0.805603582	1.172916676	0.72133232	0.865528502	0.770824818	0.743269536	1.083562092	0.262257546	1.042899588	0.742198902	0.786607987	1.624232545	0.712771754	1.647239713	0.476011024	0.753702766	0.828075355	0.806673232	0.838241193	0.923046619	0.863120877	0.710095938	0.748619835	0.877835166	0.881848223	0.709293371	0.815768622	0.778315576	0.77483723	0.780723654	0.831486039	0.772162853	0.745677067	1.400313201	1.385331854	0.7855385	0.652578457	0.763601938
SALL3	232847_at	1.426852342	0.67804792	0.890998605	1.63766301	1.922579218	1.504434953	0.712023343	0.763388032	1.180728833	1.190092741	0.729681188	1.767146863	0.46001414	0.811810497	0.701055462	0.714698843	0.54214471	0.271944093	0.531444445	0.471517538	0.613841658	2.015142954	1.048304412	0.817161603	0.860233184	0.707475051	0.706138502	0.703998117	0.993728482	0.724329395	0.813683357	0.720851489	0.742789668	0.721119931	0.152894692	0.539202098	1.05686441	0.609829175	0.514856591	0.777568265	0.798100381	0.45359417	1.097261069	0.831340426	1.531991225	0.072636532	1.407859631	1.106357366
ASGR2	206130_s_at	0.788734482	1.061343635	0.298359659	0.759574048	0.653901993	0.807461265	0.842507682	0.764656981	0.804251028	0.307455339	1.279913337	0.758236905	0.8026467	0.941224427	0.928919134	1.231758207	0.850266003	0.596116604	0.784722737	0.868992338	1.170226589	0.533247765	0.447907105	0.961825032	0.987239141	0.82190773	0.82431622	0.896815572	1.103345221	1.706081462	1.397891656	1.177717427	0.784186848	1.402172058	1.131168335	0.856686327	0.868992259	0.887987327	-0.030964845	1.065089862	0.937144963	1.065089862	0.822443334	0.800506584	0.837424989	0.786059579	0.718643945	0.712490397
HS3ST3B1	227361_at	0.467072845	0.460117549	2.972721508	0.85311204	0.203560516	0.288899863	1.783568126	0.13132726	1.526475815	0.426142033	1.374789667	2.519265617	0.532617188	4.356366256	2.152486921	2.685398392	0.41517325	1.678699116	1.657029417	0.275524536	0.434701878	0.847227585	0.61474819	0.675209014	0.456371751	0.478041348	0.523789257	0.361935298	-0.348613654	0.46519998	0.506399746	1.579713094	0.500246687	0.400459563	0.365414048	1.247446454	0.805760977	0.41196298	0.371566111	0.459583225	0.598629421	0.438180945	0.515762704	0.304417468	0.252517753	0.420791093	0.08183644	0.82422089
MYH14	217660_at	0.839549691	0.919005315	0.693213503	0.746717954	0.814670592	0.780693423	0.829384089	0.716487805	0.813867119	0.722373689	0.793001405	0.836072862	0.724513897	0.934254019	0.993912708	0.798350929	0.850251039	0.953783883	0.701240125	0.86496446	0.89679992	0.878073657	0.913923013	0.958599428	1.081660925	0.947095249	0.945758482	0.891717494	0.953783659	0.992574995	0.977058822	0.844097808	0.817345742	1.124197823	1.1640596	0.812530098	1.04393959	0.856137387	0.658969872	0.910980201	0.913588135	0.900011069	0.687060151	0.685455178	0.843296009	0.875933523	0.720501486	0.679837495
MR1	207566_at	0.933448909	0.888237474	0.743505662	0.793532531	0.811189945	1.186795532	0.816272345	0.760091811	1.066141764	0.753939244	0.836605496	0.79353353	0.796208415	0.929970699	0.833929514	0.821355517	0.839547434	0.857204477	0.84703912	0.86522956	0.85613388	0.899740994	0.928366912	0.936927419	1.038051927	0.882618871	0.905626549	0.885829771	0.902148385	0.934518993	0.936659496	0.826170892	0.631680314	0.927831313	0.94174276	0.754741729	0.813597253	0.769188197	0.84810815	0.906162216	0.833327717	0.890645602	0.814132504	0.78845035	0.82964907	0.861484417	0.706052456	0.823228674
CTB-78F1.1	1568878_at	-0.474585559	1.351815438	0.724734081	0.916014144	2.714324218	1.735445491	0.852611113	1.104352764	0.155705589	1.754173801	0.957482134	-0.949711067	0.841107806	1.73170178	0.523822069	0.981826137	1.745880968	-0.399944763	0.998413462	0.87374549	1.011788943	-1.040134845	-0.916270044	0.960424449	1.729562124	0.897822808	1.064224799	0.884447021	0.260041318	1.507782059	1.275569708	0.691292951	0.85635686	1.398899595	1.411206191	1.533464972	1.054325748	0.846726054	-0.021931113	1.088837397	0.968115752	1.266206948	0.921365185	1.167489601	2.423257327	-0.885772653	-0.12840581	0.875351122
SSTR3	214491_at	0.83602809	0.758980313	0.682200755	0.722596998	1.034265025	1.336300586	0.403171176	0.58054041	0.676047105	0.936617965	1.148766892	0.672035139	0.516602093	0.605420372	0.72447024	0.625484937	0.786000427	0.820780142	0.520081141	0.618529233	1.09633068	1.869213695	0.635919102	1.273701295	0.853149657	1.350748198	0.964441441	0.766204086	0.9556121	1.448395021	1.536143339	0.843250978	0.603816267	1.040685846	1.839786292	0.788676107	1.026239158	0.666684614	0.38631698	1.016876947	0.713969901	0.597931188	0.41199963	1.234106656	0.294020875	0.729820468	0.504831887	0.629765903
TMEM196	236705_at	-0.518508354	1.342403243	-0.197476641	-0.190255153	-0.147984218	-0.186776211	-0.456709622	-0.517706066	-0.357725964	0.337842598	1.525926238	-1.185985887	0.240462957	2.200626446	0.375564407	0.750634801	1.351765695	1.742623181	1.148982768	2.10431559	1.18161922	-0.173132297	-0.289505239	2.186448262	1.821541326	1.356313711	1.870766073	1.027792434	1.779808197	2.916794098	1.482587387	-0.356388327	0.150306338	1.979649968	2.12036936	1.848562092	1.532345688	1.72121926	0.944858821	2.201964012	1.94373398	1.000504855	-0.279072551	0.381450505	0.926132672	0.459299514	-0.708451982	0.680275561
ZDHHC24	232091_s_at	0.712615853	0.955797688	0.686933349	0.731877828	0.348245792	0.716093358	0.563336418	0.737495543	1.295822452	0.786185993	1.118186539	1.3814314	0.48468406	0.928776514	0.792339054	0.73829849	0.770936763	0.77655547	0.750872725	0.773879471	0.82256921	1.135574794	0.798225163	1.013850261	0.832467815	0.873666599	0.924228905	0.823104323	1.09036317	1.036321513	0.9924489	0.906304396	0.728132978	1.16981843	0.904432921	0.887043096	1.085814784	1.142530156	0.765050599	0.903095514	0.858350994	0.848252401	0.740171161	0.739903909	0.748196972	0.783242906	0.658041252	0.807588125
UVSSA	241201_at	0.788632846	0.916243348	0.697139054	0.770173523	0.782212614	0.716400443	0.784887618	0.757064734	0.761612502	0.74582935	0.779805425	0.772314648	0.745294135	0.895108232	0.87317142	0.81110509	0.820201678	0.897517396	0.808965966	0.842673089	0.842672767	0.895643321	0.80655751	0.926944302	1.500252756	0.912497042	0.889490987	0.865680602	1.018170315	1.032348937	0.94674074	0.810302427	0.789168254	0.906076994	0.941391666	0.789970661	0.85444423	0.800672239	0.818060788	0.89323646	0.8912963	0.919186975	0.852036562	0.760008242	0.786225646	0.98499744	0.678145571	0.797461866
CAMKK2	210787_s_at	-2.070031376	1.250233799	-0.217681808	-2.082070615	-1.52534799	0.042352968	-0.929300732	-0.030146627	-0.886496318	2.090265395	2.468013685	-2.355748534	-0.440797587	2.437513799	1.027384808	-0.322016102	1.84200161	0.84225664	1.517225797	2.510815947	1.935366884	-2.915681734	-2.035787938	2.442865489	2.187109581	1.857517865	2.78636844	1.335842227	2.625317487	2.992363296	2.300808615	-1.978537557	-0.426619075	3.21467737	2.705576102	2.696747246	2.165173058	2.654745701	1.350555633	2.477376325	2.853450593	2.452228178	-0.058771065	0.501429056	0.4356175	1.669446628	-1.4940473	-1.03550821
ARSF	214490_at	1.183754099	1.11152268	0.892419005	0.933884861	1.449676099	0.73109998	0.370743252	0.868875978	0.73778833	0.72039948	1.266688809	1.049189528	0.754375821	0.887870774	0.369138012	0.785408263	0.797179283	0.811893912	0.208623882	0.913017906	0.820988728	2.517104424	0.785676256	0.844799801	0.932279979	0.849346557	0.86352651	1.076744465	0.898571893	0.616866926	0.895361569	0.800657331	0.585566959	0.88439294	0.506914474	0.614191841	1.513881307	0.923452638	0.82312952	0.843729763	0.849012927	0.470798596	0.732973419	0.755713385	0.395622873	0.253299269	0.962778799	0.925592293
OMD	205907_s_at	1.317218153	-0.230151364	1.045144475	1.30303956	-0.361239024	1.212882869	0.014901985	0.701908034	1.455797014	2.910335482	-0.043417529	4.273380565	4.851237375	0.188258737	1.809467129	-0.920369546	1.974530414	-0.202863973	-0.999021406	4.70650508	2.98791756	1.798231509	0.007946369	-0.053316445	-0.030309362	-0.245668652	-0.215437389	-0.021213704	1.451249205	0.150537061	-0.448186147	1.71048233	0.211534211	-0.055991983	-0.48777898	0.874195688	-0.706615625	-0.277503723	-0.377024233	0.28189382	-0.218447408	0.76049681	-0.306931677	1.035246789	1.015983905	2.06334762	5.016835649	-0.166211563
SLC8A1	210804_x_at	-0.058465302	0.82704659	-0.102339647	-0.121066439	0.00547372	0.16625628	-0.091638375	-0.149959233	-0.318233399	1.45813996	1.455465581	-0.103943961	0.030353737	0.126930315	0.096700263	-0.032247496	0.594834003	0.770063887	1.137912208	1.194358478	1.250272189	-0.253758893	-0.059534478	2.158523396	1.893136876	1.077450568	2.828141258	1.129350484	0.968834899	2.559008876	1.791210284	-0.0638157	-0.005494422	2.294426661	2.154243265	2.394213279	0.691410347	2.589775469	1.078787838	1.43834417	2.367929303	1.332670359	-0.068096309	0.852728632	0.328913192	1.244921939	-0.258038714	0.017512908
STAT4	206118_at	-0.141974113	1.450875985	0.907797862	0.490189024	-0.246844378	0.718923929	-0.314796727	0.963710559	0.684145832	1.527387774	1.691114516	-1.086073557	0.88398766	1.52337477	1.274041251	1.366069481	0.795169718	-0.047804671	1.82300508	1.603632564	1.490736211	-0.727855785	-2.299303407	1.187898204	1.639748431	1.408338831	1.961315977	1.473348141	0.867668777	1.112990177	1.114595106	-0.439463188	-0.078302317	2.012412954	1.63199054	1.847349552	0.076861694	1.751040449	-0.27627265	1.843069472	0.784134488	0.955418156	0.75450487	1.282333816	1.147500782	1.586778864	-0.636896447	1.033803206
COL1A1	202312_s_at	0.909819177	0.842135448	0.640420936	0.760807105	1.116082312	0.63667473	0.883334595	0.725225489	0.739137552	0.833574489	0.774452094	0.980981514	0.154593319	0.880926444	0.972688243	0.751710848	0.784082043	0.926138366	0.640422046	1.121431567	0.8694227	1.729787106	0.779802231	0.892698069	1.122770507	0.464388482	0.617413499	1.157281121	0.982586159	1.161025999	0.894035441	0.776858962	0.762145527	1.123038199	1.010944791	0.657274598	0.734857605	0.7880954	0.436030573	0.963325926	0.972085749	0.766693274	0.599489383	0.727634544	0.777394549	0.962789236	0.74208091	0.776324188
KCNJ11	231740_at	0.031767821	1.147619238	0.146804306	-0.353202881	-0.013978312	-0.077383382	-0.077918699	0.310529753	0.159913047	1.569240348	1.784599043	-0.425701204	0.362430612	1.148153049	0.522410954	-0.253146894	0.717704452	0.904170457	1.343181237	1.190689948	1.577532662	-0.259033076	-0.232279852	1.579139686	1.936820595	1.291279976	1.361640083	0.988440967	1.441095079	2.736188133	1.348263358	-0.227464827	-0.276422043	2.014136015	1.810013378	2.201403513	1.368862198	1.573253424	0.344238348	2.16181079	1.735841874	0.945637441	0.399348637	0.892399886	0.312937889	1.109630484	0.013844117	-0.08540823
LOC388692	232346_at	0.714011502	0.987156902	0.706521447	0.963078031	0.707591667	1.234348827	0.712941722	0.79266398	1.559928789	0.802028068	0.856871225	1.115836626	0.678966279	0.377999154	0.624658582	0.841889493	0.921612429	0.178960364	0.438995821	0.778485648	0.773402504	1.241038579	1.233547404	0.715082511	0.896197125	0.811390879	0.823965585	0.804971105	0.868642204	0.768319429	1.064203342	1.043068819	1.062063671	1.090153588	1.269931767	0.320213385	0.720967467	0.769924801	0.783033653	0.594428447	0.670874047	0.902886278	0.708928637	0.98822615	0.284097966	0.768586974	1.147672309	1.078382961
ODF3B	238325_s_at	1.001179858	0.881864116	0.687907329	0.737399492	0.806688738	0.717334555	0.55387634	0.748902647	0.772444974	0.746495597	0.818192938	1.000646183	0.33530854	0.768967329	0.822740588	0.809898829	0.815250212	0.842805095	0.678811818	0.850295292	0.837989085	0.928413381	1.427616792	0.939649882	0.963458883	0.87597786	1.019105216	0.875978567	0.945802446	0.972555031	1.043181396	0.815784195	0.794918034	0.921724917	0.939382463	0.773515769	0.889621192	0.81524972	0.693257312	0.892030667	0.877516698	0.865545367	0.665434887	0.963459253	0.673995859	0.849225559	0.678277294	0.821136043
TTC40	220539_at	1.255286927	0.843564879	1.033240862	0.776949896	1.72773874	0.881820352	1.251006612	0.716756885	0.740299673	0.689469411	1.833679484	1.017992438	0.828583897	0.690004365	0.593695579	1.056248479	0.666194672	0.230663176	0.795143529	0.79995805	0.676360666	0.990436922	0.421944217	0.637569907	0.91124887	0.82724549	0.852393626	0.767587513	0.875400195	0.86309391	1.017456965	0.795410136	-0.528576191	1.410987459	0.869247775	0.610550022	0.805576013	0.950575912	0.185450862	1.025216155	0.676026608	0.843030708	0.772402913	0.758491913	0.794875542	0.559451872	0.745115973	1.541272966
PART1	205834_s_at	0.459495935	0.767151102	0.613591434	0.798451053	1.506861273	0.63525996	1.567321092	0.108768783	0.663350723	1.443991672	1.379251148	0.540289788	0.684486004	0.895296183	0.718461847	0.939437531	0.719531486	0.717124472	0.307809929	0.734780103	0.952011142	0.737455912	0.090043126	0.82466962	0.900646816	0.907066632	0.99428138	0.897168463	0.808082599	1.560632988	1.25297836	0.037607131	0.648369628	1.47582768	1.682357821	0.839650705	0.288814364	1.207766813	0.66388616	0.782935639	0.968531476	0.937566166	0.535740846	1.011135278	0.763673573	0.862122683	0.575335472	0.649975272
ACY3	230481_at	0.829450501	0.749728874	0.551491802	0.606868862	0.583862844	0.696222489	0.929506141	1.274881134	0.998259276	0.474176633	0.884829046	0.892319987	0.373854196	0.772735399	0.607939579	0.734746813	0.688197371	0.957061207	0.383753941	1.380554475	1.428441729	2.072109231	1.186331747	0.809655216	1.03705119	0.768722209	0.767653697	0.850050883	0.799755849	0.844700031	1.388312829	0.696758239	0.585467548	0.789590379	0.807514104	0.641112878	0.72351042	0.769793062	0.706121258	1.181515672	0.75902541	1.083868263	0.653953707	0.639775792	0.650476635	0.710669405	0.644859034	0.678032501
CEMIP	212942_s_at	-0.897549444	-0.034511357	-0.030498254	1.045757967	-0.050027286	-0.027287997	1.40879152	0.411454449	-0.46736857	2.418167356	1.897294608	3.017158146	4.658162916	0.147138907	0.884976235	0.210007878	2.936365061	-1.953206561	0.107011284	3.793518673	2.886070145	-0.391925252	-0.029159742	0.716969918	1.406384066	-0.014446745	0.889256635	0.274749724	2.027311762	1.445978253	1.175508761	-0.213486171	0.49893564	0.236225148	0.952927596	1.916021789	0.795354607	0.681121513	-0.197969549	0.6653381	0.31588163	0.771010909	-0.192351622	-0.454793891	0.574111586	-0.365708293	3.941461587	0.220441651
KCNN4	204401_at	0.710630528	0.792493905	0.643214706	0.69538125	0.832088119	0.67183873	1.342794966	0.675317065	0.93936516	0.249149065	0.744607444	1.089983352	0.344120835	0.405651408	1.070185962	1.65098499	1.1153984	0.881313318	0.727753898	0.86124833	0.879974992	1.78983081	0.709828436	0.832356088	0.962372816	0.777244298	0.517210172	0.898166939	0.932677663	1.085702155	0.894689346	0.580880541	0.645354891	0.704745214	0.822189837	0.422505903	0.88184744	0.732033486	0.547173109	1.252639276	0.79804537	0.776978354	0.724809767	0.673712715	0.444442536	1.207426242	1.062963453	0.995279361
DBP	209783_at	0.880044446	0.876299025	0.510858953	0.794702983	0.784538239	0.729961822	0.787747633	0.670303485	0.770893305	0.484373688	0.788016111	0.784003287	0.757250304	1.021832896	0.810487772	0.796041333	0.815035711	0.82841248	0.804335295	0.848475962	0.984379064	0.935689806	0.82225911	0.945588752	1.146232582	0.869610711	0.878707217	0.873356502	0.936224758	1.009526763	0.959232215	1.03520955	0.801124462	0.91803338	0.937295498	0.753237141	0.871483482	0.784537317	0.780257094	0.901714627	0.876232534	0.879242383	0.788818407	0.752434675	0.594326873	0.839915178	0.670572071	0.750294523
SYT2	214903_at	0.251868247	0.571562263	0.20237647	-0.083074543	2.221662439	0.752675984	1.983563661	1.001475843	1.299499642	1.255090375	0.630952809	1.442091928	1.51887188	0.825710662	-0.004689071	-1.192237389	0.819825686	-1.25965307	1.931931981	0.924963495	1.922033014	0.004673966	1.106347113	0.965895301	1.202120657	0.428167696	0.412918934	0.304570501	0.912925119	0.822501011	0.817953177	0.024203351	-0.066755457	1.725669751	2.020750378	1.0568538	0.782104812	0.636571076	-0.84819884	1.037325427	0.766254387	0.85540756	0.584403108	2.911344718	0.946900905	1.789607572	1.339897422	0.248658941
GJB2	223278_at	0.050376734	0.130635318	0.023089388	1.364464296	0.191631247	0.225338486	0.219720551	0.09906651	0.990730327	2.334781918	0.570715696	5.374680416	6.363723374	0.164878036	0.165948589	0.149361873	2.843081375	0.082213025	0.177185323	5.681531518	3.383750734	1.290360171	-0.468355541	0.315763522	0.292755722	-0.137159049	0.142941534	0.155247699	2.018298171	-0.102113392	0.018808911	-0.190396606	0.419295743	-0.415653181	-0.376058992	0.431868959	0.226408771	-0.269048356	0.012655769	-0.475043294	0.023825362	-0.515707371	-0.030950843	1.088110992	-0.046467102	0.15150167	5.306193837	0.242461415
CDC25A	204696_s_at	0.904853997	0.844929042	0.676655024	0.726681709	0.755040441	1.285008154	0.746747015	0.841717798	0.740325754	0.666489021	0.770825157	0.781793611	0.419027089	0.873019005	0.773767163	0.772697062	0.788748511	0.80453223	0.679866763	0.799716731	0.813895597	1.468532542	0.795972201	0.917161332	1.037280298	0.629302712	0.863388536	0.843324072	0.726147017	0.939364709	0.917428624	0.881312379	0.859375258	0.875961902	0.887198171	0.756109877	0.825399365	0.789550985	0.591313767	0.846267281	0.846466999	1.148572003	0.756110133	0.745141795	0.728822766	0.810953047	0.94204158	0.758518776
RHEBL1	1570253_a_at	-0.432894554	1.1805554	-0.458309233	-0.043644577	1.028065535	0.181612096	-1.000317139	0.651388091	-0.025719895	1.559372085	2.193676507	-1.511023773	0.361925981	1.726307655	1.424004167	0.613934891	-0.035885757	0.266419442	1.776871677	0.888951586	0.488465033	-1.397057647	-1.277473646	2.287310788	1.892977039	1.018433849	1.668522642	1.189918975	1.799342284	2.557243913	2.59336013	-1.141035744	-0.349425852	2.501063677	1.806834056	2.486349599	0.852300453	2.34108334	0.635069442	1.968152773	1.866425193	0.745558412	0.839727287	0.676268853	0.87370329	0.689376997	-1.061312019	0.505052196
PVALB	205336_at	-0.035694043	1.8187965	0.749495481	-4.30808495	-0.333449826	1.431418053	-0.36983511	0.634190652	1.662560272	1.610126177	2.399060788	0.679938806	1.206161704	1.257526274	-0.229917924	-1.969372092	2.044588214	-1.993181572	1.856785351	2.049671086	2.42072923	-3.56329239	-1.942618771	2.360268946	2.403608393	0.640879461	1.922061566	0.961107644	1.267157981	2.454705302	1.920991723	-2.170819129	-1.21387866	2.278940774	2.850109368	1.855447389	0.95950236	1.775991896	0.308344215	2.355454139	1.371425989	1.7462972	0.164949972	2.229448722	0.832962582	1.889690651	0.533066617	0.50845421
TBC1D22B	216549_s_at	0.258551246	1.34791761	-0.250550447	0.231798074	-0.510852729	0.209593604	-0.066492473	0.580117499	0.085996862	1.580129851	1.317420197	-0.332412728	-0.209886248	1.286118624	0.401678301	-0.079868977	0.550422674	1.140317574	0.773272265	1.622398985	0.922283266	0.336133911	-0.354350536	2.197045388	1.428175255	1.662795175	1.727269974	0.873594239	0.713613473	2.468316283	1.170012843	-0.523695051	0.143782744	2.527707193	1.287991891	2.412402988	0.923620885	2.255633576	1.006286676	1.984362293	1.925974057	1.709880388	0.244907756	0.587073734	-0.569975924	0.647801789	-0.355955095	-0.065154575
LMTK2	206223_at	-0.219654185	0.934453471	-0.002957438	-0.294828836	-0.061812687	-0.266204093	-0.527843665	-0.089101591	-0.243463937	1.761376641	1.433390548	-0.13885922	0.045732879	1.484755406	0.466818266	-0.057533013	1.263243581	1.011501364	1.471646344	1.35607483	0.627601329	-0.230354123	-0.544429579	2.030775883	1.684062504	1.510436885	2.235433284	0.415988787	1.153022048	2.767275008	1.224185586	-1.48719156	-0.691034026	2.458550178	2.05752808	3.033196382	0.68859737	2.243458754	0.361680111	2.014457421	2.522154203	1.881229984	0.323423683	0.664520159	0.819149701	1.58320389	-1.338446408	-0.204136488
FBRSL1	242415_at	0.753470614	0.804301093	0.67134048	0.714144124	1.628281012	0.706118339	0.733941279	0.691672175	0.737686761	0.703444052	0.773803784	0.887769884	0.573158882	0.760693945	0.759356902	0.923350326	0.760159447	0.740897605	0.680169951	0.77273295	0.781293652	2.093241213	0.794938157	0.857538925	0.886699033	0.805370966	0.820620538	0.799753279	0.888036674	0.922012227	0.966154084	0.749993197	0.725381256	0.843092554	0.928165934	0.76310218	0.798682466	0.634154957	0.665454989	0.95438342	0.830452079	0.761497704	0.677761332	0.710667201	0.599376357	0.700768526	0.64565887	0.746783554
POU3F1	210475_at	0.648524162	0.720756511	0.596089404	0.553284508	0.794593616	0.538302844	0.760885179	0.574954324	0.57682714	0.55087703	0.911770108	0.734132882	0.65548052	0.798071673	0.795664559	0.633810609	0.893577958	1.025469121	0.668322395	0.654677497	0.867092758	0.798071922	0.62685532	1.168327792	0.946815885	1.126058001	1.068005539	1.137294646	1.688933229	1.344626562	1.205513879	0.63327533	0.281478439	1.660843208	0.93236979	0.816530816	0.871372607	0.686513256	0.672334183	1.208992066	0.742091778	0.768109017	0.70845001	0.560241184	0.649595135	0.675812138	0.565592204	0.602509711
PWWP2B	238051_x_at	1.149737041	0.825495676	0.481189702	0.667922908	1.296341693	0.607460899	0.737478843	0.910568277	1.313463256	0.562249752	0.885154809	1.36937608	0.284022846	0.456844831	0.750053587	0.697618157	0.716077374	0.715542601	0.583919921	1.042994464	0.96514365	1.888108625	1.038446858	0.865624308	0.854388055	0.803825569	0.608800066	0.884618941	0.861611458	0.903880959	1.221969114	1.198962403	0.485737179	0.859738937	0.826833592	1.001259932	0.726243123	0.60023892	0.536567204	0.779749544	0.6667864	0.585258319	0.662839599	0.599436633	0.517573425	0.567065248	0.668190758	0.649463985
NGEF	243556_at	-1.985079167	1.822083961	-0.502449865	-2.64854381	-1.293524013	-0.509941527	-1.030813857	-0.088854924	-1.577101919	2.191804238	2.995185818	-3.998478586	-0.339525916	2.193409684	0.942993879	-0.689449889	1.670396222	1.03288265	1.774196896	2.660509211	2.158898386	-4.602285939	-3.264655844	2.957731883	2.784374155	2.489560507	2.911718231	1.561780981	2.490363723	3.446234126	2.905564053	-2.865507452	-0.772918205	3.089353908	3.032104018	3.472452159	2.295069109	2.964419575	1.333045263	2.942483803	2.941078415	2.323696217	0.052934031	1.248775933	0.318320775	2.178427348	-3.053309498	-1.275866834
KCNC3	243893_at	-0.635103768	1.181932935	-0.574910386	-0.422153658	0.348589592	-0.031030941	1.807944081	-0.310862681	-0.370253528	1.382844681	1.17283733	-0.651957671	-0.331461293	0.738641868	0.485027661	-0.392190111	1.610241766	0.427242074	0.981021787	1.812759591	1.536137022	-0.55136806	-0.822371222	1.570113387	1.326396293	1.565029442	1.570380933	0.884443973	2.175791655	1.841919595	1.353416626	-0.202781946	-0.534514019	2.641822219	2.347544453	2.168300895	2.055137751	1.783330798	0.298829318	1.947592477	1.320444588	1.683812314	0.228470001	1.185946002	0.520608712	1.559679315	-0.488498765	-0.534781314
MAPK8IP3	232085_at	0.366854287	1.271627902	0.266799731	0.627959485	0.530045964	0.635717528	0.457545545	0.616990913	0.484030963	0.63625348	0.688421646	0.572582766	0.482425994	0.475202266	0.936953041	0.652572584	0.874351756	0.643744278	0.407787262	0.876758955	1.098805581	1.214377255	0.798374405	0.884518214	1.764143148	0.744601158	1.418767936	1.257448974	0.735505627	1.327808063	1.101748561	1.092117436	0.668892017	1.180936671	1.063760396	0.706345328	0.752626835	0.752092337	0.184401419	0.780450624	0.994136675	0.990993767	0.951934104	0.658993629	1.007579595	0.909397167	0.63063621	0.472260458
B3GNT6	1552834_at	0.928201568	0.816643529	0.674052011	0.51005775	0.869078436	0.626163234	0.589245845	0.511395371	0.742805531	0.225410431	0.477687999	0.654789938	0.617068705	0.847407926	1.083366703	0.583360412	0.707492367	0.900914712	0.516480165	0.799520961	0.774373401	1.138209157	1.021300907	0.861587718	1.358917935	0.855433953	1.222480382	1.125636225	1.133126706	0.917500117	0.977158347	0.934621874	0.753774638	1.041097654	1.275718085	0.71632045	0.782934214	0.715785944	0.726486149	0.772234233	0.779390009	1.018090462	0.918035136	0.400372885	0.582290658	0.947998303	0.57426498	0.611183525
TRIM3	204910_s_at	-0.283338977	0.899661269	0.376915453	-0.357177011	0.061235232	0.06551441	0.205164016	0.311370814	-0.104096691	1.937394565	1.704111561	-0.098745201	0.014150444	0.57943226	0.777669084	-0.055406735	-0.033469463	0.90527988	1.191532963	0.770980896	1.457986469	0.09119774	-0.052463207	1.702507283	1.003193259	1.079170751	1.79186082	0.549737472	0.822881118	1.300950028	1.183774104	0.007997015	-0.035876957	1.755477155	1.970032041	2.198500346	1.463872318	1.854997324	0.635613063	1.693411662	1.598372543	1.316200031	0.333843657	1.674417262	0.988479432	1.284363934	0.020304341	0.012010795
SH3BP1	213633_at	1.00940938	1.011817633	0.045781237	0.672593522	1.353181443	0.881264289	1.014760191	0.514486089	0.795388773	0.89062786	1.251520964	1.370837865	0.015283319	0.601700224	0.658148403	0.626312688	0.938247997	0.520105085	-0.117676394	1.137019746	0.742953291	2.447362498	0.610529139	0.979982586	1.179556401	0.626045455	1.236004974	0.960720537	0.689448388	0.852372051	1.604120061	1.25232361	0.754190309	1.335257024	1.16297012	0.271573285	0.693728786	1.221558632	-0.017889598	0.881532754	0.509872045	0.51769778	-0.084504492	1.102777506	0.526257752	0.450013141	0.244553679	0.597152603
ST3GAL3	1555702_a_at	-0.410555763	0.635471071	0.446597883	-0.28027059	0.280464526	0.431615793	-0.477436986	0.614604129	-0.042707918	1.751322187	1.732060889	-0.397713787	-0.154800079	1.296795274	0.808293523	-0.431154766	1.051742178	0.607114003	1.386418083	1.789310465	1.346822468	-0.163896558	-0.824417558	1.730990377	1.599367597	0.967203143	1.643509763	1.019370999	1.237404634	1.913175577	1.560576449	-0.754058856	-0.156137589	2.053092321	1.844689467	2.013230159	1.331306629	1.53489405	0.192181285	1.786636506	1.408554542	1.349231533	0.440712845	1.270310713	0.536754476	1.200486462	-0.005787625	-0.214993234
SBSN	235272_at	0.752228528	0.827671253	0.594120933	0.689092113	1.05908132	0.668759797	0.965179195	0.648695704	0.725743076	0.621943454	0.727349448	0.74072572	0.696315979	0.84238458	0.763464862	0.783796742	0.870207983	0.797441114	0.753834528	0.804128749	0.883315902	1.377169848	1.117937023	0.851748562	0.903915733	0.8295437	0.827404119	0.830078912	0.80519875	0.934413915	0.93708928	0.796102651	0.726011394	0.846932927	0.769618154	0.576731477	0.73323406	0.697921284	0.74714529	0.810015024	0.826801464	0.73805018	0.758649161	0.688825342	0.716915763	0.729221668	0.905254306	0.714240417
ACTC1	205132_at	0.341199592	0.702360021	0.532213111	1.12531763	0.901131573	0.822477435	0.613808567	0.333172729	0.592138766	0.624509331	0.718411606	0.532213111	1.74731594	0.829969191	0.954368828	0.707977318	0.678282163	0.984599558	0.615949205	1.658497182	0.997707468	0.619961905	0.299465881	0.991555405	1.181765561	0.80401935	0.972025589	0.787432715	1.049608117	1.354587283	0.871435773	0.56538602	0.617286539	0.802414103	1.093215078	0.386143677	0.645911062	0.957311772	0.561105456	1.033556913	0.703094939	1.323555345	0.655275249	0.560838483	0.790375451	0.663835348	0.474963131	0.616751396
LOC91450	233418_at	0.699158924	0.824361764	0.627194981	0.786639768	0.74062643	0.632009438	0.727249582	0.787710111	0.877331286	0.654482377	0.764436183	0.684445787	0.680165269	0.640570771	0.725911958	0.711465832	0.668126025	0.794131521	0.73126337	0.931639189	0.815265544	0.901944339	0.792258749	0.857000107	0.925486411	1.3992748	0.88883589	0.831584944	0.848171222	0.927091353	0.841750802	1.177228067	0.90461943	0.86582849	0.896594031	0.716281199	0.89793105	0.728052763	0.743033458	1.248123039	0.766509	0.817941557	0.706115156	0.686586044	0.592417138	0.79011809	0.597499996	0.540784337
LCN10	238071_at	1.01005917	0.813695258	0.505237912	0.713907629	2.137948723	0.744673226	0.709092351	0.363180723	0.815835009	0.575596969	0.693309062	1.063297223	0.662543137	0.82867634	0.55660324	0.779451787	1.244144824	0.729959909	0.567037397	0.736914897	0.791757571	1.539760832	1.026646187	0.852754436	0.920705581	0.228080581	0.840180649	0.597534797	0.873352958	1.139541333	0.841250423	0.657460011	0.741998534	0.884054811	0.899303804	0.682072357	0.770890769	1.03814937	0.515136551	0.796841671	0.762798246	0.566501501	0.780521763	0.63044014	0.595662052	0.771960774	0.796306029	0.581483241
IL1RL1	207526_s_at	4.491739343	-1.592871136	4.275847158	-1.776929918	3.29054885	2.423495775	2.901030216	2.83923181	3.645287441	-1.934501693	-1.665637904	-1.689715494	-1.696671308	5.199078146	5.223156847	3.845129608	2.335748206	1.20652089	4.875908652	1.921082469	-1.311434676	0.660232787	3.027036005	-1.819198197	-1.510473177	-0.102483905	-1.615878292	-1.67981726	-1.679816982	-1.807160308	-1.633267574	3.74935459	3.501359269	-1.746163032	-1.786024695	-1.742685808	-0.03854536	-1.925138277	-1.640491289	-1.581366596	-1.881599233	-1.622298422	4.113458224	3.136721798	2.094707082	3.759788712	4.506722462	-1.204958172
IRGQ	242183_at	-0.426354548	0.717318936	-0.352516568	-0.281088202	-0.186918489	-0.424750026	-0.138496209	-0.28162338	0.5089165	1.793041746	1.983252849	-0.023459556	-0.401206547	1.229096769	0.314692466	-0.388632881	0.615124433	1.258525377	0.985381075	0.494202583	0.638130941	-0.212065438	-0.34903888	2.164635373	1.705828517	1.212242415	2.264422422	0.346261165	0.787946427	2.129588803	1.460239302	-0.358670206	-0.166586475	2.509476267	2.221351244	2.701025178	1.271098194	2.313647835	0.920371589	2.138685394	2.467408091	2.062708102	-0.144649774	0.838241677	0.182535309	1.140010453	-0.484406827	-0.430366979
ADTRP	229070_at	1.526572164	1.430263164	1.894420524	-0.296618055	-0.071627479	-0.274948658	0.042070647	0.076581122	0.12446803	1.064555105	0.810405591	-0.235353548	0.65470499	0.876483156	0.437206429	0.648819746	-0.726531757	0.67477031	-0.045677557	-1.528574693	-0.076444297	-0.049155899	-0.311063594	2.165424475	1.48724636	1.705814055	1.653646747	1.764403018	1.125015766	0.901898245	0.695636212	0.007827134	0.106812212	1.814965638	1.908064933	2.206890486	1.474939361	1.211961941	2.083828447	0.83849592	2.454018083	1.60335274	0.780175105	0.359623831	0.18787262	1.109499105	0.253951641	1.710362641
LSM11	241599_at	-0.475637523	1.643168611	0.525712602	-0.79452866	-0.066322374	0.44465159	-0.067392613	0.135659631	-0.736475402	1.246427789	1.248568535	-0.563652851	0.373223344	1.716202957	0.510463926	0.497087356	1.095810485	0.666967142	1.980520449	1.325347842	1.725834367	-0.621973492	-0.071405004	1.788168252	1.890630077	1.317054296	2.044725779	0.763811139	0.620417218	2.041782315	0.986125244	-0.676816845	-0.402334662	1.857992019	1.821073942	2.86335412	0.560223278	1.802614857	0.521699854	2.104384637	1.195263617	0.563434437	0.02196064	1.134869514	0.877777461	0.969003169	0.0751999	-0.291578949
DPYS	206065_s_at	0.443876601	0.687325457	0.398932476	0.685987318	0.695351225	0.511827681	0.892249878	0.033758884	-0.044626038	1.577384353	0.743774057	0.442539511	1.286316376	1.370318867	0.196682702	0.670470915	0.803966714	0.733072543	0.455916397	0.746180574	1.187866288	0.505407851	-0.270952711	1.692153587	1.525751484	0.841152662	0.798616529	0.671274167	0.805839379	1.424894147	1.087276671	1.032968739	-0.025363646	1.427302585	1.446564325	1.130883438	0.787647515	1.103863714	0.439863841	1.420080003	1.198500817	0.77560947	0.40294533	0.620176674	0.832057081	0.687859953	0.358536473	0.862822784
IGFBP2	202718_at	-0.536262048	0.239564605	-0.057656868	0.466158595	-0.168680006	0.186860933	-0.469646741	0.445826481	0.573704525	2.152642736	2.053659109	1.908123938	3.131253793	0.935131794	0.478465026	0.481943463	1.586558537	-2.034406036	-0.190348652	3.180209935	2.769290154	-1.410803081	-0.896618224	1.336422108	1.495866843	0.476592075	1.172160728	0.177765895	1.246800009	1.695975779	1.691160981	0.030359387	-0.392599515	1.601807507	1.946915835	1.506835129	1.357287932	1.549907325	0.704792393	1.176708674	1.214362582	1.269272398	-1.434880708	0.869053634	0.099113383	0.408373291	2.274636072	-0.201852675
CNTN4	237177_at	-1.929811729	1.388580817	-0.796839196	-1.320387939	-0.367459336	-0.294157879	-0.296030223	0.132813708	-1.366134498	1.788532873	2.111704747	-2.088454133	0.358338418	2.358094637	-0.006299614	-0.316897362	0.816343378	1.152891383	1.770609359	1.69596772	1.996399521	-1.382453252	-2.493756202	2.737715442	2.331342176	1.607951743	1.711485391	1.33908937	2.056860596	3.385662816	2.085218979	-1.522369917	-0.905722035	2.551517248	2.656119527	2.517807893	1.852470853	2.301915362	1.130953268	2.012987656	2.665950502	1.932461789	-0.134177067	1.234485992	1.573709226	1.378147852	-2.358120044	-0.996413018
ZBTB45	240551_at	0.266965679	0.972164366	0.647923145	-0.107839202	-0.23250442	0.264825121	-0.648508191	0.389759856	0.140426347	2.057516817	1.204109909	-0.597142727	0.174402455	1.307106725	0.955577658	0.203829477	1.152209968	0.828503309	1.285438204	1.262696896	1.408232296	-0.422448196	-0.428869018	1.3437592	0.803622587	1.68913408	1.46361053	1.204377139	1.329580019	2.458806665	1.116628716	-0.472743858	-0.800462278	1.554301021	1.753340831	2.337350216	1.515509762	1.746652437	0.63695401	1.528351672	1.713679321	1.220429268	0.384944553	1.355262144	0.402334496	1.120106847	0.156478425	-1.681961109
THRB	207044_at	-1.673534581	1.028479052	-0.804877606	-0.881658084	-0.884065454	-0.368810504	-0.679408205	-0.418035744	-0.762074124	1.741167306	2.011368968	-0.761003109	0.450354857	1.866101861	0.632005249	-0.194918082	0.854318711	1.152075659	2.03063165	1.911046107	1.761765964	-0.979839627	-0.722746721	2.70105047	2.508432304	1.409701574	2.946372762	1.103386181	1.119704241	2.817424213	1.712809253	-2.225441015	-0.919111415	2.697573234	2.434060591	2.505756915	1.230994864	2.15957849	0.579301913	2.391523667	2.495523513	1.403817587	0.015357404	0.472023955	0.523122005	1.487284852	-1.221415615	-0.737193005
RMST	229782_at	1.444647562	0.279037501	1.091781943	0.910932937	1.566907678	1.254168911	0.368658181	1.24320086	1.208154262	1.203607748	0.62762402	0.858232102	1.500026613	0.845657123	1.516880656	1.726085487	0.543887709	0.594985878	-0.038782165	0.646082638	0.891939474	0.208945323	-0.371049887	0.131630967	0.270209331	0.273418971	0.93581357	1.148497489	0.629764597	1.004835448	1.273431265	0.370798592	0.867595245	1.099271906	0.960158778	0.617190418	1.017676308	1.18969592	-0.559122346	1.198256954	0.7653325	-0.139640222	0.100864784	0.08962872	1.334694863	0.257099712	0.423769944	2.524116095
CRHR1	208593_x_at	-0.823389994	0.234140755	0.387968169	0.462072008	-0.264527854	-0.552119337	-0.632643921	0.084325559	-0.243126409	1.775625229	2.835297073	-0.891074153	0.729063705	1.61992473	1.065611394	-0.345588657	-0.195505933	0.615365256	0.926497973	1.002207581	0.729865355	-0.741794432	-1.291827529	1.729610977	1.078452168	1.688144005	0.577109061	0.504341843	2.205271981	2.984306926	2.715444243	-0.632376429	-0.552118195	2.576063329	2.160327858	2.177984107	2.516136712	2.757980891	-0.986313358	2.402974245	1.088284095	0.607072423	-0.090636092	1.600931234	0.734682224	1.586484222	-0.519479662	0.500864348
SRC	221284_s_at	0.41359809	0.885781754	0.040399411	0.089623974	0.580534815	0.397011261	0.12520553	0.312740675	0.06046401	0.607019475	1.619338209	0.309263631	0.268331982	0.445700963	0.267262035	0.083203835	0.5021494	0.743993475	1.012590126	0.223921815	0.987976388	0.580267167	0.830671682	1.521156145	1.502429036	1.016869247	1.245337268	1.413075453	0.895412138	2.205219611	1.552188864	0.290535993	0.300167078	1.820517897	1.538010552	1.467650568	0.881501353	1.633517328	0.1586457	0.678717727	1.223332958	1.15009807	0.893004891	0.359023169	1.146887442	1.262993589	0.018730446	0.270204546
TRIM65	235081_x_at	0.776443961	0.856701862	0.395486769	0.664350398	0.549582434	0.714644954	0.676121867	0.70447902	0.750226338	0.694046464	0.560283842	0.864193912	1.031129784	0.648834008	0.843325841	0.45568004	0.904320696	1.058952319	0.70581808	1.125832915	0.677726699	0.874359312	0.806407956	1.289559058	1.039422482	0.857771958	0.878639581	0.826471772	0.698059484	0.466916596	0.669968928	0.455145332	0.81470094	0.89736637	0.910742638	0.549849724	0.839312325	0.789018473	0.888805192	0.952744173	1.37376301	0.877302384	1.052531361	0.738455878	0.729894496	1.160611098	0.825402459	-0.112811969
SPATA13	1562770_at	0.713573532	0.800252351	0.831553004	0.687355828	0.59880557	0.675852596	0.383981927	0.664616181	0.609506771	0.650438032	0.629303924	0.677458449	0.703140754	1.352961019	0.736848933	0.733638426	0.743804641	0.766009485	0.741665186	0.843323911	0.81630356	0.803462892	1.408606983	0.846267281	1.260932311	0.942844237	1.037013646	0.794634536	1.176661511	0.983507698	0.856165839	0.741128855	0.518280719	1.04905204	0.851885415	0.739256736	0.789015969	0.080875381	0.75851835	0.805603829	0.804733762	0.794635119	0.718121612	0.702605685	0.872484756	0.762531241	0.57151819	0.729358643
PPP4R4	220673_s_at	-0.641120662	0.678585233	-0.676969415	-0.255349074	-1.788272258	-1.109024594	-1.246265062	-0.994523262	-0.277820794	1.705349302	2.362126294	-1.612240089	-0.384830752	2.317984151	0.667617136	-1.192759773	0.780244746	2.339119137	1.347668151	1.664685805	1.373081879	-0.487293121	-1.887791501	3.743630646	2.411618312	2.149443106	2.30487605	1.073185925	1.786677736	3.861876877	2.964059406	-1.597526573	-1.204530531	3.258873751	2.654800431	3.26529421	1.48062756	2.526120332	0.297895362	2.60423796	2.522039926	1.805939975	-1.375212204	0.278098612	0.245728082	0.422830411	-1.22111635	-1.186338657
TEX29	236853_at	-0.028375931	0.643382816	1.4941147	-0.043357271	1.911188343	0.989827557	0.916794041	-0.08589415	0.031282543	0.859008067	1.247456298	0.852855967	-1.190775699	1.057779914	0.21667885	1.394060025	1.646337337	-0.334959395	-0.005902206	1.629215177	0.684581245	-0.758453632	1.386302631	0.926425558	1.168535947	1.110215024	0.842957277	1.637509117	0.9422088	1.533440851	1.451846114	-0.400504142	0.45049644	2.1511597	1.667471719	0.840816809	-0.062084128	1.034238116	0.114216017	1.249597157	0.941339979	0.729526581	0.251991702	1.768329423	1.418940926	0.178957306	-0.405853684	1.58159599
LOC101927503	231278_at	0.656575905	0.762516954	0.638385379	0.619657344	1.490187997	0.670219445	1.028437465	0.588624411	0.667812667	0.905910769	0.826188793	0.669150705	0.632499587	0.559464403	0.715165032	0.700451082	0.964499109	0.480812622	0.694833669	0.735229363	0.559464403	1.231222809	0.614575296	1.014527406	1.165946017	0.939083543	1.181463005	0.890127572	0.519870864	1.15711759	1.139996379	0.721317969	0.684667235	0.810404604	0.830736413	0.656041867	1.032450363	0.667277958	0.79756255	0.753689247	0.985299678	0.73496232	0.452721935	0.332602767	0.665138139	0.73950985	0.594779076	0.74753598
PLEKHG2	225979_at	0.847907377	0.629873869	0.584126746	1.310459138	1.760171202	1.336944362	1.167065698	0.498785357	0.690601695	0.649938311	0.573961568	1.568623026	0.998257254	0.831320562	0.661977112	0.72297289	0.831320886	0.749993369	0.951173651	1.31286745	0.802427504	1.484351619	0.639237536	0.559782232	0.619440244	0.758821056	0.347366542	0.099905283	1.124261955	1.128541924	1.328384173	1.46589247	0.314996111	0.203437357	0.814467079	-0.330544663	0.803497527	0.46267011	0.526340994	0.76443992	0.29700472	0.177220284	0.463205072	0.696220441	0.655021391	0.58867468	1.05122786	1.066476866
ISLR	207191_s_at	-0.502297512	0.261756694	0.35378646	0.418527194	0.320880549	0.99103202	-0.961372502	1.523141882	0.962675168	2.646483656	0.993173706	2.479815283	2.87628873	0.093215078	-0.57693672	0.473637622	1.174020476	-0.064891671	-0.044827381	3.215243082	1.961081892	0.023124173	-0.139263841	0.257477276	1.442081787	0.59990932	1.340421838	1.18980508	0.565398889	-0.428460259	0.055227174	-0.206413867	-0.255905485	0.778617604	0.892583916	1.313936729	0.23099093	0.614089199	0.199958233	0.460262162	1.184655822	1.800566181	0.856734685	1.06941848	0.204239147	0.606062861	3.242799882	1.019658437
CBS	240517_at	1.005409043	0.898933485	0.614553718	1.149872868	1.741373702	0.651471858	0.234934371	1.069882578	0.966082082	0.812522869	0.765438762	1.712480624	0.191595496	0.292719565	0.782559788	0.334721461	0.871646546	0.657625738	0.480791429	0.676084306	0.22450043	1.162714698	1.425692932	0.820013653	0.932106841	0.679829389	0.275330962	1.018518241	0.831784517	0.590208401	0.416316819	1.504879927	1.176358074	0.294860323	0.760355776	0.310108922	0.594755958	0.785770318	0.438788819	0.296466218	0.841081552	0.513161642	0.871913495	0.832320113	0.91605566	0.810382803	0.892781365	1.326708299
KMT2B	217069_at	0.818443866	0.85482798	0.242728464	0.747281691	0.756378499	0.472532585	0.754238464	0.683343158	0.749689749	0.615124433	0.759054224	1.454086117	0.678261337	0.54851041	0.779118155	0.728288431	0.785806218	0.808546426	0.294094417	0.815768868	1.040490383	1.645635447	0.794367287	1.003840244	1.098811509	0.846801459	0.881848067	0.803730858	0.991266739	1.02310167	1.001165083	1.024171643	0.477081581	0.881313397	0.871147597	0.720262528	0.822189347	0.770022603	0.518814889	0.84011481	0.59579618	0.648298569	0.475476122	1.018821299	0.436952279	0.809080919	0.347599557	0.713842188
ALX3	207690_at	0.873034445	0.81444657	0.439910637	0.698339757	0.72402312	0.868753605	0.731245815	0.532740653	0.70021242	0.668377134	0.740609766	0.921992431	0.70877382	0.73392072	0.754788498	0.734991185	0.581966859	0.769502637	0.760674361	1.058697331	0.7852858	1.142968842	0.736596823	0.860461411	0.895506678	0.809630688	0.818459492	0.809363733	0.890423967	0.896309209	0.869824513	0.753718082	0.734456356	0.715194735	1.173466859	0.419310739	0.798394646	0.753985953	0.549595543	0.830766506	0.822137859	0.617548064	0.733118717	0.706366283	0.745157804	0.772444805	1.076087834	0.747565454
RTN4RL2	229345_at	-0.722319887	0.70091817	-0.754690056	-0.737836523	0.077316294	-0.744524888	1.274761172	-0.16533101	-0.574911933	1.698790552	2.261397973	-0.868387443	-0.418409071	0.607017012	0.385238407	0.377747903	1.185676414	0.944101826	1.239449491	1.325592154	0.880696652	-0.883904509	-1.234631428	2.598748364	1.919232138	1.151164897	1.209487054	1.1677515	1.874021341	3.111595089	2.197726083	-0.718039137	-0.724726853	2.797253753	1.823992805	2.497088328	1.918963846	2.3103551	0.631363129	1.834158825	2.235113708	1.230888407	-0.128947449	0.427241001	0.613437639	0.87614867	-1.076522611	-0.437670717
CIDEA	221295_at	0.202331706	0.79864788	-0.204842603	-0.412978416	0.474406138	0.12260845	-0.363485347	0.456748651	-0.631279248	1.67372497	0.928933229	-0.962208469	-0.197619417	0.831017609	-0.341815321	0.119934202	0.813094402	0.615124998	1.550931685	0.543695125	0.870611629	-0.500993511	0.226142137	2.12477411	1.77645491	0.871146729	1.206357407	1.099614414	0.947391766	1.710911279	1.421180203	-0.294998464	0.027103082	2.001444857	1.805883571	2.071803849	1.474418287	2.129589462	1.863935953	1.595876078	1.455357314	1.994221522	0.511324218	1.25290693	0.418760759	0.962640819	-0.471297469	0.45648215
ZNF44	223968_at	0.732091332	0.682599364	0.629361377	0.683400744	0.715772241	0.476603169	0.714167429	0.576925504	0.726473158	0.364243516	0.722728571	0.740385169	0.704803988	0.761251397	0.790145038	0.753225587	0.767939835	0.782654222	0.870938487	1.147023994	0.895816781	1.099404151	0.804056038	0.887524491	1.054994996	0.827865678	1.100742695	0.838566997	0.909728488	0.960825866	0.910798886	0.773290582	0.662534752	0.872810088	0.904110866	0.716842295	0.792016638	0.727008601	0.746270366	0.645681095	0.809607312	0.822248014	0.739046796	0.498808942	0.520745879	0.793355067	0.601004047	0.711759633
AVPR1B	208260_at	0.699226545	0.773064431	0.89211338	0.654282097	0.690666679	0.692538163	0.856799133	0.632345188	0.669531439	0.640638881	0.727317816	0.67622001	0.858137793	0.828174818	0.715278744	0.708857586	0.981199092	0.744439358	0.973174526	0.742566101	0.747916255	0.73962356	0.699762425	0.839411017	0.857869873	0.829511715	1.064668086	0.774134767	0.952306502	0.872048449	0.815333347	0.710998005	0.696284549	0.819614235	0.82228987	0.715278656	0.768516006	0.806772698	0.733470533	0.797409903	0.798679894	0.771191904	0.69521428	0.705915549	0.701367361	0.755407804	0.561451568	0.702973085
LOC100128239	238872_at	0.55270512	0.773146657	1.085082639	0.497327247	1.205201872	0.840830181	0.728737627	0.467364527	0.165059734	1.272885143	0.975932266	-0.047087891	0.474320467	0.661053619	0.008557738	0.477797815	1.014188159	0.605141179	0.926172304	0.649549151	0.939547734	0.59497413	0.693959694	1.647422506	2.015537533	1.248004658	1.214565195	0.637244275	0.743451373	1.545494178	1.127350788	0.318085413	0.518462423	0.814881375	0.695297411	0.814613667	0.167467635	1.169085301	0.450243354	1.40932451	0.922626482	0.620925111	0.393259895	1.052712333	0.879889541	0.032099856	0.020864141	0.878285424
PDLIM7	214122_at	0.960012389	0.914801152	0.495320115	0.627209832	1.414272163	0.522071924	0.582266182	0.608215582	1.068092998	0.624000078	0.894202108	0.953860151	0.331326868	0.797088951	0.703188251	0.823306784	0.774082547	0.718169495	0.377074649	0.72913751	1.060869728	1.39848812	0.977937386	0.813676298	0.836683047	0.824911688	0.888316197	0.747329648	0.795216774	0.85674767	1.235029619	0.935935061	0.67188745	0.998001638	0.812071165	0.674830137	0.750807482	0.689811729	0.375468324	0.770872675	0.671017943	0.407839786	0.666268947	0.657441078	0.331059212	0.635503575	0.818759858	0.62159299
COL1A2	202404_s_at	-0.284847623	-0.309727025	-0.316950377	0.996066328	0.445766425	0.92169415	-0.368582667	0.145869019	0.135703229	3.432961812	2.353227212	4.493167466	4.71173607	-0.248998598	0.064274474	-0.337549468	2.411279257	-0.308924176	-0.267457528	5.180173845	3.901666865	1.570713559	1.095587313	-0.118446024	1.412873096	-0.272540933	-0.256221205	0.065077175	1.446581051	-0.0957069	-0.058519989	0.73362359	-0.30892498	-0.188270212	-0.102394086	1.294090769	-0.28859327	-0.249800783	0.001137838	-0.192282982	-0.121723366	0.737370242	0.011838667	-0.405233247	-0.051831428	-0.314810114	4.783433919	-0.083934936
SCRT1	228761_at	0.185086328	1.104573511	0.439503888	-0.042310665	1.330365645	1.071132331	0.795313292	0.27604458	0.579419998	1.062839012	1.498371793	0.886272702	-0.021977944	0.638007182	0.121148322	0.143620026	1.076215243	-0.836861987	0.850157487	1.172524703	1.341065658	-0.14423774	-0.179283975	0.895368549	1.038494197	0.741808059	1.372902355	0.87048814	1.329829985	1.429082222	1.263216054	0.510131194	-0.779344466	1.75439485	1.628121868	1.345614665	1.32688705	1.401527585	-0.514494342	1.517901725	0.661751333	1.060968062	0.521099295	1.458778166	1.000506297	0.688837961	0.40285389	0.43014105
RP11-123K19.2	237975_at	1.106674146	0.833262617	0.618706915	0.631814579	0.735616014	0.614425752	0.694416673	0.540053166	0.720633688	0.079374288	0.663116321	0.663383971	0.928769844	0.984949332	0.810255449	0.698161747	0.716621605	0.757285554	0.702978313	0.74417591	0.805706588	0.990835956	1.03979325	0.823899572	0.833262293	0.936527663	0.762903418	0.815338348	0.813465339	0.95792975	0.989229927	0.918334938	0.744176341	0.853327263	0.730532926	0.637701122	0.726519108	0.639841255	0.795005842	1.070826055	0.794136929	0.796344575	0.667128782	0.599980234	0.657765567	0.759157624	0.517582293	0.668467182
FRZB	203698_s_at	-0.074229153	0.011380992	-0.798420837	0.448250482	-0.209863055	0.451460335	0.889935754	0.100733613	-0.219227305	3.102376115	1.7802631	3.183168721	4.432516445	-0.172677023	-0.632287045	-0.480333305	1.839385942	-0.651012772	-1.007090265	4.485218072	3.825766449	0.79041624	1.153450162	0.843120058	1.814237652	-0.024468344	-0.184982904	0.111703345	1.96619326	1.680206461	0.931135221	-0.387233178	-0.292796649	0.522088099	0.399026571	1.432746407	0.977416804	-0.533301889	0.765269011	0.634181821	0.612444979	1.599950917	-0.843632484	-0.144318961	-0.802969173	-0.493440302	3.749254444	-0.031957981
SRL	235718_at	0.793489915	0.760852059	0.388188214	0.675511014	0.681664788	0.78011361	0.58829752	0.629763851	1.203339811	0.617725679	0.751222038	1.277980345	0.805529459	0.586959731	0.730086463	0.868397486	0.73409975	0.73356485	0.73115769	0.92457774	0.92939335	1.092316651	1.070647891	0.813554651	0.832816551	0.751755401	0.786535057	0.748278652	0.832816551	0.885519154	0.9360815	0.825057951	0.683269578	0.825594096	0.850741746	0.477006435	0.761654284	0.477809935	0.554321947	0.901036242	0.790480717	0.75015103	0.678989077	0.700926157	0.536397812	0.664810391	0.591241564	0.491453241
NOV	204501_at	-0.91306029	0.040670698	-0.772072901	-0.824776648	0.285457381	-0.317547984	-0.215619562	-0.579455078	-0.917340597	1.702274281	1.283329464	2.472482235	3.688654613	1.32827306	-0.019522719	-0.710275172	0.960425264	0.958819592	0.586691448	3.847832891	1.921110888	-1.01391678	-0.4422139	2.118545251	2.108378591	0.563683361	0.785730736	0.349930807	1.808749087	2.220739486	1.440902088	-0.762442963	-0.172279732	1.701739777	1.489056612	1.991202184	0.84271315	1.073320995	0.460151108	1.393014475	1.521895497	0.792687049	-0.269124624	0.014186302	0.25709935	0.41814946	2.401855536	-0.409040215
FOXC2	239058_at	0.054306436	-0.159713611	-0.4695085	0.622531025	0.53719208	0.381757695	-0.098450557	0.505355204	0.435263527	3.737337076	1.342979641	5.528692205	6.263050185	-0.327185828	0.00187198	-0.187268909	2.105696514	-0.329859432	-0.648215877	5.98027567	4.22369886	1.153304164	-0.088284262	-0.096042555	0.548427648	-0.628955079	-0.292941293	-0.042269662	1.599269989	-0.230073423	0.417875085	0.070626185	0.6880764	-0.337886033	-0.07089504	1.258173963	-0.029429171	-0.697708092	-0.566888722	-0.129482885	-0.037521309	0.486362318	-0.351529955	-0.167471813	-0.314878844	-0.380422769	5.205253304	-0.077582909
RP11-29P20.1	233434_at	0.180252144	0.779777863	0.727075888	0.291809811	0.327926912	0.272548199	-0.283637841	0.332741269	-0.238426557	0.925312	1.455281921	-0.179570373	0.738579442	2.068985212	0.425306111	0.955007342	0.656983944	0.456874472	0.469983472	0.718246754	1.335697049	-0.068546885	-0.193481094	1.825805447	0.521347791	0.478542996	0.439217477	1.31937787	1.258114129	2.528595572	0.816161405	-0.193481589	0.351201337	2.2003416	1.29824398	1.497014881	1.224405966	1.289950643	1.162875018	0.945377198	2.137940856	0.41380289	0.162060086	0.950727516	0.705138352	-0.08165581	-0.654695833	1.471600566
SIX5	217661_x_at	0.690846599	0.773245	0.35082128	0.65018231	0.594537562	0.638143456	0.696464838	0.636003214	0.642691962	0.63627158	0.705293648	0.655801238	0.674260595	0.806685439	0.715994465	0.688171494	0.732848419	0.733383845	0.712249756	0.727765223	0.856712856	0.756658344	0.692184884	0.945799675	1.068058111	0.766823685	0.790901791	0.894701684	0.790366275	0.879452175	1.241414877	0.861795806	0.682821186	0.806953055	1.049867016	0.613264305	0.76682394	0.763078973	0.745956843	0.785819439	0.784413859	0.772442609	0.682018585	0.664362231	0.698872944	0.73739629	0.855910865	0.702083188
SNX8	243135_x_at	0.919540234	0.802899189	0.06131695	0.10973872	0.26918507	0.6431857	0.477854791	0.032423773	0.477319536	-0.02322125	0.428898335	0.706590226	0.683047915	0.594496287	1.135434659	0.645326389	0.779089487	0.954853732	0.476785637	0.774808899	0.873257664	0.836072539	0.597707076	1.011302479	1.315745904	0.849716055	1.691620635	1.335009254	1.355875534	0.875666058	0.876736092	1.435330957	0.80423657	1.223985493	1.066145209	0.630612355	0.614560597	0.722909257	0.326167883	0.816008664	0.806577883	0.997658771	0.843027732	0.284968191	0.719431164	1.185729435	0.479727967	0.50300265
CYB561	210816_s_at	-0.475020774	0.624511764	-0.20909981	-0.159340287	0.090797347	0.053075043	-0.566782106	0.058961321	-0.543239765	2.318218952	1.539718158	-0.453617854	0.078490971	1.296537051	0.516699407	0.274587293	1.100440354	1.045062675	0.093473233	1.655556081	1.169461341	-0.480103197	-0.995358102	1.529819997	1.741967825	0.533285646	1.862622303	0.190049681	0.688985268	1.841487189	1.501193923	0.1039058	0.057088799	2.334537499	1.770058008	1.980601532	1.518047965	2.125065508	0.917452302	1.537043343	2.019325341	0.817398548	0.179615634	1.583860486	0.113804764	1.207450607	-0.610120455	0.28849996
HYAL3	211728_s_at	0.59197166	0.678918158	0.104004735	-0.07523814	0.725200006	1.302788417	1.174376056	0.143865662	-0.00942686	1.072715892	1.081545176	-0.129813091	0.448846307	0.719581512	0.32070059	0.610431244	0.614444317	0.212888159	1.589577027	0.638521525	0.642533844	-0.233345224	0.194696412	1.264533068	0.757837926	0.674637181	0.687479099	0.671427353	1.01867576	1.537943979	1.198453607	0.333274304	0.223856344	1.440029535	1.82660474	1.401505577	1.416219087	1.364854781	0.655375553	1.600813326	0.785861697	0.667147316	0.579397984	0.915410835	1.346930403	-0.214886738	0.513052261	0.581003609
CABP1	210181_s_at	-0.318212174	1.207221936	0.507907261	-0.152346175	0.447180106	0.74600579	0.182595945	0.500684695	0.31582449	1.550456955	1.757789635	-1.748940666	-0.029283408	0.982232306	0.83536103	0.200253106	1.086032337	-0.016442541	1.096734127	1.479294881	1.291223386	-2.271687482	-2.553390917	1.416695087	1.583095648	1.193577416	1.510863711	1.206151386	1.57533644	1.759662925	1.430872724	-0.31848021	-0.53972322	1.850889854	1.832429574	1.760197948	1.724080677	1.712845342	0.019137961	1.83189491	1.190032166	1.315836949	0.51406094	1.64462636	0.985976878	1.406795744	-0.416125702	0.331876817
RAX	208242_at	1.250766493	0.78901647	0.569377441	0.657125848	0.694847751	0.629837601	0.698057261	0.614321619	0.688693862	0.608971572	0.689765221	0.721867925	0.652043396	0.816839037	0.714911828	0.752632829	0.729625681	0.756913717	0.730429193	0.753435527	0.75798296	0.888001282	0.746480376	0.847070078	0.89361865	0.299176185	0.819782368	0.738186751	0.875427248	0.884522825	0.904855384	0.699930024	0.676922972	0.814164505	0.810686665	0.679865863	0.75236522	0.710363919	0.708223529	0.749958368	0.860111506	0.739524626	0.688694041	0.656858955	0.702605685	0.725345392	0.654184101	0.770290339
OLFML2A	213075_at	-0.473707989	-0.699767004	-0.986821998	2.496633044	0.632780979	1.826212431	-1.374467951	1.245681966	0.386387951	2.888826618	1.91877777	4.726998468	4.668944818	-0.45551588	-0.354122499	0.286868613	2.264153353	-1.357879966	0.878637149	4.850861817	3.772196263	0.102543517	1.880253965	-0.291254603	0.809882123	0.053585992	-0.369639767	-0.269049816	0.646156112	0.191629352	0.237911563	0.369801245	-0.456586137	-0.228118646	-0.529351795	0.042884253	-0.194143291	-0.383551114	0.162737381	0.486711284	-0.480730054	0.414479357	0.665952912	-0.247112454	0.979493471	-0.263164485	4.717902412	0.344922099
SH2D1B	1553177_at	0.240588125	0.211427929	0.371676169	0.390402782	0.484304695	0.426785588	1.287951892	0.672107394	0.404314265	1.763346726	0.138126371	0.165413798	0.404582294	0.95675448	0.439360689	0.66595464	0.640539768	1.168903597	0.787412237	0.242459952	0.180394232	0.237645456	0.409665409	0.982973283	1.729103219	0.208752217	0.468787756	0.593188144	0.524433432	0.487781855	0.53807752	0.5089165	0.59425807	0.995279506	0.5471738	1.329419684	1.02310167	1.163553734	1.38319112	0.15337577	1.333097602	1.744085169	1.708236024	0.861783977	0.568040668	1.598282443	0.324324901	1.442850099
CHRNA3	210221_at	0.606313067	0.89283389	0.463454429	0.503582804	0.530068644	0.727233808	1.252923214	0.48432099	0.923598752	0.465594849	0.709846518	1.024456566	0.512679576	0.572872501	0.566719507	0.613803948	0.641626762	0.65206084	0.640557259	0.583305817	0.654467437	1.288237353	0.797059725	0.873839572	0.758268037	0.801874486	0.644035119	1.006264986	0.927879012	2.707194713	1.046928447	0.554145588	0.571535179	0.978708903	0.728572906	0.435364245	0.919585997	0.671857385	1.063782826	0.626111076	0.698275474	0.684966455	0.619957117	0.598822907	0.546120141	-0.013544851	0.517762977	0.418243174
CRYGEP	222323_at	0.663231932	1.338200355	0.626045735	0.477568435	0.669385217	0.574145115	0.60170089	0.822676803	0.642364711	0.349959899	0.693195568	0.638619942	0.543380463	0.744559999	0.696405546	0.656008632	0.667779974	0.875915914	0.566656388	0.69640519	0.697742421	1.042583827	0.723693454	0.792715115	1.18945632	0.775057708	0.761146955	0.734929381	1.14691865	0.826690274	1.170461584	0.718342248	0.673398397	0.916311919	0.783618998	0.63968977	0.87377533	0.713259686	0.632466177	0.717808051	0.731384336	0.749643415	0.627383273	0.600096163	0.636747107	0.9173818	0.47810453	0.654136889
COL3A1	215076_s_at	-0.046131656	-0.130134436	-0.170531151	2.450420793	-0.242762841	0.239050677	-0.235005041	-0.29519842	-0.072883912	3.449898338	2.473696451	3.071081827	4.0413986	-0.574228127	0.275435023	-0.011620552	1.684494398	0.002023835	-0.029543951	5.668758617	4.369117389	0.295499463	0.075325608	0.796576076	1.416433136	-0.037571062	0.006036573	0.022355313	1.553406315	0.034661276	0.315831328	0.265803884	-0.041583052	-0.070476058	0.107428897	1.32922006	-0.305899497	0.063821957	0.555802022	0.022356307	-0.048338744	0.93916759	-0.312587731	-0.268712645	-0.210124813	-0.104719407	3.230260357	-0.087864999
LINC00592	1558195_at	0.203133735	1.071790946	0.538076924	0.564828834	0.673177475	0.309876406	0.282589256	0.536738565	-0.224640087	0.617799483	0.607901715	0.03887356	0.33154701	0.921173362	0.36257997	1.820863939	1.04370104	0.149896924	0.518548332	0.378095734	0.847871226	-0.246041936	-0.421806185	1.150443801	1.548522345	1.406465704	1.242205539	0.652310538	1.040490594	1.345469615	0.922244136	0.599340172	0.539146996	1.017216204	1.359381898	0.718924105	1.147233162	1.110850296	1.247823028	1.699675553	0.67926362	0.696987772	0.883185205	0.160597933	0.624487808	0.633315976	0.368198756	1.687636576
LOC157860	232040_at	0.880326776	0.782947713	0.549932208	0.643030963	0.693594273	0.682089621	0.693861145	0.974227894	0.712320993	0.5881887	0.859727966	1.273323716	0.163090211	0.812909966	0.721684047	0.887816978	0.727034575	0.72730274	0.18690073	0.87042872	0.761812463	1.315324389	1.037365774	0.785088229	0.873906095	0.789100295	0.779470025	0.75245009	0.838593055	0.888887312	1.101570746	0.995095165	0.442387059	0.722219346	0.917781168	0.68021767	0.790170317	0.398512801	0.478503131	0.780807879	0.78796364	0.77866781	0.475827939	0.466731726	0.533078481	0.532276359	0.576953165	0.678077856
PRKCB	230437_s_at	-1.332961567	1.556319636	-1.367204692	-2.223556309	-1.317712286	-1.395563379	-1.578817965	-1.735053848	-1.314502319	1.561134889	1.970182571	-2.195197624	0.446889606	2.498278444	0.186051452	-0.88833308	0.836942007	1.105806118	0.954119092	2.002284717	2.092708606	-1.683687865	-1.318782304	2.530916604	3.073994134	1.506826854	2.635519688	1.16546416	1.88617892	3.225146266	2.432198853	-1.317445112	-1.029051985	3.021559678	2.92632025	2.142201021	1.595645297	2.437015315	1.538929798	2.616525672	2.594521558	2.462966007	0.077435254	0.964284913	0.328642445	1.706669168	-1.364796589	-0.66949667
SHD	227845_s_at	0.167134762	1.158319381	0.735627624	0.650821347	0.900423389	1.675713968	2.032326577	0.120852218	0.940018018	1.413806085	2.142012924	-0.249402584	0.673561941	0.93734168	0.503950114	0.121655086	0.528028043	-1.032718638	0.996732783	0.91380019	0.736162193	-0.726134134	-0.24886767	0.924502492	1.191491335	0.758902306	1.726812475	1.240717922	0.271203219	1.285125195	0.891328345	0.441883618	-1.24005117	1.323382867	1.769616334	0.763986498	0.619521285	0.45338862	-0.175833003	1.68133353	0.372528251	1.105884881	0.670352256	1.687485459	1.330873292	0.975331419	-0.02200519	0.197098308
COL23A1	229168_at	-0.309509419	0.265672365	0.456417384	2.05782801	0.924588456	1.182482678	0.432607881	0.645290692	0.486647758	1.506457229	2.292984213	-0.244766976	-0.397257422	0.656259571	0.687560258	1.626041763	0.322654799	-0.141235029	0.555938239	1.167233951	0.82319508	1.553275021	-1.340821307	1.461513368	1.111053821	0.691038204	0.590716214	1.102225628	1.264881255	1.692120057	1.978105733	0.286538763	-0.700097281	1.411753906	1.371624877	1.091792096	1.290296231	0.366796669	-0.451565348	1.360924389	1.131051551	-0.117959898	-0.014160649	0.514471041	0.210828713	0.885529775	0.557543116	1.03106427
TRMT61A	1554317_s_at	0.600793444	0.69175292	0.556116832	0.680516013	0.608017199	0.492177762	0.650553469	0.567352686	0.445093346	0.862701642	1.378224998	0.589290819	0.49485355	0.728403551	0.641993195	0.194154141	0.841032425	0.654567064	0.644936537	0.740174357	0.658043995	0.796356122	0.585545424	0.936271653	1.256232621	0.680783605	0.834076808	0.665535214	1.05264501	1.439488143	1.202994684	0.604806816	0.409780309	1.175974505	1.018402441	0.835146911	0.801170661	0.948578048	0.651088624	0.894538411	0.955466216	0.693090899	0.623533534	0.737232555	0.149744649	0.658311765	0.352262591	0.630222047
RP11-166P13.4	240495_at	0.632716219	0.73170165	0.480494694	0.662946485	0.613187628	0.534266335	0.473538606	0.52945107	0.60730143	0.461232342	0.599008938	0.655724042	0.566102908	0.740796773	0.648500785	0.549248251	0.821589652	0.741600474	0.932881565	0.733841347	0.942511503	0.781728912	0.987991518	1.108913472	1.49976855	0.77236482	0.763002122	0.757918891	1.421383014	1.072797168	0.763001357	0.675788296	0.665890079	0.864394571	0.829081379	0.576001174	0.661876628	0.674985748	0.426721299	0.714847927	0.897500591	0.704146717	0.610244696	0.563962983	0.612385151	1.121754336	0.458825454	0.566370955
SERBP1	210076_x_at	0.653302755	0.654372845	0.460951995	0.03397999	-0.171747565	0.57571981	0.660792927	0.468174561	0.460951366	0.434466503	0.631098414	0.633239241	0.556458845	1.170162546	0.685673601	0.265658084	0.843513585	0.975939454	1.096058795	0.973263444	0.797766968	0.283315061	0.513119387	1.166150852	0.881769617	0.861705143	1.133779519	0.972728896	0.899962052	1.348067174	0.97861417	0.387916571	0.673367369	1.01446342	1.052184237	1.086694444	0.905312001	1.005901879	0.979951573	0.990118327	1.161535396	1.127626809	0.76165071	0.534789541	0.569300049	0.908522188	0.216433508	-0.088278817
C22orf34	235839_at	0.656055692	0.738721843	0.61137949	0.593721964	0.658731651	0.629035472	0.668629561	0.612449037	0.59719962	0.623150486	0.477349071	1.337979799	1.291698084	0.581951149	0.978692651	0.715714439	0.497145723	0.69351033	0.511325331	0.479488547	0.698057261	0.83369365	0.718390124	0.786876427	1.220268345	0.72133232	0.863121352	0.717854892	0.757180995	0.826737695	0.771092322	0.669432387	0.643750281	0.911276333	0.796775401	0.687891835	0.737116233	0.703676245	0.702873023	0.74728341	0.753101217	0.775908105	0.668362247	0.648030774	0.927327908	0.704745834	0.592385944	0.625558345
TNFRSF10C	234195_at	0.65284495	0.730428497	0.607901242	0.53513366	0.65926643	0.608168165	0.300781385	1.134659597	0.629035472	0.600677762	0.674783052	0.625558251	0.633584098	0.771626926	0.77858304	0.657393697	0.686286354	0.694312718	0.618335271	0.710363566	0.677189969	0.710898763	0.676388561	1.079014853	1.343865432	0.72240202	1.238460138	0.738186319	1.170241077	0.820851689	0.788214033	0.675317607	0.644017301	0.901377212	0.79088945	0.63465367	0.732835571	0.698057972	0.596130061	0.765207472	0.778783689	0.730428758	0.6648841	0.531389047	0.578473499	0.917428929	0.554396709	0.676120784
CYP4V2	229959_at	1.032141266	0.843535936	0.558085485	0.960979435	1.215932141	0.604099608	0.649044522	0.594468769	0.622023885	0.51902683	0.663759218	0.625770412	0.631120398	0.734385076	0.974623654	0.649044522	0.671249525	0.682485744	0.135127942	0.68409034	0.677936917	1.933972081	0.958571664	0.778795041	0.79136834	0.710842705	0.703085191	0.718066623	0.748029047	0.818388072	0.761940593	0.662420908	0.641821595	0.764615796	0.765151448	0.600354447	0.719671136	0.678205438	0.635400766	0.73304824	0.738331526	0.698269961	0.644764086	0.627910472	0.66509647	0.671249434	0.546850317	0.665096561
LOC390705	237163_x_at	0.708297437	0.789090778	0.665493829	0.656664496	0.693583836	0.590585254	0.62563231	0.638472499	0.431408157	0.235312019	0.683150799	0.663888801	0.70294756	0.799523945	0.706960501	0.643288787	0.726222106	0.756987819	0.948269961	0.758325097	0.743075781	0.786950594	0.739063478	0.830022592	0.858914684	0.784543013	0.787753316	0.782938071	0.840722966	0.862660069	0.860252336	0.747088732	0.701877258	0.826812119	0.845538946	0.68208036	0.765012906	0.711240617	0.759127619	0.786148597	0.819254361	0.95683022	0.758325523	0.702680236	0.743343997	0.757789805	0.562496829	0.679940607
CACNB2	1555098_a_at	-1.333310369	1.12043834	-0.799863203	-0.673591741	-0.35202454	0.485331194	-0.444320858	-0.1912414	-0.349617392	1.391709549	2.463954741	-0.990073171	0.134605914	1.55704119	1.137560903	-0.101620586	1.523867976	1.125789943	1.536977421	1.744041541	1.441201447	-1.041974209	-2.073553871	1.845434249	1.919538404	1.325363502	1.644522076	0.504861169	1.724512194	2.490439358	1.975451718	-0.914899545	-0.440842823	2.044206155	2.128477092	1.689734543	1.550084548	1.801827357	-0.011999114	1.830988332	1.73193581	1.026002976	0.576825108	0.749915046	0.706843657	0.86147338	-0.327143837	-0.700609966
SERPINE2	227487_s_at	1.221318945	0.722651552	0.089684577	0.683859195	-0.341834501	0.708471641	0.209268439	0.625538708	0.760104163	0.429175229	0.836082641	-0.129686183	1.923040722	1.789812118	0.991247435	-0.235091859	0.677171743	0.698841926	0.788195821	1.136781209	0.702853878	0.111621895	0.595309156	0.888784934	0.829126286	0.920887713	0.750206868	0.725594153	0.845178174	2.052255095	0.898950506	0.672623119	-0.156171509	0.761710104	0.678242584	0.679044675	1.347591621	1.331807812	0.695363253	1.415276949	0.744789026	-0.240441717	1.499546668	0.640521074	0.050358483	0.812271894	0.68332519	0.511840936
DLK2	220262_s_at	0.317958459	0.709885327	0.370662357	0.82893333	0.36103133	0.287460475	1.437020163	0.02822824	0.112766712	0.850871016	1.474742124	0.066484926	0.453595223	0.51887188	0.401160012	0.338023628	0.389120829	0.385911506	0.02234338	0.611702042	0.470448778	0.623206498	-0.310459006	1.530387421	1.575599147	0.876553408	0.839903168	0.793085499	0.957078819	1.987588858	1.637129531	0.482755369	0.148347669	1.667092712	1.380572649	1.388598339	1.516207325	1.463773153	1.075592391	1.256708768	1.119668589	0.73583581	-0.053367194	0.309398571	0.570504025	0.135773745	-0.260431306	1.113581959
PANX1	236372_at	-1.297104341	1.114375888	-0.801378618	-0.166807426	0.462949496	-0.173228712	-0.911867089	-0.000138707	-0.130958846	1.290139671	1.673237775	-0.903038158	-0.713362144	1.702664591	0.774082041	-0.087084167	1.090297378	1.40758389	2.233169079	1.526633056	1.572379082	-0.1207923	-0.670557639	2.015135137	1.416679253	1.351670388	1.709888194	0.289058328	0.803242827	1.971795699	1.539473998	-0.981691316	0.346843227	1.598864916	1.872811427	1.953336618	1.147013245	1.894481758	0.557118801	1.764464464	1.959690712	1.672702539	0.0530991	1.006562874	1.265259909	1.118120475	-1.435414157	-0.811276388
ACTG2	202274_at	0.095463764	0.198996841	-0.045254565	3.198764594	0.051322259	1.911964834	0.122751295	-0.024655813	-0.058631172	0.85898325	0.50691955	2.884690829	3.249862995	0.456891289	2.423742626	0.6476376	0.794510192	0.140943526	0.114459514	3.935263981	1.029931997	0.213175921	0.227622304	0.502906546	1.671192267	0.543570219	0.582361864	0.230297222	1.223621301	0.486318961	0.448063311	0.422113489	0.087705737	0.500766062	0.403654171	0.085030955	0.224143655	0.056940829	0.076736941	0.732711775	0.344463801	0.722545502	0.08449592	0.047577614	-0.175807303	0.398571574	2.338402735	-0.060503041
LEF1	221557_s_at	0.996795175	0.691281336	0.552969768	0.551097015	1.18834452	0.8408272	0.672553878	0.568218451	0.991712412	0.654362579	1.062607987	1.431793185	-0.295087216	0.743983482	0.675764544	0.632693143	0.627075044	0.910117928	-0.106747617	0.755754483	0.691280711	1.296425337	1.31274416	0.911455133	0.700644788	0.646871754	0.649279749	0.776086886	0.532637933	1.152763107	1.57251287	0.882561904	0.1008516	0.695561385	0.851261795	0.35767586	0.760837926	1.127616113	0.360886081	0.72686286	0.893196767	0.787323715	0.592831485	0.561531044	0.275813539	0.522204733	0.507224095	0.473248066
HTR1E	207404_s_at	0.358138985	1.01491555	0.63556366	0.621116662	1.757835068	0.663652756	-0.020677824	1.067082456	0.228120858	1.547560137	1.138245403	-0.778846149	0.62031483	1.23000609	0.702980263	0.988163096	1.33942447	0.582593383	1.202451763	0.901483797	0.900681127	-1.737392214	-1.82407	0.853329898	1.031501489	0.589548553	1.192285901	0.92689938	1.014647945	0.700839888	0.662316444	-0.283655929	0.522668463	1.035782597	1.184527484	1.319359948	1.00929729	1.064675673	0.374190501	1.06440845	1.179911956	0.960073423	0.758893269	1.343972509	1.589026326	1.225993013	-0.362040378	0.754880235
6-Mar	215422_at	-0.408926623	0.448762277	-0.006032383	0.163043567	0.201835824	0.163311299	0.220027391	0.295736893	0.195147371	1.100990158	1.454928057	-0.054453422	0.274335382	2.260447951	0.477387205	-0.030912151	0.245442603	0.454647693	2.105284333	0.956526121	0.472304239	-0.041078503	-0.809145227	1.370389736	1.966436743	1.475526757	2.176712758	0.405690614	0.616768614	2.267938438	0.942080252	0.232065998	0.145120353	2.251887511	2.410798483	1.842840407	0.364491415	0.606067884	0.259085881	1.321967163	1.919017676	0.524205029	0.21066416	0.212804384	0.339344251	1.001203715	-0.184471296	0.006007265
TRIM46	220909_at	-0.10107696	0.348634686	-0.459828468	-0.82152475	-0.076731833	-0.170366288	-0.876367014	-0.164748435	-0.368067646	1.109478712	1.195354906	-0.274433417	-0.1484286	0.998723011	0.391171495	0.076025151	1.436662644	0.948428536	0.355055743	1.624198522	1.3376777	-0.194442889	-0.162607145	1.924095818	1.876475534	1.110815894	1.486957847	1.470638794	1.347041279	2.473057978	2.294351078	0.10331299	0.064789749	1.906171377	1.76866285	2.412865321	1.284707901	2.290071178	0.288173909	1.606542905	1.654094579	1.129008302	0.191864044	0.246974473	-0.294230127	1.051157961	-0.791293223	-0.102948744
ELAVL4	234904_x_at	-0.431784663	1.648229761	0.661593923	-0.50535542	-0.119313848	-0.469506702	-0.301767046	-0.479404965	-0.45666448	1.386589808	2.142618766	-0.512042104	-0.216425906	0.325580757	0.024347625	-0.289461157	-0.39138781	-0.027017439	0.804721043	1.636993625	1.395150072	-0.09550411	-0.388444721	2.649313324	1.758718313	0.902366914	2.761941231	0.523283527	1.387124774	2.17525622	1.649300262	-0.392993388	-0.306314385	2.429138156	2.588049832	2.366537641	0.679250917	2.409342053	0.123331802	1.797778171	1.828743841	1.602216221	-0.494921475	1.347263573	-0.12841054	0.655708748	-0.608886633	-0.352596698
EPS8L1	218778_x_at	0.75430646	1.023972795	0.353017328	0.336965321	0.683144779	0.571852398	0.514603339	0.328136886	0.663079877	0.494805943	0.698394081	0.726216088	0.590848599	0.769287826	0.709629695	0.510589808	0.958160783	0.79229532	0.595396815	0.757248682	0.840984343	1.033603426	1.071325196	0.837774386	0.874157987	0.876833043	0.78694449	0.78186225	0.798715391	0.85623366	1.022634984	0.878438304	0.755911687	0.85248895	0.851686526	0.607434953	0.722470659	0.614122848	0.652111609	0.958965063	0.748621896	0.763670429	0.626963879	0.570783591	0.54670682	0.837506695	0.490526695	0.518080555
TNFRSF11B	204933_s_at	0.159543552	-0.343940646	1.811784074	0.106304897	1.259342578	1.196473595	0.982185786	0.9136988	1.538372281	2.678301298	0.149912658	3.231009461	4.301381324	1.903812797	1.49476586	-0.07721697	2.187390748	0.646976329	1.092407114	3.418010308	1.626923147	0.468269148	-0.288829615	-0.290167507	0.081425396	-1.059038026	-0.330831331	0.271636746	0.254248142	-0.255389801	-0.2058971	0.473351258	1.141096145	-0.305416264	-0.302473648	0.134663342	0.203150277	-0.334576483	-0.378986446	0.244349936	-0.732187615	-0.342602187	0.924935076	0.356710971	0.604974054	-0.37657828	4.155579651	0.200208276
S100A9	203535_at	0.254291203	-0.154755655	1.111712958	0.75162225	2.547257325	0.980624562	0.558736373	0.953871919	2.585245097	0.682065703	-0.030355271	0.231017236	2.913499904	2.813712658	1.481434007	1.456018838	0.737443538	0.298433566	1.273566853	0.750552054	0.338829425	-0.107938704	2.856250176	-0.083325787	-0.061657141	0.335084739	-0.157430015	-0.153685615	-0.093224825	-0.057109158	0.493192629	0.924979148	1.376563669	-0.11569661	-0.091887056	-0.655564015	-0.007616378	-0.236350985	-0.182845848	0.343645911	-0.154555072	-0.065401162	0.690894235	2.187434584	3.309706039	0.483828776	0.911871404	0.279974353
SMAD3	205397_x_at	-0.764696119	0.50712279	-0.229643855	-0.264422889	-0.360463768	-0.147246843	-0.729382436	0.248959446	-0.174533795	1.239342129	2.200562513	-0.002246148	-0.251848722	0.899048219	0.629917408	0.226488184	0.892360481	1.150791659	0.741476306	1.670593371	1.064110955	-0.049331228	-0.15313092	2.210996302	1.257266417	1.229175665	1.313713534	0.855174703	1.468878551	2.387027583	1.673804013	-0.160355035	-0.354043022	1.791248466	1.943737617	2.035231162	1.616018158	1.845823935	0.276247828	1.462458625	1.481653113	0.295510395	0.427132419	0.165492395	0.120815333	0.871760947	0.140077748	-0.231248577
PIK3R2	229392_s_at	0.644291933	0.710639256	0.533805023	0.965591112	1.400856653	0.617807098	0.661147135	0.554938101	0.580353719	0.494477772	0.914494568	1.293311092	0.212506214	0.716792085	0.667300124	0.92679974	0.669440007	0.654458822	0.395761597	0.795980012	0.762538299	1.550135538	0.872492636	0.69218024	0.773507667	0.689236531	0.695925328	0.694052796	0.795979597	0.800259558	0.785011705	0.897906816	0.607641654	0.713314594	0.896570007	0.448730883	0.675860002	0.468261223	0.599615729	0.740067082	0.441708684	0.677199081	0.655261234	0.574736687	0.616737378	0.656063749	0.577144068	0.68522452
LY86-AS1	1553428_at	-0.83726481	1.878125503	-0.383272256	-0.493493983	-0.871774974	-0.672201501	-0.022647385	-0.108523495	-0.607191979	1.025252094	1.630129348	-0.955242472	0.289555812	2.068335633	0.541030159	1.443662555	0.422515913	0.972549443	1.813384025	1.017493667	0.886673127	-0.700558385	-0.831645865	2.567004895	1.366882592	1.118350888	1.405406997	1.317122736	-0.244961474	2.595896887	2.383214073	-0.71152709	0.022297355	1.901934765	1.766567134	2.3018859	0.870621807	1.991823773	0.18976802	1.245426782	2.191330815	0.69566053	0.558686518	0.309619873	-0.028532403	1.302676543	-0.918056422	0.698603353
TYRP1	205694_at	0.140446634	1.557532873	1.34779178	-0.166406098	-0.145538184	-0.062071115	0.329320191	-0.349928836	0.031831045	1.12440768	1.888195305	-0.175768599	-0.036655206	2.333357523	0.468434009	0.604336964	0.152218082	-0.743993461	1.37240494	0.365168772	2.074927017	-1.332550463	-0.106479136	2.404252455	1.124139911	0.602196406	0.653829738	0.261101463	0.920285448	2.402111549	0.985561343	-1.416821388	0.003473863	2.00938358	2.076265156	2.277444632	1.280642805	1.466306155	-0.003482205	1.559138181	1.968920289	0.209736699	0.326644913	0.530500489	0.769400906	0.839224754	-0.4152039	0.830664219
ADCYAP1	206281_at	1.433599929	1.567631209	0.605072226	-1.566436839	-1.255570476	-0.107083055	1.095180034	0.080185828	0.843438008	0.417002049	1.956079557	-0.134636364	0.652156869	1.863781806	1.861374796	0.838622581	-0.637853558	1.001546461	-0.466636799	1.630766799	1.146811994	-1.207416008	-1.249149651	1.893477932	2.167959032	0.638245513	1.479883249	1.537935483	1.139589595	2.765077042	2.161806115	-0.093973125	-0.218372211	2.353890376	1.115245036	1.556394982	1.366985736	2.274970085	-0.077118803	2.806277445	0.536518965	0.393727332	-1.412074363	0.716362511	-0.63303742	0.454455033	-2.567517637	1.582879429
CDH22	215181_at	0.181058903	0.853351938	0.174103402	0.411398476	0.910603197	0.635585483	1.025371456	0.217709674	-0.268652266	0.763463162	1.79798679	-0.371916078	0.242591044	1.070315749	0.39187009	0.556665623	1.094928667	0.242858312	0.682404029	1.254640721	1.165019201	0.538207076	-1.508099835	1.207022038	1.696059267	0.966515373	0.978019639	0.891341023	1.47722295	2.218269703	1.388404038	-0.195885462	-0.798085907	1.698734777	1.515746861	1.516816831	1.476687875	1.280591141	-0.6616477	1.565506761	0.802455546	0.714506663	0.16661275	0.654045484	0.744201749	0.573519855	-0.709801868	0.966248605
SYT7	1559392_s_at	-0.031168271	0.371458944	-0.072366706	-0.002008085	-0.133362431	-0.005486515	-0.056047971	-0.136306464	-0.091896358	0.315814638	1.350604568	-0.069958699	-0.041333539	0.856482999	0.041331588	-0.037855929	0.204523381	0.701052356	0.354873116	0.580932045	0.243046053	0.032235724	0.006553826	2.480100004	1.72139541	0.79254438	2.287213846	0.368248829	0.696502585	3.032808084	1.772760858	0.018324097	-0.023677032	2.846075441	2.175387367	2.759931101	1.295493468	2.101549904	-0.049627147	1.611710162	2.035404322	1.154775668	0.03143331	0.253480453	0.054708471	0.678579013	-0.198371263	-0.087080152
GPX3	214091_s_at	0.314488415	0.217644664	0.137653819	1.530661387	0.102608552	0.75216052	0.143272198	0.504967411	0.703471871	1.352757113	0.962972201	0.166279807	1.494011548	0.33776292	1.439435376	2.232650167	0.84579576	-0.331585829	3.525872807	1.693049717	1.466188046	-1.489706674	0.019942972	0.997482972	1.3867331	0.475806776	1.290959741	0.216574435	0.609570217	1.479831835	0.974742801	0.091104424	0.195708038	1.324935056	1.603697076	0.797105723	0.246269436	0.362108616	-1.174560824	1.273034931	0.560813543	0.733969817	-0.105259752	-0.048008546	0.328667834	1.288282955	1.276245922	-0.162777277
DYRK1A	211079_s_at	0.474632906	0.665646539	0.255797037	0.413101836	0.454569158	0.435306205	0.492289865	0.779077297	0.747509256	0.725037936	0.828302551	0.749650365	0.463129722	0.56773137	0.485602104	0.447613578	0.492290071	0.481856896	0.367088874	0.548737858	0.389024433	0.987747462	1.16324611	0.723432219	0.589936983	0.583783818	0.631671654	0.575490865	0.631135767	3.020142839	2.52200986	0.517437367	0.501921211	2.41526732	0.763294284	0.493360508	0.403203686	0.507271802	0.326156261	0.556764587	0.551881659	0.572280844	0.52439301	0.444938408	1.657633786	0.515030045	0.324016759	0.361470134
NOVA2	206476_s_at	0.417761367	0.696523862	0.384588644	-0.043989009	0.450935249	0.384319969	0.3939521	-0.071811564	0.422844402	0.980636405	1.33296887	0.040015118	-0.002254096	0.564365388	0.843663603	0.465113447	1.014612527	0.629107208	0.715251064	1.3102279	0.706956612	0.531727791	0.476083007	1.265819304	0.76340537	0.735314813	0.918303029	0.659070011	0.717123068	1.756460998	0.817444721	0.463775715	-0.017770674	1.410818396	1.317184456	1.333235484	1.084436459	1.622164208	0.526912441	1.205893553	0.712776068	1.157471538	0.424717249	0.780794864	0.454412813	0.502834566	0.332956271	0.467522083
GLI1	206646_at	0.580702865	0.876854726	0.49562937	0.690120882	0.703497829	1.216343729	0.464329194	0.651329397	0.796061773	0.647584923	0.945609501	1.413779281	0.326286293	0.581505512	0.729982872	0.389689491	0.875784151	0.719014207	0.047792426	0.75646783	1.143844966	1.92127598	0.486801679	0.846356913	0.866955916	0.78215045	0.808635714	1.012222814	0.825489651	0.799539114	0.939722915	0.725434309	0.630195855	0.507668616	1.038707908	0.487604168	0.687445953	0.106647549	-0.004910973	0.729181113	0.504926643	0.572142959	0.617354158	0.685038513	0.790978587	0.256997097	0.602105547	0.72275978
RP11-805I24.3	244284_at	0.996384335	0.707724263	0.592687802	0.408361877	0.639505207	0.444745507	0.567540094	0.418527734	0.868239982	0.492098064	0.680436977	0.759624325	0.591082782	0.549080737	0.749190898	0.750795822	0.815269398	0.684984492	0.517781417	0.682576084	0.921744413	1.258024495	0.569413414	0.75186618	1.123727372	0.709328666	1.034909071	0.732336502	0.939401948	0.831320886	1.016181574	0.947159825	0.576101724	1.151550182	0.780759092	0.469893372	0.489690075	0.542928196	0.497716078	0.751866951	0.603857751	0.804568904	0.646192801	0.539985595	0.492098372	0.787447259	0.548546512	0.50306709
BMP4	211518_s_at	0.377438303	0.451276323	0.005042054	0.310556741	1.152996876	1.217469346	0.913560564	0.072726386	1.03448211	2.449160666	0.454219173	3.962554945	2.784638133	0.237788854	0.45609151	0.377973731	0.41275194	-1.19534655	0.56256775	3.514983832	2.221762341	0.46411722	-0.074144797	-1.309847339	0.558553597	0.091185009	0.517622805	0.418905477	0.513876558	0.154589301	0.525648165	0.440039531	0.421313151	0.532068949	0.452078987	0.681882976	-0.216470595	0.305206639	-0.317861464	0.36486576	-0.286359783	0.483111403	0.441644844	0.805212207	0.980174792	0.789161408	3.358213804	1.056687981
IBSP	207370_at	0.849127376	1.105418477	0.31300606	0.002407579	1.020077571	0.603003619	0.615845463	0.417608326	0.216696106	0.160783397	0.703326745	0.665873165	0.020867838	0.543613175	0.722856199	0.82291056	0.86785504	0.916544669	0.615578921	0.724995866	0.585881974	1.725543593	1.13725385	1.328535259	1.238378079	0.925640598	0.864912099	1.1626683	0.848592536	1.072244471	0.611565231	0.672293174	0.158108582	0.847255973	0.7680681	0.649018393	0.829063594	0.284916326	0.553243903	0.698244353	0.655372438	0.944635691	0.596850629	0.272877442	0.44302394	0.679249115	0.288661541	1.174172577
FUT1	206109_at	-1.293166773	0.649339999	0.385291759	1.817357859	1.413929373	-0.07298129	0.055164689	0.498187234	1.026016012	0.620447154	-0.011181328	-0.074852934	-0.044622466	1.165665334	1.283644286	1.793013728	0.373253194	1.328856393	1.906712999	0.529487952	0.531092955	0.91847142	-1.283000153	1.238432255	0.935593035	0.204444002	0.603593162	0.651480032	0.816008746	1.847588486	1.424897909	0.750999859	-0.617930863	1.051699377	1.083802242	0.73173779	1.214086934	1.174493348	0.198291093	0.974384448	1.647679777	1.083000225	0.779892644	0.543132368	1.314677154	0.53376865	-0.420763652	0.642651856
DSCR3	217309_s_at	0.139633205	0.658366885	0.765912259	0.167723373	0.276071864	0.751196924	-0.302587166	0.854462103	0.636696814	1.463887641	1.031833585	0.423478886	0.55082129	0.775542892	0.598440959	0.196081737	1.130817558	0.710267102	1.009896768	0.640174169	0.75360505	0.331985016	-0.041481356	1.192348655	1.47164572	0.869979081	0.960938302	0.590414901	0.814334177	1.253879049	0.936058653	-0.353149438	0.664519795	1.006150353	0.818615245	1.344570493	0.722305308	1.116638696	0.711336576	1.002940676	1.305177682	1.427504698	0.198489376	0.756548701	0.235408345	0.708929078	0.533700086	0.080778394
BCL2L10	221320_at	0.64803013	0.731766199	0.342248652	0.587569114	0.627163783	0.623149549	0.952475368	0.609773681	0.62876809	0.412072819	0.463972888	0.629571673	0.646692808	0.607901242	0.659534065	0.644285195	0.842521923	0.692440143	0.657127037	0.695649841	0.696184557	1.091856195	1.208230315	0.781258816	0.877032895	0.762531496	0.989661989	0.724543321	0.751830368	0.819247002	0.812023917	0.680133485	0.646960574	0.802125703	0.788749179	0.599875623	0.743536941	0.709294077	0.634654227	0.720530554	0.723406006	0.736849539	0.664616909	0.590245295	0.592117903	0.700733199	0.566168195	0.702874087
CACNA1G	211315_s_at	0.409274701	0.927472493	-0.054615085	0.358711775	0.826348026	0.764013259	1.67815062	0.369413214	0.227089683	0.114728819	1.305755078	0.380115009	-0.329364066	0.644965231	0.434690244	0.211305314	0.435225116	0.458767826	0.303067508	1.015755884	0.457964255	0.66128416	0.190439008	0.768294611	1.247166542	0.77525025	1.597893203	0.731109019	1.14042242	1.79719979	1.472155939	0.625702719	0.140411163	1.167712006	1.439785508	1.732993296	1.824487636	1.15326531	0.418370348	0.779798954	0.643560419	0.716395789	0.559624941	-0.177943971	0.143889558	0.333565363	0.085033267	0.912492137
HNF4A	216889_s_at	0.633070503	0.732055634	0.281809923	0.584647959	0.618089491	0.544786753	0.637351312	0.550672474	0.534621534	0.236597438	0.677748164	0.638956844	0.592674696	0.761215478	0.675340192	0.797332038	0.673734873	0.842544128	0.474161055	0.791446444	0.690588555	1.540518783	0.636013983	0.779407912	0.880264702	0.798133983	0.732055895	1.068870608	0.796529148	0.832109837	0.821676912	0.923336481	0.645912353	0.77111464	0.969886651	0.619159619	0.73152041	0.71038605	0.70637256	0.844149644	0.712726685	0.759343606	0.661161185	0.595082343	0.407814557	0.699149772	0.505461613	0.695672288
SPSB2	223580_at	0.529871309	0.919122737	0.960321241	1.652410635	1.003392473	1.513029009	0.568930724	0.716336871	0.556624231	1.015164261	0.578829861	0.346616217	0.252179833	1.0336233	0.813449741	0.570535598	0.573746205	0.592473207	0.253250611	0.592739748	0.649722594	0.202419602	0.731854286	0.694400715	1.145181474	0.632066224	0.533617068	1.224904768	0.573745818	-0.065908991	0.447473721	1.609071647	0.556089456	0.67005543	0.675941456	0.585249568	0.615479767	0.773588179	0.66443742	0.632335043	0.641095857	0.626181555	0.201884743	0.546190982	0.784021636	0.704030442	1.006335873	0.708847435
C14orf79	213512_at	0.705210825	0.981833661	0.748283547	1.161610594	0.507778203	0.710293732	0.339236032	0.631373281	0.866261696	0.641540203	1.33657344	1.027045456	0.15571323	0.411200712	0.818910345	0.660802326	-0.019248744	0.440361821	0.161599695	0.616927886	0.452934325	1.603831978	0.443838843	0.947590832	0.690765357	0.42083086	0.418423567	0.80366135	1.010993614	1.403721732	1.113188798	0.840847176	-0.058842294	0.655452035	1.262736038	1.159738643	0.840846935	1.142082054	0.111570753	0.849676268	0.708623047	0.703607238	0.389263153	0.585627911	0.445176425	0.54309108	0.525970324	0.862249588
STAR	204548_at	0.198007138	0.581372652	0.425137106	0.464195446	1.394919017	0.887421315	-0.43736651	1.285767951	0.861472109	1.340878573	1.382078159	0.065582651	0.465533729	0.732256433	0.691326098	1.30690323	0.997910908	0.351033151	1.540988911	0.507267742	1.421403751	-1.40072784	-0.825546536	0.982393909	1.384753074	0.493623255	1.184108875	0.425672309	1.058371293	1.44788886	0.559970919	-0.383861594	-0.096805588	1.362548775	1.316266599	0.768105882	0.798068105	1.078971351	-0.684560737	1.537778873	0.434968804	0.710053165	0.214326769	1.240021608	1.223701979	1.16511429	-0.036879461	1.342216731
CLECL1	1561899_at	0.639087099	0.613137262	-0.026249733	0.320462727	0.705166934	0.421052523	0.536357724	0.263748003	0.604308115	-0.341395381	0.901531063	0.480980087	0.354974528	0.733256191	0.542777673	0.844011894	0.546523403	0.695535907	0.801208663	0.873440057	0.880395899	1.057765638	0.711854765	1.276334312	1.028337595	0.822075189	0.867821995	1.184305117	1.29265302	1.334119838	1.003992899	0.989010794	0.545186335	0.886816695	0.895645337	0.456901905	1.60753149	0.721753419	0.497833575	1.018975367	0.615210991	0.70864494	0.219873669	0.446468515	0.475629164	0.680286455	0.571404019	0.439245887
ATP2B2	211586_s_at	-1.141892292	1.288313848	-0.680143024	-2.184441949	-1.103101369	-1.046118935	-1.730985196	-0.574470657	-0.774311845	1.702711704	2.541940151	-2.478184666	-0.806682422	1.463810236	0.357590401	-1.019366358	1.542196824	0.465671428	1.66953933	2.031767997	1.985485493	-2.034894585	-3.11061655	2.727603571	2.597585687	1.861354189	2.589293288	0.980926621	1.94080895	3.372608651	2.447236241	-1.722959542	-0.961579833	2.927446039	2.872603228	2.932796773	1.895329807	2.468906382	0.917522878	2.338354068	2.463221501	2.159379405	-0.002231916	1.02640561	0.289907159	1.808919192	-1.259068538	-1.305082554
CD163	215049_x_at	0.020282149	-1.775084345	2.466807201	2.81298603	-0.351577815	2.146845484	1.762143656	2.355784867	4.082397227	2.650062913	-0.509150599	1.332498108	3.209193189	0.6444206	3.770462354	2.725772627	4.894339776	-0.193470371	3.226582975	3.586403754	1.987668672	-0.740828528	1.398576937	-0.669398922	-0.234937347	-1.533776134	-0.484806111	-0.734675211	-1.133289579	-0.814933722	-0.20390383	-0.107594829	2.465470987	-0.685183076	-2.1843988	-0.723974841	-1.217560401	-1.055171533	-0.212999907	-1.875406275	-0.354320289	-0.722904203	0.934151413	0.367531543	-0.337934063	2.043849115	2.917054887	-1.230133494
MKX	241902_at	-0.475939735	1.039328213	-0.172832001	-0.43393841	0.28383503	0.193410315	0.166390625	-0.379095247	-0.317831613	0.784910477	1.605681118	-0.634314046	-0.487175018	1.688078997	-0.09337704	-0.413605595	0.908508277	-0.228744698	1.840034702	0.66398869	1.148210787	-0.610771986	-0.6776537	2.459624481	1.591769403	0.855805084	1.275018971	0.806045763	0.641517175	2.119598344	1.842709128	-0.876158228	0.085062509	2.436081918	2.101139059	2.201996152	1.980751548	1.827995145	0.331721724	2.118529171	1.757033917	1.090426451	0.289185136	0.746120108	0.574635461	1.062870089	-0.811683652	-0.258440235
RARB	208530_s_at	-0.664212413	1.292206028	-0.135580229	0.273198611	0.102517718	0.398935758	-1.485516618	-0.272019217	0.022259283	1.371660726	2.752630645	-0.408189243	-0.989523281	1.981619904	0.47892688	-0.416215604	0.260358251	0.506215296	0.620716271	1.349455755	1.291670564	-1.684823889	-0.467312003	2.083012824	2.259312566	1.17101642	2.282320292	0.614562858	1.523883277	2.690564151	2.17530838	-1.639611674	-1.016543436	1.832073451	1.863106283	2.480021291	0.954052294	1.852405692	0.428364005	1.686807388	1.771546009	0.176087709	-0.169021627	0.641315549	0.94790041	0.361215089	0.270257301	0.199897819
LOC101927253	1559948_at	0.735416462	0.523804007	0.165854069	0.405021562	0.527281568	0.134285087	1.258430159	-0.358764609	-0.032382935	0.259488114	0.613960814	0.556442463	0.53691259	0.892454134	0.168262315	0.713212607	0.502401894	0.566340947	0.094425398	0.900747428	0.936061141	1.392728793	0.318344495	1.215358652	1.513650115	1.698778109	1.28812594	1.155967628	1.225524819	1.723657592	1.07196444	0.516045514	0.405825215	1.423226396	0.859014589	0.776616191	1.084805293	0.635361943	0.685924455	0.748258726	1.154028369	1.136171498	0.431774949	-0.067963479	0.531561922	0.539855604	-0.078664159	0.088004243
CYP2D6	217468_at	0.733389833	0.919321393	0.474693122	0.433225694	0.649922496	0.61674848	0.559499057	0.606583032	0.58785624	0.493687192	0.436169517	0.621297777	0.640291449	0.676674519	0.673999747	0.643234289	0.674802302	0.690586856	0.667847629	0.688445906	0.94179293	0.687108628	0.646980106	0.779137911	0.953832072	0.714663416	0.992088609	0.938315605	0.881600098	0.886682725	0.874376389	0.705835062	0.641629259	0.767901624	1.028739225	0.617284187	0.734995432	0.713059129	0.697006906	0.800272648	0.7496429	0.729645779	0.664635658	0.437774559	0.620495013	0.698879699	0.561371696	0.617017252
TESPA1	222920_s_at	-0.489820406	1.355842109	-0.008808085	-0.047332677	1.329892255	0.811693131	-0.235135397	0.650642706	-0.375319055	1.348618371	1.861467305	-1.282499296	0.385792149	1.128979013	0.807949355	1.058620659	0.906932606	-0.777677407	1.188370918	1.464457022	1.469005403	-1.633225685	-3.3114162	1.682223413	1.683561048	0.969801207	1.334172596	1.020363517	1.191046119	2.393040156	1.821604509	-0.507744103	-0.34829882	1.989878989	1.914436589	1.540970269	0.985586188	1.72422504	-0.070338767	1.78067394	1.028591075	0.786814297	0.28306218	1.351293621	1.349688715	1.169375903	-0.872382303	-0.302283569
MYOG	207282_s_at	0.657521658	0.737780198	0.471324412	0.597863415	0.983637277	0.582079233	0.618998432	0.608564484	1.374758902	0.62301157	0.697919683	1.181874115	-0.43772846	0.688287801	0.680797555	0.661267648	0.674643869	0.696314198	0.14146549	0.730289276	0.709689417	2.062836526	0.700059152	0.766673602	0.833286908	0.750086183	0.758379766	0.740455634	0.804126518	0.848536053	0.885186835	0.812955133	0.348797487	0.774164292	0.822318916	0.314286539	0.662605296	0.582347797	0.338363939	0.746074089	0.719789048	0.716913744	0.642005769	0.616323723	0.644681498	0.684007728	0.517874319	0.60161019
TBC1D29	208008_at	0.764545143	1.1521903	0.629444566	0.582091857	0.615533441	0.24420658	0.624896603	0.183210685	0.488992778	0.430137409	0.804139986	0.589316134	0.480967786	0.859516717	0.554002323	0.621418852	0.914359929	0.659140816	0.324198379	0.555071945	0.950475656	0.864065592	0.5663086	0.757322852	1.342133936	0.731907362	0.81082747	0.891619984	0.713982918	0.784074419	1.182153379	0.628106699	0.419704563	0.914360389	0.813235547	0.758124908	1.193656512	0.635062753	0.594130967	0.976426695	0.428198253	0.560690991	0.625699353	0.465451396	0.505312415	1.476432136	0.184014141	0.503975243
HSPB3	206375_s_at	0.072488913	0.913591658	0.129206115	-0.847800223	-0.128956915	-0.042814769	2.50135797	-0.053782898	0.33921254	1.010436129	1.802581234	-0.838168286	0.342691499	2.381506378	1.387112253	0.856072909	-0.149823706	0.452108726	0.198227843	1.550035133	1.331734162	-0.785733917	-1.313829218	2.43046513	1.152492048	0.814873994	0.775281439	1.036653837	1.061533874	2.65919796	1.404233759	-0.781988491	-0.764063688	2.045227249	1.56448319	1.059928365	1.041468342	1.173626692	0.291325718	1.54254651	1.086614083	0.521131566	0.003735203	0.944892096	0.020589815	0.672551343	-0.282248809	0.742910361
KCNS1	207366_at	-0.011200229	0.990953191	0.337119737	1.076025425	1.731733273	1.25954759	1.560783175	0.860398875	0.805289484	1.237076619	0.973831584	-0.070858369	0.673399302	0.94279748	0.728242276	0.848361542	1.128728916	-0.684294295	0.943065843	1.111873841	1.243496227	-1.100566023	-1.597628303	0.714866386	1.155748391	0.762752756	0.952161849	1.011017166	0.981856013	0.832309904	0.582172807	0.529202566	-0.096540247	1.154143503	1.157621384	0.62069713	0.477837388	0.805022715	-0.899386132	1.287639546	0.286222088	0.362534525	0.878591403	1.673679432	1.334456494	1.057566584	0.129787328	0.556758604
PTRH1	1569430_at	0.682982947	0.737023618	0.539054561	0.59576926	0.642051993	0.58052015	0.623592527	0.586673292	0.620649559	0.533436366	0.642587538	0.621987607	0.602725478	0.758960449	0.669874712	0.650612471	0.673619829	0.687264175	0.674155719	0.713213223	0.735952842	0.797484278	0.948102172	0.808453096	0.832797598	0.747991765	0.757355711	0.739966278	0.803102438	0.834402583	0.834938179	0.693416301	0.659173705	0.777688019	0.770999665	0.659975965	0.712678444	0.646599916	0.655160556	0.729800982	0.735351383	0.724183034	0.640178705	0.621719759	0.637504341	0.700372332	0.61262445	0.632421319
MYH11	201496_x_at	0.184423636	-0.181551814	-1.152403898	4.135781755	0.165429235	1.369295388	-0.370693371	-0.285888045	-0.013011112	3.108215311	1.648594014	2.978197406	4.023688894	0.410750082	1.592948564	0.656339302	0.805618852	-0.154531868	-0.608790333	4.970195413	1.688989473	0.589190321	-0.170048339	0.083031552	1.958388104	-0.203489126	-0.102899009	-0.305684073	2.648605426	-0.324678761	0.007855832	0.129312695	-0.098618772	0.174257475	0.410750841	0.14750482	-0.147041662	0.023640871	-0.662831497	0.534080234	-0.56792623	1.832384486	-0.518635002	-0.99028335	-0.413764354	-0.135804979	4.410264232	-0.004984601
LOC100130872	1569496_s_at	0.623682136	0.833958165	0.275631206	0.263859151	0.587567098	0.755839495	0.715710749	0.423038316	0.621006443	0.348131552	0.728285993	0.631976575	0.484836541	0.690296132	0.708487797	0.4923273	0.913145546	0.575260528	0.818709392	0.71464091	0.683072536	0.714908488	0.324588855	0.862583742	1.385595868	0.619133976	0.892546149	0.694309241	0.947923519	0.703939576	0.880239621	0.859373111	0.89522172	1.4760201	0.67344227	0.651505106	0.49072199	0.680666512	0.409393543	0.812289394	1.05031996	0.596930087	0.301313362	0.460224306	0.504900922	0.86017469	0.275631206	1.249158291
KCNB2	208172_s_at	-0.169073549	1.050310835	-0.312199426	-0.524348322	-0.837887952	-0.543610374	-0.333869333	0.214825835	-0.48100883	1.15758795	2.089917543	-0.535851406	0.264051628	0.72847591	0.715902418	-0.240502904	0.505627665	0.958549245	1.299377724	0.77395625	0.684334826	-0.275281109	-1.089629592	2.269159452	1.722603467	0.421088727	1.595796753	1.302586945	2.450808644	1.753635341	1.520888613	-0.019526419	-0.514984544	1.753635854	1.574126558	2.723952983	1.500288913	2.883131742	0.413330864	2.285745465	1.693910599	0.938484989	-0.17469083	0.01926566	-0.058852062	0.794287427	-0.543341859	-0.255751467
MEF2C	207968_s_at	-0.862056652	1.324701116	-0.035133127	-0.816577083	-0.993946043	-0.142679572	-1.091861209	-0.338240916	-0.368203576	1.438400491	2.159115594	-1.844678822	0.56519492	2.091430732	1.18532012	-0.05064934	1.132885813	0.952572877	1.236685904	1.837281145	1.736423212	-2.25319153	-2.129326181	2.424768327	2.310267606	1.334600081	1.892391997	0.449357151	1.338077784	2.4651645	1.84182844	-1.819264994	-0.456486794	2.223589053	2.167944072	2.108017877	1.174084221	2.123801919	0.461394656	2.015721457	1.955728402	1.396131095	0.093546655	0.645988325	0.520518702	1.423685569	-1.336111326	-0.36338735
KCNS2	1554680_s_at	-0.454121832	0.695171242	0.118384579	0.167073343	0.309398222	0.252146521	1.013794247	0.161723512	-0.41399202	0.899025319	1.031985705	-0.790133344	0.276760227	1.081210488	0.697846575	-0.441012873	0.712827297	0.00976967	0.573179536	0.959218488	1.089503642	0.202119905	-0.399545772	1.639270141	1.784269112	1.179392063	1.610109589	0.712827297	1.151302733	2.258057007	1.280785496	0.201317437	-0.376270954	1.843659824	1.308073076	1.919369909	0.936478591	1.521825764	0.676711614	1.495875897	1.380772662	1.052318297	0.092166566	0.567560829	0.839634743	0.798168498	-0.9105201	0.374139855
DRD1	214652_at	-1.217348948	1.337792143	0.121618752	-0.258268812	-0.513755191	-0.28528892	-0.77593107	-0.175870861	-1.242496663	1.276528705	1.421796196	-1.592419873	-0.181755596	1.734532747	0.960312937	-0.201552762	1.128586596	0.942121551	1.428216534	0.332161396	0.993753622	-1.037303928	-1.499053338	2.291255307	1.626452454	1.357053267	2.185849835	1.009537369	0.965128279	2.193607629	1.645714154	-1.836671567	0.067311045	2.133950121	1.89076905	2.415119586	1.460586257	1.57428465	0.873634632	1.802752895	2.200496507	1.732125813	0.668174053	0.864806343	1.369628514	0.717399399	-1.37224593	0.498830791
WNT2	205648_at	0.358770729	0.860382823	0.103819881	0.420836895	0.596602402	0.465246275	0.819985868	0.459360584	0.337903781	0.333088898	1.123093507	0.257112147	0.599009891	0.481832929	0.664821402	0.730900237	0.598742601	0.766749663	0.730633348	1.111321959	0.832827162	1.507260789	0.536676806	1.344069917	1.596346737	0.584028101	0.613723999	0.460163483	1.254983385	1.33149599	1.013674995	0.371344631	0.32078318	1.343267441	0.610513737	0.710568377	0.527045106	0.945188841	0.202001263	1.012605643	0.724145306	0.577608648	0.463909084	0.444380513	1.082429419	-0.002388771	0.021689649	0.767819354
KIAA1462	231842_at	-0.214693189	0.329989929	-0.03999789	-0.05203701	-0.300835389	0.31367076	0.467231164	0.028488387	0.150748514	1.110898859	0.827054559	1.60421682	1.618128687	0.109548181	0.167602638	0.057114592	0.230203997	0.218432771	0.2853145	2.092718753	1.004423799	0.90276336	-0.433528407	1.659327451	1.278102716	0.767662171	1.579337687	0.281835911	1.12882326	1.722462964	0.91266205	0.145932651	-0.308861179	1.695176767	1.473664738	1.547768737	0.617045566	1.370131408	0.685264715	1.446377729	1.275627929	0.821970734	-0.143798186	0.056044637	-0.00950005	0.821703032	1.638996079	0.005214851
HDAC9	234393_at	0.032294694	1.006357275	-0.173164944	-0.271882699	-0.133571009	-0.043415834	-0.210351867	-0.271347517	-0.029771404	1.07912425	2.407926724	-0.033248484	-0.017999944	1.903372096	0.446425214	0.134489867	0.121648721	0.584201808	0.276011577	1.589295662	0.914060066	0.038983375	-0.025757934	1.734563528	1.445099493	0.950175665	1.154031611	0.455521395	1.247665071	1.758640463	1.671158654	0.061722566	-0.344648904	1.91300243	1.547027126	1.68694361	1.323374912	2.231091049	0.574302091	1.962495719	0.92870732	0.966763858	-0.036191875	-0.015591972	0.772806497	0.067073367	-0.985106011	0.541932273
IL13	207844_at	0.834227081	0.898701745	0.466914195	0.292754662	0.342782623	0.546903742	0.591046579	0.479487408	0.609505352	0.447920431	0.685215817	0.776709919	0.592651736	0.58462564	0.902446875	0.719459115	0.657125207	0.673979854	0.64990282	0.776976839	0.688960658	1.438568641	1.004374465	0.588906147	1.383993369	0.724274205	0.753435271	0.700465021	0.778046969	0.800518844	0.74086083	0.678794965	0.392007526	0.734440487	0.751294718	0.310411672	0.655519996	0.532190865	0.680132405	0.701268076	0.661606691	0.709293636	0.57231917	0.58649873	0.627430249	0.677724895	0.868738989	0.651240386
DES	202222_s_at	0.276483087	0.696499469	-0.115708819	2.847675671	0.260432204	0.278623556	0.09831121	0.038384766	0.064602561	1.393137575	0.255349658	2.787750349	2.927667235	0.590291292	0.937808315	0.548290622	0.842033562	0.289593583	0.296816473	3.962992405	0.400080129	0.144593576	0.233144807	0.466962522	1.098590687	0.385366536	0.648880106	0.375736095	1.018600919	0.455992965	0.450642971	0.315007128	0.279694027	0.396067728	0.442885336	0.349518145	0.511907005	0.567819845	0.238227279	0.825448132	0.680381343	0.357811976	0.269528247	0.094566331	0.241437759	0.457331731	1.385646942	0.550163175
CNTN6	207195_at	0.287063956	0.422700294	-0.143117543	-0.130811776	0.321842916	0.251214932	0.179251151	0.303917955	-0.047342814	0.465236661	0.323716159	0.256299357	1.059412043	1.293229681	0.29187993	0.613446409	0.358226212	0.683003076	0.237572896	0.970326238	0.981294094	0.525162334	0.357691623	2.228767907	0.662403407	0.456675381	0.247738827	0.406381127	1.163746545	2.671256002	1.331486417	0.393539431	0.127351316	2.110789841	2.41951481	0.727412188	1.758188755	0.770751762	0.937687585	0.845125091	0.804927752	0.877762387	0.314886862	0.576260228	0.32719366	0.3729404	0.187010102	0.32104016
KCNQ4	221083_at	0.670226607	0.814156053	0.531113222	0.605752697	0.614046688	0.560005267	0.637855968	0.55171258	0.600402407	0.2603768	1.059210585	0.611906527	0.447110688	0.725337014	0.655780726	0.741388804	0.669156874	0.670762399	0.627958365	0.891470361	0.67798498	0.74245909	0.660596625	0.832615258	0.797301737	0.960759601	0.728815454	0.692699285	0.732560184	0.820576428	0.786601045	0.657920469	0.50195371	0.856960201	0.96129549	0.921968826	0.733630357	0.628225897	0.643474344	0.718649906	0.903442708	0.700725477	0.618594163	0.580606398	0.251281598	0.673436843	0.533789278	0.609231488
MEG3	1558144_at	-0.098388775	1.11430645	-0.353340736	-0.13477337	0.383960479	-0.788606462	0.971179475	0.003805279	-0.645480226	1.215431221	1.086751774	-0.839970583	0.058381615	0.994187084	0.409108262	0.481607187	0.837684462	0.750738892	0.888247841	1.168613348	0.52869163	-0.311607522	-1.160466675	0.742980445	1.539137267	1.322709247	0.963957679	1.482689552	1.540742833	2.247814098	1.658186205	-0.504761251	0.428369687	2.109235175	2.090776214	1.81602743	2.053054497	1.779376392	0.377539363	0.756357319	1.319431805	1.138651976	0.667270509	0.182513824	0.359615398	0.451109384	-0.300103192	0.052496304
NLRP2	221690_s_at	-0.085638463	2.398072586	-0.357177011	0.528333067	0.450216427	0.970285886	-0.131117544	-0.404797399	0.169848697	0.150319337	1.666925162	0.094139707	-0.332832242	3.062072654	1.238348299	-0.140481056	0.216666186	0.235125597	-0.113994961	0.427476378	0.62651558	0.344008427	-0.288422455	0.344276305	-0.145564627	-0.112658626	0.280337544	-0.156265173	1.742901612	3.218040647	0.300936443	0.639624486	0.186970688	1.409030143	2.785450533	3.672299398	0.663166703	1.990096174	0.245558456	0.203290378	1.305163028	2.150880218	0.671460598	1.537175378	-0.423255948	0.467872403	-0.516889815	-0.355571462
SEC16B	1564423_a_at	0.242736633	0.164886272	0.024969809	0.667031564	0.073392365	0.02710917	0.275641455	0.352957122	-0.394243416	1.030867994	0.691646003	-0.009005463	0.725620763	0.198594227	0.549321502	0.319515855	0.711174086	1.118349426	1.067786833	0.648572479	0.762806153	0.169968859	-0.085250823	1.064844577	2.094283269	0.158464744	1.769240679	0.684957032	0.629578574	1.118081793	0.911551236	0.102016821	0.434285009	1.752386245	1.787699455	2.010815279	0.652050374	1.90621287	0.166223495	0.489930993	1.202285749	0.99234484	0.903257898	1.509205014	0.100412162	0.972547605	-0.046726788	0.084360803
DRP2	207648_at	-0.116460446	0.665786411	-0.159531771	-0.594262448	-0.150970654	-0.239523271	-0.025234002	-0.455683969	-0.988327928	1.775484107	1.80330723	-0.751566205	0.03255143	1.73508744	0.765306019	-0.108969499	0.271987704	0.410031256	0.534966789	0.920737208	0.915119682	-0.058407162	-0.407795737	0.752999778	2.269336739	1.129675377	2.139319651	0.941873365	1.413253948	2.544620772	1.852264173	-0.095860811	-0.670239106	2.184798334	2.369124161	2.498873901	0.866429624	2.062004799	0.499384661	2.008232505	1.720038945	0.484671688	0.309440948	0.487078077	0.232929012	0.820683843	-0.855633636	-0.958899023
HFE	210864_x_at	0.586493638	0.671032441	0.52389301	0.500884738	0.594787578	0.386115968	0.628228044	0.548504689	0.567231856	0.419825568	0.625018124	0.560811783	0.589972159	0.834222874	0.620202579	0.449253074	0.617794406	0.631171164	0.629031368	1.080346854	0.779646937	0.620737475	0.589972159	0.721327683	0.99473843	0.868466315	0.676650692	0.913678582	1.165687842	1.005707107	0.751022918	0.841178835	0.58435394	0.747812304	0.950597784	0.625552921	0.680930207	1.018816671	0.63892905	0.687084524	0.686749803	0.687887089	0.604418193	0.584889402	0.336357435	0.805330101	0.50463168	0.627158553
OTOGL	1553746_a_at	0.695970124	1.2663359	1.077998131	-0.759906137	0.132293737	0.065411007	0.503619336	0.159580492	0.178842733	0.50602737	1.148625364	-0.605543369	0.462956194	2.557148806	0.477669454	0.975535691	-0.713088816	0.201047757	0.317957533	0.851135679	0.902232759	-0.583605887	-0.730744732	1.080673761	1.153707554	0.457069857	1.627764079	1.723805797	1.545633249	1.699996099	1.059271164	0.53732758	0.166804639	0.383232822	1.532257604	1.973674602	1.593787829	0.952528448	0.293611443	1.247877702	1.363649148	0.98195667	0.401157172	-0.425230496	0.255890676	0.500141729	0.078788521	1.301917702
AMER1	1552882_a_at	0.615542386	0.696603357	0.581032059	0.593070224	0.631059755	0.505054229	0.613669881	0.922394788	0.597083077	0.39831184	0.642296313	0.262141462	0.585847467	0.731648914	0.644703461	0.318321701	0.613402559	0.66182538	0.624907174	0.66663999	0.665302168	0.703024043	0.619021446	1.195272186	0.797193314	1.1479196	0.728171821	0.733521814	0.740745059	0.830365753	0.913567074	0.697405716	0.61474037	0.736464777	0.810837421	0.643365729	0.701418466	0.674934241	0.644167963	0.705967377	0.713123198	1.032616805	0.625173589	0.584242609	0.622766399	0.655939229	0.526725089	0.603772313
SYNRG	232981_s_at	0.493593847	1.173913504	0.519544723	0.273419806	0.513926975	0.591508811	0.168283242	0.573851952	0.644211441	0.78252255	1.035067133	0.623880343	0.869468737	1.083756639	0.773427065	0.115044966	0.953471914	1.104892225	0.687819651	0.6937039	1.122012937	0.880170098	0.553253637	1.271025563	0.613178385	1.025703265	1.36385679	1.35128316	0.590706538	0.635650671	0.502155003	0.257636576	0.208411754	0.553788873	0.416280062	0.602209996	0.388724627	0.466842484	0.667753638	1.242133207	0.810278321	0.823722625	0.070636351	0.738648439	0.158920322	0.965778302	0.475403797	0.033450771
GABRB2	207352_s_at	-0.557792507	1.394345113	-0.754691273	-1.38846117	-1.730090871	-0.800706708	-1.688624861	-0.923233319	-1.255233083	1.46871765	1.635921655	-1.059670248	-0.040664825	2.086167331	0.592034925	-0.229805076	1.389797514	0.936340409	1.891409465	1.71163058	1.719388492	-1.478884358	-1.91521854	2.669106951	2.464449233	1.378025575	2.626837733	0.611564381	0.973794415	2.904261766	1.707082727	-1.183000547	-0.494120734	2.804474635	2.585103878	3.01555234	0.594709721	2.453213073	0.7774299	2.20548529	2.409807187	1.660533923	-0.006421481	0.448105717	-0.082933465	1.390599456	-1.566364501	-0.919754399
FAM189B	1555515_a_at	-0.087067739	0.679127121	0.254028221	-0.757755552	0.487846155	0.437282292	0.135513594	-0.605800882	0.428990388	1.843934816	0.943443236	-0.558715324	-0.666260969	0.599939019	0.504432868	-0.189262588	0.514331256	0.758315033	1.235047148	0.873350832	1.14890216	-1.389651329	0.333750822	1.397167379	1.440772899	0.776773664	1.175655084	0.688757858	1.018617369	1.787219722	1.063026982	-0.234742023	0.496674226	1.914561615	1.962984856	1.249224748	1.267416363	1.745486087	0.32465498	1.548587052	0.684678186	1.585505525	0.445041631	1.436225975	0.523159652	0.791487704	0.287469576	0.000413994
GRPEL2	238427_at	-0.238607656	0.721276404	-0.418117187	-0.169853734	-0.457175584	0.057811516	-0.270442879	-0.552682972	0.097673222	0.456693042	0.761673089	-0.347489569	-0.201153578	1.386613259	0.604902722	-0.536898744	0.469534374	1.044448119	1.587793895	1.669655879	1.575218891	0.06075465	-0.515227996	2.006471963	1.555422452	1.142897174	1.953501565	0.782004554	1.087251683	1.646380935	1.06959549	-0.494094643	-0.170120572	1.663502749	1.474629584	2.028676007	0.435290521	2.041250238	0.876173665	1.651732402	2.471899552	1.657618285	0.126030569	0.810897538	-0.081034056	0.828018794	-0.443531247	-0.63186965
LINC00957	1569089_a_at	-0.510081437	1.445266758	0.291159012	0.219194175	0.233106634	0.17425006	-0.529075449	0.260393421	-0.102639361	1.080896387	1.341734748	-0.544056467	-0.020508285	1.208238183	0.313899532	0.453814964	0.969605109	1.008931935	0.902992134	1.108718275	0.355365559	-0.293652374	-0.277065132	1.36741703	1.422259217	1.059761169	1.560035848	0.890150457	1.14644004	0.570723661	0.69806642	-0.457378808	-0.203763588	0.895500552	1.554952979	1.77619577	1.901665359	1.606049781	0.22053229	1.506798374	1.340597019	1.449814897	0.444719007	0.893093375	0.845473511	1.078220828	-0.523991465	0.133854797
POLRMT	203783_x_at	0.170867639	0.667931717	0.368302478	0.516778968	0.578310406	0.534435379	0.519722243	0.549952212	0.556640513	0.958197317	0.609611536	0.561189254	0.303828901	0.793935824	0.602387704	0.584731074	0.618706727	0.740163992	0.621918048	0.648936784	0.650541797	0.62031192	0.608273691	0.741233893	0.854397231	1.290732138	1.138777779	0.647332287	0.728124878	0.953649509	0.708863146	0.58874375	0.585266204	0.892653777	0.990033492	0.817746362	0.678900045	0.647867348	0.633688152	0.733744271	0.686324099	0.717959621	0.596769545	1.042200605	0.404686266	0.733742796	0.475580711	0.590616773
STAP2	221610_s_at	0.571816486	0.653412551	0.534095976	0.479787247	0.305094193	0.508947828	0.588671227	0.484602607	0.539713593	0.845228606	0.604990938	0.548275132	0.897128491	0.692470853	0.689261046	0.572886953	0.600977509	0.612213767	0.60766627	1.043732741	0.783162092	0.608200533	0.492094577	0.699694651	0.722166437	0.632010183	0.860477621	0.642711459	1.08038315	0.772193433	0.682037648	0.789047696	0.566198888	1.150208578	0.892313769	0.60632785	0.657692682	0.645654352	0.62478686	0.712536003	0.664313985	0.671604526	0.555230027	0.588671419	0.604722762	0.541853791	0.991298308	0.61141122
TNFSF13B	223501_at	0.726171872	0.274321545	0.70155988	0.974703747	1.479793558	0.8971209	0.901669143	0.695673891	0.805894753	0.410492097	1.124251829	0.625850257	0.825425173	0.485666295	0.790646359	2.005214563	0.626384839	0.079562437	1.06726891	1.491028947	0.702361794	0.724299966	0.608194098	0.664374247	-0.032798554	0.781817946	0.482189087	0.771920051	0.021509007	0.820876517	0.771117176	0.532215606	0.832915041	0.927084373	0.413969871	0.67213184	0.540776304	0.450353167	-0.185288644	1.1512724	0.189448223	-0.245481362	0.655544999	0.539439852	1.049076792	-0.076405812	0.46346259	0.988080764
GP2	206681_x_at	0.608658438	0.68945134	0.513954355	0.557560859	0.616416796	0.557292739	0.597690011	0.56852891	0.578962762	0.591001948	0.59929551	0.587792023	0.567459584	0.821341148	0.634341228	0.624442327	1.055426828	0.65413808	0.521981603	0.657080378	0.659487849	0.713796096	0.632201012	0.754460401	1.320277342	0.692661438	0.708713884	0.837393258	0.746701876	0.825086697	0.748842037	0.806894835	0.608658816	0.731720589	0.743224633	0.5942122	0.661895959	0.608123492	0.616416796	0.682229077	0.697945563	0.685974136	0.637284067	0.555956198	0.56959997	0.649590169	0.478908869	0.592875104
GLP1R	211232_x_at	0.635723471	0.714109035	0.57740311	0.608168165	0.640004481	0.590778864	0.64348201	0.575797537	0.608435986	0.515070125	0.64455267	0.603086063	0.614589524	0.712771402	0.656323466	0.645622444	0.659533791	0.6830764	0.664082471	0.681470495	0.683075502	0.696452197	0.647495405	0.769487064	0.790086136	0.70554766	0.734708667	0.70742098	0.741664064	0.808545273	0.771894873	0.633850868	0.631978437	0.755843083	0.961570731	0.649902728	0.706350544	0.670234857	0.678795145	0.726951335	0.724208098	0.709561502	0.512929426	0.618870202	0.522828128	0.681470675	0.549581153	0.67023522
TSSK6	224409_s_at	0.623665657	0.705796675	0.516923355	0.567217543	0.626341381	0.548758273	0.596913108	0.575778565	0.605741794	0.353999929	0.652559368	0.619920975	0.276417218	0.59584305	0.771073385	0.636774572	0.649616103	0.669948616	0.650419741	0.760639023	0.687871864	1.537534931	0.681452144	0.790067364	0.840362358	0.728803527	0.714357983	0.718370658	0.722918173	0.793812418	0.738167205	0.6742285	0.61617549	0.742180273	0.784182324	0.601728935	0.705261174	0.554644545	0.630889364	0.714357895	0.682989956	0.702319146	0.610824675	0.73790036	0.611092569	0.6742285	0.500605262	0.5971815
THEMIS	1558972_s_at	-0.780070092	1.00111816	0.654137255	0.192386343	-0.321262985	-0.209438127	0.275053308	0.906413158	0.432624343	1.20015748	0.151991263	-0.751711463	0.019297974	0.818932835	-0.197666306	-0.016283712	-0.350155751	0.354509032	1.400535361	-1.244763387	0.994964223	-1.558837816	-0.291567012	1.822156014	1.340608412	1.165110816	1.081644157	1.256873224	0.315716346	-0.424795478	0.499239324	-0.567120103	0.58003238	1.6990933	2.050622715	1.813326762	1.499251368	1.535903847	1.628198269	1.392777253	2.732212533	2.728801046	1.351310528	1.424076803	0.902669449	1.398393497	-0.371022832	0.516629624
SCARA5	235849_at	-0.058774521	0.026834754	-0.102380612	-0.176217874	-0.616297587	-0.072685807	-0.043257413	-0.102648656	-0.080176306	3.304830648	0.564830394	5.104478406	5.456542025	0.073918786	0.190828104	-0.046467743	1.06002019	0.226141521	0.000885255	5.351671893	2.886152693	-0.014096837	-0.049142391	0.900842237	1.058147172	0.012655626	0.037803477	0.013993574	1.568052492	0.114850197	0.051447141	-0.0494108	0.111640856	0.060007804	0.339037932	0.488852352	0.323520643	0.183605038	-0.009281652	0.040211556	0.231425158	0.019344238	-0.211263347	-0.379269393	-0.031753412	-0.31693636	4.545616978	-0.009815799
ARPP21	1552722_at	-1.659532254	1.40604925	-0.985365908	-0.783384369	-2.661415895	-0.779104471	0.396940591	-0.953798695	-1.231222667	0.965165746	2.311624711	-1.69965999	-0.773753645	2.159936549	1.118191457	0.586348553	1.127554507	1.25034945	1.68534712	1.950999258	1.758647711	-2.053597011	-2.277784204	2.457961419	2.272030567	1.904716644	1.925049851	0.974796902	2.234042197	3.896983138	2.575672717	-2.4431159	-0.931325613	2.96572556	2.226818738	2.341854846	1.536868737	2.367270409	0.206461563	2.250897015	2.246014082	1.629432909	0.015180536	-0.064808781	0.384099554	0.855212984	-1.801587821	-0.941759323
SFTPC	211735_x_at	0.62004348	0.677561912	0.596501363	0.516777859	0.624056712	0.580983741	0.637700102	0.560919949	0.602119138	0.574831901	0.622184453	0.581520263	0.597304616	0.707256812	0.542461722	0.617368453	0.645725911	0.664185715	0.619241896	0.614692697	0.675153539	0.674618924	1.56093325	0.745781258	0.768788171	0.677561191	0.706722295	0.688530413	0.727856517	0.773870864	0.690670344	0.634489465	0.628872026	0.730264752	0.764240578	0.56279348	0.648936048	0.635025315	0.902551143	0.441604478	0.70826044	0.703244785	0.61790346	0.626196977	0.624859555	0.619241145	0.523199606	0.643586369
JPH1	1553533_at	-0.33243627	0.616479375	-0.44452923	0.295714562	-0.480377061	-0.117612938	-0.347684872	-0.514889075	0.09346512	0.78368202	0.978709562	-0.665773161	-0.186366302	1.332646645	0.881330001	0.12824377	1.225904074	0.924401623	1.063782964	1.368494868	1.172932736	-0.183156377	-0.16309135	1.450090235	1.634682336	1.025258473	1.390699268	0.812307551	0.829429717	1.739820588	1.184703169	-0.39985309	-0.227297956	1.50172279	1.653677789	1.661435948	1.075553099	1.84201658	0.831569542	1.406215552	1.253391619	1.282352203	0.495289309	0.631193892	0.794651253	0.765758516	-0.16416152	-0.004716152
WNT6	221609_s_at	0.464252335	0.622093158	0.297317042	0.426798359	0.551466504	0.46532235	0.589722554	0.372223659	0.53728712	1.027127434	0.511605572	1.355650166	1.407817276	0.279391418	0.525783951	0.454889377	0.801067331	0.545848798	0.533810703	1.30401682	1.014286013	0.930283399	1.003317195	0.629851773	1.015890375	0.568854863	0.592933165	0.566983057	0.619684949	0.900319199	0.639214749	0.567249967	0.542370786	0.736327176	0.701280853	0.385599567	0.625837261	0.522841683	0.501171193	0.597481403	0.647976547	0.579556899	0.538624772	0.507324683	0.480036858	0.526586386	1.293851597	0.533542617
SLC16A11	241952_at	0.617633161	1.06627467	0.403612946	0.626461379	0.82603646	0.556636688	0.628601814	0.573491062	0.596231317	0.499119491	0.638500951	0.592218867	0.466748951	0.510355151	0.64197831	0.627798998	0.624053904	0.653749777	0.477183152	0.659635077	0.669800532	1.4600724	0.637965648	0.755677071	0.988959404	0.688259777	0.727586712	0.686655243	0.749791077	0.794468021	0.828711188	0.632882394	0.611480342	0.723573851	0.746581242	0.482532352	0.666055476	0.663648111	0.608804607	0.659635717	0.708257702	0.682642869	0.596231413	0.632079908	0.431435223	0.666323037	0.467284385	0.583657907
SIGLEC7	217159_x_at	0.552522661	0.791959146	1.275111013	0.51078838	0.583824246	0.835564932	0.584091235	0.53513366	0.687088556	0.59051196	0.555199099	0.539414937	0.55091839	0.688426301	0.784735801	0.57686786	0.913416263	0.625558251	0.602016393	0.544764897	0.601212336	0.602015443	0.601480785	0.932678268	0.730695685	0.633583447	0.656056333	0.620475119	0.682273401	0.830482016	0.667291948	1.007317515	0.901377212	0.684413918	1.040491295	0.583021444	0.635188716	0.618067308	0.058937777	0.694847662	0.64662572	0.660336946	0.69778983	0.526305935	0.500623617	0.616729287	0.575263627	0.497413708
DLGAP1	210750_s_at	-1.564496086	1.06635631	-0.367584488	-1.835766968	-1.943043971	-0.621200088	-1.264598616	-1.285733906	-0.515526182	1.643676777	2.104357025	-1.324256969	-0.128682755	1.432062948	0.627078033	-0.522214099	0.621994638	1.089095455	1.641804026	1.724469323	1.691830624	-0.940090181	-1.287337736	2.528385032	2.364926928	1.541212987	2.823466173	0.738903736	1.245329418	2.621750981	2.143950209	-1.399164242	-0.283848592	2.729029433	2.64475915	2.766483007	0.803912009	2.277713346	0.565814831	2.254974106	2.326871609	2.044698365	-0.463893174	0.88497311	0.085604676	1.772088598	-2.315975713	-0.981555824
EFNA5	233814_at	0.053494382	1.092031218	0.333862086	-0.802856262	-0.752293859	0.005606514	-0.005628242	0.056971894	-0.12093236	1.506696328	1.582406283	-2.25124174	0.655963493	1.302306181	0.751202924	0.532901002	0.582928021	0.927502758	1.534786952	0.7752795	1.276622676	-1.649307872	-2.384202023	1.64527515	1.715365999	0.891653266	1.478873776	1.216965484	1.40022072	1.618253881	1.222048586	-1.484244844	-0.03023997	1.819969238	1.60648359	1.73275527	1.386577007	1.889525798	0.733813847	1.830135838	1.749007293	1.483154597	0.146593708	0.872124277	1.598190194	1.608891214	-1.047642038	-0.342175634
OLFM4	212768_s_at	0.211386435	0.343277505	0.303951027	0.445471932	1.305301679	0.246164709	0.84114316	0.614548065	0.722361272	0.438248984	1.107867542	0.311442779	0.530010695	0.540443944	0.488277042	1.998460617	0.411496752	0.773192579	0.783893692	0.973568738	0.598496986	0.111064975	-0.135058591	0.642104688	0.970090812	0.466606135	1.131677255	1.02011883	0.703902643	1.065062419	0.848633956	0.761420599	0.647454604	1.774541957	0.754733008	0.899999008	-0.00798433	0.88742576	-0.028316152	0.937988677	0.541982809	-0.227087132	0.310103802	0.610268701	1.65736557	0.039635494	0.490149891	0.842748787
COL12A1	231766_s_at	-0.105214608	1.504222535	0.494311559	-0.247538435	-0.783392414	0.033363654	0.327910706	0.042727255	0.301425049	2.208084261	1.638253624	-0.143469672	0.605870438	1.435735259	0.60292744	-0.171828269	-0.069632948	0.368039695	0.363224914	0.672216493	0.399072303	-0.063747497	0.011695284	1.143597955	0.525879546	0.387568783	2.006101581	0.684790556	0.612290496	1.263983627	0.980941532	-0.075519004	0.327910706	1.996737844	1.023746034	2.014126908	0.405225077	1.791545465	0.587410408	0.94536139	1.461618817	1.034714866	0.333795809	0.926634141	0.358408641	1.228135515	-0.064817276	0.357338949
ABCB6	203191_at	0.765341922	0.717723049	0.226009789	0.260252373	0.265871679	-0.01797511	0.608572243	0.502898809	0.604826453	0.272826932	0.445381559	0.653249092	0.565233239	0.726283412	1.110451313	0.623286297	0.642013257	0.691773105	0.684550367	0.689364382	0.756780956	0.71156944	0.695518803	0.795573301	0.838644605	0.82259254	1.052397808	0.747418595	0.801726101	0.820452747	0.884124303	1.266418243	0.63612761	0.90204818	1.166363886	0.561220249	0.661542209	0.77952163	0.650306224	0.701939341	0.707757653	0.70943031	0.538747923	0.510122685	0.469458729	0.631311997	0.261056438	0.538213334
CLEC11A	205131_x_at	0.665740031	0.20104851	0.494791712	1.475006674	0.675907502	0.352734461	1.359703604	0.835619419	1.285865405	1.004428977	1.490791395	1.091643107	0.508435752	0.926311007	0.543748964	0.529034907	0.936745191	-0.103128642	0.281306911	1.054455927	0.805388962	0.696506591	1.167619786	0.532513362	0.817963161	0.69115562	0.603675667	0.589228488	0.499071719	0.609828135	0.891265265	0.372264231	-0.316614474	0.637650955	0.366647188	0.711487682	0.47873992	0.702659937	0.565418485	0.571572359	0.525758098	0.24171305	0.259101071	1.105553714	0.182321852	0.240641975	0.43620449	1.027436263
DRD5	208486_at	0.011365962	0.390985462	0.245451487	-0.36424104	0.17188202	-0.432728126	0.011900481	-0.005755947	-0.036789284	1.958152986	0.098579639	-0.011908166	-0.028227288	0.568354863	0.028487963	0.154224273	0.110885833	1.756438751	0.376004706	0.784783365	0.656103391	0.15850559	-0.091363761	2.091113499	1.396347268	1.126681646	1.282382274	0.846581811	0.427636421	1.321975415	1.170288771	0.025812387	0.012169169	1.700257794	1.630166214	2.258851957	1.05444912	0.867717322	1.171893738	1.237171482	1.136245667	1.212558258	0.471510463	0.691951995	0.300026936	1.432732031	-0.079057043	0.292001659
IGFBP6	203851_at	-0.244898097	0.240393958	0.090312149	1.056347823	0.871488134	0.58978218	0.237986676	0.307810162	0.250559988	1.385940433	0.944790544	2.023723043	2.001250455	0.671377893	0.000959073	0.471001784	1.083903858	-0.260681904	0.246013017	3.122451246	1.156403024	0.07105048	-0.044788092	0.935159485	1.163358836	0.151039715	0.418031877	0.066234435	0.853831374	1.400386329	0.898508588	-0.310441759	-0.633880327	0.906802185	1.057151062	0.951478208	0.509792407	0.633657653	-0.424943117	0.938103133	0.370612702	0.436224003	-0.154206568	0.859449289	0.113319775	0.388871067	3.487090634	0.287746742
LRRC74	233941_at	0.708812482	0.740113811	0.58066833	0.59270617	0.614911454	0.636847872	0.603674813	0.570501402	0.584412633	0.445567596	0.709348342	0.919624131	0.580935903	0.502817563	0.613841375	0.605280308	0.703997143	0.754025475	0.439949775	0.701054575	0.75696716	1.138727262	0.606351257	0.704799828	0.750279257	0.667346272	0.696774438	0.670289161	0.685805715	0.724329395	0.717909012	0.605280023	0.54267923	0.724062248	0.910527524	0.508971044	0.69329666	0.635243519	0.560870953	0.705870972	0.700987927	0.689016678	0.622937002	0.75536268	0.389119397	0.652097471	0.498537948	0.619994479
KCNQ5	223891_at	-2.796485188	1.574355381	-1.240553491	-3.165938519	-2.412584849	-0.55729298	-2.400813778	-1.050610954	-1.954313637	2.257883215	2.362219566	-2.897609539	0.237259607	2.279820531	0.856850435	-0.196399813	1.735138144	1.259477388	2.377201117	2.281158752	2.235679153	-2.997129586	-2.543939515	2.767789232	2.960139571	2.075698831	2.913323157	0.883068655	2.246647047	3.029429032	2.304968893	-2.356404581	-1.410700167	3.395939944	3.229271818	3.359288949	1.219347287	2.797751449	0.58129889	2.799090084	2.773875167	2.415725005	-1.100905503	1.587196179	0.569527548	2.106731893	-2.310121337	-2.572297551
COLEC11	219873_at	0.474680664	1.138948577	0.381582071	0.230162056	1.459979844	0.073391542	0.493407855	0.341987796	0.748627734	0.636267031	0.587578235	2.430831895	0.950075081	0.914226197	1.325414278	-0.135812984	0.514007598	0.596138555	0.350282694	1.138413446	1.282342179	0.597743779	1.733391091	0.582494826	0.61325959	0.519893	0.567780913	2.341745278	1.080360363	0.630916196	0.574200834	0.471203279	0.440438475	0.461572563	0.97896796	-0.321743442	0.521230484	0.737927003	0.430271676	0.224277904	0.219929908	0.49608341	0.394155756	0.412081059	0.499561414	-0.158552641	0.291961476	0.204480436
LINC00424	1562081_a_at	0.584893731	1.084365294	0.512394487	0.627697879	0.803195619	0.530853222	0.308004672	0.499285254	0.560013977	0.473870848	0.578206435	0.561084824	0.860178426	0.705280552	0.709828789	0.492062368	0.619137546	0.724275603	0.611112782	0.381039118	0.633316069	0.663279577	0.592385274	0.715982169	0.653113045	0.754237865	0.706084116	1.047982087	0.764671587	0.757448224	0.720529853	0.647227738	0.583021829	0.70153575	0.713574588	0.609506298	0.651775562	0.626093409	0.655253172	0.721065669	0.677123653	0.663279941	1.233109948	0.298642012	0.579008733	0.919836673	0.523899031	0.431334338
MYO1B	212364_at	-0.052249023	0.961942056	-0.282054149	0.419933947	0.006339248	0.46621572	0.626197164	0.144382263	0.128063053	0.024263361	1.109885184	0.799287362	0.93626057	0.948832856	0.392647034	0.90362094	0.925558494	-0.890407157	0.183709579	1.222780021	1.054238632	0.319076706	0.356531482	1.079921735	1.169542156	0.450967439	1.318554595	0.74096606	1.722251266	2.101067435	1.154560851	0.612285494	-0.203400668	1.537390355	1.238296504	1.281635764	1.039791566	0.908169833	0.174345181	1.295280452	0.515641814	0.348238086	0.227048391	-0.143474772	0.483338045	-0.154443792	1.009295068	0.835669944
ABTB1	242567_at	0.571265468	0.814447227	0.607649417	0.559493869	0.58276967	0.533811401	0.26949653	0.286350091	0.548525896	1.279139631	0.590795723	0.565380463	0.566183006	0.490739958	0.602299043	0.578756451	0.873035154	0.631192029	0.609523035	0.852703068	0.618082535	0.614337734	0.57099862	0.468803497	0.719474886	0.638146793	1.131465424	0.711717175	0.694327607	0.743552193	0.677473604	0.576616073	0.657409521	1.011346352	0.775923524	0.61754797	0.689511993	0.686302133	0.62477058	0.735795007	0.519299137	0.660887555	0.390685293	0.56645055	0.833976375	0.617280331	0.842537853	0.625574055
NETO2	222774_s_at	-1.473689918	1.611420521	-0.588178857	-0.930345205	-0.863997922	-1.033342381	0.285293547	-0.491334755	-0.945861969	0.842550323	2.166268976	-1.802746532	-0.755382391	1.689001733	0.334518621	0.64056855	0.762025241	0.836130482	0.620772096	1.557112036	1.414253001	-1.500977505	-1.842072415	2.794687431	1.926298063	1.129070703	1.72083814	0.996913156	2.052570555	2.991586278	2.328389631	-1.449078183	-0.196253356	2.213621173	2.394468868	2.355409709	1.644325439	2.165734143	1.182575161	1.945293362	1.973850682	1.130408572	-0.092720737	0.371972627	0.549609441	0.506002887	-1.624574337	-0.136594494
ATF5	217389_s_at	0.638563969	0.703038577	0.475106264	0.582918486	0.613149713	0.582650799	0.623315237	0.558573482	0.592282026	0.466545163	0.75654409	0.981533107	0.528076567	0.6417749	0.646322774	0.697152669	0.640704859	0.688057237	0.550014292	0.715611831	0.665049522	0.911172847	0.730058805	0.74932084	0.795601976	0.711331289	0.712402088	0.611009637	0.723102681	0.782761143	0.807908481	0.899402189	0.582651569	0.813258946	0.810316659	0.464940263	0.64418181	0.642042564	0.5979004	0.697688252	0.709927222	0.632144604	0.531018973	0.595225693	0.370503567	0.421867759	0.513362994	0.561249875
KAZALD1	1568598_at	0.562956578	0.783131157	0.433741884	0.493399759	0.663011998	0.47815062	0.471730925	0.455946057	0.504100674	0.423308699	0.54931332	0.523096104	0.507846893	0.666221946	0.540752602	0.561619412	0.580881312	0.612717196	0.540753395	0.896294327	0.923849112	0.715981906	0.542892745	0.748352769	0.814698807	0.683343158	0.670502822	1.058950449	0.871949048	0.865529056	0.910741257	0.963710855	0.567772834	0.826202545	0.959698575	0.671037606	0.639469274	0.53272729	0.555733909	1.131985694	0.828008635	0.589175265	0.524433131	0.480826785	0.544765589	0.604958783	0.341445902	0.519350673
TSPAN4	209264_s_at	-0.536278995	-0.19625286	0.633612925	0.993702255	0.212527007	0.372238707	0.394978868	1.390443175	1.534104295	1.309115637	0.503862823	2.006021273	2.613840267	0.242488976	0.419591744	0.164906476	0.976045364	0.284223907	0.623715188	2.227532942	1.466955581	0.365016434	1.118370491	0.290376628	0.70477407	0.043984861	0.239011682	0.220284382	0.916654878	0.266566725	0.375449641	0.396049419	0.379998054	0.257738181	0.284758471	-0.073458382	0.484065311	0.426012429	0.292248619	0.412101876	0.479450778	0.464536641	0.711462044	0.636288101	0.310173503	0.485670519	2.502014733	0.653142494
SYCE1	1554675_a_at	0.004673822	0.859152505	0.76230782	0.790932226	0.096970745	1.222451509	0.056038808	0.83427191	0.664660413	0.663322939	2.295499904	-0.017530589	0.533573215	0.810996631	0.068345299	1.337488235	0.050421315	0.43940431	1.335349076	0.279958194	0.312061136	0.156361536	0.254276083	0.705057467	1.315283344	0.399809185	0.835342838	0.215216985	1.353005016	1.322774305	1.718981077	0.022598058	0.114627686	1.43192564	0.743848923	0.368241788	0.876541228	-0.271948021	0.123455371	0.931919995	0.994988327	0.98194732	0.549892198	0.808055325	-0.004689013	0.600721905	0.505483158	0.813941225
CRLF1	206315_at	0.759893828	0.60820678	1.660921956	0.741434195	1.099117087	0.718159498	0.338272877	1.891528688	0.99344344	0.995852644	1.200510443	1.519401604	1.09055653	0.849514865	1.003343104	0.524470844	0.735817012	0.234473607	0.43003547	0.687127176	0.678030607	2.037598241	-1.187694503	-0.100468729	0.584129825	0.049077141	1.082798766	0.559518146	0.559784091	0.967761651	0.309915627	0.816074548	0.19086678	0.194344293	0.381880929	0.127195453	0.583861593	0.481399699	-1.020224364	0.623991091	0.43986565	-0.401970827	0.630946288	0.217084143	0.552829238	0.529286238	1.212013195	2.009508633
ZNF780B	243294_at	0.404322767	0.77939438	0.706895098	0.093189652	0.404056216	0.210099049	-0.09675375	0.330217849	0.388004	0.781802254	0.976027029	-0.548603982	0.684958648	1.460248163	0.581158489	0.408068999	0.833434997	0.59480248	1.079292358	0.902724315	0.965591851	-0.680227863	0.42572612	1.814720543	0.86500264	1.736067309	1.558163629	1.495294887	0.71920088	0.04557004	-0.183431421	0.432948186	0.07794175	0.307478771	0.596674909	2.386155765	0.890418053	1.963465246	0.838250554	1.427611214	1.227701404	0.792503733	-0.678354932	0.565641431	-0.173800385	0.395762364	0.298651043	0.04262837
CMIP	231643_s_at	1.003222481	0.633501518	-0.0371865	0.734892713	1.127889179	0.445697044	0.75576072	0.510439215	0.532643617	0.336012193	0.688077296	1.089901073	0.510171511	0.344572652	0.453456894	0.624137588	0.580263404	0.557792177	0.216428417	0.542274495	0.742919154	1.321310316	0.928850023	0.678178661	0.702790327	0.991718216	0.639386938	0.76004104	1.141265099	1.162131582	1.330407067	0.868388319	0.245053112	0.650890904	0.668815336	0.588021616	0.49438796	0.389517803	0.000802204	0.974864581	0.474255977	0.665605248	0.693159876	-0.000802694	0.584812068	0.682725918	0.463890675	0.630024244
TGM6	233983_at	0.589450566	0.666766225	0.528454598	0.556277057	0.58650853	0.529523933	0.593195699	0.517753203	0.566443244	0.358308032	0.603094991	0.573667205	0.568049329	0.702346632	0.613528258	0.595336466	0.620484128	0.636000801	0.620752393	0.639210395	0.653656697	1.324344834	0.615401324	0.730704813	0.945260396	0.665427883	0.692448713	0.667836278	0.746756128	0.786617856	0.729634468	0.610852543	0.587043385	0.891755362	0.720806233	0.607107562	0.651516862	0.64964452	0.606840253	0.679875409	0.682750455	0.669174294	0.603362236	0.543971919	0.586775982	0.643223481	0.484848706	0.60577033
FAM84A	228459_at	-0.122177615	0.835833549	-0.389970612	-0.591418341	0.043154093	0.009177307	-0.146789648	-0.372314726	-0.325497153	1.384529354	2.161692881	-0.098634528	-0.211263347	1.321392929	0.077397653	-0.233468153	0.642412588	-0.035498362	1.337980598	1.175324159	0.992336065	-0.046466849	-0.296603631	1.23364483	1.640284322	0.760658097	1.436162159	0.107092861	0.713574148	2.914242962	1.606843	-0.189326495	-0.084723458	2.100161336	2.306691717	1.927874462	0.559211225	1.934028148	-0.143044148	1.479234442	1.134593035	1.533274332	-0.171401399	0.714376976	0.194306845	0.846802021	-0.421805741	-0.2909854
SPTBN1	214856_at	0.58719589	0.669327069	0.450223185	0.495166692	0.563386991	0.576494469	0.59896741	0.506938129	0.564991312	0.506403707	0.581311136	0.825562186	0.078629098	0.695544014	0.574355768	0.594687271	0.591476928	0.630001125	0.609669684	0.64310838	0.635885493	0.734603152	0.80924271	0.792121702	0.753597263	0.669593751	0.688053656	0.947018921	0.852314837	0.815663463	0.754399853	0.928559297	0.574890402	0.706513048	0.71266656	0.490084564	0.637491172	0.588266526	0.735137754	0.667187473	0.682903776	0.669059974	0.566329255	0.994103647	0.584253867	0.628395389	0.366488179	0.618764791
ALS2CL	243276_at	0.477407101	0.603679845	1.068104145	0.747072916	0.545091814	1.124284456	1.06221927	1.168159345	1.446920617	0.73182449	0.70079187	0.517001996	0.522352094	-0.034904828	0.710155023	1.585232019	0.574519502	0.402768011	1.05740459	0.567831135	0.572111422	0.354345972	0.426845581	0.663070584	0.678051617	0.624814086	0.708282603	0.589233379	0.631235062	0.694906039	0.602074467	0.570773976	0.673236734	1.0983354	0.831344805	0.094845454	0.44476925	0.534391153	-0.142450708	0.326256375	0.612708799	0.601272725	0.550174506	0.619196062	0.524224891	0.441559012	0.48088633	0.560340881
NREP	201309_x_at	-1.096589485	1.512057546	0.010968558	-1.452933545	-1.611308013	-0.884173986	-0.70921222	-0.745594862	-1.502960994	0.756831159	1.82426053	-1.32692862	-0.368918447	2.002967599	0.4374062	-0.9759339	1.248008788	0.586685204	0.714830611	1.763530895	1.671769225	-0.931258208	-1.916288558	2.702816209	2.184082335	1.410665105	2.107838022	0.993591475	1.97648154	3.226631215	2.520629429	-1.71778497	-0.76539114	2.590722608	2.241065648	2.379912161	1.694241478	2.170171713	1.314355458	2.30875007	2.208628064	2.141279096	-0.352866703	0.059926289	-0.096843387	1.023554862	-1.48904861	-0.964698727
TRPV4	219516_at	0.607328893	0.693472595	0.311177571	0.546332455	0.601978753	0.525733146	0.594487592	0.345420562	0.585659058	0.482929629	0.589940626	0.601443892	0.555964146	0.672338076	0.630336317	0.62124019	0.628463517	0.800750918	0.505135044	0.674210147	0.680363698	0.833655846	0.660032391	0.769985208	0.966884321	0.70738343	0.712467242	0.74323239	0.75420083	0.916856319	1.02894979	0.72878542	0.679293711	0.733601639	0.755271144	0.473833451	0.56238458	0.624183452	0.60839927	0.690530272	0.696615908	0.687319902	0.600641038	0.543658109	0.427551896	0.62953372	0.425412038	0.585927341
RFXAP	208492_at	0.505214533	0.649144615	0.348711953	0.492105347	0.614633526	0.621321224	0.288786966	1.281039608	0.48327726	0.915599754	0.758830605	0.478462541	0.452512465	0.565942894	0.597779528	0.812066893	0.512973304	0.549624817	0.535713777	0.54106278	0.684992927	0.572632628	0.787722145	0.637908167	0.653959391	0.670278282	0.77407875	0.551497315	0.631486808	1.024215765	0.739567657	0.515648272	0.731274667	0.622926323	0.635500232	0.838017978	0.545878643	0.916671233	0.449034223	0.593766512	0.576043272	1.050701101	0.432982597	0.815010618	0.431912914	0.831596537	0.300825421	0.532770371
TYSND1	225873_at	0.549273195	0.650934273	0.489883018	0.299671834	0.875120439	0.396248284	0.491755426	0.868699723	0.526266167	0.440925948	0.538306221	0.899465378	0.535630178	0.474098531	0.572816344	0.557834418	0.669660868	0.589402912	0.339802126	0.592345277	0.622040383	1.528151101	0.587530231	0.818673321	1.516112853	0.618562309	0.812787762	0.701763815	0.650933629	0.889031438	0.665379945	0.620970421	0.485335316	0.662705183	0.669125936	0.451091655	0.616957613	0.338196076	0.307163045	0.925148433	0.652204514	0.860407457	0.45858212	0.538573225	0.553019132	0.596892982	0.456710492	0.566395798
CUX2	1566528_at	0.570014217	0.408963754	0.240155059	0.256472918	2.768276443	1.243911662	0.373382503	0.605327061	1.620053664	-0.72186867	0.318272757	1.454188319	0.36642719	0.432505582	0.328973146	1.212879135	0.750327028	0.354656053	0.334859874	0.384886106	0.782964818	2.349062495	1.338081836	0.463806993	0.468086538	-0.03004678	0.201363738	0.550752448	0.425015148	0.480927782	0.43785657	2.391598259	0.405753669	0.826572079	0.458723738	0.291519752	0.085524458	0.464342056	-0.086762141	0.765576584	0.061915657	0.386759637	1.867515068	-0.480827376	0.681305416	0.355190866	-0.200459726	1.442149643
MREG	232682_at	-0.53075318	1.516624733	0.226078493	-0.945418212	1.107309372	0.613187534	-0.375051981	1.046045575	1.076009001	1.643966523	0.821859415	-1.256817685	0.331752102	1.309290818	-0.175477008	0.348070801	1.315712231	0.386059998	0.936093565	0.751232152	0.964182794	-1.103525084	-0.530751659	1.712453595	1.762213236	0.865197801	1.105704223	1.502712995	-0.059905824	0.821056344	0.977291648	-0.428557612	-0.907696476	1.768902137	1.448137495	2.259009177	1.14957831	1.494687738	1.155464292	1.442787637	1.492479846	0.735716083	-0.033956764	1.097411704	1.013943138	0.562894174	-1.056440399	-0.903148503
TMCC1	239662_x_at	0.949767389	0.751530905	0.34542658	0.479991036	0.600111486	0.39598846	0.571218569	0.554096655	0.898669941	0.315463748	0.622851563	0.570951519	0.230390933	0.389300384	0.630876787	0.723707956	0.677425974	0.61883826	0.542058907	0.639437785	0.658966583	1.160043723	0.776945771	0.793265744	0.886363785	0.793799769	0.703109207	0.666190854	0.740562362	0.594760734	0.922212999	1.109212772	0.518783372	0.808781989	0.776411028	0.378331164	0.698828416	0.511560033	0.471698154	0.626329885	0.566335393	0.676089363	0.191598781	0.72718605	0.270785943	0.687057642	0.508617788	0.715147983
MPP7	238451_at	-0.835668094	0.832624088	0.029778953	0.100940117	0.298910237	0.361509886	0.319509381	0.222130651	0.401104732	1.211441261	1.327815649	-0.766110468	0.137057137	1.201810863	0.704748047	-0.027204578	1.28527792	0.450865166	1.442585265	2.028197469	1.60470412	-0.305431062	-0.550752083	1.030861074	1.541836548	0.515605686	1.285279281	-0.072683622	1.017217202	1.633062503	0.765743073	-0.55155571	-0.330846392	1.141884625	0.836905097	1.763883104	1.199401729	1.316311672	-0.298742838	1.349485592	1.324270917	1.244347439	-0.230256692	1.000630681	1.062161924	0.816304871	-0.079103463	-0.337265564
INF2	222534_s_at	-0.977028459	0.904214166	0.507473267	-0.360381811	-0.91951034	-0.367605205	-0.794308969	-0.188362481	-1.414701948	1.678702225	0.871041192	-1.19960965	-0.84433557	0.444337255	0.402603985	-1.383401027	-0.860387749	0.863818353	0.330372071	1.42936717	1.113954815	-1.33337377	1.298815479	1.881754389	1.699568644	1.349377055	1.770463898	1.085061829	1.463879064	2.085073662	1.047608044	-0.107836403	0.201691066	2.24077488	1.420004901	2.258965684	2.031567618	2.232748851	1.196084759	1.795343634	1.627002787	2.201983421	0.221487857	0.663708584	-0.118270079	1.267782069	0.395379938	-0.736254857
GPR21	221294_at	-0.814939814	1.190167666	-0.091816314	-0.284971416	-0.036170795	-0.063459914	0.011447834	-0.040453127	-0.054630668	1.556411267	1.64603267	-0.429702235	-0.126327417	1.652452352	0.203532202	-0.019317025	0.455273924	0.263992638	1.396430627	0.510116911	1.085832388	0.030443014	-0.380745331	1.881187335	0.925851649	0.816433331	1.253571822	0.655115757	0.97694976	2.022440967	1.640949083	-0.388503699	-0.648270957	1.775781547	1.339447731	2.066583601	0.709423163	1.555341214	0.546232477	1.321522929	1.941581496	1.218793565	-0.026807764	0.692569139	0.105618009	0.856830599	-0.12659475	-0.396528715
SLCO2A1	204368_at	0.414024119	0.473415165	-0.167844783	0.48812873	0.076406951	0.864537441	0.397170885	0.417234349	0.789631191	-0.076618029	1.467809502	0.065171362	0.078814339	0.603700351	1.076419539	1.011142937	0.787223484	-0.204227152	0.638480099	1.542716172	0.881124477	0.889685745	-0.565120629	0.241203183	0.873901529	0.896909091	0.931955158	0.542169875	1.347690428	2.279483063	1.517568839	-0.260676322	0.312097741	1.196538433	0.818791838	0.99509075	0.858117736	0.272503888	0.117337981	0.946402315	0.779933899	0.214718178	2.030952227	-0.371431424	-0.190048915	0.713921526	0.916439115	0.44318545
C19orf33	223631_s_at	0.299175834	0.470392862	-0.024530269	0.566969423	0.270283619	0.188419789	0.264397469	0.150431518	0.271620732	1.627175506	0.65418401	3.650474498	3.471767414	0.390402232	0.298373854	0.215975739	0.970398987	0.123679571	0.313623516	3.122646051	1.073128739	0.574728066	0.390402892	0.473603544	0.547974691	0.415281979	0.3981611	0.374351223	0.576600595	0.496610114	0.456481519	0.726415086	0.124482058	0.419830637	0.471730925	0.286602515	0.355356312	0.299978891	-0.18959408	0.299176889	0.364118318	-0.090341164	0.254766721	-0.182369768	0.13785799	0.155247181	3.640309267	0.225874838
SLC22A6	210343_s_at	0.292981357	0.457510979	0.109459121	0.12952293	0.299134913	0.670994475	0.171257308	0.691862597	0.271311523	0.904010951	1.435852474	0.895717608	3.446043648	0.29057362	0.305020977	0.301274843	0.30475295	0.338461498	0.205769341	3.243793286	3.415544923	0.497638933	0.43985395	0.447077459	0.905348974	0.360397878	0.286026748	0.360398215	0.391431198	0.36120105	0.403737817	0.295924341	0.24215248	0.400260075	0.182761189	1.444413486	0.379124749	0.343009328	0.057023622	0.370832956	0.376649901	0.221820053	-0.001832	0.267834673	-0.031259674	0.021175521	2.684129759	0.469549378
CDKN3	1555758_a_at	-0.455026129	1.105720983	0.768102917	0.287625599	-0.377978646	0.263013126	-0.321263526	0.059693205	-0.447000417	1.268644225	1.973575534	-0.353365709	0.108384212	0.668583182	1.601179335	-0.035545251	0.268899407	0.395172067	1.698826549	0.065579067	0.396775682	-0.277388489	-0.349888017	2.062394023	0.750714028	0.965269864	1.312251879	0.675004543	0.982926349	1.150397462	1.189188843	-0.354703828	-0.367544712	1.642110743	1.727451748	1.623651471	0.945472566	2.242438793	0.439848845	1.771058802	1.085321855	0.416841903	-0.302803659	1.01797249	0.837926938	1.072547427	-0.507727837	-0.353900214
SCUBE1	233988_x_at	0.82041051	0.611473921	0.200553317	0.70537443	1.157492946	0.407350358	0.339399099	0.714202077	0.932237036	0.360266726	0.690393494	1.138499164	0.062509971	0.324417653	0.481723213	0.817200496	0.511954051	0.570542301	0.129392493	0.635282159	0.819073818	1.112549751	1.041120229	0.754867753	1.107734597	0.733464806	0.419389491	0.750586869	0.829506438	0.781351739	1.096230678	0.796868327	0.526132629	0.635015468	0.919129222	0.35625291	0.420459657	0.253256542	0.26850458	0.799009614	0.575557955	0.41510974	0.160959417	0.955779911	0.33592144	0.668991287	0.386217195	0.733198651
HUNK	219535_at	0.608835258	0.64869736	0.409261448	0.623014193	0.554795701	0.470256446	0.540616233	0.486308148	0.541953479	0.590108542	0.519482424	0.556668369	0.349335835	0.635320426	0.585828723	0.591713593	0.590108638	0.840246244	0.579408702	0.632912724	0.834894423	1.099210559	0.604287996	0.72842027	0.761860364	0.681602455	0.619001719	0.596529414	0.733770297	0.748751546	0.764535546	0.902578695	0.572452284	0.688558342	0.710495908	0.501290142	0.816970643	0.713705931	0.55372499	0.814831429	0.638464343	0.657793366	0.53259036	0.560413277	0.521087131	0.604019974	0.407389192	0.524030166
CACNB1	210967_x_at	-0.595754435	0.809293014	-0.250377058	-0.676279991	-0.23887356	0.335771012	0.058882932	-0.214261598	-0.229777669	1.188912646	1.882340511	-1.125721939	0.04951939	0.70816719	0.429941234	-0.710522919	0.418704962	0.806082646	0.47515328	1.284151104	1.098755936	-0.703833951	-0.906083291	1.990688182	1.468476968	0.946266653	1.421927903	0.699071661	1.431023294	2.538313274	2.085392226	-0.329297597	-0.252785175	2.00272664	1.413099777	1.962865104	1.519841986	1.580035276	0.419775204	1.587258837	1.728712337	1.07414458	-0.145507337	0.65707068	0.476222606	0.863065832	-0.622772947	-0.166641596
KCNK4	224552_s_at	0.459196466	0.667599606	0.407831956	0.431373709	0.263635283	0.416926949	0.371982771	0.664923773	-0.263926325	1.615176613	0.714149313	-0.271683615	0.438864706	0.577710439	0.485414667	0.468559963	0.48487953	0.670275653	0.495313565	0.508153576	0.730467453	0.369843224	-0.244663832	1.026887291	1.713358193	0.625597619	0.711741663	0.890716489	0.583328637	1.050696714	1.279431179	-0.085486297	0.038645617	1.103132211	1.073437063	1.400085705	1.747869693	0.835070652	0.502536119	0.797083222	1.041534156	1.183390215	0.467757343	0.459732297	0.484076864	0.510294177	-0.269810648	0.592960042
MDFI	205375_at	0.719896265	0.599510045	0.349907941	0.430165249	0.844832012	0.475377129	0.524334733	0.436853378	0.494907093	0.358468395	0.534233859	1.542806937	0.502130352	0.628937332	0.574897859	0.645524135	0.526742814	0.55563615	0.529418884	0.986887447	0.878003951	1.402890172	1.077846753	0.693411841	0.671206491	0.636160564	0.617701986	0.58238865	0.622784763	0.760292835	0.754675207	0.941407367	0.508016018	0.641511718	0.63375352	0.50774827	0.572756401	0.450765737	0.48286831	0.601116089	0.589009638	0.540387402	0.503735641	0.47190028	0.346430022	0.600312482	0.597102247	0.255203764
LMNTD2	236050_at	0.606378644	0.686636778	0.35249685	0.80996565	0.266621172	0.518362408	0.469405588	0.387274851	-0.086781293	0.180209617	0.622966418	0.565983045	0.591397935	0.350089161	0.629921416	0.613869751	0.631258814	0.7743858	0.475291724	0.882197829	0.655068391	0.71338921	0.591665344	0.870695264	1.220351874	0.674865291	1.036293024	0.77652532	0.996431774	1.084180492	0.76502165	1.106920258	0.601563792	0.826820659	0.675400899	0.475023645	0.546987777	0.551803617	0.483584051	0.831636745	0.703424295	0.683694927	0.565714634	0.59113038	0.130717546	0.701350504	0.508732474	0.47796677
MCF2	214884_at	0.091186228	0.645500617	-0.603845883	-0.517435742	-0.533753849	-0.087789333	-0.530811561	-0.62230584	-0.504861661	1.878527607	0.908211423	-0.48720422	0.556681807	1.119021048	0.686967045	-0.343810735	1.098956864	0.010661841	1.513355717	0.900720073	1.486601681	-0.392768083	-0.226366554	2.469760712	1.221216104	0.174386731	1.476169092	-0.242953295	0.077809846	2.150066347	1.508004352	-0.298866535	0.060421121	2.913050737	2.345896122	2.092281297	0.54062992	0.583702382	-0.010740931	1.841074787	1.591673338	1.699553498	-0.04578701	1.283014989	0.503176925	0.965996634	-0.59127162	-0.201486072
CHRNA4	206735_at	0.330523408	0.395265531	0.138975502	-0.279703023	0.284777419	-0.21255483	-0.174832442	0.234481455	0.264176928	0.632828152	1.815026445	-0.206132576	0.091623746	0.686868376	0.18713049	0.22699169	0.777827621	0.744387947	0.210673261	0.826517167	1.351670388	0.369315827	0.299491319	1.099126852	1.401163235	0.58948863	0.805383349	0.816351734	1.115712469	1.856759939	1.021544114	0.244647929	0.384297421	1.191154861	0.521002479	1.250278738	1.537066112	1.288267538	0.735826627	0.764987267	1.505431785	1.03064069	0.212812476	0.424693388	0.258291814	0.726997706	0.118108512	0.195156444
CCKAR	211173_at	0.544248264	0.674533869	0.455162801	0.501711225	0.54638916	0.619422589	0.559497687	0.453021802	0.604709006	0.496896397	0.547726989	0.519369194	0.515355897	0.662495012	0.572071343	0.55307695	0.574746373	0.583842727	0.543981715	0.584912486	0.619422965	1.759887693	0.550669913	0.675069239	0.656074461	0.611397149	0.944735306	0.820871372	0.646710961	0.775123296	0.771645856	0.578224022	0.419046727	0.882936762	0.665973462	0.576619169	0.627448927	0.614608086	0.596416156	0.644036781	0.625509625	0.61434075	0.543445599	0.630927562	0.57688701	0.634138039	0.370892086	0.530069943
CBLN4	234024_at	-2.168668622	1.639831533	-1.504935873	-1.97551464	-0.952494276	-0.832910852	-1.908900425	-1.306699486	-1.596965222	1.757810624	2.746855341	-3.103403567	-0.111392459	2.181304387	0.632597299	-0.823279456	0.958175931	1.175943153	1.943742718	2.904962367	2.62941048	-1.987820159	-3.213356857	2.718230377	3.110421879	2.01035556	2.573498794	1.073747583	2.019450924	3.727069721	2.959002133	-2.879217465	-1.873051717	3.177838561	2.834335346	2.873394303	1.311042565	2.575638595	0.1660314	3.013043237	1.973102615	1.549409388	-1.418525262	1.051543196	0.894773381	1.564123071	-3.693030599	-0.364739483
RARA	211605_s_at	0.490561402	0.572425216	0.422075588	0.863760084	1.286986744	1.204320542	0.608273217	0.402010475	0.997255622	1.00554946	0.573495425	0.473708061	-0.257173347	0.013027546	0.898004213	0.506345713	0.580717913	0.419935241	0.020252275	0.53925124	0.541391628	0.674352717	0.564934359	1.249533508	0.732673054	0.397194766	0.591687171	0.822829165	0.820421294	1.151618304	0.627000312	0.581520263	0.489224459	0.609878616	0.62058003	1.124866464	1.26906218	0.572425119	0.463274243	0.57724096	0.022859648	0.567609988	0.490562018	0.664186079	0.500727826	1.059589523	0.394253127	0.228654206
TGFB1	203084_at	1.031783486	0.623538965	0.163394133	0.587956447	1.367261685	0.524553286	0.57672161	0.509304349	0.517865553	0.534452313	0.447239786	0.580467184	0.304113107	0.718242896	0.576721804	0.552376382	0.65671126	0.613106137	0.092232881	0.817227434	0.58635182	1.618200966	0.565752745	0.711019951	0.713694935	0.641997818	0.691223438	0.659119712	1.062816291	0.857623401	0.777901077	0.594110611	0.377415202	0.751148153	0.698179087	0.452054942	0.700318882	0.347452382	0.464360773	0.680790265	0.516462212	0.608022973	0.523216471	0.554249343	0.332470782	0.673566193	0.467571329	0.605614561
IGFN1	1563098_at	0.580635146	0.645109428	0.441254309	0.547194238	0.577960874	0.510007907	0.590801566	0.548264182	0.466936428	0.286624278	0.509474215	0.543717096	0.304816604	0.576890105	1.058972054	0.560571069	0.592406708	0.702628024	0.55602381	0.635210359	0.615680798	1.197283416	0.650727894	0.699952582	0.724296997	0.683097696	0.664104231	0.660358489	0.641631294	0.738208114	0.786630568	0.726972167	0.539169236	1.125586437	0.746234244	0.576622748	0.622904307	0.456503598	0.529270544	0.649925714	0.95028983	0.501180978	0.512951264	0.463727072	0.688181344	0.594546734	0.455166274	0.579030946
METTL10	215061_at	0.569645075	0.660336672	0.42785629	0.536471619	0.548511002	0.476545313	0.561083944	0.36311477	0.549580364	0.409129775	0.602551422	0.548243759	0.553058661	0.685483884	0.599875718	0.57740311	0.602818483	0.797845225	0.596666228	0.626627995	0.629302992	0.6357244	0.601213573	0.705014191	0.784736052	0.706350544	0.699395895	0.783666432	0.815233732	0.856700587	0.732568867	0.653113045	0.614321713	0.689497232	0.762799096	0.585429377	0.646692531	0.59185029	0.61325195	0.709026603	0.88900425	0.656056882	0.578473499	0.547976369	0.53807752	0.624487714	0.469590845	0.583022118
ST3GAL1	225034_at	0.488552747	0.568008554	0.013962712	0.740294664	1.272137405	0.386892927	1.505152121	0.42407933	0.098500409	0.788985242	0.358803693	1.199905481	0.419264565	0.722638088	0.490694063	0.864694716	0.660840197	0.535905738	0.502465749	0.631947064	0.460997902	0.6466612	0.927028452	0.937729612	0.158693779	0.358000085	0.65254707	0.527077043	0.662980017	0.860681579	0.694280977	1.156832984	0.300215117	1.020395238	0.868975749	0.450029511	0.879943713	0.76544326	0.469023852	0.550619977	0.248783522	0.028141514	0.725046489	0.346497082	0.576034853	0.741365244	0.788717946	0.507816252
LRFN2	232697_at	-0.571817229	0.998025981	0.683148193	0.404117707	0.103954664	1.045377055	-0.205573919	-0.008942358	-0.074218065	1.168172955	2.751392249	-0.528743438	0.341250041	0.584698175	0.236915033	0.240125011	-0.176948078	0.138465349	0.856506345	0.16923016	0.98839501	-0.709057003	-0.688457127	1.914570532	1.206696355	0.298445649	0.701339768	0.615464041	0.94933621	1.838860545	1.759405141	-0.613550573	-0.875457886	1.619221327	1.754322282	1.903602045	1.747901307	1.870428641	0.969667802	1.660153363	1.442052425	0.413750041	0.610113228	0.535206437	0.395558277	0.130439084	-0.713604815	0.061685244
MIR4755	224096_at	0.295682593	0.717036797	0.158174779	0.828861858	0.22371872	0.177703907	0.537793928	0.005683971	0.739508554	0.160582703	0.219706056	0.672359984	0.740311764	0.658447963	0.602803283	0.591031638	0.940420868	0.715966799	0.648817997	0.687340777	0.352398428	0.510506665	0.176366691	0.478136016	1.85750003	1.559475661	0.869259147	0.962090545	1.197780739	0.853742126	1.111369371	0.726132801	0.304511743	0.719444482	0.695902083	0.188672599	0.393062156	0.279631276	0.607083315	1.041546701	1.230619588	0.470378388	0.545552398	0.276153475	0.485626524	1.092643294	0.053037218	0.472250266
ALDH1B1	209645_s_at	0.499279844	0.902174864	0.451660675	0.50409508	-0.054498218	-0.047008297	-0.335668446	-0.387301956	0.173166203	1.281526986	0.492057034	0.486439553	0.450858517	1.020688231	0.775635004	0.135979495	0.521217215	1.00918555	0.826464776	0.551982625	0.551982526	0.635718643	0.052512442	1.299450994	1.302125294	0.589436183	1.034600148	0.58194604	0.723734601	1.122614877	0.729620287	-0.00821739	-0.571626239	0.632240851	1.105494511	1.889613327	0.597462238	0.716512038	0.567231856	1.099876879	1.255241841	1.443380523	0.341439184	0.812553591	0.486706754	0.304521088	0.770819999	0.478145959
CD276	1552914_a_at	0.003675197	0.577786222	0.642260264	0.464889672	0.54113506	0.457398873	1.131297294	0.457399188	0.74284924	0.581799052	0.795820715	0.478266821	0.477999191	0.659648959	0.834879055	0.100519545	0.53096905	0.547556238	0.519733916	1.438416993	0.621927611	0.269328719	0.14680196	0.812407286	0.660451685	0.551835897	1.126482825	1.084480681	0.602398727	0.672490154	0.615774855	0.496725656	-0.26839849	0.616577708	0.773883436	0.581531639	0.943761506	0.925837828	0.551836291	0.683727261	0.557922522	0.568958344	0.494318011	0.525351093	0.532307084	0.749270547	1.381434668	0.536855114
RAB11FIP1	231830_x_at	1.335120307	0.867753689	0.408143474	0.641960467	1.305960952	0.714192491	0.459776146	0.554212499	0.791775571	0.004178768	0.917781626	0.719277207	1.266902491	0.514083872	0.683159964	0.4841207	0.866416013	0.597820328	0.343403388	0.628852061	0.747901307	1.402538118	0.922863999	0.569996919	0.624037054	0.790705155	0.360524186	0.799801678	0.784018033	0.327617584	1.12966153	0.931959393	0.349555511	0.293107467	0.54110482	0.12456702	0.452017925	0.301668646	0.109316693	0.644369929	0.49609323	0.694664497	0.376040836	0.272508188	0.16683574	0.43516323	0.77920323	0.262342107
ZNF552	219741_x_at	0.432511461	0.899345031	0.284569921	0.340214499	0.385159868	0.198158303	0.409772165	-0.001415834	0.384624338	-0.072844762	0.356266998	0.558249606	1.556388507	1.14145568	0.602658404	0.449365815	0.679438302	0.797952686	0.428232349	1.274951008	0.097301326	0.789658815	0.285105304	0.522668563	0.790729007	0.292327788	0.981208154	0.565472397	0.768791897	0.916466326	0.551025824	0.953652265	0.41726287	0.555574017	1.087950763	0.473443429	1.180781846	1.006622616	0.405491739	1.047554791	0.897138097	1.305182002	0.984150296	0.385962183	0.856540526	0.454716329	-0.137317812	0.197356522
C16orf13	230851_x_at	0.573103414	0.654164391	0.409645208	0.523075924	0.577384353	0.544210373	0.557051927	0.531369083	0.555714181	0.489368137	0.566415965	0.546351522	0.522006419	0.692955167	0.584340084	0.578454273	0.903765915	0.614035565	0.577652439	0.645602709	0.641857655	0.732281792	0.681452234	0.75742962	0.756091511	0.641857655	0.679044495	0.730676384	0.731211487	0.758498906	0.823508076	0.712752212	0.567753465	0.690548061	0.733084868	0.355605179	0.627678924	0.558122622	0.543140981	0.66887895	0.653294683	0.642126227	0.554911979	0.570429025	0.570963561	0.619920787	0.488566423	0.592901026
GRM2	208465_at	-1.734666665	1.137493031	-0.007251144	0.383603331	0.624912133	-0.228763463	-0.227692701	0.13962024	-0.178735518	0.872374589	2.002404555	-1.728513127	-0.302599906	0.958250112	0.349360861	-1.16751151	0.627052345	0.013616044	0.104040038	1.173608337	0.535825334	-1.732258746	-0.655733696	2.195022955	1.959867358	1.107796854	1.330378841	0.831443395	1.967090604	3.070634565	2.517926561	-1.077088	-0.569323502	2.178169102	1.964148186	1.734878236	2.194754649	1.568209888	0.746904344	1.565534885	1.63716478	0.57194295	0.166373399	0.375043659	0.77981013	-0.035341281	-0.941986305	0.910631209
GADD45B	209304_x_at	0.448051255	0.068699836	0.926388059	0.400431144	0.979358544	0.756508821	3.519785939	0.375283925	0.968389474	0.234565698	0.439758864	1.297179793	1.46839522	2.687511953	0.840780159	1.663957822	0.794765606	0.326862551	1.515748072	1.892959171	1.007715783	1.298784575	0.342646902	0.165811759	-0.034030324	-0.194010876	-0.234139292	-0.312791645	-0.157627312	0.278439794	-0.021723523	2.613407415	0.931739024	-0.215947197	-0.257414067	-0.107065185	0.753298166	-0.003263964	-0.457256395	0.176513502	-0.263901899	-0.570419084	1.339181007	0.345322564	0.407120705	0.342378835	1.01761467	-0.094490744
SMC1A	217555_at	0.546685882	0.91292941	0.328920083	0.444222424	1.112503779	0.80270658	0.766324787	0.368244806	0.548826026	0.642995394	0.450644448	0.731547259	0.239030874	0.568087768	0.497193661	0.839091372	0.913196031	0.454122502	0.487296379	0.549359753	0.770336776	0.531972267	0.544279131	0.687940643	0.555781903	0.935668537	0.760974826	0.679914582	0.647008391	0.752413436	0.836683613	0.52394659	0.399279832	0.706131339	0.684462485	0.557654371	0.488364665	0.385902894	0.454657273	0.628548904	0.70526259	0.818760103	0.336143511	0.699711795	0.721915422	0.389112456	0.55257145	0.685532145
KCNK3	205952_at	-0.542351605	0.932786571	0.113890357	0.5170518	0.585003665	0.046472062	0.644394203	-0.152031948	-0.472795713	0.675694911	2.101071907	-1.027375715	-0.270277749	1.20405687	0.71742853	0.651884464	0.843699215	0.53497585	0.395595456	1.540071522	1.059861447	-0.629296358	-1.179062803	1.815355155	1.911665124	1.235893251	0.984419607	0.289654486	1.671694282	2.52911479	1.781646671	-0.897358798	-0.992597799	1.668215362	1.47426008	1.615512348	1.665273239	1.708077512	-0.0728437	1.895881522	0.934593343	0.471036965	-0.276163454	0.124056247	0.571359843	-0.015593518	-1.363923744	0.59142417
PRPS2	230352_at	-0.789229975	0.865954753	-0.389812672	-0.839256688	-1.252583725	-0.500033953	-1.152529196	-0.512339961	-0.761673996	1.143645885	1.521661365	-1.63942626	0.586657249	1.97217411	1.335729972	0.078357888	1.294531001	0.288901634	0.574084356	0.808168126	0.858997886	-1.008065006	-0.606776025	1.660774859	1.517915377	0.554019225	1.504807232	0.570338184	1.235407733	1.823965137	1.452638762	-1.447075428	-0.468465126	2.364368059	1.875597651	2.397006111	1.012291192	2.328519203	1.66505448	2.661321766	1.737486674	1.577842283	-0.001633189	0.680826714	1.340277576	1.355259381	-1.506732981	-0.162950497
RCHY1	235300_x_at	0.712472524	0.78952052	0.510223881	0.052753086	0.44013194	0.207383384	0.68304504	0.53724308	0.442806689	0.157088866	0.356663763	0.256609747	1.306648618	0.679567205	0.529753194	0.854529605	0.484006001	0.674218103	0.711671455	0.56774159	0.486412984	0.970101196	0.386626446	1.076041164	0.52520514	0.732804493	1.112424377	1.255818665	1.052498391	0.933448984	0.588341084	0.343822463	0.215945307	0.785240344	0.872721927	0.494439574	0.732269547	0.315999959	0.025198221	0.826974537	0.721502245	0.513434249	0.721301168	0.390639294	1.0369825	0.366829226	0.321618517	0.837675259
NGF	206814_at	0.569226152	0.640387894	0.518663943	0.329521926	0.568156371	0.527491069	0.577252274	0.517861019	0.552371759	0.669548401	0.629955072	1.186140853	0.060124325	0.687739581	0.586347592	0.724123297	0.732149437	0.624069349	0.606145699	0.816687597	0.626743951	0.66794343	0.608285142	0.6845299	0.741780106	0.599991751	0.665001116	0.626744605	0.641992825	0.739907796	0.721181104	0.601061781	0.36724379	0.637980297	0.745258677	0.628884341	0.777361302	0.604272243	0.576448611	0.853607045	0.663061199	0.183989123	0.563875638	0.58394023	0.577519611	0.618450768	0.555315149	0.598654287
RSBN1L	232535_at	0.717070235	2.162781618	0.257996023	0.858323858	1.862885414	-0.082297719	0.286086027	0.300799421	-0.003912262	-0.022638401	1.505202793	-0.991617814	0.354037968	2.062726163	0.472284376	1.54880931	1.702368754	1.154743788	-1.284825583	0.614340184	2.371718874	0.525522287	0.632800146	1.301883179	0.991551777	1.215739161	1.047465101	0.489406058	1.09802777	-0.024511999	0.318991821	0.715999911	0.490476378	0.077951182	-0.065442375	0.76415504	-0.195193164	-0.045378278	0.221344809	1.570479447	0.382863988	0.393097312	-0.397443048	1.081708845	0.274315342	0.278327622	0.237932115	0.335043795
PRRG4	207291_at	0.540663046	0.580524878	0.398874265	0.406096992	0.622793476	0.650348231	0.586142047	0.605939258	0.514712704	0.498126765	0.483413172	0.528624825	0.436863077	0.394058488	0.594435996	0.966029794	0.723918655	0.549224195	0.527020276	0.608882274	0.598983697	1.012311504	0.447029096	0.73381723	0.630551691	0.632959613	0.534510183	0.885504083	0.957468687	0.673890964	0.980208652	0.86142661	0.797488511	0.688873223	0.636438088	0.385230896	0.546280886	0.37693745	0.586142047	0.73274763	0.558787694	0.584537709	0.479934661	0.476992234	0.404492484	1.187541319	0.397002824	0.473782237
SPATA21	1570242_x_at	0.585937433	0.673419294	0.551694667	0.574701234	0.038847719	0.095829925	0.608410152	0.140506579	-0.090903023	0.572829341	0.153884309	0.448697374	0.922218708	0.713012308	0.615901007	0.368973915	0.409371275	0.475985611	0.226919208	0.882356399	0.642920743	0.88208887	0.361216549	0.828316689	1.464225773	0.656297011	1.282576032	1.391191242	1.026285483	0.903758743	0.693750014	0.952983192	0.593428832	1.072033063	0.55784804	0.459666103	0.368706115	0.642118832	0.327240577	0.660578645	0.690206364	1.053038331	0.604932223	0.20257369	0.427294431	0.64211837	0.524408056	0.573632501
CYP26A1	206424_at	0.000620514	0.705819849	0.118866541	-0.000181647	-0.326027615	-0.04726671	-0.060641836	0.279649935	-0.045126307	0.495276823	0.644824063	-0.412171501	-0.067865788	1.47629432	0.114319445	0.272695693	-0.003391952	0.997156678	0.944721814	-0.071878496	0.181735861	0.06054757	0.018278655	2.604185216	1.314441603	0.8505511	0.903254118	0.253968336	0.909674272	0.961842512	1.540499739	0.013997003	0.012660345	0.956224486	1.445261672	2.265228939	1.012939543	0.707424779	2.198614845	1.20261619	2.305290879	1.369551912	-0.037367827	0.405923218	0.282594119	0.836372089	-0.425814302	0.280721308
NUDT14	231914_at	0.107983742	0.493756966	0.549402241	0.789638785	0.884344563	0.668984573	0.29685652	0.211247742	-0.439374916	1.260753145	1.53710807	-0.656070457	0.334845462	1.171399003	-0.036480598	-0.502778639	0.285352974	0.723026031	0.377115751	0.866152002	0.736402343	-0.758532952	-0.389346989	1.490558476	1.521055462	0.821475284	0.628322125	0.826023927	0.736936971	1.773333039	1.265835622	-0.001167179	-0.112457573	1.476646093	1.461665541	0.856521404	1.081510409	1.371241463	0.494826419	1.173006383	0.678817496	0.895580352	-0.017219266	0.932766468	0.702426694	0.355177106	-0.23953223	0.748174039
PIK3CD	211230_s_at	0.527723255	0.616007192	0.432751751	0.718469036	1.26984077	0.453886061	0.449873729	0.675932516	1.301408542	0.59835034	1.171926842	0.874437536	-0.534890001	0.636874314	0.470740403	0.547252981	0.752713144	0.36480134	0.577216883	0.790968831	0.831097975	1.637421337	0.522641248	1.141963534	0.557418815	0.557953783	0.209368143	0.606376559	0.423388417	0.62724271	1.027729882	0.557418815	0.315843846	0.555546336	0.704023534	0.515150381	0.647574885	0.529061602	0.278656619	0.691717639	0.57928907	0.675665468	0.001499911	0.804077934	0.301664315	0.571330425	0.477696598	0.352226652
FGFR2	211399_at	0.523550113	0.618255291	0.470580594	0.027289112	0.742387084	0.432858629	0.534251691	0.388449667	0.380156689	0.405839807	0.363571219	0.408247624	0.50749945	0.649555405	0.687009879	0.561806784	0.525691057	0.634039409	0.563947857	0.812745875	0.571170115	0.893004658	0.851270512	0.827728315	0.819970178	0.905577338	0.917082335	0.615312329	0.903437463	0.926177315	0.92162949	0.603541036	0.700386093	0.659453962	0.895145002	0.541207633	0.603808293	0.422159141	0.565552237	0.768070302	0.579397115	0.698246043	0.527563531	0.325314681	0.543347993	0.543347795	0.551374657	0.471116065
GPR26	1553865_a_at	-0.828409872	0.588675256	-0.560616223	0.583859764	1.761776812	-0.048839631	1.251337232	0.31927641	-0.812358415	0.410235151	1.690081225	-0.248146071	0.66759561	1.313670238	-0.169760645	1.178570603	1.468835916	0.020450285	0.484876128	1.246253928	0.764974193	-1.178065762	-1.292299764	1.560329924	1.229935235	0.691405612	0.239286581	0.683915323	1.860226071	2.957618324	2.229412266	0.220291813	-0.544831958	1.801638702	1.048552386	0.866902599	2.068629197	0.871450441	0.242496537	1.00869154	1.057849007	0.002526974	-0.550717446	0.533833025	1.033571219	0.060578696	-0.846601036	0.437523387
LINC00689	243261_at	0.513179636	0.748870797	0.450043451	0.479470645	0.507294335	0.473585362	0.517459842	0.056512224	0.39867795	0.231206647	0.52709146	0.490707924	0.493650613	0.768131635	0.53431445	0.516122588	0.535652074	0.843842541	0.622866365	0.707136368	0.561869333	0.583004108	-0.034980682	0.644802933	0.675835619	0.7116837	0.972522535	0.845715325	1.308801842	0.689211567	0.835816575	0.73362064	0.512109544	0.903500476	0.645873167	0.52869653	0.765724236	0.550901059	0.54367731	0.600126429	0.752816315	0.646943529	0.720245189	0.568557997	0.742449863	0.970381389	0.411787959	0.539397962
CA4	206209_s_at	-0.384117388	0.701771266	-0.212632734	0.070676739	-0.608571221	0.986952813	-0.616864875	0.016903612	-0.166350791	0.034026208	1.517190011	1.12071708	-0.292622578	0.529751396	0.420066471	0.272926637	1.383159262	-0.822324384	-1.057212427	1.162985454	1.264912714	0.608137121	-0.555333145	1.944162374	1.601460485	0.90883596	1.256352986	0.633551457	1.573905453	2.668621574	0.875930772	1.002469798	-1.199001312	1.488297303	1.446028451	1.929715491	1.79621988	1.561064729	0.629538849	1.57337123	0.562590705	1.458335016	-0.017339284	-0.32526078	0.612417424	0.070409251	-1.017083344	0.911778697
TMEM121	222914_s_at	-1.283634328	0.80012617	0.360848334	-0.203097128	0.173312573	-0.248844304	-0.611876605	0.317776398	-0.524395571	1.342133822	1.733525154	-0.356388512	-0.207108841	1.118748623	0.364593722	-1.054899352	0.882524029	0.460101084	0.399640338	1.016287139	0.60590191	-0.270245473	-0.351038006	1.729511528	1.347217189	1.026185181	1.207835955	0.414888786	1.215861026	1.929085912	1.688044611	-0.969291306	-0.978921582	1.781411629	1.812712776	2.062848887	1.468138998	1.742085395	0.980170842	1.424264478	1.782950019	1.16743931	0.239926627	0.968934919	0.726824243	0.84828117	-0.532420575	-0.239212223
MESP1	243387_at	0.518943568	0.600271657	0.434405545	0.491922857	0.516001224	0.472126195	0.515198229	0.454469246	0.490317919	0.430660057	0.536066133	0.49754196	0.507440283	0.710224423	0.541683532	0.542485891	0.653241203	0.558002781	0.52643545	0.602679021	0.576461381	0.634515022	0.556397729	0.652974508	0.932538739	0.609634701	0.625954497	0.983101377	0.762124601	0.847465496	0.635852533	0.534459982	0.510917777	0.70300171	1.339446419	0.540346036	0.580206954	0.555060161	0.543288398	0.606157925	0.972333718	0.598667053	0.517338389	0.498344525	0.523224401	0.70086119	0.592781552	0.546231588
FAM207A	238703_at	0.508471147	0.605048703	0.433832027	0.499374966	0.5266633	0.484660656	0.446137739	0.480113192	0.447207513	0.461119266	0.548600762	0.420188201	0.519172503	0.637150773	0.771449367	0.5202423	0.578028526	0.562512068	0.540040069	0.485196184	0.725702335	0.816928796	0.87070197	0.775997414	1.210994245	0.666311128	0.696809863	0.834585344	0.618959541	0.690120972	0.929825077	0.531478581	0.504191105	0.653203041	1.200828424	0.549135164	0.601035245	0.576958291	0.480915894	0.618157731	0.699418017	0.602373355	0.453895646	0.228371732	0.558766343	0.556090928	0.404404195	0.672732179
WDR4	221632_s_at	0.386814919	0.561242053	0.144436171	0.366482808	0.540375498	-0.177130381	0.427746896	0.111797474	-0.013403887	0.515228109	0.447543863	0.509609708	0.52699895	0.658353814	0.564452606	0.184565314	0.790779543	1.06419113	0.530210209	0.575152948	0.583713741	-0.001365147	0.048930298	1.071948862	1.257879837	0.677347581	1.326902002	1.137760694	0.679221455	1.011219883	0.296658739	0.527801009	0.53341952	0.682431448	1.560452018	0.2265671	0.864616358	0.996507122	0.582376317	0.789977503	0.694403033	1.088536486	0.935778275	0.653003684	0.357387598	1.005870557	0.537165933	0.353909736
TUBBP5	222361_at	0.397616686	0.556795481	0.394674591	0.616988562	1.321651937	0.506232056	0.25582809	0.469848789	0.440153526	0.41901932	0.483761099	0.448447567	0.424370051	0.599331697	0.487238847	1.009182324	0.684940251	0.569101881	0.493392586	0.526832036	0.514258429	0.594784139	0.485098783	1.124486095	0.626351942	0.738445069	0.563483933	0.540743875	0.761452514	0.805059046	0.597726714	1.080611005	0.249942841	0.612173466	0.62608509	0.609765456	0.840907828	0.766001086	0.515328442	0.841176499	0.456406449	1.010252353	0.456740556	0.721056741	0.504627714	0.499812116	0.470919971	0.476537848
LNPEP	243532_at	0.285057707	0.716042507	-0.102052459	0.135777816	0.223259921	0.268203208	-0.426561097	0.295490764	-0.53437431	0.629898948	0.37387702	0.051239973	0.292013796	1.258585133	0.648358859	-0.782638336	0.669492708	1.034933573	2.113331445	0.972331954	1.284802051	0.44557321	-0.312595077	1.396093876	1.086565987	0.879768099	1.534404999	0.695977961	0.866391798	1.434884761	0.592177812	-0.731541101	0.335888178	1.263935508	1.35489517	1.49561351	0.502021558	0.980626097	0.409992818	0.289071435	1.816845179	1.666028017	0.263387823	0.860506703	0.374946762	0.948255083	-0.088139561	-0.57476989
NAALADL1	228424_at	0.531346823	0.577896602	0.325352794	0.519576022	0.462058393	0.566391804	0.685174364	0.366818598	1.076832422	0.412298216	0.543119199	1.337135612	0.669124121	0.644243473	0.681697077	0.670460763	0.518505731	0.60893014	0.535360439	0.760883731	0.692397469	1.035634255	1.113217409	0.632740132	0.67046031	0.523589053	0.597693538	0.616955637	0.623108803	0.54418831	0.665645175	0.486403201	0.365214023	0.662702722	0.851576517	0.494696083	0.557297248	0.573884615	0.510748081	0.578432341	0.554287659	0.378322729	0.388220292	0.487740805	0.387419343	0.505932381	0.788440661	0.402667938
CHST5	223942_x_at	0.582026516	1.125640324	0.361585344	0.46913016	0.660412709	0.80915593	0.361317854	0.554203754	0.893693818	0.456824754	0.988399809	0.466723479	0.483310181	0.612256898	0.841259845	0.497756232	0.528521611	0.628041915	0.280258664	0.551528519	0.65051303	0.533069907	0.37549735	1.127513105	1.172456664	0.774377366	1.092734886	0.716592721	0.781868628	0.513272632	0.518623259	0.500164169	0.486252946	0.630182153	0.783741854	0.476354	0.893426907	0.53815293	0.197324437	0.585505717	0.689772824	0.776251409	0.470468457	0.450137017	0.355700001	0.371216255	0.234243538	0.307813193
TOM1L1	240261_at	0.212263897	0.855397593	0.302956065	0.27085207	1.089482829	0.193804413	0.865563579	-0.154781352	0.155816963	0.443140352	0.926292636	0.32997719	0.456248935	1.367709332	0.293860835	1.348983377	1.140312731	0.878940308	0.904355613	0.536239344	0.679097117	0.7368833	-0.376024168	1.415865405	1.400347908	0.526607017	0.45678418	0.589209501	0.962675686	1.187396766	0.924686424	-0.389668831	0.125854202	1.156632192	1.100986593	0.899271626	0.801089604	1.031429428	0.099368869	1.164390931	1.01664864	0.423878242	0.211194529	0.261222686	0.352716724	-0.108231187	0.008411016	0.051482362
MIA	206560_s_at	0.697005304	0.385070719	-0.107177625	0.706636107	1.390701139	0.577955752	0.77351771	1.016163242	0.381324576	0.357514959	0.657144694	0.748103349	-0.241743137	0.763351826	0.622633819	0.349221567	0.635207108	0.349222586	-0.246022944	1.122103612	0.760141133	1.272453962	1.010814062	1.121034637	1.003858085	0.380522115	0.336113568	0.324609937	0.784486562	1.065923809	0.928950733	0.645640611	0.5635099	0.716000087	1.190591347	-0.027454821	0.391222868	0.717070498	-0.009530794	0.551472312	0.390086309	0.91129459	0.550935821	0.281805414	0.481647069	0.504654254	0.785022422	0.531139779
TNS1	221246_x_at	1.029860423	-0.127189597	0.819584971	0.499623252	1.191447054	1.361324424	1.175394936	1.136602542	0.666025017	0.886199176	0.494005811	1.887548978	0.707491396	0.011388578	0.057938748	0.495610952	0.240658825	0.308878186	-0.037032166	1.291233525	0.547242714	1.576416393	1.708306267	-0.051746637	0.288010738	0.084690612	-0.118628616	0.390473773	0.178057559	0.657196017	0.608773955	1.534414611	0.562224935	0.246544658	0.398499886	0.08549373	0.424716389	-0.222428201	0.662012216	0.120540129	0.086764612	0.507382636	0.456284688	0.678867242	0.455482362	0.496948842	2.076957303	0.562225228
RP11-466P24.7	242530_at	-0.644503857	0.716668836	0.009864816	-1.305025481	0.065778396	0.090389255	3.095242311	-0.009932661	0.179743264	1.85365347	0.922931495	-1.290578425	1.08344636	1.297466838	0.121958847	-0.605177487	0.72710186	-0.595010798	1.545732578	0.803613908	2.301492156	-2.268118593	-0.594743352	1.615823481	0.941390389	0.54518416	0.892701021	1.021380725	1.613415384	1.56312039	1.250650573	-1.111603916	-0.915239871	2.444351675	1.848570985	1.602446951	1.177883613	0.826086995	-0.349154946	1.709993547	0.218736042	1.028872793	-0.589660849	2.703584692	0.926944074	1.43497606	-0.545518456	-0.265151411
KIAA1652	1560671_at	0.544901368	0.626497357	0.488988666	0.497013654	0.537678846	0.490325519	0.543831401	0.480427171	0.501562352	0.464376458	0.555870819	0.502900641	0.513601306	0.836504753	0.76427328	0.53446805	0.557207832	0.571387028	0.573795251	0.63211463	0.349606914	0.591986113	0.569514715	0.686423163	1.676804166	0.594393666	0.646294291	0.620344111	0.667428391	0.887334666	0.669033752	0.539283405	0.544366682	0.66689363	0.687493342	0.550786919	0.593858757	0.555068017	0.587972955	0.694181648	0.654520322	0.622217259	0.541423646	0.505843178	0.579145191	0.591183627	0.431738692	0.548647317
OVOL1-AS1	230617_at	1.037838822	0.647519259	0.411828409	0.502251768	0.878393807	0.463995271	0.577426991	0.481652235	0.663302716	0.5011821	0.562981286	0.84281338	-0.505785044	0.761484513	0.68791521	0.775128691	0.712527639	0.669456879	0.317660067	0.668385849	0.65741693	1.497448761	0.670258791	0.738745704	0.86822789	0.676143808	0.676679574	0.670258791	0.755064462	0.791447695	0.789307585	0.710654683	0.606587675	0.631735437	0.632002921	0.258536412	0.611135261	0.295454793	0.188711713	0.626652663	0.685173287	0.636551124	0.564853314	0.524190082	-0.168970145	0.591873455	0.728044924	0.496902326
HGF	209960_at	0.186485218	1.058619897	1.003776933	0.38552414	3.197222828	1.177133454	3.280422923	0.290552507	0.550588162	0.042021323	0.310618278	3.070950839	0.442775696	2.09822516	0.845936389	0.467120123	-0.920269616	0.583494533	1.194791581	0.35047869	0.387129573	1.523580523	-1.080250033	0.689702254	-0.248779334	-1.034771265	0.70307757	0.355294399	-0.115284011	-0.083448605	0.789756624	1.676605021	0.486114417	-0.222294225	0.166688969	-0.326094477	0.913353223	-0.389765228	0.115323218	-0.376656198	0.22520989	-0.203834538	2.123105628	0.572257945	1.74616277	-1.120379167	1.442520137	0.673115769
VIL1	1554943_at	0.547196114	0.629594333	0.453829921	0.493690368	0.522851925	0.469078258	0.179348109	0.494492928	0.520978751	0.33344297	0.488608786	0.514825896	0.55843242	0.656346625	0.719483122	0.539437966	0.635212403	0.615415638	0.567796681	0.972829676	0.623440825	0.565923208	0.615951088	0.684972467	0.875451075	0.649925806	0.662232758	0.641098169	0.741687532	0.706373886	0.84200982	0.597491033	0.543183455	0.807231834	0.786364425	0.462658281	0.924407704	0.506800049	0.57448385	0.609798167	0.633005384	0.886687485	0.566458149	0.49877433	0.512417952	0.590267719	0.416911713	0.551209851
GABRD	230255_at	-0.78571111	0.763799924	0.429393042	0.359567161	0.772093329	0.925652143	1.077339745	0.585627141	0.452933904	1.11506175	1.697733393	-0.830655014	0.374014733	1.045772293	0.573054054	-0.20410973	0.560212711	-0.857139608	0.629502852	0.966584327	0.952672318	-1.7458615	-1.424295387	1.15652813	1.428602307	0.771289789	1.232506042	0.799113175	1.221804218	1.669910123	1.62603606	-0.347235543	-1.051096502	1.839789597	1.574136588	1.258187474	1.161610916	1.48799249	-0.265372744	1.695058742	1.150575273	0.768616444	-0.007477646	0.851280908	0.372409565	0.586430225	-0.535305932	1.103825788
PAX7	1556638_at	0.198318254	0.382644457	0.252359341	0.766543856	0.773767247	0.382643461	1.20047171	0.008107628	0.397090363	0.726683279	1.50170664	-0.617367494	0.410734888	0.535134059	1.028719708	1.836916081	1.180674228	0.136254002	1.487794921	0.455411027	0.466646956	-0.104520543	-1.207529418	1.46987056	0.570447775	1.092390673	0.974947303	1.047179311	0.381841956	1.262804999	1.27136615	0.057332703	-0.884893305	2.068861323	0.808546591	1.354566861	0.634653763	0.538344765	-0.480126419	1.261199935	0.840850237	0.496075841	0.428926305	0.413677804	0.817106905	0.110570378	-0.503134028	0.747817974
STK11	204292_x_at	0.566769571	0.960835946	0.53707516	0.660671097	1.030660392	0.429529199	0.58442668	0.51353208	0.707488568	0.5426927	0.609842221	0.546973656	0.299779429	0.685818988	0.676990922	0.885661275	0.638734753	0.606632395	0.381910601	0.587637181	0.615459144	0.633384523	0.854629097	0.703744009	0.726483359	0.511927038	0.65960229	0.852756113	0.680469024	0.637664216	0.696252584	0.782931447	0.444243418	0.680736625	0.634455172	0.553393732	0.657728713	0.610912341	-0.010550756	0.69518345	0.579009796	0.382980711	0.570783203	0.556069439	0.184475434	0.227815118	0.748420614	0.63793255
KIFC3	209661_at	0.532620579	0.622509472	0.712665239	1.049212744	1.218023081	0.623043326	0.532085411	0.944610431	0.793458369	0.452363067	0.78730616	0.522722691	0.360334608	0.452629696	0.012550081	0.766705485	0.55964119	0.037697929	0.372373344	0.772056157	0.591208238	0.645249184	0.606457958	0.518976793	0.843753236	0.420527136	0.615553968	0.628128075	0.937119872	0.942738038	0.99677833	0.586125325	0.315389781	0.692601364	0.582916174	0.510415718	0.599234658	0.595221873	0.703569854	0.757610278	0.484933753	0.157817382	0.451828288	0.811115533	0.538506379	0.252521387	0.42507543	0.604318174
SLC10A4	239913_at	-0.187039135	1.030204199	-0.065849418	0.390548391	-0.084308701	-0.139955354	0.507190598	-0.200683092	-0.139954702	0.470004929	1.860070335	-0.802883445	0.219333222	2.5901475	-0.0875189	-0.462055723	0.181076719	-0.010471481	0.231104877	0.835712544	1.251715276	0.531803633	-1.021719832	1.598697254	1.29719535	0.836247654	1.312444687	0.397505303	1.742625941	2.686724842	1.373440415	-0.19212234	-0.644776088	2.139903057	0.502375822	0.466259372	1.313246432	2.005337104	0.121150709	2.195815516	0.897176907	0.365135282	-0.284150899	0.21772791	0.666369307	0.106704493	-0.45055123	1.362472301
LOC101928343	1556748_x_at	0.553631616	0.713345391	0.293329869	0.272996486	0.481400526	0.416390653	0.602856861	0.068072561	0.427091967	0.403550125	0.382683741	1.025548851	1.032771593	0.941277095	0.507885549	0.508955837	0.68846578	0.578779923	0.535173683	0.819285185	0.657431657	0.586805184	0.510025737	0.679102162	1.10981934	0.64726615	0.901149032	0.623189076	0.881083823	0.917734966	0.76203494	0.519923788	-0.194370352	0.65341943	0.872791259	0.460265518	0.702643537	0.519656631	0.522331402	0.779157667	0.581388079	0.599379976	0.844968077	0.422812223	0.477120138	0.827846822	0.401678082	0.332656153
RIMKLA	236376_at	-0.525115448	0.898658334	-0.224951145	-1.553218248	-0.535013225	-0.588252058	-0.554542922	-0.276316156	-0.814311282	1.48133041	2.076576368	-1.552949718	-0.550529778	1.782029388	-0.040892821	-0.505318211	0.981859081	0.04953096	1.855867541	0.651196935	1.258747748	-0.289157101	-1.496769169	2.549294588	1.601984409	0.841407681	1.881549238	0.12550828	0.431825324	2.39894391	2.210873308	-0.641488957	-0.524312695	2.629819374	2.576314365	2.148807884	1.63997268	2.084601092	0.699886327	1.881817102	1.801759081	1.817075666	-0.587448674	1.103048261	-0.494884473	1.190796884	-1.2420843	-0.8175205
HTR2A	244130_at	0.175655787	1.023713251	0.47956584	0.913492934	-0.170254919	-0.117017551	1.472354933	-0.10364196	-0.250513736	0.539759641	1.278667382	-0.769780161	0.729702764	0.921518975	0.67887337	0.963519476	0.544841441	0.190103047	0.721944636	0.653457311	1.259136272	-1.046670982	-1.651814183	1.866153901	1.24495694	0.698401371	0.837783508	0.915365093	1.498839061	1.874446153	1.206433305	-0.507070913	-0.213058938	1.428748774	1.016222517	1.118685309	1.220344196	0.988935489	0.018351019	1.156406843	0.985658317	0.291495116	0.916168658	0.273838707	0.884599953	0.223810265	-0.399523868	0.844203326
TMEM44	1560275_at	1.069325876	0.892491593	0.619614903	0.498959529	2.122843314	0.169100314	-0.168516944	0.852897025	0.427530872	-0.074615452	0.009121111	-0.019504586	0.990138736	0.265142446	1.138882802	0.806615826	0.848349683	0.642889884	0.205485603	0.642086384	0.402115725	0.223676343	0.720740054	0.868681867	0.878312422	0.777454645	0.947601977	1.316519983	0.756588067	0.621487028	0.03961823	1.489342034	0.463647461	0.760868321	0.180605173	0.413084608	0.588581623	0.779328312	0.150374064	0.842999502	0.653256339	0.073595005	0.701210222	0.128437003	0.237588069	0.740804111	1.138348368	-0.008268362
CASQ1	219645_at	-0.869328443	1.230216173	0.133627834	0.304040191	0.332666578	0.377342567	-0.262043845	0.002805908	-0.002811665	0.822774437	0.587351452	-0.709882334	0.638449051	1.863449595	0.409446878	0.864508599	0.748401721	0.392859774	0.659851691	0.908917101	0.952523676	-0.171888028	-1.295228585	1.636320494	0.654767762	0.614103903	-0.161453979	1.176175431	1.05632382	1.621606539	0.544278933	-0.675639519	-0.015652146	2.003366421	1.477143147	1.565693677	1.177245547	1.643811038	0.435129084	1.7302224	1.213562418	0.565949911	0.641658388	0.577719815	0.867450701	0.778097531	-0.923903052	0.690349329
B3GNT2	219326_s_at	-0.986658664	0.803625479	-0.326136256	-0.576809755	-0.916566031	-0.034533891	0.01041092	-0.142881298	-0.459899705	0.757076344	1.502136056	-0.057004755	-0.388469706	1.025939284	0.296931561	-0.432611486	0.607796825	0.809244192	0.951835359	1.062055863	1.104859626	-0.043093598	-0.151441433	2.48422451	1.471370979	0.958523187	1.035036015	0.519513322	1.361417467	2.280904542	1.750133275	-1.114803199	0.238611036	1.413050262	1.501066455	1.653020841	1.467892691	1.669073176	0.941401958	1.569286242	1.772003017	1.06098694	0.194200799	0.040641944	0.335722885	0.682436482	-0.244272961	-0.67525745
SLC6A20	234291_s_at	0.260170581	-0.17081338	-0.236625651	-0.301901993	0.440751323	0.094571331	-0.247326071	-0.039191923	0.038926362	2.828152838	1.698391947	2.767425262	4.171401325	-0.780238319	0.291739806	0.104738277	2.757793474	-0.212011879	-0.222177764	3.878994436	2.629380962	-0.051764672	0.513250698	0.462152754	0.203187998	-0.155564788	-0.159577132	-0.093498177	2.31343278	0.41159079	0.167339557	0.547761335	-0.413191934	0.091629026	-0.12132048	0.84712309	0.053373153	0.13202598	-0.23261192	0.349792814	0.068823085	0.848996188	-0.293875294	-0.048821052	-0.277823943	-0.371190204	4.056632253	0.149949717
GFRA2	205721_at	-0.153858197	0.668517014	0.259202211	0.155937263	0.981523024	0.352300902	1.02245368	0.391359155	-0.010196343	0.999446332	1.032620402	-0.978371889	0.077552564	0.514957153	0.405004565	-0.000565214	0.194192854	-0.020629602	0.47001399	0.439514845	0.715601464	-0.540700171	-0.853437833	1.2046395	1.496242567	0.735933179	1.0890686	1.22309888	1.344555268	1.567671556	1.422405414	0.159147604	-0.412020288	1.465745495	1.351511473	1.250653483	1.131336875	1.211595012	0.363804658	1.113413798	1.068401712	0.821007429	0.441120104	0.797999651	0.503453969	0.700887994	-0.270231049	0.841874521
SLPI	203021_at	-0.48542928	-0.484893936	-0.703730089	2.132044411	0.094568088	-0.307792848	0.185793236	0.410514782	0.385635126	2.872824683	0.293607088	5.010090277	4.977987266	-0.254019758	2.294700729	-0.445032753	3.402258847	-0.296020729	-0.126676102	5.026943879	1.709086217	-0.410254535	-0.239840042	-0.057119514	1.021812078	-0.372533909	-0.360226856	-0.386712098	0.526086645	0.001467628	-0.159850054	-0.220846368	1.224329896	0.115970091	-0.038927838	-0.117045871	-0.566222229	-0.595382024	-0.067286391	-0.16252463	-0.320699262	-0.178843707	-0.415872773	-0.666009536	-0.423630919	0.231808148	6.110425262	-0.420152542
TRUB1	235447_at	-0.753556157	0.033506874	-0.303576826	-0.599728556	-1.256771557	-0.195497111	-0.939753628	-0.212351164	-0.457939508	1.029772805	1.271884588	-1.052381776	0.118311746	1.930532602	0.139446705	-0.694164506	0.167001385	1.14721779	1.5444933	1.012384168	1.353478676	-0.911663524	-0.611231407	1.857499273	2.001427778	1.128222056	2.055467956	0.900826011	1.298368868	2.348943109	2.072054576	-0.663399334	-0.123531224	1.763864157	2.110043563	1.555461621	0.315478356	2.130642961	0.467968157	1.775903892	1.812487957	1.334753091	0.047149709	0.636778191	0.626611175	1.201257457	-1.064687901	-0.613638207
EMX2OS	230963_at	1.573004449	0.035800541	0.598407037	0.762667385	0.818314358	0.644956281	0.591451363	1.776591263	1.972420336	0.670638961	0.676793201	1.549462669	0.583425308	0.767215864	1.256788583	0.869410381	1.521638905	0.405788408	0.908738447	0.192034671	-0.138092263	1.793177997	0.45421096	0.341850065	-0.211394298	-0.294060128	0.486046641	0.307071975	0.47481033	0.341848699	0.769890873	0.902049415	0.408195876	-0.530285157	0.113382858	0.150568515	0.542493716	0.447255129	-0.017704949	-0.266236469	0.103684146	0.127561836	0.653784898	0.637198638	0.671174147	0.698996746	0.788351117	0.786745893
CA10	223550_s_at	-0.737630253	1.037405839	-0.154957871	0.467841213	0.348793748	0.180251125	-0.363896062	0.189079636	-0.045808664	0.668218448	1.58770726	-1.065883983	0.258101221	1.461701421	0.362704741	1.114988216	0.366450467	0.1096244	0.632371527	1.270152985	1.317503959	-1.567228476	-1.600400652	1.820454095	1.377430584	1.026435782	0.613911041	0.558534202	1.664753013	2.436030839	1.968930313	-0.5035444	-0.577114489	1.895093571	1.507716155	1.313758396	1.61927397	1.408196909	0.386781265	1.560419049	1.308877138	0.40176359	0.074579419	0.43386599	0.837562805	0.18827811	-1.259037358	0.811613567
FGF17	221376_at	0.564324704	0.245167049	0.370635689	1.138703085	2.129619793	0.558973476	0.960798293	0.911305636	0.862883629	0.416382978	0.61649302	0.409159761	-0.28426743	0.129327204	0.564593276	1.941549346	0.892579565	0.49610663	0.894453198	0.314455003	0.508679239	1.032228035	0.637360494	0.180158685	0.518042978	-0.004435886	0.696215366	0.53596753	0.576096111	0.534896888	0.638964348	0.851112726	0.41290593	0.661437316	0.177482591	0.179087798	0.337997719	0.272186864	-0.299784454	0.615423454	0.666453208	0.319003618	1.073426368	0.526604513	0.682303789	0.64913054	0.501992117	1.082523433
HTR7	207927_at	0.689036723	0.616537434	0.298449051	0.248688205	0.535209722	0.488926576	0.544304952	0.41990537	0.588714396	0.477423681	0.525044235	0.521566195	0.493475491	0.653188271	0.559287105	0.541094806	0.556879039	0.583631915	0.556077191	0.585503987	0.797652023	1.047789216	0.832163725	0.676463305	0.695189776	0.611721491	0.637672283	0.609314523	1.185029857	0.707228182	0.698400126	0.544840156	0.856509133	0.656131315	0.666297492	0.402516671	0.57400014	0.531464408	0.572127627	0.626436333	0.631719515	0.607977064	0.521565692	0.357305388	0.330284864	0.87764312	0.403587207	0.551261441
ZNF697	1553702_at	0.362177982	0.782194074	0.131838757	0.271486514	-0.313591808	0.243396113	-0.133280148	0.2203889	0.319106427	0.170629634	0.404983427	0.44751953	0.464640876	0.906058748	0.51654108	0.789684687	0.365121392	0.934684595	0.69177114	0.52857902	0.917829583	0.587970364	0.462501029	1.055338528	1.583702141	1.151646812	1.453149899	0.562555344	1.067376447	0.902847776	1.2763143	0.462500296	0.426919952	0.88064384	1.352559788	0.613653098	0.512794951	1.302265466	0.444309052	0.761595058	0.797911445	0.811889475	0.570045801	0.278977931	0.08876672	0.578339103	-0.490425963	0.14842603
LOC100506791	240162_at	0.258951578	0.975921777	0.090945543	0.206783611	-0.393543558	0.045197748	0.563128642	-0.390602258	-0.82292375	0.030752334	0.915996329	-0.433137317	0.304966558	0.943550584	0.21909081	0.228989188	0.280888986	0.404487034	0.616100097	0.529420084	0.712408163	0.039847983	-0.361975111	1.456665972	2.326125247	0.345094973	0.962813218	0.676025705	1.247995425	1.426703053	1.35687844	0.152475888	0.388969677	2.093110768	0.579448383	0.804705351	1.084804341	1.906109906	0.721504082	1.182720134	0.678098234	0.924022179	0.499190535	0.757888263	1.122793893	0.328776044	-0.013121653	0.654891009
C7	202992_at	0.029828839	0.282106686	0.18499445	0.862369102	0.090557953	0.680718985	-0.113297378	0.722720441	0.99586581	1.462430512	0.370390406	1.27543103	3.002043392	0.003879236	0.681255034	-0.104736006	1.716848132	0.446902518	1.138190083	2.447461237	1.437551723	0.577722135	1.216574932	0.590564176	0.234219253	0.242244326	-0.020732692	0.450380514	0.958144743	0.208001268	0.322770037	0.950386292	1.434340741	0.241442152	0.182051904	0.654769778	0.209338819	-0.307520916	-0.010299868	0.089755481	-0.0197297	0.467234712	0.508432811	-0.12801067	-0.111424362	0.059791897	2.199198451	-0.203988081
LOC101928378	212029_s_at	0.553526047	0.638332456	0.47995659	0.515804882	0.563425358	0.540684568	0.50777942	0.521690307	0.540417558	0.504837073	0.563157935	0.557540176	0.527308996	0.66963257	0.589107559	0.566100179	0.590177639	0.601414225	0.599541751	0.59579513	0.605426346	0.699328459	0.645555768	0.692372739	0.824530242	0.607566476	0.631912245	0.625491202	0.65304598	0.72019501	0.687556944	0.62736366	0.550851524	0.672843131	0.676856283	0.558074511	0.624420803	0.598738504	0.273426849	0.656792339	0.654584569	0.644753659	0.580011727	0.566903198	0.596865891	0.607299347	0.474607054	0.573859222
SLC6A17	233287_at	-0.560103082	0.637343336	-0.372834405	-1.393714549	-0.307290183	-0.578295725	-0.485730864	-0.627787464	-0.488673859	1.331573436	1.208779868	-0.576421399	-0.385407875	0.778864916	0.43643148	-0.022375058	0.003039152	1.069131299	0.757195762	1.141094313	1.065117305	-0.462188204	-0.530674669	1.602042864	1.995305053	1.343344598	2.166789827	1.062442482	1.381333049	1.875185841	1.571544256	-0.536293432	-0.713662449	1.761755328	1.98219685	1.771386189	1.408086068	2.164917865	0.290629528	1.929226873	2.094490462	1.539709623	0.051996798	0.622094657	-0.171387476	1.264424554	-1.051815576	-0.496163223
LOXL2	202997_s_at	1.40126587	0.586382183	0.442720607	0.45636397	0.698208253	0.450210725	0.207832519	0.325811216	0.4678675	0.33089497	0.583707387	0.583707099	0.496493744	0.625440423	0.58531236	0.511742383	0.52806146	0.541170653	0.496761646	0.543042464	0.523512879	1.268306228	0.527259045	0.636142091	1.407419377	0.573272817	0.59628075	0.571935574	0.72174992	0.646842914	0.627313227	0.591732452	0.499168793	0.620625726	0.627581346	0.460109998	0.586649371	0.531806826	0.539565017	0.597083553	0.599691322	0.581032059	0.505321461	0.432555075	0.473486447	0.687239536	0.641225641	0.575949009
CNGB1	210769_at	0.535777369	0.865370051	0.371516822	0.475316318	1.207268048	0.424218462	0.349044429	0.662851719	0.512502603	0.367771162	0.848516344	0.822298682	0.312393568	0.630214125	0.697898871	0.584735018	0.545943863	0.586875784	0.521867463	0.610952299	0.594098091	1.198171507	0.487890906	0.716090372	0.941881701	0.648138027	0.601856796	0.632354588	0.722510791	0.604799132	0.658037138	1.027490476	0.50019681	0.662050328	0.643858498	0.231867732	0.560390091	0.336471469	0.368306501	0.575372167	0.542398919	0.540058623	0.339948943	0.432780288	0.458195723	0.541395989	0.519459276	0.478260193
IKBKE	204549_at	0.580363272	0.619154922	0.556018903	0.855647076	0.647245332	0.563508631	0.574478037	0.148843669	0.54130459	0.239000558	0.352431876	0.76575928	0.568592822	0.503583618	0.726967722	0.718139327	0.988073273	0.593740605	0.57742177	0.604173258	0.518029276	0.608186716	0.630390653	0.539165066	0.64804753	0.546119548	0.587854032	0.455162065	0.515354685	0.619154265	0.546386986	0.557356464	1.007067806	0.503316573	0.452219452	0.491812367	0.464792354	0.397910818	0.610059163	0.502781214	0.562907553	0.492882339	1.153404827	0.996366907	0.483786375	0.912898531	0.39657393	0.547725706
BMPER	241986_at	0.031465918	0.647043769	0.411621051	0.191713608	0.359988537	0.240403239	0.367746453	0.263946021	0.226759808	0.758334734	1.231855877	-0.191382325	0.334038466	0.989744158	0.475292346	0.534147584	-0.097481811	0.00738914	0.346345369	0.525319217	0.872299484	-0.649654838	-0.293577308	1.474769064	0.71365746	0.70188595	0.993757751	0.994024768	1.261818423	1.307029762	1.174336743	-0.651260766	-0.117545478	1.563587799	0.763953025	1.560912126	1.307564511	1.150260449	0.762614494	0.721683959	1.478715332	0.582035479	0.293909437	0.524249168	0.828159054	0.324941909	0.033874726	1.126182989
SMIM24	231982_at	0.120951324	0.483984854	-0.018695748	-0.286491044	0.37697489	1.638091034	0.380184956	0.784416288	0.380719698	0.679813989	0.099551062	-0.336517107	-0.152191554	1.865488633	0.96740488	0.52705682	1.804225953	0.453754818	0.88821791	0.18649574	0.463653005	-0.047053772	-0.808968212	0.032936729	0.959111038	0.969009359	0.737332858	0.859859375	2.105995141	0.522240394	0.505119186	0.100887384	0.441983449	1.770517898	1.79753794	2.150939796	0.485857407	1.170992201	-0.684301481	0.733320323	0.481242928	0.992820048	0.393828685	1.06933227	0.658145203	0.441448315	-0.787030559	0.090454568
CMAHP	205518_s_at	0.791209367	0.117579224	0.163593535	0.489974549	0.000135318	1.622144336	0.868524552	1.288005125	0.875211915	0.336147511	-0.399815897	1.303522837	1.331611785	1.29924073	0.99854243	2.084697449	0.762048806	-0.021534165	0.15209111	0.993726309	0.539199715	0.172957115	0.559264782	-0.489971974	-0.153960234	-0.105805965	0.329994865	0.270336251	-0.06353641	-0.512979793	-0.653163125	1.354619045	1.890206969	1.006300179	-0.102327102	0.772215312	-0.077715318	0.275954504	-0.326781722	0.694098542	-0.569761836	0.916947402	2.507121521	0.244119487	1.058468204	1.400365998	2.351957025	0.085208984
SOD3	205236_x_at	0.592500859	0.525352296	0.428507763	1.589569213	1.535798765	0.896141312	0.978807583	1.17008869	1.086352999	0.571901314	0.778432492	1.472126559	0.409245804	0.231875717	0.678376913	0.618451708	0.771742612	0.634235454	1.593316478	1.219046624	0.635839813	2.094392156	0.871263774	0.205390386	0.236692332	0.288324658	-0.875681395	0.665268144	0.36884935	-0.096378845	0.078047949	1.456609362	0.587150371	-0.538331054	0.122993091	-0.088887683	-0.053575001	0.08206134	0.10266149	0.013307888	0.05898805	-0.025751471	0.765322994	0.71663372	0.194154519	0.40817522	1.795565821	0.575111114
B3GNT8	237338_at	0.429585436	0.833282779	0.04461612	0.388385631	0.555055645	0.523486583	0.336486551	0.385443297	0.527500076	0.285656466	0.665008941	1.017607901	-0.348380185	0.526162383	0.518939641	0.552380022	0.809472398	0.597859983	0.499678251	0.744998735	0.597056753	1.365124193	0.7369735	0.847996426	1.08930492	0.61444573	0.636918848	0.616051433	0.84050521	1.079940913	0.92878917	0.475064747	0.527500377	0.967580326	0.666346308	0.299568217	0.535258005	0.455000942	0.487906131	0.669557561	0.641934302	-0.009691365	0.572444425	0.566291744	0.39962284	0.596254507	0.685073599	0.643339312
ZIC1	206373_at	0.782776825	-0.379355789	1.562615614	1.255227154	0.406100912	0.898347371	0.373194495	1.095782337	0.948910583	1.252285154	0.545749379	2.714314502	2.826943124	2.33308927	0.50187506	0.172550112	1.009638979	1.107554238	0.490104799	2.940373995	2.231162431	0.559660179	1.243457474	-0.672029413	-0.244255087	-0.229274282	-0.254956331	0.006149204	0.851530944	-1.20681426	-0.893808489	1.491185429	1.852078563	-1.319174888	-1.182201354	0.272337382	-0.003482205	-0.429650352	0.816485351	-0.78385435	-0.351332695	0.32798392	-1.122275536	0.003473863	0.398877766	0.332530933	3.22395211	0.65490008
LYSMD1	232283_at	0.078686066	0.85477868	0.038022278	0.439311003	1.072011104	-0.206229441	0.094202823	-0.216663611	-0.621430226	1.33846572	0.223952821	-0.401790698	0.347015078	2.259824568	0.234921254	1.424074652	0.305548591	0.642631896	0.934235974	1.208983267	0.383665258	0.156269234	-0.177336297	0.721016306	1.739219313	0.506727044	0.853442328	0.600630287	0.03106667	1.242958891	0.584042826	-0.330361807	0.073871224	1.247508008	1.928361492	1.967152741	0.387411292	1.833389374	0.547123643	0.792980672	0.32153332	0.974900034	0.211913674	0.074673946	1.188384655	0.261138541	-0.00451331	0.229838419
DGCR10	1557451_at	0.05952972	1.319043054	-0.210136462	0.82572393	0.538402082	0.610097254	-0.618380743	0.294417603	0.332138705	0.028764469	0.363440243	0.33775744	0.137647524	0.22031237	0.380026767	1.43862639	0.383504133	-0.005478405	0.316356279	1.53386556	1.544031734	0.441290009	-0.294673879	0.718714516	1.308341535	0.792818379	0.788806466	0.654775552	1.390471516	1.273027529	0.680992928	0.718178966	0.021540987	1.075058843	-0.108476227	1.863725122	1.004699347	1.840451028	0.389122151	0.980355272	0.449516158	0.436207476	0.634442904	0.332942183	0.636583511	0.039465648	0.002547857	0.487304612
OLFM3	1554526_at	0.34181193	1.06654024	0.145447779	-0.11619256	-0.686290006	-0.148563852	0.26824262	-0.252898633	-0.206082199	0.214202162	1.01009162	-0.640811036	0.932508957	1.528824181	0.795268567	0.641441522	0.394514361	0.101573973	0.606128355	1.033901007	1.197627962	-0.503035681	-1.18790116	1.808122932	1.148937032	0.85867205	1.295007846	0.935719749	1.484949938	2.18693742	1.300357173	-0.530858792	-0.49233455	1.498595286	1.487358744	1.580189681	1.131013081	0.93411502	0.297134119	1.420477551	1.071020197	0.674882461	0.341276917	0.090872531	0.768515921	0.897731284	-0.772432896	0.41671935
RNF207	244591_x_at	0.53772804	0.572774248	0.181651021	0.43285756	1.136451941	0.507229678	0.85207101	0.495191155	0.569028461	0.400755083	0.444629647	0.682727536	-0.342967381	0.656777148	0.5639461	0.693963974	0.516326453	0.702524481	0.227398657	0.961221466	0.586417638	1.99654729	0.734092985	0.764323308	1.285998587	0.604341804	0.288126767	0.242647501	0.6064825	0.685134884	0.889792964	1.035860915	0.192352127	0.930189445	0.656510283	0.291069403	0.621196389	0.858225098	0.366243981	0.592839521	0.286989464	0.351263313	0.302305362	0.323975269	0.569029044	0.244519582	0.637248356	0.58080058
CRYGN	1553082_at	0.462099029	0.545567719	0.381306854	0.424912739	0.905924705	0.404045641	0.745141881	0.385586315	0.444442536	0.385319704	0.466113061	1.535681881	0.490992609	0.583555957	0.493400374	0.486176731	0.491527331	0.696185002	0.491795644	1.133321588	0.518814889	0.575263239	0.495273138	0.643482472	0.633851333	0.553593085	0.568308064	0.542892448	0.597467673	0.786608238	0.838508506	0.684145832	0.471195682	0.587569306	0.60362136	0.465845151	0.531656036	0.539682033	0.470392862	0.548511396	0.550316378	0.972271509	0.4356143	0.420901015	0.469590636	0.595594363	0.780456167	0.466112643
RGR	1555219_at	0.165419844	0.701542403	2.384013601	2.317933807	-0.133405869	0.714650229	-0.168185169	0.772436359	2.364215888	0.938035214	0.20608479	0.33315933	0.506248105	-0.853853916	2.278608392	1.035949359	1.177203697	-0.033351742	3.453315351	-0.215002193	0.286073722	2.439658506	-0.280813054	0.391212307	-0.586863493	-0.577232225	0.557346269	0.317107566	-0.132871539	-0.348230132	-0.153203434	0.27537304	2.393912134	-0.267169377	0.384256744	0.103086677	-0.204300967	0.420105072	-0.217677412	-0.627793617	0.048979666	-0.2604808	3.984621339	0.39683069	0.195650847	-0.219550048	1.458106406	0.575805474
MC4R	221467_at	0.026032023	0.398160662	1.085167845	-0.433578579	0.358834856	-0.840752656	-0.756749288	1.358043366	-1.004746273	2.805894382	0.093181537	-0.835133571	0.869809355	1.346272173	1.78046801	1.944460432	0.050377291	3.073688294	1.844407348	0.082747409	0.543159298	-0.620310952	-0.462737872	1.555746325	0.418492437	0.111372843	-0.49537554	0.118595748	-0.6189734	0.181196713	-0.681038965	-0.698161411	0.02790536	0.016668606	0.166483695	0.235504666	0.787410481	1.445257751	1.118875841	0.982438013	1.164823149	1.250766372	0.848941482	3.366094303	1.558154076	1.866878194	-0.850382802	1.70743335
LRRC46	230600_at	0.645835732	0.729036462	0.351824482	0.291362735	0.49227643	0.48050369	0.277452428	0.202544353	0.426196685	0.423522022	0.62389888	0.446796782	0.191042075	0.615604909	0.425929527	0.524646555	0.621491341	0.952421542	0.525182785	0.887945853	0.963120953	0.812237141	1.214328758	1.027328325	0.789764885	0.658408933	0.60169471	0.60169395	0.627375988	1.030805717	0.997632327	0.525984051	0.376436868	0.947069957	0.632994779	0.312498592	0.784681786	0.336308528	0.560226801	0.695328773	0.480705413	0.576279774	0.336040766	0.640485536	0.504850392	0.546048604	0.296447187	0.26969448
FAM65A	230806_s_at	0.094526337	0.590252962	0.194314032	-0.402804214	0.250227673	0.172108678	0.370881041	0.289820068	0.021492093	1.534084369	0.857511456	-0.342610236	-0.317998141	0.073124419	0.804005964	0.389340368	0.677466297	1.233920263	0.499829971	1.204224433	0.455151225	0.478426609	-0.760753507	1.147509248	0.956495269	0.772972408	1.332904556	1.010803824	1.146171636	1.445266387	1.182822897	-0.105315155	-0.444270017	1.493955718	1.273246542	1.127444826	1.628520396	1.486732185	-0.819074083	1.393633604	0.934491516	0.63118495	0.367136189	0.668905538	0.328344876	1.420652869	-0.349297928	-0.152934092
EPN3	220318_at	0.467922993	0.306070646	0.276375051	1.391957281	1.443590845	1.078149492	0.887136393	0.418162956	0.791361838	0.673918454	0.645026768	0.042290203	1.061563873	0.261660547	0.49280391	0.994414918	1.622565884	0.108101673	1.90266613	0.510459875	0.937164025	0.515275753	0.471401728	0.191569725	0.411475275	0.09847009	0.229825502	0.332555566	-0.008540883	0.561557242	0.238118541	0.477554447	0.463107954	0.692913312	1.154395974	0.304732511	0.138598638	0.315434069	-0.00613264	0.542563646	0.006106969	0.547379544	0.642617942	0.460700527	1.936641821	0.636464538	0.19397708	0.370009231
TGFBI	201506_at	-0.344076153	-0.379121796	0.101889788	1.276061082	0.711849392	0.120348357	1.503725771	-0.04070188	0.551867783	1.479916403	0.722015571	2.811126243	2.784640708	0.967336187	0.595475494	-0.046587791	2.085060061	0.032066698	0.601362115	3.620390988	2.271525	-0.017426837	-0.631130562	1.528606973	1.97724724	0.004242637	-0.82080662	-0.745899847	2.197688345	2.214274788	1.528338469	-0.175535012	0.646573559	-0.439047289	-1.652010581	-0.145839364	1.014153302	-0.76542952	-0.371898827	-0.51662986	0.37683957	0.459037788	0.217193361	0.38841021	-0.964736176	-0.001642	1.846427724	-0.364942077
VAMP1	207101_at	-0.440051159	0.627110447	-0.274986311	-0.587726067	-0.763489748	0.112122272	-0.564984732	0.232241271	-0.417846871	1.806364935	0.666704608	-0.506397341	0.561031628	0.642091561	0.112390412	-0.514958486	0.704426696	0.552738659	2.622319535	0.640218416	1.585120227	-0.396711551	-0.034481318	1.622307562	1.328563061	0.429944446	2.035367369	0.222343616	0.226891102	0.679546127	0.294307843	-0.428814911	0.018222385	2.366297396	2.623925233	1.309569178	0.048451458	1.352373623	0.174724071	1.572815277	1.273118743	1.493628276	-0.218539329	1.654945985	0.488532695	2.212469421	-0.526996382	-0.406074906
LOC146880	229747_x_at	0.64849738	0.624955821	0.13618561	0.365722208	0.554061478	0.498414687	0.460426787	0.487178946	0.510989052	0.43501181	0.578406061	0.790019222	0.410399832	0.607030652	0.572252996	0.541487086	0.575195748	0.575195652	0.276637563	0.59525969	0.849944592	1.263005071	0.767814609	0.753903569	0.71323883	0.606228532	0.647695524	0.61211457	0.665352109	0.707888378	1.061825335	0.908532717	0.541755087	0.661339349	0.694780103	0.538009161	0.632713521	0.478083504	0.295095742	0.642880552	0.64281301	0.627899083	0.416284603	0.524901059	-0.018444478	0.593922418	0.57546366	0.561552257
WFDC8	215276_at	0.53706482	0.6443439	0.441826477	0.664406926	0.822248421	0.497203065	0.509510091	0.405174855	0.507637159	0.359428624	0.488643745	0.51700119	0.460018021	0.594850528	0.550709606	0.64140055	0.546429069	0.585755765	0.440221898	0.611704875	0.622405639	0.642470815	0.622138994	0.816362876	0.767940004	0.64889078	0.668153444	0.672165973	0.788004665	0.807801182	0.854886291	0.564352607	0.535192798	0.708014676	0.706677389	0.445304002	0.609029462	0.4787452	0.552314207	0.614381367	0.617256349	0.609298162	0.523421343	0.407315657	0.557397542	0.581474757	0.407315874	0.539473204
LOC374890	1556405_s_at	1.107913662	0.289017356	0.145088128	0.371682302	1.393097641	1.167571811	0.815508211	1.539968231	1.64564181	-0.027198609	1.73232074	0.822732024	0.998763947	1.420919443	1.05066405	-0.28723351	0.838783271	0.032192834	-0.000712521	0.183076626	1.22856814	2.544529651	0.162745372	0.017478701	0.083824703	1.048256207	0.250761522	0.258786997	0.729097475	-0.175140599	1.063237365	0.158464227	0.0289821	-0.023987933	0.087837961	0.095863944	0.442309234	0.07660178	0.053861621	0.135992887	0.109440666	0.117266159	0.348408071	-0.013018653	0.404053709	0.096665994	2.33880219	1.272443272
CACNA1C	208020_s_at	-0.188304683	0.760878112	0.101159234	-0.663431187	0.093936418	0.252310287	0.296185553	0.008861605	0.382060502	0.838460502	0.895712102	-0.206495718	0.198538534	0.798331186	0.783350874	0.376175452	0.790841419	0.503517981	0.622032978	0.465261636	0.528130392	-0.131321136	0.405336084	0.722889503	1.082444066	0.958847129	1.499249786	1.423540147	0.9869376	1.420329434	0.95055404	-0.396439975	-0.195259713	2.570156241	0.937712892	1.382340887	1.294057234	0.454828433	-0.203821079	1.314657899	0.499973106	1.057297347	0.526257953	1.025728987	0.334441848	0.452420213	-0.380922288	0.548998007
CDH15	206328_at	0.712863738	0.693335292	0.388890569	0.506868583	0.573483403	0.490816754	0.544055432	0.480116191	0.521850281	0.511150217	0.786167504	0.629396537	-0.34707357	0.641167087	0.751923494	0.561444334	0.549406086	0.57214587	0.335921555	0.595955494	0.578298425	1.403081715	0.761286976	0.82870339	0.794191839	0.606121057	0.628326419	0.599700938	0.654543418	0.702430595	0.762623848	0.662836865	0.224362498	1.049947429	0.66658264	0.176207352	0.587928996	0.563852507	0.478511311	0.638225399	0.633609856	0.600236446	0.559304238	0.514895161	0.46246051	0.573215511	0.404407465	0.550208891
L3MBTL1	216076_at	0.806865394	0.601941112	0.233023043	0.503223543	0.526766947	0.476738571	0.538805025	0.45694153	1.090443593	0.573048429	0.960426525	0.954540655	0.227940033	0.439820128	0.576794253	0.519008205	0.542550472	0.777706027	0.272082329	0.555926463	0.704135382	1.007510563	0.713499806	0.64661844	0.663204784	0.581073915	0.619330649	0.497338489	0.63698676	0.53612951	1.038008718	0.901570372	0.516600278	0.629229121	0.652236184	0.529709124	0.610501737	0.543620796	0.495465643	0.605419708	0.532585273	0.590170739	-0.067944061	0.525161532	0.209480816	0.56716282	0.435005514	0.541481039
MGC50722	1554681_a_at	0.566925501	0.646381396	0.10062813	0.487202516	0.39303436	0.462054728	0.183026049	0.489343061	0.551141422	0.506197521	0.61213845	0.558633136	0.526529799	0.693198155	0.597691632	0.591270579	0.577092041	0.929424105	0.138885488	0.624711541	0.60250667	0.636482728	0.599564697	0.731455068	0.766767893	0.673401202	0.67286675	0.650929495	0.696141014	0.759277041	0.714600382	0.597156132	0.164834539	1.043924896	0.689185888	0.559435524	0.642368408	0.963667284	-0.014675618	0.661898421	0.664238608	0.635680665	0.571741166	0.566658823	0.527064929	0.960189181	0.489611575	0.581907873
HBQ1	220807_at	-0.126403541	0.353538748	0.193825477	0.260974089	0.269803137	0.10473868	0.15663944	0.073170634	-0.432720804	0.747604636	1.608503927	0.000404475	-0.347914353	0.648887099	0.148613456	-0.241439097	0.303511206	0.32651894	0.302709528	0.663600752	0.34818754	0.060329944	0.022609278	1.736648599	1.667626127	0.419617307	0.649154827	0.359156796	0.40945144	2.306745663	1.374685855	0.035450072	-0.012169096	0.445835166	1.15156856	1.370940225	2.090317773	1.72139891	1.562756463	0.916146335	1.287672935	0.759911122	-0.168940139	0.420687521	0.447708147	0.145938519	0.155302368	1.297370693
CHRNE	215916_at	0.512685037	0.603376955	0.342806512	0.500111127	0.523654386	0.503588198	0.530609454	0.468542864	0.499843745	0.365545629	0.480849941	0.497704327	0.50466005	0.812581848	0.703163705	0.522851323	0.547998965	0.614345179	0.611403571	0.563247472	0.735801331	0.869564835	0.526597102	0.631734692	0.723495829	0.571005613	0.605517185	0.582509759	0.631466878	0.691927703	0.738476891	0.774057828	0.729916851	0.64270342	0.641098447	0.542916115	0.602841472	0.644843256	0.570203223	0.6938013	0.610533108	0.60899522	0.53114477	0.44419899	0.484862623	0.571808818	0.36527876	0.497971902
PTPN23	223149_s_at	0.255572398	0.492333453	0.557074578	-0.378197078	0.389335962	-0.107995921	0.397628733	0.102012385	-1.038985792	1.638682399	0.420636648	0.361245976	-0.049406918	0.499021087	0.608706689	0.396023654	0.396558806	0.649103769	0.437758689	1.485122129	0.434814802	0.429464604	0.387730668	0.516678533	0.546908483	0.649370812	0.942579737	0.600949069	0.808281577	0.906997928	0.557608988	0.395488524	0.379437314	1.248361957	0.958096474	1.335307911	1.113528085	1.573673748	0.60121614	0.704749463	0.496814301	0.893355221	0.397628842	1.240871209	0.423311604	1.195926639	0.301320036	0.41796115
PPFIBP1	203736_s_at	-0.467805544	0.619420993	-0.605580687	-1.388095266	-0.487869111	-0.258600668	-0.25431932	-0.264753217	-0.474493648	1.025792831	0.85671668	0.695933521	0.869824592	0.910488611	0.08436856	-0.76850492	0.901393046	0.630122124	0.973625381	1.317930798	1.458113968	-0.419115235	-0.411089345	1.480319416	1.608731855	1.241418477	1.906220953	0.31256841	1.144841656	1.89070404	0.898182498	-0.428479034	-0.171386127	1.687384452	1.161696428	1.546666079	1.178816479	1.506001668	0.260133116	1.497174037	1.548470953	1.705576191	0.168371569	0.404062431	0.576081692	0.610859912	0.436433612	-0.747101908
THRSP	1553583_a_at	0.653796819	0.688843242	0.400985205	0.244481708	0.180276336	-0.006725555	0.575144232	0.252775077	0.336243278	0.3587165	0.402323034	0.51414903	0.416501452	0.780069588	0.55267286	0.497026432	0.581297926	0.577552867	0.555348037	0.883066856	0.978573683	0.617948678	0.53662131	0.717736471	1.386283646	0.610457136	0.805217326	0.598419139	1.100298513	1.04598947	0.890290177	0.535550755	0.520301547	0.935769602	0.777127201	0.253043734	0.38520085	0.704360027	0.300930354	0.862735836	0.705362574	0.825014465	0.526454981	0.173855827	0.599222373	0.76134298	0.061495164	0.293707133
ANK1	205390_s_at	0.06974643	0.247651097	0.647602697	-0.448719656	1.477200823	1.312939283	0.975054167	0.483608917	1.274148627	0.884362929	1.126207576	1.088753289	0.585001741	0.722242083	-0.257437779	0.081250718	0.607206725	-0.142936253	1.148946791	0.658838659	1.195762959	0.721172615	0.360547446	0.297947467	0.777888035	0.396395826	0.915931336	0.501533615	0.451506335	0.826042156	0.621384903	-0.03244883	-0.521217924	1.123799006	0.751135639	0.678903019	0.467825462	0.49538101	-0.41287066	0.763977068	0.671078198	0.149469965	0.160170386	1.281372439	0.932785588	0.633424328	0.28590842	0.897739647
VCX2	207281_x_at	0.694460803	0.724691479	0.36433385	0.379849934	0.697404382	0.64898058	0.505052094	0.456898332	0.650853415	0.197664759	0.472414569	1.035824184	-0.060765447	0.558824617	0.544379443	0.824211275	0.730041844	0.405800931	0.276318231	1.130528308	0.538493069	1.562583086	1.269909572	0.522709134	0.750373768	0.650853599	0.463051229	0.722284146	0.461712735	0.805483812	0.872098266	0.991682086	0.3423967	0.685097467	0.637478281	0.120617361	0.525116519	0.3761052	0.253578357	0.66877949	0.565981291	0.556150782	0.394029284	0.222010551	0.23271122	0.376372519	0.660217816	0.451012293
TCERG1L	231257_at	-0.043534156	0.67932236	-0.203781367	0.405909824	0.8815723	0.479745969	2.261203276	0.030303445	-0.689341358	0.778841457	1.286339444	-0.574037333	0.16165967	0.834754168	-0.088477755	0.011042292	0.784459843	0.145875148	0.137849991	1.24326613	0.709819968	-0.360551287	-3.110183086	1.380508207	0.943905278	0.169149842	1.318174112	0.938287373	1.81818046	2.134394776	1.745948069	0.636249581	-0.227056467	1.810422003	1.081413397	1.004633701	1.436955476	1.348404954	-0.267452145	1.534870998	0.958016939	0.053578902	-0.041393742	0.351870266	1.049578495	0.185200532	-0.728666602	1.347066686
DSP	200606_at	-0.833773471	-1.116547625	-1.281343799	0.374106238	-0.213380221	0.121561996	-0.094866068	0.534889619	-0.74923484	3.86318163	2.109816633	5.892633981	6.287234387	-0.605573443	0.047190481	-0.796051806	2.941019202	-0.852231713	-0.797121091	6.343682654	4.663083556	-0.338047233	-0.501772481	-0.267687327	0.793587631	-0.651587782	-0.717130861	-0.495887729	2.692219706	-0.457096362	-0.733985661	0.670793212	0.525259373	-1.04511806	-0.707768252	2.089751346	-0.081490417	-0.956031876	-0.633931303	-0.720608891	-0.908479427	0.461588487	-0.466994901	-0.983587178	-0.115198049	-0.869086258	6.080705326	0.24248483
MAST4	243575_at	0.525687148	0.818628333	0.416001438	0.490105724	0.518732118	0.468435886	0.438741348	0.463085557	0.571433825	0.540133632	0.649017565	0.581868355	0.493851735	0.216426554	0.590428603	0.222580166	0.558057362	0.660788456	0.549498255	0.566083419	0.574911612	0.662125363	0.625474276	0.662125728	0.792142864	0.597919178	0.940352832	0.700381299	0.833609704	0.827724088	0.656507445	0.727936656	0.474054909	0.621461896	0.609155921	0.284111354	0.607014928	0.523012473	0.376140326	0.820769769	0.598387503	0.791609058	0.539866321	0.500005343	0.570899462	0.555650874	0.504553684	0.402626358
LINC01121	1562601_at	0.48376894	0.562689361	0.345190829	0.320577793	0.195911588	0.384248785	0.461029345	-0.008211485	0.298373267	0.33181469	0.438557729	0.447921171	0.300246517	0.778582703	0.501961147	0.526573366	0.507846386	0.518280618	0.408328069	0.5089165	0.95862734	1.116201712	0.737384521	0.938029039	0.627697972	0.542624856	1.096940125	0.759321958	0.820852179	0.799182571	0.999559334	0.868738989	0.489922467	0.592652501	0.644552762	0.702338209	0.507044015	0.709026603	0.528178612	0.546638474	0.926993852	0.575798795	0.671840089	0.09130879	0.429729072	0.948996974	0.318171393	0.42972918
SLX4	239687_at	0.944782299	0.462700784	0.328135392	0.592985293	0.154778389	0.405449586	0.48972059	0.322516248	0.408660021	0.103413174	1.010059529	0.951471047	0.361308757	0.029307991	0.982504239	0.77704394	0.634452384	0.502830595	0.506843404	0.42872482	1.084698775	0.695448247	0.469924205	1.114929466	0.94986523	0.832956346	0.481695628	0.858371604	0.806471722	0.804865982	0.582017264	-0.060580223	0.71283786	0.507645176	0.72353899	0.504969953	0.77784588	0.682875018	-0.058974843	0.481695835	0.571516928	0.678594697	0.039742023	0.442101326	0.46698131	0.834027118	0.634987969	0.664148206
MGAT5B	238445_x_at	0.486485171	0.581724636	0.412915791	0.866639468	0.798420362	0.927367204	0.116229265	0.439667495	0.58118848	0.367436041	1.100457646	0.73100385	0.332657757	0.68525682	0.520193511	0.512969968	0.741704788	0.531697353	0.129605749	0.550423561	0.89285681	1.041066736	-0.101001619	0.626401287	0.677766021	0.6322859	0.599381499	0.798955633	0.629076331	1.162255289	0.793338002	0.762304503	-0.08174027	0.979535688	0.634962049	0.580654053	0.718697158	0.650211543	-0.141131135	0.682315027	0.589683442	0.577444781	0.725920506	0.374926848	0.443682073	0.456522312	0.004403735	0.539188298
AQP9	205568_at	-0.125075272	0.425226285	0.095366267	0.192477752	1.519406737	0.043465739	1.297628004	0.440741863	0.625335398	1.047491206	1.510311699	0.112221045	0.12318928	0.255346636	0.226989471	1.792818504	0.871994611	0.179637416	0.059250325	0.350318229	0.556045202	0.08439836	0.560326499	0.75829533	0.304035867	0.603130513	0.228862148	0.476055521	0.442347457	1.473392408	1.421760118	0.587613276	0.015376531	1.166273572	0.77274207	1.06274039	0.57343551	1.015656132	0.344432213	0.363695119	0.221304466	0.208530619	0.018586321	0.764181373	1.808870028	0.208262534	0.163051299	0.381887129
TMEM176B	236348_at	0.632397401	1.094147749	0.388146325	0.48900316	0.513349046	0.430414815	0.507195572	0.430415136	0.490341129	0.37289762	0.537158874	0.527260146	0.474825278	0.626511842	0.933632309	0.519234211	0.538228634	0.573542443	-0.041767323	0.553744843	0.589325723	0.937645255	0.563911553	0.639621337	0.859526974	0.612332964	0.622232255	0.594141671	0.61607873	0.68188981	0.634269845	0.58290529	0.506928078	0.641493684	0.667979388	0.501042448	0.589860973	0.51308168	0.513081073	0.600830449	0.605043107	1.023253933	0.520304062	0.461716401	0.53929909	0.569261448	0.361929573	0.476698138
FOXN3-AS1	227885_at	0.521510918	0.604444383	0.384270229	0.491012626	0.527664411	0.321668964	0.873040195	0.20636516	0.646980659	0.390691015	0.449547324	0.666778584	0.516963584	0.629859045	0.210646332	0.638687588	0.541308258	0.564048079	0.244355173	0.550671292	0.793049531	1.525269097	0.727506728	0.725099205	0.671325623	0.622635693	0.609527573	0.818465136	0.611399793	0.778335763	0.713594999	0.837191634	0.422526678	0.546658622	0.632802472	0.546658524	0.652598648	0.362868542	0.543180881	0.716003336	0.391694264	0.605782465	0.55869739	0.166771866	0.379722868	0.639757922	0.4369737	0.548531815
GUCY1A2	206927_s_at	-1.001224011	0.31714439	-0.027428795	-0.004689664	0.030356845	0.12639791	0.023133543	-0.367722402	-0.279438891	1.519674544	1.647016959	-0.216301974	0.012165306	1.380025104	0.056841803	0.004674541	0.739032706	0.687668374	1.222452807	0.074230709	0.493978767	-0.438616494	-0.828133989	2.175647548	1.441824034	0.978468325	1.893675376	0.102053652	0.143787183	2.183672933	1.258033724	-0.610903517	0.029286927	2.00068537	2.107696003	2.258045788	1.082536173	2.051515842	0.110346805	1.073441245	1.831007593	1.391529304	0.014840157	0.011094691	0.04854841	0.081454166	-0.742257717	-0.52850452
RAMP2-AS1	232731_x_at	0.610657735	0.58791863	0.581497799	0.614135007	0.796856453	0.590324926	0.037884705	0.428204794	0.476092446	0.113327244	0.468067556	0.47850075	0.470207083	0.591396115	1.043247412	0.703221658	0.529063002	0.540031635	0.522910564	0.555815272	0.552069316	0.620824353	0.7516441	0.648379753	0.67218906	0.589523146	0.683158077	0.58658097	0.775186353	0.672991356	0.661220758	1.591942754	0.913229892	0.622161677	0.635270642	0.499367413	0.563305761	0.351960473	0.196527731	0.559828721	0.509198932	0.57721814	0.494284213	0.149175325	0.468869586	0.531738069	0.379516166	0.455493725
UBE2I	211008_s_at	0.545845537	0.619950828	0.516417936	0.576611236	0.552801799	0.200469199	0.545845932	0.507856735	0.631721377	0.524711439	0.577146969	0.518291195	0.554139594	0.556546641	0.572598675	0.553604094	0.565107844	0.590255453	0.038349926	0.579286463	0.584101628	1.058158397	0.543706111	0.675061649	0.68549429	0.715992182	0.635467727	0.607109551	0.638677209	0.703685989	0.656066404	0.556814116	0.540228379	0.656334542	0.622626322	0.560292745	0.634931763	0.574471643	0.600688797	0.42920523	0.643961168	0.628244471	0.559757078	0.355635847	0.58196204	0.588650121	0.463181107	0.589720637
MEX3A	226346_at	1.009699669	0.552230777	0.697229905	0.658437725	1.320030511	0.433448024	1.16299267	0.34784013	0.811730281	0.423282987	0.497388261	0.919811813	0.225581825	0.431308447	0.495782745	0.699102408	0.497120373	0.381817043	0.505414457	0.515846453	0.421409461	1.660323573	1.010770388	0.133819953	0.470635462	0.415256664	0.377001552	0.075231807	0.575772855	0.339011928	0.685993775	0.488024121	0.436392034	0.554103533	0.124724358	-0.066824271	0.471972052	0.280692211	0.765983609	0.631687204	0.549755902	0.54955582	0.485348816	0.457793991	0.681446567	1.032974943	0.642654536	0.578180538
SPATA19	237662_at	0.499641925	0.645443896	0.308361574	0.828698435	0.712325572	0.488405286	0.505795119	0.510342997	0.619761094	0.496431977	0.485464234	0.545389693	0.452290312	0.510075174	0.408683713	0.520776951	0.47743767	0.450685196	0.520242803	0.212319063	0.541375866	1.87873919	0.537096338	1.012490369	1.007139013	0.520241595	0.598894827	1.497514267	0.640896023	0.577492348	0.708044704	0.532280449	0.487336309	0.477972881	0.818801162	0.164165052	0.63795304	0.534153362	0.519706746	0.574817857	0.241947787	0.179414358	0.517031233	0.191185126	0.408416445	0.539503676	0.324948474	0.519439448
ANKRD34C	216073_at	0.235839531	1.031730422	0.446650495	-0.548814108	1.390750767	-0.00520177	1.32520621	-0.342551788	-0.078503434	1.096471157	1.787224446	-0.89338627	0.124549552	1.765017745	0.377361559	0.477148432	0.044023903	-1.188200188	1.216324295	1.263139538	1.070253502	-2.754832951	-2.125611507	1.851430439	1.287752119	0.283192005	0.83884409	0.986517973	1.362124218	2.300873438	1.363730269	-0.898737931	-0.522060701	1.642759325	1.643830798	1.875506947	1.509531221	1.058215694	0.296568648	1.285077776	1.498495824	-0.417992855	-0.009748766	0.723539952	1.077209153	0.049909662	-0.105521967	0.675386174
DERL3	229719_s_at	0.566562679	0.587430187	0.457679806	0.475335932	0.655649039	0.849069392	0.503158908	0.467577798	0.49326089	0.487107309	0.539008291	0.479617263	0.261850911	0.611506971	0.53017974	0.549174011	0.532319553	0.545696307	0.470254884	0.545428048	0.544625148	1.162611202	0.620871074	0.629967005	0.647355683	0.577531212	0.590373316	0.572448597	0.597328551	0.667420124	0.819107344	0.783793558	0.49887898	0.616590787	0.620336228	0.490585841	0.561479918	0.501821775	0.519477895	0.588500744	0.593516415	0.57325197	0.495668253	0.512523032	0.456877625	0.548103262	0.403640539	0.498611573
YBX1	216940_x_at	0.541374379	0.720884664	0.192789052	0.515690958	1.179423785	0.447739035	0.518901784	0.753789439	0.782146507	0.401993334	0.617619621	0.939185948	0.20964251	0.360259084	0.486532847	0.422592984	0.554750523	0.510074161	0.351431585	0.605580239	0.635811309	1.558777019	0.93249709	0.6989476	0.502850449	0.641161629	0.590331634	0.395572974	0.625109609	0.68155739	0.811843288	0.650524335	0.500710493	0.662296571	0.711789319	0.326818727	0.447472134	0.511411869	0.337252325	0.494825395	0.358319286	0.531743957	0.361864686	0.441587269	0.19064798	0.4835889	0.59595034	0.504188867
BEND5	219670_at	0.093749323	0.896059837	0.285298164	-0.047772011	0.355123081	0.371976417	2.379224749	0.490222199	0.374383944	1.027415525	1.257487715	-0.008444769	0.430297478	1.071289495	0.445814089	0.029543491	0.251857827	-0.339374535	-0.019413529	0.827573868	1.351923622	-0.683412826	-0.903051377	1.368779131	1.178835086	0.488885764	0.533830334	0.545601522	0.537843218	1.540797675	1.271934295	-0.286939463	-0.824398755	1.650483804	1.396601932	1.276214352	0.694612172	1.370116953	0.139229266	1.291998595	0.700432438	0.434579018	-0.426588631	0.629337034	0.558977393	0.48754809	0.154211179	0.642980797
TRPM7	231689_at	0.500574874	0.592069284	0.42941329	0.485325526	0.892500997	0.237596512	0.504587954	0.461248375	0.515021464	0.431018479	0.511544448	0.662696434	0.472752891	0.553544822	0.531073686	-0.147372748	0.534551219	0.738941252	0.537494974	0.613471021	1.062112384	1.131402007	0.746431961	0.650925084	0.67446725	0.565851282	0.611331422	0.650657777	0.636478366	0.691321095	0.92487155	0.533748221	0.531340534	0.616414256	0.6356763	0.580297659	0.639153334	0.487467004	-0.062567467	1.097159041	0.548395587	0.43128598	0.505925879	0.475160648	0.223150667	0.544984432	0.416572684	0.65761394
KCNT1	1563608_a_at	-2.085618316	0.382041793	0.093916276	-1.208668272	0.407724731	0.562621475	-0.341883595	0.380436226	-0.199292314	1.779865504	2.037760928	-2.33414906	-0.04546478	0.465242304	0.593120243	0.267272583	1.517689568	0.405852112	1.285745939	1.459636467	1.092322944	-3.035602847	-2.242387503	1.727163086	1.615336862	0.730895891	1.581896211	0.379366888	0.974612054	1.72154411	1.511269155	-0.678698887	-0.427491544	2.231182004	1.635133771	2.351300972	1.623897569	1.959643385	0.19718149	1.748030163	1.564172298	1.529729111	0.01365806	1.406399687	0.946789764	1.340587391	-1.340557346	-0.331181941
CCDC182	236942_at	0.608168355	0.548510804	0.423843291	0.497947589	0.609506771	0.445244877	0.467449463	0.399765662	0.452735955	0.390670217	0.478687016	0.694045572	0.595595413	0.583556342	0.529516937	0.346527831	0.549580463	0.601481071	0.503567235	0.526573266	0.763600918	0.924384595	0.478954104	0.617800047	0.642412126	0.732033051	0.773767754	0.832088119	0.688159227	0.952207185	0.615927271	0.492329761	0.476278712	0.571785621	0.647495773	0.309075114	0.532726193	0.551988529	0.523095401	0.591047824	0.533729784	0.551186418	0.471730405	0.444443172	0.613519678	0.576332894	0.555198805	0.515337627
SLC6A13	207184_at	0.177016887	-0.261457738	0.577770853	0.61950457	0.305429985	0.415114826	-0.444713205	0.200291531	-0.091311427	0.888369273	0.918065218	2.199246548	2.178646607	0.041380936	-0.084355459	0.41591796	0.76156187	0.326564729	0.042452993	1.270663488	1.28430719	1.696297103	1.052362749	0.53229232	0.865629376	0.48253163	0.125117166	0.826303033	1.389712836	0.468085391	0.73882161	1.056642345	0.030948343	0.417790851	0.509284989	0.460862063	0.483869422	0.043254482	0.393980866	0.281085616	0.582787105	0.284296173	-0.301586982	-0.669167428	0.088733618	0.343418511	2.795294837	0.511157708
LINC01018	1559033_at	-0.067429439	0.436590532	0.556441874	-0.828005671	0.359543322	0.268048186	-1.123621598	0.331987308	-0.279042074	1.330661823	0.870518836	-0.126284113	0.400206618	0.987425508	0.10245053	0.269921836	0.970572375	0.364358393	1.090425164	0.274469335	0.569817995	-1.010992607	-1.125226196	1.805521205	1.179242614	0.821025068	0.971374476	0.682714324	0.406895041	0.948368054	0.536912888	-0.123342008	0.430437725	1.326113739	1.300966949	1.701720396	1.190478517	1.009096524	0.771532614	0.956126406	1.446701941	1.269398982	0.440870788	1.100590321	1.384970627	0.580786786	0.117967201	0.337071427
MACROD1	1559731_x_at	1.432886042	0.580548611	0.382579167	1.170710255	1.748032483	0.417089571	0.421905666	0.471664655	0.797511836	0.376961336	0.197719605	0.489054865	0.206814862	0.540419542	0.629773455	0.912280503	0.517947367	0.402911395	0.29215625	0.559681223	0.170430433	1.399980909	0.903720727	0.54148996	0.588039467	0.595262077	0.389535425	0.498685909	0.445715581	0.44143461	0.487449304	1.174455956	0.898636821	0.400235916	0.443040283	0.192100592	0.437957106	0.233567344	0.202801344	0.698260358	0.308942822	0.348336226	0.644219934	0.431269289	0.237045038	0.543094546	0.527579244	0.466047681
MSL3	214009_at	0.522094328	0.384587207	-0.007071432	0.573459069	0.503368276	0.908401518	0.329209036	0.404383157	0.763134907	0.478488531	0.499890981	0.565701573	0.251893811	0.363987168	0.536274063	0.672176838	0.643283707	0.572925553	0.539752496	0.494806864	0.578007361	1.035476818	1.004980234	0.560351643	0.708025539	0.248683348	0.511661836	0.604225741	0.675654539	0.71230576	0.727287664	0.765810614	0.861050648	0.580683572	0.674050112	0.43996477	0.548580049	0.479826145	0.462169405	0.471533562	0.485644246	0.801659724	0.550185048	0.433544275	0.294430426	0.943983495	0.607436658	0.422040485
SMPX	219772_s_at	0.124098212	0.234854318	0.315647028	-0.239202517	0.837055641	0.477767046	0.649519353	0.550534577	0.507195268	0.868088547	0.56203879	-0.850766262	0.679215509	1.342411948	0.153526885	0.544381916	0.593071468	-0.13272644	0.646577706	0.10323093	0.882534437	-0.716735796	-0.142892129	0.944333509	1.257338477	0.608855314	0.823678936	0.802544385	0.462251088	0.703024309	1.380400871	-0.148243364	0.092530317	1.831985034	1.142302201	1.16076178	0.59681686	0.933364905	0.077281425	1.24423027	1.09836114	0.956105436	0.40981582	0.776327136	1.339201649	0.520037277	-0.658414279	0.839997871
PRSS2	205402_x_at	0.461913017	0.539495934	0.380585393	0.435160242	1.023986133	0.43623008	0.486258507	0.424726707	0.453619769	0.418574363	0.474487754	0.236924337	0.461111092	1.054483295	0.499902306	0.477697427	0.701349439	0.520234353	0.509801323	0.566248386	0.589790423	0.507125633	0.434091532	0.665768678	0.827353955	0.544043558	0.562503374	0.539496331	0.680482077	1.033081331	0.610657924	0.489735796	0.394764685	0.960314494	0.767963896	0.532272967	0.841800307	0.513813914	0.193317199	1.123506359	0.568321782	0.669781669	0.402255353	0.632327504	0.524514673	0.504717501	0.007387417	0.499100301
PLXDC1	214081_at	0.084632384	0.465055652	0.486725184	0.248358132	1.652067909	1.45811108	1.169183971	0.682820377	0.296780652	0.799997078	1.123437823	0.834776008	0.423588927	0.743549263	-0.500178293	0.898179789	0.521235209	-1.313992523	0.871962528	0.240867607	0.700745271	-0.326287213	0.273506938	0.819794138	1.276193981	-0.099960558	0.905670676	-0.766902204	0.865006759	1.200216313	0.875439594	0.715994026	-0.760748496	-0.216600946	0.503311281	1.137347442	1.255326874	-0.412964644	0.546114805	1.531681984	0.602229193	0.838789402	0.797857091	0.74836505	1.324081066	0.130914269	0.986196181	0.511604762
REG3A	234280_at	0.531141875	0.613540611	0.354575605	0.443125814	0.813383409	0.504656694	0.550403957	0.611131861	0.613807153	0.420387109	0.55816309	0.550404647	-0.197330969	0.60818946	0.560035407	0.538097988	0.543716008	0.573679419	0.534888823	0.936711351	0.637082591	0.800541125	0.688447965	0.694868785	0.719748402	0.649656383	0.630929705	0.625579665	0.710919917	0.732054332	0.839065162	0.59534888	0.534620538	0.650191778	0.694066439	0.228035252	0.546926159	0.455433123	0.487803358	0.575552244	0.604377864	0.590801279	0.474694784	0.53007294	0.467204135	0.531677094	0.346282954	0.439649305
CDYL2	1553647_at	-0.152826691	0.353600736	0.004212285	-0.115373245	-0.114301792	-0.167005913	0.636375719	-0.286321603	-0.148010355	1.005294198	0.009562593	-0.172622548	-0.145335161	0.957406428	0.373397983	-0.06695009	0.786191012	0.889188013	1.526970214	1.013319609	0.731881737	-0.356413502	-0.111091497	1.358428109	1.693370311	0.927443137	1.518409294	0.538996277	0.604807575	1.93842454	0.71663372	0.368314101	0.575915813	1.295024956	1.663408566	1.545696257	0.273075047	1.099998502	0.451247306	0.440815521	0.916943123	1.146013099	0.442686216	-0.145067444	0.280566793	1.465706164	-0.239504195	-0.221312343
EDN1	218995_s_at	2.589841994	-0.422767356	2.335960531	1.73322434	0.272533269	0.799022964	-0.519077283	1.010368451	2.383579887	0.306775638	0.112552286	2.555867066	0.188529426	0.520796056	3.052395895	1.079390673	0.185854116	1.054243911	-0.822450565	-0.336089181	-0.453533295	1.5737795	2.192566629	-0.551447325	-0.326458645	-0.334216608	-0.307731436	-0.416347234	-1.302393408	-0.554390242	-0.404576086	1.755963629	1.702726242	-0.771085927	-0.468246862	-0.248340562	1.239638898	-0.490183985	-0.260914827	-0.419288936	-0.435140347	-0.17691117	2.521623554	1.352802359	0.475584758	1.953933288	1.926913873	0.24230287
SFRP1	228413_s_at	0.475002471	0.556063453	0.44530771	0.447982407	0.494532865	0.4003625	0.506303461	0.410528567	0.471257499	0.416950074	0.362375174	0.459754536	0.481958751	0.647556926	0.568102267	0.500952738	0.491857097	0.525298367	0.511654854	0.532253415	0.542418929	0.751624735	0.582013987	0.626957993	0.648627237	0.564356412	0.631238415	0.559006379	0.76607099	0.82867236	0.992130677	0.716044088	0.48356424	0.655315738	0.618397296	0.489716994	0.55526066	0.536801614	0.517539361	0.828137927	0.561347254	0.57452328	0.503360643	0.419357775	0.465104459	0.976346917	0.446645626	0.547770513
C1QTNF1	224197_s_at	0.974925063	0.376202241	0.130345768	-0.077254717	0.700711718	0.5894195	0.87754591	0.236552988	0.260095771	0.172079612	0.333131043	1.732291779	0.671818626	0.431312406	0.301295215	0.975193387	1.136243435	0.368712037	0.125530894	1.264388341	0.883431025	1.307994825	0.236821378	0.899216087	0.732011597	0.236018142	0.192144538	0.714087225	0.46823098	1.062405663	0.653894291	1.234960359	0.43987352	0.418203768	0.458333284	0.123925051	0.615102581	0.205788355	0.195889673	0.382356051	-0.024350974	0.55383988	1.004888216	-0.105612399	0.259293461	0.436128251	1.684672441	0.240834522
TNFRSF19	224090_s_at	0.73577846	0.564829907	0.167018989	0.608168544	0.663011998	0.46905439	0.513731764	0.453003359	0.461564181	0.455411659	0.776443371	0.458354704	0.44042997	0.604155795	0.592384796	0.488852044	0.562956969	0.530051759	0.299712036	0.621544886	0.532458504	0.520688057	0.505439153	0.610844419	0.642144438	0.515872182	0.574996065	0.759053712	1.095868128	0.725612213	0.625290692	0.586231322	0.470393278	0.608971572	1.067778643	0.516674802	0.580345711	0.339573321	0.410467131	0.556804406	0.579744369	0.573658771	0.717586456	0.555466235	0.525235816	0.522560604	0.39548655	0.465845465
PTH2	1555238_at	0.577820149	0.593337515	0.394030602	0.302804499	0.455026622	0.42934344	0.515220639	0.412757033	0.400183442	0.018156425	0.361125347	0.483117183	0.710781356	0.615809406	0.580497189	0.447535822	0.575681091	0.982856347	0.443256437	0.573808142	0.56524689	0.98044799	0.55989713	0.639887642	1.291044877	0.606980828	0.614472492	0.598955884	0.665569504	0.723889743	0.688309468	0.621962203	0.630791164	0.760809403	0.548928389	0.35363427	0.595745203	0.45368898	0.512276956	0.582904616	0.590060431	0.583974686	0.658613759	0.199272559	0.501843986	0.82394513	0.324742182	0.495156251
MISP	212925_at	0.549775318	0.649028145	0.405312009	0.486371895	0.49814321	0.442764763	0.673105364	0.424038147	0.617726996	0.26512828	0.499481306	0.483965152	0.478346873	0.62762542	0.598198342	0.481824355	0.636454515	0.722063325	0.520081141	0.705208259	0.572514955	0.729018358	0.663474877	0.640734933	0.661601401	0.573853019	0.576261389	0.597930616	0.659996509	0.66668416	0.701730198	0.611573729	0.516870623	0.760854018	0.631639156	0.480218893	0.596860263	0.501354352	0.512322271	0.574923913	0.573786818	0.548171046	0.500818264	0.450256342	0.491455191	0.561279402	0.484767571	0.392471082
PPP2R2C	228140_s_at	-0.191919791	0.84313952	-0.473891314	-1.618635817	-0.855115153	-0.89845577	-0.352166886	-0.681759294	-0.829968461	0.837789319	1.131532855	-0.458106848	-0.358052107	1.12992709	0.507394511	-1.613551588	0.343668649	1.163635911	0.858656615	1.391299593	1.087925109	-0.106310282	-0.062970896	1.017031437	1.466742479	1.146780915	1.723032805	0.8142468	0.985997856	2.018915992	1.45550635	-0.525524499	-0.554951162	2.230796819	2.003935601	1.961932799	1.424473359	1.949360268	0.65908134	1.945614744	1.819810729	1.797137854	0.189305506	0.159610716	-0.295986473	1.161763234	0.19545923	-0.573143043
PDLIM1	208690_s_at	-0.198206449	-0.558563903	0.111320891	1.476239407	0.415498114	1.544724991	-0.133464928	1.521183439	0.021164859	1.678489144	-0.051333433	1.756339469	3.107078528	1.196673261	0.564510359	0.823475385	2.885565872	-0.403130675	2.028146183	2.382884014	2.072555179	-0.081831728	1.461792925	0.109181474	-0.732187854	0.020095071	-1.201160792	-0.841606611	0.098480062	-0.18268979	-0.302006324	1.077358683	2.465015674	-0.861670704	0.227695244	0.653061393	0.006450706	-0.176803632	-0.65005776	-0.742888288	-0.753924577	0.169375775	2.359075249	-0.218270332	0.215122407	-0.037423438	3.146671676	-0.504522998
CHDH	231994_at	1.120389434	0.45532117	0.9143956	1.776631013	0.627875182	1.376144495	-0.597662142	1.042807227	1.614510939	0.57972014	0.626805336	1.051368621	0.420541688	0.439268976	0.896471041	0.127868714	0.268587578	0.427766416	0.722312653	0.359813391	0.368106988	1.557795656	0.835742776	0.15435391	0.166659921	0.310054113	0.376133879	0.676832368	0.085867323	-0.344315227	0.620384278	0.884966782	0.336539679	0.417331687	0.039050776	0.001328831	0.498392321	0.620384747	0.383089017	0.329584266	0.309451892	-0.224462586	0.341086728	0.919478605	0.807385012	0.765917943	0.681380626	0.699305003
SOX15	217040_x_at	0.845649095	0.63537476	0.467636327	0.499471203	1.331477531	0.668012167	0.209740566	0.49733062	0.94276168	0.5631428	0.788935394	0.772883333	-0.212950076	0.217231213	0.708409396	0.236225883	0.688344205	0.653032035	-0.023808691	0.525421658	0.68459848	1.832018383	1.103009978	0.547091455	0.410117247	0.636979987	0.601399391	0.839497045	0.464692834	0.595512827	0.77261574	0.936608392	0.332267512	0.509369824	0.649019405	-0.085072499	0.612902576	0.340828737	-0.067951638	0.470846793	0.491913829	0.52649194	0.365441037	0.757099306	0.187536188	0.43018238	0.45318989	0.434195748
TUSC5	239523_at	0.756471075	0.607191856	0.3538446	0.457376913	0.523188965	0.475835823	0.554221636	0.460587305	0.499913528	0.482792329	0.545661517	0.574821731	0.219279191	0.325754698	0.565457969	0.922605019	0.534157546	0.514895969	-0.438834095	0.986543894	0.713666785	0.967817047	0.930630773	0.698686378	0.683169308	0.599968336	0.61414792	0.593281001	0.635817251	0.725705738	0.925815577	0.543787956	0.511952837	0.631001904	0.654009452	0.529876705	0.564119899	0.543253451	0.241215877	0.610135156	0.328095285	0.58525553	0.492957791	0.504462158	0.540845821	0.557164494	0.409758481	0.573216675
PLAC9	230246_at	0.512449811	0.521011628	0.300034905	0.589764733	1.074790522	0.353538973	0.465633191	0.678316241	1.159060779	0.319296876	0.463494084	0.675374611	0.345781497	0.274084501	0.720853502	0.559534788	0.467506015	0.503087551	0.470182089	0.628556463	0.514857702	1.244401818	0.858094814	0.615715823	0.55391732	0.508437375	0.534120584	0.571841042	0.519405932	0.788537133	0.930058156	0.743592949	0.464563616	0.598326422	0.610900438	0.260440635	0.535992704	0.20961157	0.28826299	0.805659625	0.552244453	0.492386474	0.428982351	0.485430743	0.426307914	0.493991368	0.301105653	0.395809736
GPR137	221966_at	0.548746339	0.572557253	0.491229102	0.803966218	1.225588179	0.55382907	0.754207159	0.414180139	0.481597474	0.540988415	0.790858514	0.452972689	0.351847543	0.489088682	0.496043516	0.582990239	0.510758105	0.689732843	0.570952296	0.618303599	0.504069241	0.937997412	0.547676951	0.496579744	0.608672346	0.444946675	0.488553775	0.455647955	0.680102151	0.923015575	0.594493611	0.681706521	0.133546297	0.624189349	0.660572895	0.153075569	0.66592245	0.612953139	0.46955865	0.691339321	0.612351555	0.340879769	0.497916736	0.472502224	0.181701519	0.322419912	0.547676951	0.489891237
LRRC17	205381_at	-0.745467391	1.083073773	0.232072631	-0.409187609	-0.713096266	0.591627242	-0.65878877	1.102869263	-0.320635839	1.36959334	0.973388288	2.473941172	2.851420244	-0.626418378	-0.609563758	0.212008088	-0.51004425	-0.60929578	-0.363171631	2.918301407	2.98330977	-0.159050113	0.000663343	1.754296197	1.239040654	0.737161932	-0.066753478	0.004676123	0.411047624	0.645934942	0.664127357	0.4803371	0.58601019	-0.109290125	1.308865258	1.664942746	-0.29709367	-0.620532076	1.005757832	1.22539772	1.16433448	1.332140768	-0.74305955	-0.836425786	0.436195747	-0.696777235	2.736652495	1.671096455
MAPK11	211500_at	0.147581273	1.053425497	-0.130644883	0.059297541	0.33190765	-0.650716349	0.049132359	0.147046143	0.334849808	-0.018016977	0.727043814	-0.106032101	0.454166626	0.814256153	0.853048386	0.607726484	0.215800592	0.23640065	0.267166852	0.469147669	0.655345783	0.539775421	-0.021226822	0.758879202	0.87899781	0.858665764	0.836462095	0.781886332	0.936783252	1.220361038	0.938923787	0.510614314	-0.549323249	1.253267254	0.872845304	1.055832993	1.216347827	1.123517218	-0.239795919	1.158563626	0.854050959	0.537367641	0.747910413	0.561176836	0.740419884	0.592477035	0.209113692	1.865099194
WFIKKN1	1552811_at	0.435839143	0.497103098	0.351569082	0.392767034	0.485332121	0.423800057	3.651501225	0.360663966	0.65280274	0.431023829	0.434769975	0.410424798	0.401061358	0.56532177	0.435839356	0.110795386	0.889831349	0.459381989	0.458312388	0.488006943	0.478643118	0.536696497	0.106247803	0.582979067	0.60411337	0.500044924	0.535091944	0.505128843	0.545525216	0.698281786	0.691594105	0.511549609	0.445738037	0.557563996	0.573883452	1.225308498	0.47436294	0.736271144	0.101698882	0.878327805	0.351769765	0.511282415	0.461521749	-0.022432116	0.436909757	0.461254243	0.314383304	0.603043322
HIF3A	232669_at	3.142493495	-0.123730369	0.410518907	2.432746995	2.161476254	1.396084064	-0.20211637	0.42683721	2.011661511	0.109283926	-0.179643476	1.148088083	0.784519896	-0.11624016	1.007904329	-0.13630445	1.170560032	1.187681613	-0.413995865	-0.330795767	-0.043205828	2.296845099	1.600475009	-0.258296248	-0.004146864	-0.761245271	-0.132291375	0.978208885	-0.164929995	0.000133732	-0.087347223	1.488915679	0.498535191	-0.001471	-0.295482292	-0.418544622	-0.000133744	-0.241442337	-0.399015243	-0.353267383	-0.148409811	-0.364503836	0.477400055	0.976871404	1.458418229	1.310208643	2.433550417	0.951724225
MAPK4	204707_s_at	0.745794765	0.455797224	0.24578904	0.020263798	0.056648587	0.468638261	1.354684147	0.614439417	1.270145867	0.926910307	1.411668229	-0.259834539	0.304644908	0.648950954	0.99994496	-1.192965639	1.739922741	0.0363168	1.156180941	0.74980815	0.393195413	0.669550668	-0.2437826	0.895343342	0.390253305	0.414330622	1.123809863	0.512512717	0.823913019	1.444305659	1.064954019	-0.21943826	-0.216227726	0.933331288	0.533112878	1.471593491	1.275497004	1.114446721	-1.080872182	0.919955399	0.231276088	-0.186799693	0.469173307	0.369653526	-0.152824301	1.805733329	0.976938473	-0.817358547
MRPL55	227024_s_at	0.49003115	0.915665909	0.178096707	0.131814398	0.119509304	0.280825931	0.401213543	0.278953437	0.3295163	0.335402189	0.32577208	0.551028187	0.534708877	0.529358211	0.438667584	0.48468107	0.565207206	0.476388739	0.188531071	0.483343824	0.774412031	0.567882427	0.309184222	0.786719048	1.573512003	0.568684357	0.663924132	0.701645219	0.957399816	1.146005211	0.951781733	0.542199201	0.358677121	1.242315676	0.534174383	0.440807549	0.494846895	0.511969631	0.209129167	1.061468275	0.756688827	0.608011235	0.571092333	0.125394541	0.178632299	0.973719267	0.28296756	0.733748869
RP11-4M23.7	231658_x_at	0.666406486	0.598188336	0.35259956	0.619589833	0.742385014	0.567689418	0.508032656	0.533446732	0.707070796	0.366510896	0.494121767	0.822375538	0.449711909	0.302571387	0.533447828	0.842974247	0.536924224	0.567958046	0.536658307	0.627883865	0.577588443	1.173904552	0.950252572	0.608354793	0.631629286	0.61530988	0.055645194	0.589360531	0.528095576	0.639921806	0.772615402	0.77716298	0.558594347	0.482082083	0.626278948	0.121992256	0.556720942	0.187268734	0.133227998	0.55993197	0.562807447	0.586685588	0.49438755	0.471649153	0.439813109	0.521942419	0.555117407	0.508835288
HTR6	206944_at	0.638034994	0.607270462	0.137494212	0.928568468	0.547611907	0.65328395	0.924823523	0.583994609	0.546274069	0.433110722	0.582658409	0.878007091	0.009081973	0.310048527	0.311921099	0.313794146	0.590950897	0.405288697	0.369974848	0.984213891	0.609944693	1.147405567	0.874528818	0.656494815	0.443276491	0.543866136	0.918136146	0.780360162	0.612620393	0.745045993	0.930977155	0.642583287	0.048943128	0.830922153	0.624391978	0.587473681	0.559918073	0.617168879	0.120105055	0.560988698	0.989497929	0.403415421	0.310583613	0.52273203	0.110742344	0.383082932	0.140438519	0.187522253
AQP3	203747_at	0.474766106	0.555024222	0.226502488	0.44640785	0.404407356	0.437847411	0.769312204	0.423133435	0.450153702	0.578834304	0.444803804	0.725171381	0.431694732	0.470485534	0.374711892	0.316925861	0.761286465	0.826295873	0.507673081	0.588197241	0.566259396	0.847430377	1.018647277	0.474231468	0.953103097	0.603713263	0.571878506	0.78135132	0.61709034	0.656416282	0.717144657	0.488410222	0.423669167	0.713132438	0.599166088	0.091936332	0.524793366	0.580707013	0.518907825	0.509813077	0.567798627	0.704839216	0.822818073	0.411898027	0.497506091	0.369093778	0.447212168	0.317729057
TNRC18	1558949_at	0.328380611	0.581728396	-0.36986147	1.047758161	0.720842298	1.021272618	0.579320645	1.126678474	1.033044882	0.122386735	0.609016787	0.496655719	0.57611024	0.660380944	0.741709015	0.869319248	0.853267531	0.63657154	0.365300935	0.51564908	0.437532015	0.058715199	1.098856774	-0.063276062	0.632023123	0.605805596	-0.121061512	-0.005758105	1.196770691	0.065403011	0.70639546	1.191152902	0.934595532	0.491037467	-0.484362122	0.415327199	0.045071205	0.663324123	0.516451723	0.599653717	0.575508388	0.668942379	0.598047377	0.545077675	0.655832922	0.60928322	0.946367353	0.493177972
C9orf173	1566908_at	0.494799698	0.559809049	0.375751217	0.430058278	0.4913226	0.4083884	0.496405489	0.475805324	0.470454817	0.327328773	0.474201351	0.485704519	0.680463263	0.61625662	0.523425558	0.494265265	0.524228001	0.802990564	0.595925904	0.599134946	0.64006586	0.742529368	0.530114002	0.648093009	0.951466869	0.585758649	0.603683642	0.580676144	0.609301189	0.694374593	0.74333107	0.557667995	0.49239273	0.781321017	0.640602142	0.463767347	0.537604107	0.486239351	0.497742745	0.611977326	0.570978226	0.564090137	0.469920142	0.427919027	0.504698893	0.521820036	0.347126458	0.445040254
DIAPH2	217246_s_at	-0.054225865	0.576868343	-0.143043192	-0.08204893	-0.054492825	-0.065997337	-0.045664513	-0.114954317	-0.040581683	0.499018943	1.121016728	-0.009815174	-0.072683729	1.566714539	0.052517867	0.169694024	0.685216265	1.27377397	1.388276289	0.407524178	0.754772338	0.180395377	0.625291066	1.531134188	0.573925515	0.277774366	0.699128356	0.54262555	0.479488961	2.156609769	1.39175271	-0.052352992	-0.006070341	1.320323214	0.725345479	1.585441781	0.875962531	1.408072152	0.444977939	1.185491079	1.415763317	0.177987933	-0.048607213	-0.075092203	0.889071401	0.636526531	-0.144648577	-0.033357869
TP53I11	214667_s_at	-0.481062473	0.448858357	-0.524668946	-0.340612023	-0.623386436	-0.631947204	1.848554	-0.344356822	-0.46955884	1.121418901	1.576748453	1.050258029	2.081033943	0.258914564	0.378498972	-0.002190577	0.832758394	0.79263	-0.078968579	3.022457834	1.806017377	-0.086461418	-1.245651341	1.356841771	0.878237155	0.32927449	0.77550741	0.516274607	1.465189843	2.125175635	1.287552081	-0.275067485	-1.045541043	0.909003001	0.530186633	1.071124022	1.642292015	0.999962273	-0.169127159	0.965184442	1.077746145	0.59145031	-0.241092135	-0.21219855	-0.320813863	0.246876119	2.010675445	-0.329642087
FAM171A2	235544_x_at	-0.536838777	0.405923762	0.417694623	-0.702169935	0.294900307	0.366060974	-1.107203949	0.398432683	0.268949695	1.255051328	1.358584014	-1.051022666	-0.203500472	0.714647855	0.527915881	0.047706449	0.27858074	0.871954409	0.750230283	1.042100353	0.715182696	-0.193869497	-0.762629388	1.552807553	1.228298765	1.317383959	1.275918459	1.123963312	1.052533726	1.398712531	1.468269461	-0.27172019	-0.294726527	1.556017971	1.594274698	1.683894982	1.531672703	0.911547938	0.044228191	1.203151656	1.571467756	1.138678186	-0.040576875	0.500895749	-0.236673332	0.395489401	-0.476911888	0.158462417
ABLIM2	236087_at	-0.323607395	0.93644105	0.042101474	-0.128580598	0.38801282	0.323270677	-0.309963621	-0.039761686	-0.455497482	1.102040075	1.344686152	-0.815586495	-0.322536319	0.540501376	0.468002264	-0.059023688	0.90888506	0.541840215	0.587320533	1.183367156	0.831569947	-0.285617837	-0.644102145	0.945804843	1.321678602	0.883470127	1.337730613	0.869291922	0.975499667	1.349768757	1.103109915	-0.342333181	-0.171918957	1.654480453	1.314188376	1.254529102	0.821404666	1.244631125	0.060560712	1.33050746	1.118559204	0.746230546	0.436969757	0.939651236	0.714662185	0.841736715	-0.387812943	0.363935265
FAM162B	228875_at	0.194254012	0.330425425	0.024108295	-0.445668327	0.124430311	0.185158532	0.965799723	-0.479376525	-0.230041611	0.455895151	0.981316675	0.919517886	0.941187085	1.118824025	0.412020774	0.705228877	0.722619029	-0.056416936	0.642628939	0.912829032	0.790034157	-0.302541366	-0.029396778	1.111868767	1.391968331	0.478367377	1.185973967	0.680884401	0.456965389	1.408286978	0.996833057	-0.223086476	-0.491414886	1.286563602	1.260613216	1.029470767	0.651723219	1.432632627	0.19398717	1.244562995	0.813243429	0.689713076	0.180878192	-0.059627606	0.690782964	0.128710574	0.603302599	0.481845533
IL27RA	217702_at	0.524630209	0.590977237	0.390065502	0.480220858	0.505903934	0.430461062	0.490654636	0.320240425	0.488246908	0.406919415	0.525433786	0.522491004	0.491457551	0.627092979	0.53533187	0.520617964	0.536134485	0.556734575	0.516605825	0.595792362	0.680330569	0.724740105	0.565830035	0.764067119	0.71484195	0.603283036	0.632979242	0.571448096	0.664279301	0.719389456	0.648763155	0.52382799	0.507509396	0.65170568	0.689694651	0.424843745	0.581346233	0.533994547	0.514999859	0.599271322	0.659129487	0.588302702	0.486909465	0.491458167	0.494935553	0.559676623	0.371339054	0.476476361
TMEM255B	238226_at	0.199020468	0.564728958	0.124648404	1.104595651	0.738353664	-0.234371906	0.39110461	-0.017675535	0.776341539	0.326363386	0.288375337	0.6645167	0.543862276	0.604055188	0.459859118	0.411704019	0.510420984	0.459592247	0.515772492	0.506675867	0.531020271	0.80630566	0.352581256	1.362759605	1.105398964	0.738352713	0.516307188	0.751194524	0.646858855	0.651407013	0.716951135	0.817808647	0.454776119	0.889505706	0.505338638	0.29987764	0.677892729	0.647394736	0.615826823	0.170396333	0.343150815	0.58399124	0.114750005	0.368097263	0.696352483	0.532090998	1.030225179	0.618769676
APOA5	224243_at	0.683649209	0.588410458	0.42040371	0.472035604	0.48969326	0.370108134	0.48594734	0.354056818	0.475513684	0.422811362	0.525006738	0.4864827	0.466685792	0.735281795	0.50387198	0.509222449	0.881886351	0.555237194	0.59028353	0.543465297	0.546675512	0.57744159	0.518318593	0.632552445	0.661712027	0.572358174	0.592958607	0.570218284	0.614894968	0.703178327	0.630946381	0.557644275	0.496916332	0.59028286	0.783704479	0.50199935	0.582256739	0.545070951	0.542127966	0.596971674	0.601719713	0.584932781	0.492100629	0.518318593	0.522331503	0.528484304	0.384020621	0.461067913
ANXA2P1	210876_at	0.462099029	0.553325996	0.389332548	0.466914404	0.48938756	0.412339085	0.50222824	0.443907358	0.659801011	0.448188412	0.512662487	0.491795336	0.480559009	0.553593184	0.594792736	0.513731764	0.505706416	0.521223247	0.518548332	0.768951497	0.535401551	1.645902027	0.620207835	0.631711414	0.68120312	0.555198117	0.570983276	0.560549157	0.652042845	0.659801011	0.638934331	0.501960841	0.440163203	0.597200288	0.628768557	0.513731562	0.543427187	0.313890711	0.538344566	0.570180874	0.555934412	0.545835951	0.475743079	0.4802917	0.311750364	0.537541888	0.39842918	0.471730821
EXOC3L4	230677_at	0.512116423	0.681996104	0.322708555	0.450050316	0.495797989	0.363639393	0.450318218	0.416609649	0.444967447	0.326453936	0.496333491	0.488574649	0.389322634	0.56883191	0.610298848	0.543952524	0.532448928	0.564820056	0.48616777	0.575252588	0.56080611	1.205811872	0.516397764	0.68734678	0.744597456	0.701257517	0.646415683	0.601470706	0.677982906	0.701792465	0.762521121	0.557328916	0.478676456	0.635179427	0.632503588	0.541277229	0.510243835	0.497403182	0.459414096	0.570973662	0.60461413	0.586222385	0.448445664	0.447911229	0.536461772	0.560539179	0.368188697	0.486969789
TMEM200C	229523_at	0.568908744	0.481962883	0.321447655	0.616795145	1.000963399	0.300579808	0.99641572	0.274094642	-0.303226452	0.343117492	1.111987916	-0.094020552	0.785070229	1.43917151	0.612516317	1.350620126	0.859442451	0.140868552	0.102077309	0.671370375	0.187684527	-0.386693727	-1.296549551	0.714176135	0.981165767	0.529850025	0.969663234	0.814230965	0.84927641	1.440241516	0.837505645	-0.147792934	0.204539782	1.180741434	0.688225396	1.227023862	1.24628464	0.853289891	-0.08840284	1.259394226	1.043434172	0.097796717	0.536271377	-0.023661823	0.939432716	-0.232598698	-0.317671883	0.75269953
MYEF2	222153_at	-0.212528819	0.71578612	-0.117022308	-0.404881364	-0.765772259	-0.212262211	-0.524731626	-0.264161764	-0.22456755	0.308076689	1.197066657	-0.060306373	-0.407555631	1.14463038	0.51567673	-0.560580349	0.116795771	1.085775701	1.357047184	0.750297439	0.855969531	-0.203432263	-0.352444915	1.741213611	1.33965689	0.845803947	1.972891861	0.992676139	0.421775142	1.623501976	0.292025225	-0.482998447	-0.323819445	1.756462962	1.985465455	2.192797414	0.807280147	1.175931085	-0.068064805	1.587921461	1.758268037	1.596215571	0.216315416	0.411074424	0.325466204	1.19198226	-0.42360615	-0.268976246
POU6F2	207450_s_at	0.666022198	0.564898274	0.488652999	0.632314102	0.652111609	0.525571397	0.291486747	0.950937167	1.021564794	0.545368834	0.477417775	0.244670334	0.446116454	0.305397764	0.230223307	0.712572539	0.122142584	-0.081979142	-0.064857159	0.453606706	0.167621648	-0.224035933	0.387796718	0.790957825	0.973678128	0.365323671	0.583625369	0.405185096	0.633385081	1.062229012	0.707221466	0.41080304	-0.027136953	1.529330122	0.619473581	1.400916697	0.801657904	1.491341073	0.026635919	0.735580317	0.880244324	0.285869251	0.47233398	0.344189707	0.705884151	0.107963127	0.195178119	1.381120541
TRPM2-AS	1564242_at	0.519617283	0.609506771	0.358566967	0.415281655	0.462367007	0.234701555	0.508648919	0.327800821	0.561351263	0.067231456	0.491260303	0.48243157	0.459424379	0.581147978	0.533261422	0.518547224	0.509451817	0.671304968	0.500891263	0.810953211	0.551987447	0.7475499	0.535134357	0.639469552	0.731498167	0.575529977	0.687356455	0.744874687	0.736581238	0.724007311	0.739523589	0.677457727	0.538611762	0.668362428	0.69564993	0.328068852	0.557873521	0.45808661	0.4963429	0.595060568	0.603286265	0.683076131	0.625558251	0.409396911	0.405116678	0.568039598	0.359904901	0.629303738
C11orf87	1557180_at	-1.137219722	1.100636203	-0.323137761	-0.300666032	-0.344806904	-0.834380674	-0.769638336	-1.491691636	-1.936855277	0.494421653	0.897851534	-1.891642072	-0.032336312	2.041524308	0.618019274	0.357983088	0.499237283	0.585113495	0.847021556	1.498714243	1.353715109	-0.662895681	-1.966281988	1.998988388	1.611877829	1.443871192	1.714340793	1.087794928	2.062659513	2.824305608	1.279075369	-0.781945303	-0.685367969	2.308248064	2.070953105	1.539913605	1.396251573	1.557570514	0.463656039	1.994975913	1.823156144	1.589138823	0.258463085	0.24508817	0.830167526	0.551404978	-1.256535356	-0.194724386
BTBD9	1553375_at	-0.370143192	-0.083354904	-0.489459105	-0.473943672	-0.834300184	-0.511932491	-1.034945164	0.011080948	-0.215246279	2.37975652	2.261243451	-0.793903629	-0.438361625	0.800015224	-0.172173823	-0.685288697	2.060866062	0.744638441	1.54320385	0.756943512	0.598032985	-0.303795854	-0.826809358	2.426574465	2.095644426	-0.382984441	1.935663898	0.965079727	-0.072119516	3.307001774	0.512425537	-0.377098616	-0.193308375	2.267931249	0.612748613	2.147276998	1.277549791	1.467225894	-0.34606564	-0.326535296	1.671816181	0.307501154	-0.414284532	1.170539779	0.785569718	2.198107183	-0.289349725	-0.383786109
AGER	217046_s_at	0.775673348	0.504670015	0.286636342	0.367161021	0.528747532	0.477648422	0.446081719	0.369568551	0.977923176	0.265769086	0.438858852	0.955184376	0.249985666	0.53008453	0.676154643	0.546136344	0.442604161	0.507880476	0.444744765	0.517243135	1.033032897	0.536505239	0.471496937	0.634420599	0.653949122	0.640305055	0.60873791	0.56325831	0.657962072	0.604991792	0.700499023	0.845764694	0.448222249	0.549079356	0.765240576	0.294661445	0.514835489	0.423342373	0.433507741	0.669467219	0.761160745	0.523129836	0.407290201	0.371442104	0.40194005	0.7045116	0.324893074	0.408896166
TMEM127	235659_at	0.555168956	0.683046657	0.028411013	0.392512957	0.776948718	0.569882725	0.507282053	0.485345416	0.591017655	0.444681059	0.495244583	0.610815605	0.343288991	0.250724904	0.702041685	0.577374008	0.798886393	0.297007891	0.530557919	0.906431091	0.820020273	1.669950883	1.342231354	0.357468678	0.480530161	0.577909264	0.452439613	0.273732382	0.141039299	0.665122854	0.8042369	0.425419235	0.47999507	0.790592899	0.727456366	0.414450888	0.642918249	0.38234786	-0.056126925	0.323493205	0.623857313	0.919808534	0.239221192	0.68063978	0.279350526	0.776145941	-0.055323772	0.499791915
NEURL1	204888_s_at	-1.102226623	1.189669672	-0.406925797	-0.996017892	-0.272894566	-0.246144084	0.055626732	-0.470329751	-0.964717029	1.306845792	1.704657447	-1.211108861	-0.795640892	1.355000698	0.284896077	0.158624633	0.904754519	0.988222441	0.580245939	1.221238381	0.886561463	-1.258193477	-1.036682228	1.489835093	1.53638314	1.108342122	1.72445496	0.709727966	1.26939168	2.509641629	1.492240328	-0.739192284	-0.982373643	2.178979735	1.785717137	2.077053829	1.411448157	1.879351792	0.020848072	1.945431288	1.912992929	1.115297047	-0.35582816	0.681637534	0.293190004	1.101920304	-1.064771283	-0.757116232
STS	203770_s_at	-0.068087567	0.148876591	-0.237163578	-0.225928016	-0.197301525	-0.192219999	-0.184729045	-0.310733765	-0.236093872	0.594039408	1.334017063	-0.185530788	-0.571303883	0.258027149	-0.048825141	-0.053373332	0.268460504	-0.017524763	1.298704352	1.019673025	1.122670797	0.030095056	-0.044009535	2.069713851	2.29042234	0.371992693	1.523960637	0.008960395	0.277021479	2.380310458	1.242255242	-0.044277645	-0.147274483	2.512469229	2.276243837	2.387801597	-0.002543548	1.639798848	-0.043742277	1.353279586	1.041009174	1.636856918	-0.185531362	-0.085743642	-0.066214448	0.733688139	-0.186868073	-0.301101637
ADM2	220538_at	0.418656717	0.563923557	0.365954516	0.436313138	0.809512322	0.401267181	0.467346683	0.384680696	0.45075972	0.406350539	0.464136672	0.506138402	0.432568437	0.590943426	0.498379555	0.491156331	0.502125055	0.522189765	0.503195756	0.776606506	0.469218849	0.980996278	0.531820597	0.639901252	0.885756691	0.555362174	0.586396116	0.57114681	0.637493305	0.686985684	0.66451315	0.524597214	0.450492639	1.050820953	0.668259029	0.456913047	0.514163375	0.494902076	0.360603629	0.554828405	0.562518907	0.555898396	0.471092023	0.399395562	0.592549175	0.526737306	0.337329519	0.452365597
ZNF709	1570366_x_at	0.483134213	0.548143124	0.395385642	0.421602599	0.455579574	0.381473209	0.473503279	0.235405036	0.41036694	0.140433545	0.465210953	0.496243283	0.433107303	0.589341832	0.882550792	0.509351783	0.460394598	0.748788207	0.504002202	0.714811712	0.758150498	0.575965849	0.508014294	0.609942047	1.086672911	1.018720975	0.728991375	0.555366298	0.655153685	0.639904585	0.615024588	0.73969173	0.410099767	0.650338212	0.677625683	0.468955581	0.608871395	0.478318809	0.402341591	0.561520096	0.492698306	0.552691351	0.469757638	0.270986585	0.45103129	0.589341832	0.345894107	0.496243283
ITPR1	240052_at	0.526571463	0.527374661	0.540215284	1.459969984	2.06350881	0.913413735	1.445523631	0.48296483	-0.005537289	-0.01891353	1.064299863	0.497679396	0.505972409	0.845730336	0.604957265	2.015621381	0.492060727	0.2282806	0.626359605	-0.613088868	0.646690965	1.258255748	0.529782374	-0.510358011	0.617798167	-0.493772819	-0.086865256	-0.096496285	0.626893999	0.206610594	-0.130739431	1.48110433	0.517476069	0.616461025	0.154443741	0.088363888	0.312818728	0.319239755	-0.41619	0.738987931	0.312216962	0.099601151	0.97548015	0.177450698	0.974409927	0.402707335	0.957289332	1.673991428
OPN3	224392_s_at	0.146946338	1.020686525	0.672367678	0.916350905	-0.2505966	0.106282382	-0.133688129	0.1731639	-0.331657543	0.632773722	1.169698897	-1.660458626	0.673705661	1.482971126	0.730421106	0.795162069	-0.463547379	0.093174099	0.973870148	0.606288427	1.542094329	-1.893206598	-2.360039365	1.128232418	1.310685046	0.983500037	1.25022452	0.928123096	1.316837954	1.746217128	1.059210239	-0.319619017	-0.33861267	1.413682786	1.159265754	1.390942608	0.926784714	1.247548901	0.158985189	1.404052073	1.048175212	0.639997631	0.442830145	0.844921894	1.126092041	0.39949094	-0.62834301	0.873547387
VMA21	242474_s_at	0.040572513	0.383006488	-0.237118925	-0.042360524	-0.310688403	-0.25317131	-0.299452683	-0.093190121	-0.170237694	0.191992995	0.045656843	-0.116999465	-0.100680695	0.652137315	0.894248604	-0.076871057	0.201088796	1.258084332	0.947219535	1.653219645	0.812920149	0.401733559	0.090333289	2.224388153	1.637970701	0.603982861	1.692546778	0.149723971	0.619766727	1.610949938	0.554490229	-0.070182648	-0.177193019	1.919140857	1.758090105	1.374190168	0.19841331	2.106141483	0.187177375	1.40201326	1.201569064	0.89719178	-0.001963487	-0.140809415	-0.212238695	1.34288978	-0.229895252	-0.370346342
KCNH5	1555304_a_at	-0.575109291	1.248347869	-0.106403497	0.002479016	-0.247389434	-0.286984171	-0.328183402	0.816828554	-0.261301501	1.383448006	1.819784248	0.265190104	-0.113626616	0.363104339	1.043423602	-0.046210382	0.732290563	0.039933588	0.903240619	0.601469755	1.094252287	0.006224909	-0.079382902	2.129579242	1.026034006	0.816293237	0.664606807	0.078189261	0.862040693	1.924386115	0.427578069	-0.054236126	-0.315609064	2.135731987	1.477350418	1.827274071	0.947381143	0.205531646	0.277228756	0.534054329	1.067165771	0.503823449	-0.084466556	1.320580104	0.185200152	0.285253769	-0.445893912	0.052774923
LOC286114	1562724_at	0.43717052	0.539900953	0.190511956	-0.183222717	0.780674192	0.387945347	0.443324131	0.455094503	0.404799929	0.35076019	0.468472068	1.016899904	0.625777051	0.576819111	0.489873567	0.511008186	0.487198193	0.522511693	0.950286769	0.570398518	0.511810278	0.792980505	0.566118694	0.691321005	0.617750594	0.535352675	0.846753409	0.53990145	0.675269094	0.631394702	0.586717673	0.479974589	0.459910514	0.652797235	1.028671269	0.425934252	0.533747324	0.692658671	0.348887093	0.548194922	0.523247791	0.543379374	0.465528714	0.454292778	0.51903418	0.604107201	0.372430182	0.444662085
ADH6	214261_s_at	0.4880557	0.780461963	0.383988781	0.405122234	0.471469675	0.44311117	0.430805085	0.354827878	0.446589414	0.377300694	0.438564542	0.47253976	0.450870338	0.695388467	0.49848985	0.49206883	0.801061783	0.537816387	0.504376321	0.565103553	0.527917182	0.733110298	0.499827727	0.660878704	0.716790593	0.754244109	0.595334652	0.728829817	0.630914798	0.708496803	0.684955417	0.522834353	0.487253359	0.598812333	0.632788144	0.368204345	0.555204892	0.52122968	0.522031637	0.562161717	0.576005432	0.557880969	0.480833091	0.408601332	0.476820262	0.89442813	0.22909123	0.411009214
CARTPT	206339_at	0.17487271	1.764780402	-0.526847463	1.077772323	-0.492603764	0.900938431	-0.460500691	-0.523370703	-0.663554468	0.544327111	2.326050759	-0.70207659	0.910837254	2.193090126	3.034994089	1.95552603	1.085531801	-0.667297565	0.028803925	-0.42465349	0.232391224	-0.547714749	-1.125838015	-0.335833404	2.061198658	0.795533239	1.343159572	0.946418561	-0.356166155	1.165521466	0.862682839	0.764231319	-0.632253994	1.366969404	0.315860072	1.393186955	-0.397098113	0.777610176	-0.971475713	2.735096671	0.070738418	0.220886988	0.758882697	0.017568351	2.408447669	-0.307745168	-1.197802348	2.153228467
NAT16	1564658_at	0.55436704	0.554902061	0.370844447	0.445751278	0.467154041	0.387697807	1.304510458	0.342753387	0.449229299	-0.476142931	0.43130588	0.612420633	0.549283645	0.610012091	0.617503305	0.585400436	0.500059205	0.565871457	0.349442959	0.596903093	0.471968828	1.271336924	0.757954722	0.558380498	0.554099603	0.555704563	0.615095893	0.621516192	0.602521968	0.600648744	0.490696014	0.833663861	0.521729297	0.59182119	0.518519126	0.477854481	0.75019546	0.51209872	0.447356706	0.55918332	0.565001746	0.537513461	0.444949006	0.356932681	0.448159543	0.521461671	0.566406613	0.475982189
CROCCP2	1569291_at	1.183355975	0.65124746	0.55012268	1.29143547	1.040497608	0.553598983	-0.184771679	0.536745725	0.545841782	0.202606161	0.320050216	0.547715047	0.627972835	0.692980869	0.685490792	0.579015301	0.599347409	0.611118921	-0.000980125	0.606034994	0.610315481	0.889345116	0.798387097	0.382383831	0.817380701	0.6293098	0.356166239	0.640546432	0.656062742	0.729899802	-0.124310511	0.691911182	0.575269824	0.29677525	-0.117889667	0.152578946	0.255575782	0.640279138	0.612455831	0.671312487	0.668302333	0.654993446	0.592124028	0.556543208	0.593461533	-0.117623018	0.687096352	0.593194934
PFKFB2	207931_s_at	0.508963644	0.555246227	0.513511767	0.159574293	0.185792855	0.389914118	0.038117967	0.28156651	0.366372241	0.564876526	0.454121659	0.521003082	0.835880995	0.596177111	0.450643709	0.387774444	0.195423574	0.927375169	0.395266298	0.597514775	0.334001612	0.775687674	0.753483109	0.889653664	0.68044823	1.108756875	0.933795521	0.613299389	0.267655403	0.791471284	0.89339887	0.4934469	0.333199183	0.929514322	0.699977982	0.629350744	0.431381198	0.883768128	0.470439823	0.534379797	0.842234672	0.552036254	0.377608658	0.396068386	0.450375973	0.487026816	0.253744743	0.295746531
QRICH2	232532_at	0.48930483	0.652496132	0.606481458	1.254696467	1.200121815	0.813545047	1.203332481	0.690751503	0.570364999	0.525153412	0.196899834	0.577856201	0.54735822	0.39727583	0.61745008	0.976737698	0.632163872	-0.456399395	0.622801252	0.562339541	0.64580724	0.682726278	0.768335014	0.339491115	0.147406479	0.366242191	-0.404231504	0.607551232	0.402091378	0.773684973	0.462551808	0.572505351	0.59364013	0.715631949	0.155700538	0.445698103	0.695299639	0.162656442	0.386039795	0.710282445	0.192284323	0.532109855	1.132972978	0.668815336	0.911461959	-0.052168247	0.439023277	0.286801088
TRABD2A	227867_at	0.001438803	0.463991296	0.622367122	0.347081544	0.523917994	0.526323966	-0.057952427	0.815520015	0.083034139	0.623437453	1.105786678	0.115405525	-0.281603388	0.562172758	0.468806833	0.291704331	0.569129595	0.423328064	0.401391053	0.063236744	-0.040028104	0.655272684	-0.839394968	1.34763017	1.550147115	0.433226014	0.456768413	0.565918919	0.561905787	0.975233455	1.232326136	0.375440188	0.177203314	1.495037103	1.288774447	0.572339642	0.840133184	0.855382442	0.422257332	0.753722446	1.302350405	0.478705652	1.033554376	0.542109438	0.129316784	0.206095921	0.282609419	0.669719274
RNF144A-AS1	1556797_at	-0.30255875	1.092055176	-0.508285717	-0.148998478	0.972471436	0.044422099	0.454808224	-0.675490061	-0.177891256	1.061824713	1.756858138	-0.510425293	-0.020853238	1.101953709	-0.0018591	0.45025951	0.80125486	-0.176553165	0.821586958	0.487445599	1.241334389	-1.406905388	-2.086688877	1.697734683	1.460170876	0.861447414	1.191574968	0.445979947	1.353962678	2.477839641	1.195052414	-0.673884086	-0.199025491	1.400245317	1.221537846	1.610520494	1.408003	1.198530488	-0.024865837	1.992815444	0.961435599	0.744806503	0.423506962	0.497612774	0.447585544	0.340841951	-0.655424167	0.323453429
LOC100506571	221109_at	0.493399862	0.574192985	0.44310544	0.465041751	0.562957262	0.455945952	0.501960943	0.449257829	0.465844838	0.449793349	0.549313812	0.47119589	0.455679303	0.575797827	0.519350371	0.497413095	0.510521855	0.345726324	0.524969039	0.529248551	0.536738962	0.565097312	0.492598232	0.625023456	0.639469274	0.901376594	0.582486925	0.562957067	0.592117329	0.657660857	0.607366299	0.501693292	0.593722633	0.609774154	0.984043155	0.513464368	0.633316069	0.538077123	0.540484712	0.586499979	0.550048878	0.571518578	0.497412993	0.475743702	0.311749666	0.53861206	0.374084197	0.528981716
TEF	210167_s_at	-1.031665782	0.499118369	-0.324594006	-0.8195179	-0.178524651	-0.19323898	-1.214921064	-0.060814127	-0.23096071	1.805982473	1.470239315	-0.853225327	-0.496078168	1.250064156	-0.025499615	-0.383717705	1.850660227	1.669277491	2.054515108	0.887833117	0.54754005	0.292588003	-0.45380886	1.519998644	1.15723196	0.83620111	1.436797743	0.512763201	0.541922662	1.349851567	0.758083878	-0.982173847	0.233733355	1.549157743	1.466759808	1.726795738	0.716884866	1.47184312	-0.397896069	0.891044426	1.759366661	1.671686176	0.483602004	1.291798969	0.331379728	0.826570126	0.022120341	-1.288756915
CPM	217557_s_at	0.512148592	0.591336652	0.458911	0.396576999	0.441254734	0.465866043	0.48325569	0.381327899	0.467471688	0.347887854	0.417177952	0.476835605	0.430820711	0.447942324	0.508938703	0.53676094	0.519371811	0.546927541	0.524188376	0.560838092	0.575284251	0.760680577	0.7275076	0.68844895	0.596954505	0.595884192	0.59962982	0.614076474	0.949018645	0.708780352	0.924138813	0.576889718	0.499307402	0.620229329	0.684703587	0.436171329	0.527129904	0.270038253	0.549334614	0.591069661	0.584314104	0.579833269	0.463458719	0.450617846	0.530875889	0.549067228	0.334779802	0.432961545
NUDCD3	201269_s_at	0.016398758	0.935886421	0.276434609	0.540749428	0.549043268	0.081674763	0.079267368	0.279109076	0.329939429	0.488047368	0.977620561	-0.007945554	-0.203507233	0.747279972	0.62903426	0.0249596	0.096656819	0.396018611	0.005163963	1.090515611	0.679862981	0.089968577	-0.230527154	0.770020318	1.182545161	0.528175711	0.80265861	0.726680838	0.772694782	1.881322639	0.947121888	0.665684373	-0.374188636	1.612459323	0.705279313	1.496620493	0.618599707	0.847067592	0.232559826	0.846265756	0.703071544	0.514533253	0.181997476	0.370871335	0.658194479	0.814964285	-0.066801	0.617530386
PDK3	206348_s_at	-1.264202827	0.491304024	0.126665392	-0.751890749	-0.988650356	-0.581209303	-0.120261146	0.010558441	-0.237170108	1.606886908	1.260708591	-0.242520285	0.163049108	1.430854209	0.465085543	-0.16386871	0.380012688	-0.128822131	0.878681874	0.823034846	1.114905819	-1.46217127	-1.15371338	1.984633679	1.83187562	0.704788587	1.243051478	0.636035335	0.982213392	2.657460743	1.834551447	-1.15772725	-0.114910088	2.366126064	2.157723493	2.046966781	1.073171526	2.40652214	0.057643381	1.526361829	0.01771557	1.761517363	-0.175906553	0.231268099	0.581191951	1.025820181	-1.205078506	-0.212289304
RLBP1	206154_at	0.399718202	0.678213823	1.135415286	0.105974229	0.039628757	0.874576818	0.118816452	1.244297686	1.518512076	0.544450468	1.228246978	1.054623045	0.834448457	1.097693716	0.756598741	-0.283810655	1.043118738	0.242681155	0.071197698	-0.015481957	0.366009369	1.903749953	-0.21666061	1.025462318	0.301268755	0.368685221	0.725565449	0.315447749	0.792179105	0.285484961	0.44386048	0.217533247	-0.298256497	0.239738236	0.242414097	0.691589549	0.502983512	0.548195514	0.179277143	0.707641845	0.269634284	0.10249783	0.675805816	0.173392021	0.179812552	0.072802243	0.76489218	1.639969579
ASMTL-AS1	241354_at	0.960099898	0.829280648	0.392677584	0.536605297	0.776577114	0.408193376	0.086627534	0.576466896	0.43066573	0.058002636	0.511727205	0.921844021	0.418895117	0.576199944	0.336229679	0.942443415	0.61044334	0.486044066	0.481229595	0.774436913	0.778182162	1.631322708	0.519753135	0.584493837	0.39642279	0.509853402	0.487917447	0.783800513	0.561486272	0.632113048	0.852822656	0.900709023	0.445647787	0.68347863	0.123011505	0.177051341	0.398563037	0.033390015	0.487649029	0.539014745	0.244133374	0.337032709	0.453673074	0.263462823	0.423176043	0.331413667	0.715582049	0.491662468
RTN4R	228550_at	-0.967764389	0.657992245	0.25723793	0.816633782	0.843655242	0.298703942	-0.64700018	0.223261651	0.040808566	0.841782035	1.682081619	-0.519924975	-0.009753631	0.694107102	0.052580188	0.189821397	0.699725918	-0.022861513	0.008974302	0.573185548	0.703203227	-0.399538503	-1.369587669	1.424186153	1.482773953	0.963505937	0.583085103	0.68902509	1.163348014	2.004182436	1.749497411	-0.233405008	-1.221913742	1.621353017	1.227822572	1.727292806	1.548585572	1.530126391	0.284792933	1.201337827	1.441241239	0.843655242	0.18848347	0.201592462	0.593785726	-0.043193936	-0.602590534	0.859706819
DGCR14	241748_x_at	0.619794142	0.698982793	0.233486847	0.440551482	0.456069319	0.274150596	0.422895304	0.125138331	0.424767655	0.175701769	0.36002788	0.532313468	0.342637914	0.37473982	0.534988495	0.544351546	0.622201887	0.736971336	0.519740456	0.477470103	0.611232826	1.100806128	0.72573505	0.670089976	0.742320939	0.702192349	0.828464801	0.751149696	0.868861048	0.740448726	0.881434788	0.795023303	0.691223617	0.718779473	0.757036308	0.155102076	0.645209334	0.392665167	0.034714514	0.630228665	0.560871344	0.595182527	0.393467163	0.074576816	0.376345734	0.575652341	0.522148175	0.375811147
N4BP3	214775_at	0.221582141	0.604412405	0.209008854	0.069092243	0.455400716	-0.312132703	0.367383591	-0.010363512	-0.02454173	0.641598095	0.915010504	0.110559688	-0.140915322	0.62073072	0.152828512	0.207403127	0.648286234	0.385844044	0.656580207	0.409118041	0.837961644	0.48001193	0.077118963	0.864715315	1.833961726	0.759576775	1.167287076	0.487236171	1.050912942	1.775106183	0.791680566	0.376479544	-0.331660992	1.347599614	0.948450889	0.530307708	0.936946937	0.545824092	0.233888551	1.222666095	0.490379025	0.901902106	0.354007604	0.579532185	0.363638833	0.782317806	0.207939317	0.011307132
HTR5A	221362_at	-1.144669725	0.776702256	-0.479332297	-1.403903076	-0.741507608	0.034584936	-1.048627596	-0.32256266	-0.617375971	1.518551807	1.569649935	-1.208339936	-0.086871079	1.459696368	0.568032299	0.118588306	0.585421589	0.850272565	1.538081693	1.543431443	1.150703029	-1.214760962	-1.409787037	1.776447245	1.776447203	1.012660202	2.253446747	0.954339419	0.640263588	1.926262041	1.970135735	-0.91860992	-0.138771286	1.729898367	2.190845863	2.157939132	0.851876463	1.500093021	0.403771296	1.360176531	1.575735298	1.378903262	0.014520979	0.534859248	0.379694481	0.701527588	-0.594902824	-1.659656684
FAM229A	228451_at	0.706872648	0.628220203	0.482686093	0.677177157	1.233364559	0.495259014	0.554917871	1.020680552	1.122073122	0.777767288	0.273748612	1.377026437	0.500610463	0.19482763	0.410187057	1.348132685	0.574179806	0.303444689	0.566957639	-0.541403812	0.471182153	0.611901052	1.342783021	0.419817588	0.706605431	-0.148140404	0.647214657	0.622334976	0.512916484	0.445231844	-0.448572301	1.494736475	0.497935432	0.243785686	-0.035243336	0.227734177	0.598792233	0.269735765	0.2100766	0.15764266	0.634841363	0.361230027	0.540739015	0.529503344	0.564281774	0.580868098	0.47840652	0.558396565
ZBTB46	227358_at	-0.009846157	0.511294663	0.739494556	0.871115968	1.381289741	1.346510471	0.339542537	0.57710587	0.656293441	0.30743995	1.252074202	0.0923494	-0.41541515	0.107597623	0.015034485	0.636229346	0.391176006	0.200162691	0.584597741	1.032969726	0.648267824	0.769457189	-0.002354899	0.811459275	0.755813949	0.063723402	0.898940293	0.67368305	0.689199578	0.62472567	0.435584326	0.296203882	0.491230436	0.662715025	0.801560319	0.739227178	1.223449241	0.862289031	0.027072641	0.76410764	0.928836383	0.540455847	-0.207815197	0.357735307	0.336600917	0.039111435	0.531627393	0.362818282
RAB17	218931_at	0.31683251	0.397893518	-0.054225415	0.27830847	0.945252079	0.576867666	1.145093086	-0.002058029	0.292755251	0.108698138	0.359102694	0.477080856	1.082492777	1.610053255	0.311482539	0.332616858	0.084888271	0.505974543	0.258513256	0.38826207	0.828074704	0.187350584	-0.506879018	0.929734955	1.078479699	0.313890015	0.657662046	0.393612793	0.325393899	0.823794434	0.929467434	0.338769993	0.316565627	0.649902452	1.485921535	0.965851058	0.38451659	0.403510969	0.348935802	0.986183873	1.616407292	0.035931417	0.036465776	0.288743151	0.600410876	1.341457174	0.206612845	0.325661802
SCUBE3	230253_at	0.509441784	0.527902173	0.40002437	0.430789138	0.657117065	0.341167931	0.42249643	0.351066745	0.575789406	0.363641075	0.935612722	0.563215642	0.424369728	0.523085964	0.590771488	0.502486932	0.482690326	0.649359223	0.397083242	0.487505078	0.884246005	0.706609498	0.813887308	0.608962586	0.6311666	0.50141652	0.720521098	0.464230792	0.59210795	0.757974002	0.7445978	0.614045463	0.440688397	0.583012295	0.578464804	0.488308204	0.537264852	0.4968691	0.444968613	0.543686613	0.491986664	0.365247512	0.399489409	0.539405903	0.443364025	0.505697372	0.278300618	0.396011704
TMEM155	230137_at	-0.950095634	1.127244657	-0.09588605	-0.042381858	-0.164370961	-0.301613476	-0.390431106	-0.324887806	-0.820078811	0.651047649	1.300333684	-2.667879861	0.208024624	1.612535708	0.561158063	0.236649355	0.586574149	0.27597607	0.618410641	0.773038935	1.190914303	-2.826790473	-2.918819432	2.115484764	1.807562449	1.356780653	1.45389217	0.868545965	1.142225009	2.019175155	1.546723758	-0.543188532	-0.254796234	1.916713303	1.813448222	1.902800437	1.803281602	1.593006478	1.271975337	1.301671045	1.621297355	1.628588144	0.557412247	0.289887452	0.695991498	0.671112447	-1.270323649	0.759128301
EMD	209477_at	0.656294265	0.391711089	0.27988571	0.629005994	0.302090659	0.446553633	1.059723727	0.563729822	1.045009538	0.23012528	0.476249778	1.118580333	0.396527571	0.271056289	0.661912373	1.247526844	0.529219761	0.446822079	0.473307301	0.442541741	0.825638135	1.184658615	0.840084992	0.233603541	0.5391188	0.367364915	0.218087392	0.420603127	0.363352545	0.667262696	0.760629996	0.946828384	-0.017870376	0.406425321	0.510761447	0.392247073	0.351315108	0.286039291	0.123382794	0.43210957	0.216415503	0.436120786	0.462872667	0.283631308	0.195346968	0.648268929	0.735483098	1.204723062
CNTNAP2	219302_s_at	-1.051465144	0.160963288	-0.351349388	-1.084370954	-1.270300751	0.146783717	-1.022572059	-0.796245055	-1.167571074	1.099712364	1.569755254	-1.582236062	-0.733376142	1.63529911	-0.003030098	-0.5054443	-0.146423933	0.757011381	1.876340993	1.486554213	1.054767087	-1.833977935	-1.032737233	2.340765457	2.531778436	1.427430786	2.993796619	0.502058944	1.147866538	2.852274761	1.346371185	-1.658481181	-1.01641861	2.529638468	2.852007949	2.410589131	0.396118598	2.440820144	-0.30506669	2.243118918	2.271943824	1.835141776	-0.671577198	0.409762499	0.035225953	1.555041112	-1.197533121	-0.780995704
MAP2K2	213490_s_at	-0.383656796	0.6698612	0.256532941	-0.319451077	0.480452712	0.444871425	-0.212974991	0.343479117	-0.085364499	1.263234686	1.070080146	-0.325334764	-0.040152349	0.721493933	0.319937072	-0.101951736	0.490618288	0.720156127	0.62036945	1.156758054	0.911436571	0.039837458	0.05053931	1.0971001	1.035300851	0.766704891	0.988752371	0.596827258	0.932036294	1.344025874	1.03155682	-0.544438942	-0.271562228	1.166656515	1.166123079	1.132413251	0.795331414	1.186454284	0.370766571	1.168529978	1.175953306	0.975109358	-0.038012618	0.919730902	0.473229464	0.873448326	-0.184883684	-0.551662497
NQO1	201467_s_at	1.091926045	0.244671187	0.115723653	4.484690156	1.679146223	0.384319748	1.580963632	1.073733669	2.433568951	0.359707033	0.222199912	0.626163234	0.759391334	-0.131737731	0.729963388	2.368024324	3.159367456	1.212848389	3.635029147	0.263933406	0.46966044	2.073212186	0.387262608	-0.069671102	-1.599920745	0.280786505	-0.333720053	-0.14056566	-0.066996032	-1.100182146	-0.244366166	0.607168557	-0.155814595	-1.529292723	-0.076626625	-0.974979146	0.254034391	-0.445277901	-0.047199628	-0.321146096	-0.087662481	-1.873599051	0.903052774	0.282125076	-0.086526	2.47637391	1.094870041	-0.273257771
EXOSC6	1553947_at	-0.99112592	0.595571258	-0.957150058	-1.318845898	-0.856025049	-0.163400563	-0.423168314	-0.478279164	0.176624558	1.178242641	0.984019086	-0.353611046	0.315470936	0.862828972	1.029497836	-1.181604074	0.836612201	1.324847462	1.278298239	1.281239541	0.669407895	-0.887325486	-0.15537444	1.390925939	2.095856384	1.42837821	1.971724492	0.15789924	1.277762466	1.649355176	0.904296261	-1.576472944	0.28015792	0.295674953	1.965036567	1.715435676	0.93238559	0.666466024	0.524676139	1.556257729	2.009646502	1.58943115	-0.514126831	1.038594701	0.151211082	2.070442569	-0.457678547	-0.22118503
ACTL10	232619_at	0.456404556	0.607289687	0.261913237	0.25335192	0.359025081	0.12360184	0.449181642	0.205732564	0.448914057	0.410657942	0.281443304	0.550574273	0.711625382	0.828533368	0.494393695	0.453997283	0.496533933	0.515261218	0.477807864	0.510979738	0.516062967	0.540140676	0.474864622	0.612372883	0.632704588	0.536929892	0.783054697	0.538267974	0.571976044	1.235975635	0.825055427	0.714567239	0.442493862	0.591505938	0.944639964	0.487972997	0.583746951	0.503489588	0.657851981	0.650362111	0.56254577	0.61879401	0.476201657	0.462023203	0.471921396	0.519540999	0.379625619	0.406645508
HRASLS2	221122_at	0.506273701	0.909970979	0.066193646	0.104716676	0.797610192	0.581180765	0.609003733	0.240887996	0.504668693	0.054422585	0.329707676	0.654483844	0.108730517	0.469355259	0.531154055	0.650203269	0.590277493	0.787177003	0.39070378	0.458119166	0.615691814	0.783431258	0.6020489	0.827038539	0.457851869	0.768984685	0.492363092	0.905958044	0.604723711	0.615156928	0.794934499	0.677490292	0.503063832	0.545600633	0.677223622	0.28101687	0.495573296	0.439393352	0.481126345	0.662242695	0.679297134	0.699695895	0.372511312	0.683376848	0.127725055	0.479521348	0.470693972	0.53650494
C3orf80	236738_at	0.340533899	1.059376323	-0.104630054	-0.238660493	-1.042040068	-1.4625922	0.772855723	-0.691582271	-1.107584663	0.349629785	0.847228387	-1.14129199	0.620366166	1.53129187	0.734064362	0.339196688	0.192324728	0.642571273	0.650061694	1.049744855	1.187253276	-1.749378749	-1.753124002	1.501596795	1.573561105	1.287308099	1.654622373	1.217751978	1.574363132	1.917331919	1.440868556	0.008800952	-0.357440926	1.850986477	1.333055571	1.203840249	1.097097537	1.295067522	0.260008789	1.675757003	1.293394617	0.921868389	0.526998449	0.03876486	0.636685215	1.152742538	-0.834975394	0.320737207
HILPDA	218507_at	-0.292796649	-0.336402272	2.113332045	-0.240896846	0.002017784	1.582025071	3.812122357	0.378961341	0.493729405	0.408923875	-0.209862053	1.825741878	1.989468827	2.79579057	0.982232817	0.612511694	0.244663515	1.091651162	2.874979479	1.767688694	0.554993093	0.400095873	-0.412646973	-0.167861071	-0.100980019	-0.184716009	-0.478192022	-0.21039777	-0.45598672	-0.522334483	-0.212003507	4.098375088	0.858368103	-0.593763328	-0.661179473	-0.228857548	0.36317691	-0.213072818	-0.184180694	-0.394990281	-0.648404686	-0.756417922	1.082287295	0.463232594	0.935415844	0.329468768	1.174851879	-0.152344732
SOHLH1	1561403_at	0.145588641	0.508889937	1.022806823	1.034310812	1.482952442	0.814404075	1.481614626	1.046884386	1.251541626	0.773473232	0.73923003	0.198827664	0.108135671	0.286843306	-0.240985331	0.589147071	0.135958357	0.150137854	-0.712365773	0.146926793	0.463409856	-0.584756362	-0.058532309	0.478392126	0.86389723	0.458594403	0.203107919	0.305837944	0.342489208	0.370043837	0.88503084	0.647201208	0.107333278	0.613760203	0.850788464	0.649876523	1.102261714	0.70311346	0.275874431	0.814940339	0.747723209	0.531630487	0.54233017	0.761167555	0.634895157	0.313864017	0.338743983	1.197234216
MEPE	221150_at	-0.148046467	0.436765129	1.089796828	-0.233655535	0.171379659	0.712851591	0.327882661	1.762088278	-0.047991901	1.43089188	-0.050131334	0.595943658	0.360520366	1.25191677	0.271167115	0.374163787	0.740139377	0.08389889	1.156946406	-0.034080473	0.413489992	0.003640804	-0.155269363	0.498028905	1.038966384	0.038151548	0.634735254	0.415630722	0.468600728	0.278390073	0.372291761	0.106102779	-0.038895617	0.548590997	0.800065768	-0.009468029	0.007653215	0.218999214	0.272504127	1.001781133	1.234193803	1.158550959	0.262338017	2.360010232	0.803811272	1.799542885	0.020763177	0.687170096
NIPAL2	220128_s_at	-0.169742647	0.598592169	-0.096440139	-0.640053618	-0.310728575	0.048290321	0.083069143	-0.034374536	-0.135499737	0.512715373	1.25510186	-0.169474451	0.401960687	1.385921332	0.486765645	0.478740024	1.073183456	0.315015014	0.927114798	1.337498739	1.640872614	0.439414204	-0.607949487	1.491059332	1.489987801	0.996937445	1.560615968	0.27756086	0.529838334	0.743055956	0.944502712	-0.436733684	0.058457537	1.697588356	1.429795691	1.630975074	0.369589655	0.847926373	0.256693794	0.972861136	0.86123602	0.496932894	0.078521576	0.731017148	0.024481246	0.884576197	-0.679646479	-0.587082583
KITLG	211124_s_at	-0.486781669	-0.150768835	-0.481163362	-0.510591681	-0.777849312	-0.537344546	-0.752702332	-0.273296112	-0.427925454	1.632827035	1.645936095	-0.719795984	-0.44825748	1.146197319	0.423342588	-0.455480864	-0.460296232	1.140580002	1.521002127	2.631501289	1.373058931	-0.407058514	-0.702941852	2.386983342	1.053365646	0.508682382	1.805382028	-0.1628073	0.575832188	2.819840152	0.375454979	-0.656660405	-0.75350435	2.878695977	2.662802875	1.772208301	-0.418830035	1.916672379	-0.376828027	2.509243076	2.046623415	0.927896985	-0.481698632	0.223500398	0.313389127	0.732334505	-0.618670994	-0.475009886
LOC101928087	241767_at	0.562689068	0.558141436	0.211159883	0.411001293	0.257710065	0.395484685	0.465309706	0.379433211	0.434276467	0.370873343	0.522828328	0.438289657	0.425715809	0.575797827	0.492865116	0.503833521	0.370605784	0.507846792	0.488853072	0.566167025	0.698057261	0.622615266	0.521758238	0.60148069	0.958627786	0.584358847	0.578205855	0.576601079	0.743537372	0.854560004	0.840113359	0.480023412	0.462634725	0.598270484	0.740594742	0.45006056	0.733637992	0.484572086	0.330476712	0.74139752	0.779586176	0.550383565	0.458353969	0.36686044	0.459959496	0.519082403	0.354822012	0.450328566
TBL3	1564683_at	1.028485134	0.024460537	-0.137392296	0.440462821	1.54186816	0.46186473	0.740092044	0.41611789	0.461062463	0.413443198	0.029544198	0.452502661	0.421736477	0.603118831	0.510555376	0.483000029	0.511090187	0.529014911	0.021518104	0.488617732	0.523663418	0.541320848	0.616228479	0.624253932	0.621578268	0.560314759	0.570481195	1.515115351	0.586800093	0.645120683	0.602851541	1.339885454	0.481929828	0.6036544	0.615693321	-0.331884035	0.574225931	0.399531846	0.214136372	0.575297129	0.570681699	0.580914974	0.535167411	0.452769686	0.502529398	0.533294817	0.413443631	0.53062034
TYMP	204858_s_at	0.396342336	0.233687099	1.425247773	0.834014493	0.339627248	1.289611583	0.980351835	0.375742878	0.375475219	0.367717495	0.421223407	0.457071539	0.544552549	0.590031583	1.78266265	0.377348231	0.376545667	0.453058688	0.45172133	0.446905058	0.445031882	0.692227028	0.400891237	0.535456695	0.918821115	0.46242156	0.488372275	0.466434487	0.494524877	0.467771843	0.507365991	0.702659937	0.643804483	0.525290548	0.340162532	0.430853567	0.48034589	0.060865578	0.122663576	0.490245205	0.218906372	0.312340356	0.851404532	0.419082874	0.448510789	0.457071118	0.327589074	0.209342812
4-Mar	230112_at	0.092102548	0.832079691	0.222655339	0.611370141	0.171825542	-0.063330178	0.553317443	0.249943448	0.158449232	0.196706619	1.570719776	-0.009021331	-0.5205313	0.917420909	0.247802981	0.509711041	-0.095165112	0.130894901	-0.604266498	0.729350551	0.229877909	1.040750573	-1.064411566	1.577407268	1.154180907	0.331003702	0.429453356	0.547432061	1.417694947	2.080088522	1.925191283	-0.070017564	-0.412718357	1.183341682	1.110307245	1.358839018	1.66916876	0.993665523	0.606288048	1.177724442	0.827732785	0.548502617	-0.033634404	0.152832405	0.115645492	-0.035238974	-0.137433396	0.80506012
BTBD19	238102_s_at	0.489075217	0.438245364	0.187573432	0.215664185	0.209779113	0.462857594	0.448678981	0.169648747	0.426207851	-0.089582709	0.301807809	0.460183093	0.486133266	0.757939195	0.57281227	0.474628961	0.623106461	0.573347088	0.497369559	0.53107718	0.538834916	0.626049288	0.727977072	0.618291193	1.105990315	0.554351813	1.094755076	0.707110387	0.618290535	0.65654671	0.603576926	0.497101156	0.485598086	0.895715824	0.872708297	0.281475353	0.432627442	0.542313825	0.530810184	0.586723437	0.587458415	0.820541138	0.501114212	0.056753729	0.523586946	0.914441985	0.362536432	0.42487029
CHCHD5	237993_at	0.475756566	0.480305558	-0.761817487	0.010261951	0.487260769	0.640552725	0.442583885	0.567518287	0.97763558	0.191377059	0.515084056	1.101768593	0.465859358	-0.085244992	0.524981772	0.484317793	0.640017905	0.410481459	0.14857402	0.279660394	0.56457601	1.366083809	1.210116572	0.617011326	0.40191985	0.659546852	0.623967033	0.902729022	0.525516875	0.877580932	0.697536405	0.744086332	0.344134473	1.024453871	0.679078014	0.524714447	0.608449707	0.541568859	0.092392432	0.828089819	0.586981053	0.431616114	0.34065649	0.509198121	0.164357138	0.565111062	0.608450464	0.303471226
RAB27B	207018_s_at	-0.597849121	0.99714121	-0.739904952	-0.683725406	-0.307850655	-0.49297974	-0.516789205	-0.815080681	-0.173018551	0.571506734	0.89735421	-0.539527708	-0.147869816	1.616998439	0.735768238	-0.458200714	0.280706106	1.361244122	1.229086922	0.923303694	1.091309467	0.069093343	-0.689877696	2.577685137	1.722136353	0.704199583	1.764673625	0.77803763	0.083004311	2.410213276	0.827796754	-0.692821447	-0.287251467	2.394161986	1.84359358	2.398710452	0.417144459	1.114317446	0.462356222	1.440431884	2.276651349	1.277241494	-0.594371724	-0.642525692	0.476000548	0.735768064	-0.72438834	-1.044082269
ITPRIPL2	228074_at	1.02879353	0.53146321	0.326538269	0.244674352	0.459498663	0.704283969	0.456555745	0.412680953	0.45093736	0.328678173	0.59754252	1.0579542	0.30005295	0.567845929	0.475014822	0.667365803	0.477957551	0.540558805	-0.127453055	0.545373975	0.532800088	1.88139892	0.463779377	0.71605612	0.569986812	0.516748616	0.5830956	0.746821125	0.542698642	0.668703348	0.560088151	0.557412443	0.176188583	0.570521706	0.605835458	0.209094222	0.508990408	0.44130701	0.398234337	0.538954772	0.393619822	0.547247551	0.480632937	0.392884826	0.444784725	0.416961636	0.365864844	0.431140786
LINC01128	231942_at	-0.085526633	0.192968656	0.025764629	0.079804209	0.106022755	0.082211935	-0.376059741	0.068300718	0.087027727	1.427868301	1.429741818	0.085155673	0.092111345	0.229351412	0.515604879	-0.301687876	0.267072863	0.463169909	1.065103997	0.604690506	0.711700614	0.146953896	-0.465145014	1.934028148	0.951939623	0.185745037	0.962641116	0.186280207	0.226676465	1.936167381	0.658463775	-0.518383349	0.096658978	1.029789976	2.061102691	2.530877911	0.864458361	1.842266618	0.162470317	1.216523778	1.254177439	0.385320146	0.112978037	0.653113228	0.143743698	0.161132835	0.006503272	-0.189861056
CCND2	200952_s_at	-0.393248817	0.651974629	-0.774206089	-0.766983218	-0.891114555	-0.249856089	0.857167603	-0.3440253	-0.985284621	0.511791256	0.707085908	-0.092550178	-0.052153438	1.427800146	0.693441906	-0.579715026	0.660268755	0.801789826	1.120414319	1.177663473	0.883384648	-0.238083994	-1.147404706	2.170185625	1.070920966	0.892212879	1.934762673	0.647694051	0.933145054	2.001375675	1.367339024	-1.128411014	-0.919472765	1.902659571	2.150923554	1.976763722	1.014740413	1.718333874	0.002688984	1.476223955	2.132129982	1.460706922	0.385251662	-0.367566954	-0.096027135	0.775571967	-0.285702777	-0.888439075
HCN1	1562563_at	-0.062627131	0.697949921	-0.19692493	-0.323733133	0.010943072	-0.159471829	-0.613463164	-0.447597351	0.103505965	1.196618059	1.417327042	-0.131915784	-0.082958923	0.487138496	0.045185723	0.008535078	0.172796119	0.177879532	0.896721969	0.906351273	0.819941003	0.047861232	-0.008586018	1.414652212	1.265907436	0.441926631	1.449163043	0.249575678	0.261882194	1.968965359	1.03342723	-0.236786804	-0.02249769	1.953449415	1.202236531	1.930173999	0.52004432	1.504273239	0.201153677	1.535307083	1.265305163	0.49409534	0.154871564	0.99222837	0.600035059	0.811113066	-0.186223897	-0.470336747
ACRBP	230833_at	0.537567631	0.595086641	0.289304495	-0.001764774	0.511083607	-0.084698168	0.427615076	0.448749275	0.192192145	0.398990246	0.496904984	0.48299332	0.721626044	0.619698657	0.539976367	0.536230689	0.779946923	0.564856435	0.293585195	0.703433863	0.571276343	0.654744853	0.544256772	1.115959641	1.614895392	0.610870114	0.619164315	0.57796503	0.66384063	0.693268287	0.634145569	0.750251382	0.520714303	0.642171339	1.000656493	-0.408671008	0.584652673	0.53435838	-0.16254756	0.58572385	0.604650753	0.657955763	0.506000144	0.943405351	0.496101823	0.558435163	0.241952423	-0.115194596
TPGS1	243600_at	0.477417775	0.519419721	-0.038372168	0.394751956	1.033604836	0.853558662	0.433543634	0.386725762	0.680202544	0.514068921	0.437289643	0.415887141	0.424715529	0.83135421	0.465379194	0.433008458	0.464041604	0.481431114	-0.119699307	0.467786656	0.48651318	1.725159338	0.706688351	0.570517335	0.590848886	0.492934007	0.534668642	0.648367235	0.944518005	0.358636166	0.574529868	0.57881006	0.472067847	0.531190894	0.569982341	0.435416414	0.497482281	-0.0768958	0.461901496	0.487584721	0.0977316	0.510324158	0.432741063	0.36826783	0.440767054	0.466984546	0.713911499	1.099683956
LOC102724967	230934_at	0.498142598	0.577865963	0.605956036	0.801249644	1.073591783	0.792956608	0.096051439	0.491454575	0.670965298	0.545495661	0.562617568	0.628161585	0.436345337	0.241050359	0.520348119	0.978085116	0.926719903	0.301244988	0.529176974	0.54255275	0.26807047	1.219661455	0.903445716	0.32532205	0.387655021	0.45025592	0.381770318	0.530246273	0.345653437	0.566629698	0.574388032	0.3935402	0.37508137	0.604083757	0.770217933	0.291613105	0.465504788	0.272084121	0.452931269	0.320774517	0.346656834	0.195572112	0.669092366	0.479149213	0.055387677	0.431261693	0.772358485	0.607561458
LY6K	223687_s_at	0.753204445	0.541591556	0.175348689	0.451970043	0.474442897	0.42361173	0.466149301	0.425217475	0.487818687	0.326500993	0.495577798	0.458926744	0.330514115	0.468824346	0.49825291	0.623454497	0.463741927	0.492634941	0.749460039	0.631212894	0.839347884	1.004947022	0.603925718	0.599912842	0.647264492	0.618103872	0.561656751	0.558178571	0.617568939	0.665991011	0.695419649	0.599644577	0.465614386	0.589211419	0.64030922	0.33639937	0.517246562	0.543731941	0.520189689	0.544802774	0.54634026	0.526075925	0.53142558	0.336132768	0.275671131	0.500660326	0.34576356	0.293595671
LOC645321	236643_s_at	0.42426308	0.614474942	0.312972846	0.428008677	0.993827154	0.230306938	0.433626953	0.50398623	0.428811526	0.360592505	0.887619394	0.822075597	0.369421478	0.54331285	0.44967874	0.499973515	0.835986307	0.470813794	0.455565897	0.472150739	1.069268399	0.659686768	0.524854032	0.909556924	0.655406146	0.567657685	0.562307495	0.500241077	0.593340288	0.647112771	0.567122409	0.929353124	0.463055311	0.545453354	0.339993738	0.204357355	0.642029621	0.412493012	0.32340708	0.515491142	0.446936492	0.456099923	0.249569611	0.401791983	0.419181059	0.475361148	0.320464344	0.319928982
9-Sep	1559025_at	1.17695442	0.791717735	1.328374291	1.242497878	1.284768182	1.259620018	1.077702742	0.519374931	0.893911845	0.478711657	0.168382738	0.881339634	1.077436075	1.101780155	0.284220708	0.779143544	0.398186936	0.733397729	0.324350365	0.313915548	0.310704937	0.449551444	0.564588692	-0.133654575	0.340133812	0.498775964	0.64912686	0.386682836	0.403536709	0.00385305	0.426544302	0.958653693	1.144584636	0.424136963	0.151528297	-0.066773559	0.085983949	0.180420585	0.057893566	0.377587559	0.347557266	0.093475126	0.944742351	0.204230507	-0.011395143	0.064581592	0.024721365	0.259341192
RGS4	204338_s_at	-2.124810596	1.932490438	-0.940204228	-2.540010549	-2.309134757	-1.228865105	-1.339620279	-1.38536832	-1.641122395	1.757260887	2.44132393	-3.148897783	-0.736350536	2.335383951	0.925522263	-0.866901841	0.67485047	0.976620695	1.425529397	2.207507457	2.303281014	-3.570252548	-4.640088107	3.229455798	2.762623019	2.021575098	2.696811109	1.219265559	1.854372973	3.395322653	2.824154664	-3.36506034	-0.843360456	3.07964128	2.906819132	2.919929322	1.466727081	2.769578168	1.417502419	2.617891028	2.587861495	2.070803185	-0.851652982	0.77624307	0.322251569	1.282134686	-3.2738332	-1.143255994
AP006216.10	240823_at	0.495650244	0.723850871	-0.001412657	0.102119111	0.527486164	0.211804804	-0.099862378	-0.080601029	0.330586737	0.632356357	0.95178315	-0.231484909	0.235883389	0.427966533	0.380881688	0.508224176	0.485217724	0.408437641	0.200570266	0.732143444	0.863230722	0.34021769	0.643058309	0.927170336	1.682395309	0.7679916	0.96729885	0.68398905	0.793674354	0.852262335	1.24525846	0.484414421	0.226252028	1.042473655	0.571361106	1.106412311	1.298763288	0.080183099	0.185052826	0.995657451	0.69087779	0.311860548	0.280559785	0.494313504	0.05771061	0.33112183	-0.075249372	0.432514668
CTC1	240875_at	0.615280497	0.542513626	0.256528231	0.426673966	1.09147738	0.547862885	0.395641517	0.475363742	0.459044925	0.358990548	0.484193414	0.479645302	0.224692674	0.428012001	0.49168381	0.529672048	0.457439955	0.517901423	0.42908308	0.521913683	0.519505874	0.855786749	1.000785766	0.612338154	0.586387756	0.550003847	0.487938741	0.525124539	0.707844304	0.646313372	0.782751751	0.570335755	0.470014407	0.592273317	0.6032422	0.35203485	0.451286664	0.355780724	0.38467274	0.502385192	0.397180306	0.531545553	0.689117705	0.364876403	0.346149605	0.562310426	0.39376917	0.598427143
OPRL1	206563_s_at	-0.465146129	0.742734577	-0.208320767	-0.43197315	-0.427691988	0.091039953	-0.133948614	-0.463808528	-0.409233091	1.990742887	1.450608451	-0.165248905	-0.273329711	1.145092695	0.029509992	-0.171402374	1.064032915	0.788213782	1.373561522	0.288207344	0.594256828	-0.32308921	-0.005803254	2.259072078	0.142673132	0.531655837	1.044503865	0.777780079	0.086225191	1.55815339	0.733103095	-0.391843855	-0.171669596	1.452480837	1.307749496	1.260129864	1.28393925	1.302666835	0.062682651	0.891479149	1.753112858	1.397905836	0.213834745	0.604958783	0.422773372	1.110047139	-0.536574533	-0.021854609
ARVCF	1556149_at	0.469864935	0.551728229	0.343860544	0.421710198	0.474681079	0.408333722	0.41154426	0.394422276	0.387466989	0.165420873	0.420641175	0.445520771	0.467725421	0.591054337	0.515879749	0.478158595	0.477891048	1.041034064	0.510262574	0.687096352	0.514274288	0.505179058	0.47040088	0.602558738	0.620749672	0.741671398	0.939641232	0.534874483	0.578213199	0.764678974	0.576340731	0.47521555	0.465585132	0.588914396	0.666497202	0.405926484	0.515879447	0.53086161	0.5177528	0.568315653	0.567445663	0.537015006	0.486451807	0.43187698	0.507051527	0.505713528	0.385327436	0.480834228
FLJ12120	233210_at	0.769676967	1.568510621	0.258167932	2.273975838	0.548433665	1.707623294	0.218038771	0.223388938	0.132162893	-0.370250228	0.150890549	-0.108877004	-0.210804279	0.617455534	0.31274323	1.583759754	0.255225401	0.066887026	0.264321917	0.270206341	0.002145279	0.343241455	0.195032061	-0.361957126	0.082403121	0.040133405	1.935824053	1.184075351	0.299634209	0.117984218	0.465232689	2.495488208	0.160521134	1.901046053	0.708949555	0.988781814	0.4879731	0.288131375	-0.188600407	1.387663622	0.241781865	1.112379068	0.342973157	-0.235149593	-0.819159353	-0.156497027	0.146075291	1.450264473
LUM	201744_s_at	0.037699193	0.216139564	0.020577868	0.038233881	0.005596598	-0.114523563	0.058299176	0.069267024	0.084516057	0.528877528	1.357940818	0.613683364	1.809524381	0.390298436	-0.21992764	0.158621401	0.219082134	0.031547081	0.016030846	3.036933177	1.248254042	0.512558327	1.000525983	2.51980624	0.685379911	0.215336409	0.42267005	0.330105615	0.455039988	0.878533806	0.59629411	0.175475036	0.204368499	0.728452226	0.250383046	0.971098229	0.773395921	0.246637562	0.995442404	0.369165154	0.030677058	1.699571798	-0.011792613	0.032349572	0.12304012	-0.018480629	1.253605464	0.062311986
SERTAD4	229674_at	-0.418419193	0.84510678	0.135895466	-0.421094009	0.122518602	0.312461416	-0.090966943	0.413853571	-0.603813762	0.796684878	0.795347541	-0.256030473	0.19769344	-0.117184972	-0.165071203	-0.287866484	1.250140641	-0.353945019	0.290257712	0.082925447	0.969238625	-0.593916726	-0.195836219	1.209744683	1.64955752	0.56875157	1.015520548	0.831463339	0.903961994	1.422694858	1.093371478	-0.290273957	-0.305254123	1.830405631	1.615314401	1.22098094	1.457472946	1.161055418	1.472454342	1.063676331	0.996459903	1.997342743	0.136430809	0.798825027	0.927505186	0.348845519	-0.819172233	0.083192941
PVRL1	211846_s_at	0.232723743	0.509613458	0.236201999	0.234863758	0.380933539	0.019237616	0.260546619	0.509613356	0.114477105	0.14684796	1.080246965	0.21373	0.159689631	0.562850616	0.791318907	0.125445989	0.201423338	0.444604948	0.255464356	0.279540829	0.791853237	0.231386325	0.153269527	1.191270419	0.745303172	0.521651919	0.843753718	0.254661279	0.873448877	1.007211292	1.130274064	0.196340259	0.233794331	1.361951295	1.265106791	1.817013022	0.714805911	1.409571028	0.410628747	0.4579819	0.357859597	0.836798317	0.185639374	-0.013667127	0.669861563	0.229781089	0.215067846	0.200086211
EMX1	215264_at	-0.272066567	0.602209046	0.318631293	0.743996317	1.201200047	0.751220238	0.648758094	0.380429354	0.426711317	1.184880166	1.086966333	-0.733013052	-0.197693771	0.628426	0.039869034	0.504829244	0.894882627	-0.327711172	1.309013045	0.244258833	0.604348826	-0.254944401	-2.091509862	0.973534869	0.933137876	0.548168283	0.952935645	0.233290617	0.621470148	1.672312638	1.365727694	-0.039318676	-0.117169012	1.226882226	0.758979801	1.587506997	1.340847647	1.136190861	-0.14499135	1.018212555	0.64280608	0.664275751	0.154637774	0.726073145	0.442228219	0.512052488	-0.508023594	0.618796077
C9orf37	223390_at	0.587497684	0.3138191	0.535062971	0.618797392	0.58749826	0.612376846	0.483162493	0.665079547	0.854755865	0.47032174	0.492526658	1.100345077	0.448652448	0.59284813	0.386854089	0.477276633	0.520081141	0.423236832	0.509648317	0.413873496	0.32264707	1.350481971	0.789480623	0.609702586	0.710827368	0.575994012	0.458551044	0.572784142	0.546298373	0.646353467	0.807939301	0.48878049	0.540680997	0.446512027	0.597931474	0.507507366	0.640735488	0.341373482	-0.205449784	0.443836298	0.105884009	0.458818002	0.112638621	0.491723825	0.173903273	0.416013657	0.373210312	0.593384178
SLC29A2	1553540_a_at	0.481609563	0.562135139	0.443888692	0.354534308	0.48508796	0.467430264	0.496591197	0.433989551	0.462080073	0.269729184	0.414193997	0.457532937	0.477597135	0.589689865	0.508897541	0.487495096	0.725861016	0.6151055	0.518528996	0.024942443	0.530299118	0.525751384	0.465826036	0.613232805	0.721312632	0.54902611	0.575779243	0.552504267	0.583002278	0.678508615	0.596378178	0.477329174	0.482145088	0.601729125	0.626876435	0.516923355	0.570428248	0.53110224	0.528426592	0.609220423	0.576782259	0.56427592	0.493113192	0.478934747	0.501674136	0.862566763	0.396804501	0.521204047
PRSS16	208165_s_at	0.114925603	0.520495469	-0.056023329	0.133117497	0.071586955	0.151041015	0.233974791	0.09512844	0.173781264	0.41535749	1.404669374	0.060351113	0.028514979	0.86774357	-0.249711995	0.918841566	0.645162657	0.123219614	0.846343111	0.237184823	0.258052001	0.289085486	-0.653408494	1.074274422	0.387534595	0.699202287	0.178062533	0.23049718	0.86961679	1.507398571	0.585504179	0.172711519	0.124824654	1.811576167	1.828965369	1.427943585	1.30434632	0.583899612	0.344997975	1.681024018	1.498236057	0.487857986	0.168965964	0.57614111	0.253237054	0.207757319	0.134455958	0.236115524
KIAA1549L	244584_at	-1.673441851	1.177583176	-0.497129902	-0.972791187	-0.793816261	-1.012117826	-2.383456355	-0.455396908	-0.361227535	2.078075044	2.181608471	-2.78287264	-0.821638723	2.198194111	-0.035111604	-0.409916376	0.457670351	0.79849933	1.479085405	1.15564543	1.513059843	-2.782603988	-2.865536576	2.250363034	2.639613049	1.454204536	2.44726206	0.425299128	1.519480663	2.839721443	1.720929129	-1.883717442	-0.992320121	2.874767856	2.523774456	2.828752735	1.314020461	2.337309108	0.805989404	1.966785634	2.522637683	1.849875995	-0.534851019	0.865380741	0.076713139	0.421286972	-1.783929565	-0.678512167
ZBTB7A	213303_x_at	0.691741041	0.620045357	-0.035661554	-0.048235959	0.336467584	0.396392209	0.486816812	-0.368197692	-0.360705332	-0.010514293	0.237751416	0.496982986	0.116293951	0.334058838	0.451772068	0.495912676	0.692544502	0.688799477	0.908705249	1.257559221	0.913252644	0.878742524	0.515977314	0.616032325	0.993243427	0.663650844	1.03069676	0.664721935	1.000733857	1.152154532	0.664454259	0.68104062	0.306772022	1.084202607	1.059322533	0.311587629	0.211799821	0.158027642	0.260222259	0.984950061	0.582256161	0.521595842	0.438127491	0.562795336	0.797682233	0.961140102	-0.412872197	-0.018807193
DPYSL4	214301_s_at	0.517763582	0.606582653	0.310966045	0.427874414	0.475762272	-0.002039825	0.467736166	0.337450784	0.411822987	0.423059622	0.38239656	0.424932942	0.449009704	0.523381696	0.758537537	0.439646433	0.694063051	0.487266224	0.454896113	0.50251453	0.631462036	1.049338017	0.441251652	0.711987938	0.85431121	0.523113873	0.549867364	0.58705347	0.61380555	0.602034262	0.563510291	1.134410877	0.443926555	0.945805742	0.592671348	0.423594413	0.571268284	0.532210418	0.195929599	0.549065158	0.514486897	0.56324386	0.489941163	0.370624753	0.20128042	0.508935256	0.286354468	0.394167283
GULP1	215913_s_at	-2.012314333	1.509131523	-0.646593752	-1.250132825	-1.181378129	-0.98100168	-0.360608616	-0.686455678	-1.325040024	1.477027684	2.237070499	-1.904767646	0.810353434	1.954829431	0.593924616	0.363049151	0.559948704	0.697724632	1.889554456	2.106784011	1.265681545	-2.795362741	-2.87214214	1.951084666	2.192125028	0.922713853	1.481040866	0.750427797	1.231171065	2.119624935	1.856380009	-2.050570252	-0.827708023	2.134071865	1.921122088	2.179551496	0.992270796	1.777192486	0.079204824	2.227706425	1.506924322	0.83255766	0.408796844	1.089917881	1.267555393	0.935020121	-1.121184024	-0.426686809
CCDC9	206257_at	0.404065048	0.666241219	0.024446069	0.313908701	0.405135634	0.511610429	0.465596311	0.376776905	0.89738279	0.375707741	0.507865968	0.732052508	0.340661958	0.516158905	0.72589931	0.412625679	0.739008158	0.770041299	0.383466752	0.444996803	0.657947168	0.768704004	0.802144733	0.524452188	1.106053116	0.47094641	0.497432206	0.524184664	0.72375845	0.837457204	0.713057985	0.591601392	0.40165766	0.285818957	0.526592595	0.262009729	0.428945166	0.417977239	0.454092804	0.501445769	0.558896208	0.610863218	0.419046296	0.402728288	0.094538092	0.467468766	0.31925999	0.443391929
SLC47A1	219525_at	-0.283145592	-0.617017851	-0.530339248	-0.242749287	0.872567337	0.36613944	0.696266742	-0.146172458	-0.078220632	2.150003514	0.586314538	5.437898519	5.393755965	-0.214123827	0.267155823	-0.200747705	2.182641993	-0.234990151	0.433022457	4.987116773	2.363221746	0.016216597	0.353299237	-0.118348755	-0.046117505	-1.142706727	-0.233117507	-0.020166779	1.355986289	-0.207435364	-0.361798108	-0.618623013	0.770639887	-0.135470641	0.05741589	-0.019899806	-0.150452773	-0.387212328	-0.707709133	-0.500643487	-0.572943121	-0.269233758	-0.282878161	0.477966356	0.118678665	0.063300537	4.566834268	-0.371696093
CXCL8	202859_x_at	0.543202959	0.087874341	0.058178905	2.850614025	0.991041891	0.845774166	0.058446176	-0.211487757	0.245713846	0.352457301	0.634163137	0.569421289	2.725145636	5.585800733	-0.187677644	-0.090030941	-0.182327303	-0.026626775	0.102856299	2.70347495	2.253496367	0.585472548	0.223242742	0.002265848	0.022330027	-0.040004075	-0.092170689	-0.113840243	-0.045353624	0.142449252	1.371463851	2.087363037	-0.154236831	-0.079596625	-0.917488148	-0.331339127	1.248134457	-0.346320468	-0.199983864	-0.16814756	-0.147347982	-0.134172064	0.002800725	0.110881825	-0.010575447	0.194616742	1.904911477	-0.232888995
PIEZO1	1566110_at	0.417537038	0.37500094	-0.484292795	0.342094443	0.354669254	0.355202934	0.500202726	-0.433998244	-0.555722757	0.276551454	0.413525304	-0.618055388	0.858152914	1.46409897	0.384364402	0.432251244	0.44161457	0.452316357	0.388377916	0.76291294	0.835680372	0.305443878	-0.693497545	0.541402334	1.787270215	0.592231212	1.410594015	0.836215413	1.368859684	0.992985834	0.749804375	0.390249563	-0.633572027	0.876344923	0.526955997	0.46408689	1.025356075	0.686936127	0.477195485	1.13985844	0.550163372	0.54247242	1.563083724	-0.415270735	0.75114241	1.298500549	0.332999679	0.357344579
LOC285095	238196_at	0.518641587	0.500182734	0.167647851	1.045399424	1.15481934	0.450689207	0.37658545	0.763695496	1.0408512	0.345820321	0.407618911	1.64786942	-0.224545181	0.430893058	0.438384627	0.432498419	0.356253248	0.434103919	0.445608275	0.356253586	0.445071516	1.216884676	0.442932564	0.852514838	0.533890621	0.355717701	0.407886871	0.494029577	0.341004495	0.383273417	0.494296503	1.062254022	0.208044108	0.38006335	0.570007026	0.33832982	0.396114651	0.510348669	0.562783323	0.462462185	0.288770196	0.459786635	0.413771159	0.387286764	0.33832982	0.440255923	0.256199946	0.655615428
CEBPZOS	1564381_s_at	-0.406914378	1.319698968	0.314604074	-1.025702007	-1.006172483	-1.024097807	0.204917459	-1.021689106	0.250664032	1.00134274	0.84270044	-1.514203725	0.185388443	1.607825036	0.814342464	-0.088023013	0.95586314	1.75576747	1.266194472	1.886050512	1.332540213	-0.76860903	-1.101411159	2.138863606	2.142876594	1.380962233	1.210815812	0.720975519	1.680055599	-1.259251936	-0.836828075	-0.459884425	-0.463896955	-0.422430891	1.502152354	1.641265139	1.478341177	2.104620809	0.799360314	1.464698584	1.846926511	2.039611703	-0.498408545	0.425626768	-0.518204386	1.811678994	0.021395295	-0.968183209
MVK	236686_at	0.383104836	0.561277447	0.417347892	0.304451581	0.80713339	0.336019736	0.65544599	0.476202902	0.361434873	0.265125999	0.365716498	0.294554291	0.342173428	0.48128654	0.262450838	0.374811363	0.395678693	0.429387364	0.653574617	0.559403903	0.444367578	1.353956301	1.083221063	0.600336272	0.581609053	0.496535671	0.601941683	0.881506364	0.593915153	0.58027122	0.601941017	0.797502705	0.392468444	0.894079923	0.587495092	0.326389159	0.451055985	0.361167579	0.311675392	0.447846817	0.552114676	0.454802224	0.36277262	0.836026554	0.344313465	0.429921743	0.272349566	0.372939175
LMO3	1565937_a_at	0.420149818	0.500942747	0.30431127	0.775959585	0.14085285	0.923633358	-0.068352793	0.531172524	0.198102718	0.297355431	0.420685904	-0.211478319	0.805388054	0.895543128	0.262041971	1.222460597	0.012172459	0.186867904	0.065945861	0.479272786	0.309929127	0.386174144	0.338554943	0.582003579	0.978744042	0.290667388	0.247328807	0.816623461	0.788265827	1.282386129	0.717905942	0.558995411	0.097513715	0.753487559	0.757232977	0.782915768	0.73128188	0.403830836	0.367714699	0.491847556	1.135715704	0.620795363	0.429513774	0.356746573	0.84471425	0.248398454	0.09938678	1.115450805
NCLN	215859_at	0.910315525	0.663389983	0.320688923	0.410309298	0.451509289	0.397200792	0.357072246	0.547015129	0.42341843	0.242838683	0.453114648	0.435190332	0.409507488	0.563066928	0.476924443	0.467827757	0.464349898	0.446426696	0.434655874	0.591692149	0.48361129	0.60587186	0.513308111	0.796350307	1.199244286	0.535511639	0.725723709	0.595438065	0.587679709	0.619514618	0.651886025	0.469165595	0.427966748	0.825778058	0.625668871	0.410309949	0.509294213	0.353327244	0.418870621	0.496186312	0.598849199	0.524811516	0.198696808	0.40388972	0.456592226	0.496720851	0.226787917	0.456057646
HCN4	230208_at	-0.084263581	0.473261576	0.063143673	0.096583691	0.644210334	0.074378972	1.288145317	1.072251263	-0.56286752	0.214563393	0.290541655	0.235430894	0.103272968	0.366250473	0.929660506	0.291343402	0.581876934	0.309000352	0.241852018	0.916283559	0.47620342	0.369996059	-0.296678411	1.279317004	0.936080897	0.291878398	0.394341381	0.749615786	1.535338838	2.13299199	1.113718299	0.016593732	-0.570357793	1.610781879	0.903710702	0.135643347	1.644489452	0.843517284	0.461757151	0.26753436	1.392680991	0.176575031	-0.533707295	0.13484087	0.724735827	0.504561514	-0.167998271	0.583482017
LOC729164	220823_at	0.680934886	0.76092647	0.425181696	0.445780618	1.016146123	0.627965366	0.455411974	0.421435745	0.471462912	0.210624764	0.35375293	0.580614694	0.411002487	0.48590974	0.527376463	0.653113595	0.565097702	0.526306536	0.352682604	0.459692225	0.507579114	0.686554491	0.551454297	0.588640432	0.649101193	0.491527639	0.496611341	0.634119169	0.552791571	0.671572825	0.789550818	0.634921729	0.48671252	0.577671289	0.64214527	-0.047002067	0.396287967	0.336095625	0.346796036	0.556537813	0.532125119	0.546639066	0.44230297	0.271086418	0.391205927	0.493400682	0.547441636	0.421436392
ZNF702P	206557_at	-0.687176998	1.895519552	0.042901618	-0.194126786	0.476561799	-0.687444949	-0.602906131	-0.442925814	-0.770110158	0.84066416	1.664377706	-0.455766002	0.687371865	0.936170699	0.400316699	0.730710899	1.716009835	0.650186079	1.318734475	1.07100406	1.820076576	-0.679418279	-1.49349961	0.988874065	1.215468435	0.503046526	1.462127724	0.638949988	1.204766938	1.854320187	0.524983577	-0.654538583	0.38078751	-0.026119613	0.808293605	0.494217742	1.337459804	0.687372223	0.190308275	0.75425386	1.124977599	0.463453278	0.290095602	1.037831303	1.011613569	-0.039496	-0.477435981	0.611394788
C10orf10	209182_s_at	-0.340834243	-0.718848015	1.440354272	0.947303034	-0.198242797	1.946779511	0.806049888	1.28465354	1.362504002	0.117973449	-0.729013654	0.640183611	0.475922959	0.216422208	2.748824158	0.731142481	2.841120027	-0.117449443	4.004591007	1.786800374	0.021395722	-0.514190827	0.549492735	0.556447956	0.361956627	0.013102461	-0.510178006	-1.313558459	-0.480482853	0.573033979	0.102991575	2.469526195	1.604882896	-0.489845892	-0.419219175	-0.517936178	1.252282732	-0.378020155	-0.585352961	-0.13778122	-0.526029121	-0.535057856	3.551669446	0.504013189	0.741041072	0.676032297	0.585609164	-1.79376739
INTS1	212210_at	0.467512902	0.222459855	-0.182039703	-0.931648096	0.046159806	-0.113821197	-0.287980321	0.572917989	-0.330249528	0.626959021	1.66094755	-0.322490784	-0.054697647	0.177782093	0.344719098	0.032784427	0.161732411	0.297635282	0.487043594	0.106620483	0.591109885	0.302449845	0.128290497	2.065179015	1.199196974	1.110913087	1.800596123	0.242524463	0.813424292	1.194648635	0.619468229	0.097256956	-0.193007957	2.00739323	1.12562796	1.644895202	0.517272669	1.152915324	0.012452681	1.19224196	1.386398547	1.649711283	-0.065398506	0.545363892	-0.030887816	0.40009631	0.149960379	-0.076099178
MUC4	1561785_at	0.440718372	0.516428627	0.327555274	0.379186868	0.63494254	0.352166752	0.512415322	0.328624524	0.445534013	0.056283444	0.422259701	0.420119304	0.389353365	0.560570189	0.463190839	0.723493906	0.452757142	0.723761245	0.499574986	0.602303794	0.486732699	0.736067179	0.476032391	0.644038258	0.630126784	0.525256466	0.580100032	0.520709074	0.562443001	0.672128218	0.732054245	0.74757018	0.625578917	0.563512926	0.964266575	0.393901594	0.479509759	0.468808918	0.449011501	0.525792669	0.539904129	0.522046908	0.412627955	0.379187756	0.432425298	0.458375074	0.341466967	0.441788878
ZNF316	227170_at	0.633995158	0.576745212	0.354163593	0.612058032	0.999169923	0.770165825	0.368075577	0.301728807	0.738063154	0.341590161	0.601893394	0.433887029	0.139876117	-0.059966867	0.314302435	0.53206855	0.52377561	0.302264647	0.122755005	0.664226136	0.411681569	0.93255552	0.728165725	0.305742006	0.518156816	0.508793717	0.542235561	0.655130415	0.462243862	0.548922078	0.833035471	0.708635936	0.322863812	0.73431917	0.686698984	0.266147986	0.562833719	0.597880382	0.3996434	0.665030505	0.434354834	0.777390761	0.406866205	0.622492886	0.271498944	0.208361932	0.53661753	0.636671946
IFT57	222519_s_at	-0.225527293	0.568757309	-0.019799217	-0.224189888	-0.226864419	-0.233285781	-0.026220056	0.384164555	0.002404699	1.226069181	1.584554401	-0.237030268	0.081058152	1.904782529	0.502144409	-0.416541186	0.24103864	0.280097685	0.751746919	-0.004283135	0.952122179	-0.891933799	-0.209742754	1.667220452	1.421363246	0.675767254	1.032380889	0.11824396	0.48635964	1.898896927	0.766726853	-0.211615704	-0.227131949	1.891941729	1.770217467	1.830945511	0.537189495	1.838436378	0.354201741	1.165876574	0.736697257	0.536655323	-0.233018362	0.843507314	0.30123246	0.376138325	-0.328523641	-0.478873662
MESP2	1556014_at	0.586810371	0.586810563	0.198363519	-0.087088826	0.497724558	-0.161995742	0.488628117	0.107136125	-0.315287528	0.339080931	0.4482324	0.206388667	0.545879137	0.570223336	0.528757532	0.188731713	0.531700247	0.609550456	0.486488981	0.906237657	0.824372763	0.602594463	0.492909506	0.656099912	1.128818642	0.71228128	0.880553806	0.62426404	0.737695154	0.674558455	0.660379666	0.533572219	0.500666851	0.628812222	0.715758098	0.440740906	0.737962642	0.446626783	0.53223476	0.633093573	0.598782135	0.581460198	0.512972798	0.39713539	0.455723065	0.55443954	0.389376606	0.607945543
LOC284242	1560250_s_at	0.228549054	0.309342455	0.032185498	1.467462089	0.2116958	0.188687283	0.829948009	-0.123515272	0.204471923	0.193236065	1.23284277	0.126354822	0.061613501	0.622882292	0.486712623	0.262792494	0.245403658	0.517478085	0.5324599	0.994476107	1.369814978	0.369535944	-0.220091022	1.069384175	0.619137452	0.310679463	0.330209817	0.804265568	0.325928619	2.401127729	1.098008966	-0.003395769	0.22480391	0.476278712	0.544765688	1.082492436	1.071524076	0.309609979	0.236575274	0.43802292	-0.047871482	0.680936596	0.271620851	0.153909984	0.398963987	0.163005684	-0.443475234	1.826482551
KIF25-AS1	211350_s_at	0.544656304	0.536898569	0.400192625	0.380395108	0.436843786	0.419186238	0.44941727	0.401262374	0.411161004	0.407951026	0.459048703	0.425340597	0.40233264	0.56980361	0.459315884	0.440856228	0.476169817	0.474565108	0.466272112	0.473761979	0.480717613	0.523254416	0.892440456	0.678419192	0.609933066	0.622506286	0.542249233	0.503725568	0.522986871	0.619028867	0.764562637	0.444333968	0.446742164	0.566861514	0.552415241	0.437913549	0.528069664	0.491954351	0.509878023	0.541179576	0.544589838	0.915982948	0.457175684	0.509075869	0.46921468	0.47750751	0.311642147	0.487406289
PAQR5	242871_at	0.358609049	0.120512393	0.198094167	0.111415312	0.571293237	0.053896922	0.627741017	0.060317769	0.470970558	1.103134562	0.027413119	2.767681851	2.668696972	-0.09939476	0.102587322	0.812601726	0.765516755	0.086268814	0.088944153	2.321715772	0.209597472	0.847380023	0.405694971	0.222171837	0.239560695	0.156627145	0.222439452	0.159303025	0.191940961	0.307512112	0.204782273	1.806727832	0.088943474	0.156627921	0.246516688	0.008418044	0.157697368	0.121314257	0.310722733	0.167062036	-0.186407508	0.691947708	0.945026163	-0.050169633	0.009756344	0.154219995	3.461377158	-0.000409726
SLC25A10	218275_at	0.390770684	0.328972457	0.264765803	1.170341079	0.817742352	0.720629486	-0.02442968	0.374718457	1.28056222	0.550216478	0.749523627	0.544063644	0.276002521	-0.129834796	0.545401358	0.4308998	0.447218835	0.561719894	0.108264163	0.413777657	0.895056954	0.788314696	1.085001168	0.481730135	0.352514478	0.492697896	0.45925796	0.168189518	0.144647346	0.593823102	0.841552443	0.278677075	-0.336364821	0.542726076	0.932244219	0.44989443	0.795805258	0.6668581	0.468085808	0.670603613	0.671606519	0.377395211	-0.055730144	0.411103068	0.465143337	0.820952877	0.499922302	0.691203066
MAP3K13	211083_s_at	-0.008721054	0.898192716	-0.136865323	-0.993484032	-0.67539504	-0.590322405	-0.264742298	-0.17645987	-0.025574991	0.670260876	1.347101733	-0.680478087	0.008668882	1.282894872	0.148852648	-0.515414798	0.451156872	0.40674846	0.725105053	0.926818105	0.614882439	-0.450941252	-0.415359256	1.876268295	1.786378812	0.776200193	1.601519199	0.509477863	0.972030002	2.096708729	1.370911777	-0.442915675	-0.628310161	2.039458138	1.602320519	2.026884919	1.074224748	1.62292103	0.589735591	1.202638443	1.423546547	1.101780827	-0.175122193	0.945010427	-0.445857753	0.385880039	-0.644094029	-0.754047396
PCP4L1	241382_at	-0.949725028	0.831463258	0.665864253	-2.468737628	0.134023616	-0.240782692	0.62092042	-0.282248704	-0.357422997	0.486354079	1.701458434	-1.241595399	0.640985026	1.682462956	0.036108715	0.552970063	0.714554491	0.19930058	1.220715035	0.780632874	0.821832563	-0.696110561	-1.249085867	1.678718268	1.401293234	0.703586154	1.042006189	0.65623403	1.849399486	1.747739619	1.173896239	-0.720722939	-1.071448359	1.764058411	1.474863013	1.323442822	1.24505792	1.078122638	0.621454769	1.563147292	1.336218079	0.760034225	-0.21590162	0.409039704	0.11690101	0.766187036	-0.210817019	0.354732435
HAUS2	228744_at	0.400977666	0.564703988	0.512536483	0.345867999	0.019486152	0.401779861	0.903927144	0.247685971	0.262934616	0.063360322	0.155925479	0.423985886	0.658606173	0.631050812	0.732977933	0.607508149	0.24099799	0.503708982	0.350416454	0.624362311	0.596539623	0.220933655	0.58236119	0.622221945	0.421846328	0.755717145	0.681613339	1.254921726	1.109387307	0.53661385	0.663689276	0.602424573	0.507186234	0.658605899	0.736188956	0.089310209	0.578347703	0.605101249	0.176791126	0.596807989	0.713114221	0.937903206	0.415692046	0.262667674	0.372353395	0.681077333	0.229227112	0.180537069
EPHX4	239579_at	-0.63102899	0.640789896	0.240839161	0.261705312	0.016117589	0.129548119	1.168351285	-0.180515741	-0.901230255	0.959680327	0.942025285	-1.481226073	0.784987425	1.634381844	0.766528506	0.396272291	1.050372485	0.104936964	1.129026046	0.729073105	1.141865927	-1.548107393	-2.364329253	1.628496366	1.480821926	0.861499662	0.9190176	0.866582262	0.882900931	1.794094164	0.875945629	-0.389452945	-0.465429957	1.518275078	1.036728872	0.978408357	0.905105936	1.234430686	-0.3787524	1.516403513	0.86785259	1.187881486	0.502746087	0.469038756	1.140796714	0.985095326	-1.011182564	0.040729746
PCDH10	1552925_at	-0.750185595	1.179747531	0.337039676	-0.555962302	-0.328029512	-0.168852071	-0.777205576	0.984452566	-0.066924913	0.616872665	1.328492118	-0.721559849	-0.619899912	1.170650975	1.152459988	-0.34648885	0.190971429	-0.02304936	0.951548258	0.632121332	1.2626797	-0.146914396	-0.392769977	1.612604636	0.930680348	0.970541159	1.140688624	0.857645694	1.095744198	0.839186773	0.993281547	0.358174664	-0.137550354	1.081030874	0.933355916	1.97269394	0.558550953	1.317255843	1.354976784	1.147109593	1.716872534	1.168511751	-0.391700757	1.644975149	-0.695609752	1.036085498	-1.307174045	-0.748579747
NF2	238618_at	0.167666089	1.154569665	0.183450054	0.250598551	0.448836478	0.528290754	-0.091298978	0.561196783	-0.011576194	1.003150361	0.934663915	0.727865838	0.341826046	-0.044481603	0.164456003	0.387840492	0.516520607	0.464620176	0.722516212	0.969709276	0.662321275	0.864303834	0.417803702	1.203795468	0.579656043	0.444555548	0.940549263	0.823105873	0.63770956	0.681583926	0.717699714	-0.51131486	-0.097719074	0.591962854	0.873935301	0.597045117	0.638779878	0.282435298	0.038451494	0.564140488	0.973655134	0.939479582	0.142519177	0.90657363	0.104798248	0.64974825	-0.084075163	0.378209735
ELL	204096_s_at	0.402532497	0.534423327	0.445069926	0.4287499	0.706174935	0.42848225	0.472089481	0.52265129	0.476637176	0.458446053	0.475300545	0.426342913	0.441056876	0.517569293	0.474229911	0.459515765	0.428215623	0.49509719	0.489479534	0.534423028	0.502052221	0.490013995	0.343410324	0.658555723	0.602642443	0.52051146	0.486269012	0.530945785	0.599699795	0.621369054	0.562245942	0.541379237	0.331104284	0.596757334	0.628057785	0.377653297	0.587927844	0.49429466	0.445605097	0.539774428	0.544254992	0.521582476	0.458980798	0.520779766	0.819338083	0.512485613	0.36989525	0.50900815
PHLDB2	225688_s_at	0.402888154	0.17923688	-0.430187546	0.438736665	-0.397014143	-0.470584614	2.200128125	-0.646616405	-0.177375076	0.730340322	0.708938699	2.883390514	3.225288351	0.73676115	0.453985908	0.259494622	1.187007187	-1.386860285	-0.876152031	2.937162066	1.298029668	0.247991537	-0.312743728	0.98288518	0.780902847	0.111285365	0.138037484	0.086137941	1.31622222	1.063410027	0.667471083	0.170675392	0.119846577	0.9737892	1.115845612	0.926436641	0.246385588	0.287050595	0.127872014	0.551901538	0.407637618	0.385232332	-0.623876459	-0.749880285	-0.86571925	-0.299901846	2.928333841	0.281164926
DCAF6	232349_x_at	-0.393503287	0.935298308	-0.068993258	-0.039832917	-0.052407373	0.109178397	-0.249574536	0.208965543	-0.136945876	1.11587903	1.471154625	-0.231381422	0.092860293	1.218608778	0.20976801	-0.16316275	0.784681032	0.019290003	0.372960453	1.177677312	0.914698531	-0.285154358	-1.032354548	1.619631335	1.292981534	0.693989658	0.926470344	0.472746446	0.927005765	1.878060744	1.475434876	-0.530743739	-0.554017765	1.578699315	1.45215945	1.424068738	0.642892656	1.27372021	0.173385112	1.261146607	1.308698995	0.808492307	-0.175736578	0.495218995	0.195590127	0.225819941	-0.422395316	-0.100561227
GPR143	206696_at	1.032551571	0.589261188	0.579898034	1.083113406	0.508468814	0.743890188	0.568661401	0.873907748	1.274662667	0.439981147	0.58043303	2.077240948	0.37978862	1.004728466	0.827894612	0.505792782	0.531208065	0.379520935	0.438912598	0.255388093	0.556622661	2.289121409	0.24415335	0.443994536	-0.360189115	0.576687174	0.263950106	0.623772208	0.575617491	-0.847086519	0.414298686	0.518901683	-0.067515247	-0.210908805	-0.128243231	0.223820642	0.461650717	0.498837427	0.25565566	-0.376239495	0.594812319	-0.896310349	0.469944204	0.53415137	0.116810539	0.867220413	0.929554997	1.064387616
GK	215977_x_at	0.272739998	0.594306615	0.233681701	0.256688119	0.277555861	0.290128757	0.114364493	0.263108943	0.556317969	0.767128807	0.873336656	-0.015652292	0.449574897	1.044820674	0.468302101	0.279963659	0.539196141	0.672693172	1.377623538	0.5793247	0.763650035	0.313671689	0.273008306	1.719521235	0.932459521	0.556317969	0.41479691	0.206929109	0.064069969	0.700515091	1.026896354	0.283173865	-0.649154127	0.634970875	0.549897717	1.052577962	0.72860512	1.082007367	0.342831994	0.820099211	1.209817284	0.56969533	0.088682472	0.906242045	-0.277292934	0.559528229	-0.538129718	0.034642684
NS3BP	1553943_at	0.465359341	0.154226606	0.87734927	1.218444985	0.339355312	0.533578398	0.289862552	0.662257554	1.809142426	0.278625935	2.749229886	0.100989485	0.432988688	0.944765436	0.634435934	1.053648823	0.144863317	1.178049334	0.13550046	0.194890399	0.433523337	-0.095642661	-0.305383104	0.323036121	0.303506062	0.219234949	0.907045244	0.210407568	0.291734856	0.932994614	1.107421398	0.201043741	0.190878282	0.378948694	0.312602446	0.164392797	1.069432916	0.442084973	-0.214959912	0.305379668	0.291936023	0.279964848	0.587885515	0.198369052	0.303239041	0.777027018	0.067548821	0.377076538
C20orf203	1556721_at	0.254979758	0.404259432	0.516085061	-0.089058776	-0.257599584	0.040424241	0.578151547	0.235717871	-0.274186194	0.341658927	0.583502909	0.211106916	0.564508213	0.222074499	0.894902955	1.843817744	0.701748825	0.548724543	1.313581145	0.458834797	0.940382152	-0.170920732	0.137001903	0.366539319	1.08832406	0.710309251	0.764350402	0.528392284	0.73385193	0.595540706	0.393558431	0.39141833	0.731711467	0.535615847	0.523309826	2.80E-05	0.826415799	0.628179414	0.219666906	0.473282049	0.768296136	0.137002166	1.076285032	0.814912047	0.263006033	0.781471767	-0.002913866	0.895972621
MGP	202291_s_at	0.081457711	-0.80137711	-0.019932966	3.283477268	0.068082883	2.189295985	1.658257374	0.956000431	0.562469769	2.916164301	1.390463647	4.205105165	4.828707989	0.895004666	3.023442198	-0.159046939	2.74922789	-0.757769701	-1.546436445	5.736423201	2.289884796	0.412655592	0.976334158	0.409713303	0.316078763	-1.673512215	-0.813950831	-1.035194476	1.167614455	0.117842363	-0.072903594	-1.491861437	1.326524405	-1.61064267	-1.749488326	0.478734433	-0.960287731	-1.189288841	-1.255368258	-0.388048067	-2.133723426	-0.109286327	-0.961625067	-2.200003254	-1.056329415	-0.544819919	5.038180887	-0.309663903
SEMA6B	224182_x_at	-0.275362999	0.356533623	-0.073380872	0.796078473	0.782703113	0.762904524	0.70217692	0.342086476	-0.107891751	0.469964098	0.931180541	-0.523091209	-0.198047728	0.811595155	0.39291669	0.444548975	0.636097997	0.408433946	-0.098527247	0.70832949	0.392381724	-0.386653741	0.027744176	1.112026629	0.691743274	0.69789647	0.720369096	0.658303447	1.012239909	1.43947793	1.637447305	-0.554928272	-0.525499579	0.714751235	0.657768859	1.147608038	1.597051841	1.517596452	-0.291949644	1.510374091	0.833464872	0.706993555	0.288849084	0.093823272	0.5561081	0.26798241	-0.14935779	0.563866073
IGFALS	215712_s_at	0.493322281	0.589364654	0.3552794	0.374272868	1.117461001	0.587223067	0.398618087	0.40477116	1.069306007	0.438747309	0.42563912	1.119066812	-0.270463587	0.34270572	0.456939428	0.552445835	0.338692305	0.426976827	0.090964507	0.596587518	0.472455226	1.776109885	1.117995916	0.481016576	0.879897616	0.507233637	0.698515523	0.432861728	0.562879134	0.586956466	0.925912323	0.706808036	0.164801078	0.538534787	0.485564495	-0.18753069	0.364642016	0.196636376	0.421625434	0.277162087	0.386512998	0.393535807	-0.08694141	0.711088692	0.310602225	0.389790027	0.364910796	0.4063771
SIX3	206634_at	0.065956749	0.369331798	0.90919906	3.332717385	0.55285471	1.765013882	0.73263138	0.802990812	2.078020306	0.854891317	0.019943399	0.735039725	-0.152343978	1.072924868	0.202663453	0.178853057	0.237976644	0.09725817	0.06381754	1.081753218	0.334285429	1.069179293	0.257506241	-0.039180064	0.048835463	0.353012358	1.173247706	0.171095226	0.413205954	0.30352009	0.396619521	-0.028212473	-0.20986172	0.169489947	0.244932713	0.60876686	0.316628646	0.018872989	0.336693569	0.380033419	0.245400494	-0.018847973	0.018604978	0.868802903	0.36264404	0.052580883	0.20079083	1.142214878
TPX2	210052_s_at	-0.288708503	0.479091563	0.293696069	-0.33338524	0.432007128	0.304128881	-0.275866939	-0.064788817	0.353889191	0.566304898	0.974818043	-0.166180967	0.061751179	0.516812444	0.613390017	0.9023179	0.425586811	0.44324381	1.464658022	0.383584311	0.304396673	-0.284694965	0.129435753	1.396973571	0.549450939	0.764541066	0.937898989	0.472136283	1.130517765	0.984715332	0.898572589	-0.280415071	0.459027293	0.89696743	0.462505217	1.951822195	1.011467872	0.851488249	0.44083529	1.050528165	1.029057818	0.478022083	0.747152596	0.421038622	0.365393442	0.124084577	-0.23439957	0.038209294
ETV2	215510_at	0.457542078	0.537265448	0.249407476	0.493390536	0.448447039	0.132765285	0.467173557	0.337422924	0.354009975	0.168347049	0.480015344	0.873011286	0.19215704	0.319498861	0.434268353	0.466371001	0.697246188	0.439887027	0.411528966	0.621000909	0.462625198	0.903241313	0.469581989	1.040214783	0.745400764	0.524958511	0.511850852	0.494996565	0.572578886	0.627689009	0.782586542	0.454867063	0.373004903	0.68654499	0.552782326	0.36631673	0.485365305	0.196972581	0.500078995	0.496869611	0.550574864	0.633307977	0.463160909	0.38450819	0.38959126	0.595586343	0.729350115	0.606822822
ZNF391	1556236_at	-1.00143842	0.96701946	0.270915682	0.728919738	0.4046794	1.307043464	-0.919575233	0.332179159	0.392372382	1.199231971	1.290190817	-0.843864115	0.263158112	1.116297944	0.178352353	1.178096962	0.941603354	0.428221413	0.905488923	0.471827984	0.97691707	-0.972009315	-1.858323005	0.758348978	0.667121423	0.433036242	0.958725993	0.399060925	0.395047659	1.143852931	1.076704383	-0.836374007	0.243361257	0.768781906	0.978255826	1.187459922	1.527485364	1.281896906	0.234531977	0.575093973	0.797073258	0.586597494	0.744437205	0.70992687	1.013568381	0.407888937	-0.708496161	1.068678583
ADAM22	206615_s_at	-0.569904565	0.085534384	-0.161659622	-0.10066456	-0.054916287	-0.112703551	-0.021208726	-0.089428346	0.064666983	0.399610044	0.819893602	-0.523354405	-0.037795118	0.884099289	0.042195071	-0.055452161	0.049150765	0.347710439	1.436006792	0.342626651	0.606407262	0.137702077	-0.047158083	1.7720189	2.041416684	0.438400704	1.064947675	0.146262891	0.274140216	2.864325964	0.389443902	-0.048229008	-0.029234088	1.98122383	1.805192021	2.419431481	0.063864606	1.000741355	0.402820172	1.1658052	1.380293527	1.669021594	-0.061605045	-0.016927817	0.185054476	0.080451101	-0.193494721	-0.078458708
PCSK4	230901_x_at	0.63347706	0.507740457	0.414106192	0.980190808	0.438183607	0.739149133	0.371569456	0.357122482	0.458515138	0.209983556	0.472159684	0.502389979	0.325554969	0.552416913	0.420526921	0.552416323	0.407418235	0.445406775	0.231653343	0.429354796	0.462527832	1.247449371	0.704104654	0.563653688	0.586392657	0.524326006	0.592813693	0.492224123	0.51282306	0.550811638	0.60832981	1.02085504	0.389226582	0.568736396	0.504530091	0.340536292	0.36193788	0.387086329	0.247169459	0.415176929	0.469952224	0.499982186	0.359263081	0.41143091	0.265094065	0.438450741	0.729787063	0.440858672
SIGLEC8	216327_s_at	0.483656379	0.561774433	0.244755323	0.085041836	0.610731145	0.350427317	0.425067801	0.315916863	0.468674646	0.463057299	0.252247181	0.783820792	0.217200559	0.361396354	0.657281002	0.535288666	0.548932728	0.687244105	0.208640236	0.610463562	0.778202099	0.789438722	0.814318835	0.661561727	0.681893498	0.628655376	0.634273563	0.836255573	0.396710042	0.809770197	0.734328016	0.63801877	0.488204328	0.670924883	0.920526704	0.258398921	0.439246631	0.406341939	0.184027221	0.495428188	0.514087509	0.552144096	0.380123766	-0.015814697	0.275253477	0.668249134	0.302274241	0.327421447
HRG	31835_at	0.449920412	0.518809049	0.251884845	0.385178647	0.406381127	0.275359213	0.430792349	0.19750939	0.397886619	0.170155301	0.416346872	0.409658024	0.544825618	0.519276388	0.477007886	0.533589262	0.65772158	0.501821164	0.473931927	0.588565697	0.533588763	0.686480806	0.442430163	0.591107682	0.826396436	0.593648639	0.592846886	0.635450082	0.729552422	1.038745197	0.681865799	0.524760977	0.49118661	0.738982745	0.663741278	0.405377477	0.452394698	0.399893601	0.410527047	0.523758651	0.632306749	0.545494672	0.667218544	0.280376269	0.339231813	0.508174472	0.263522796	0.332276564
PPEF1	206547_s_at	-0.447663933	1.296873079	-0.193246255	-1.07742063	-2.190594908	-1.798938162	0.495097804	-0.704488782	-0.373291928	0.700290292	2.118713645	-2.182302158	0.252184679	1.724646867	0.464064927	-1.123166737	-0.979505337	0.838601284	-0.634663562	1.302223346	1.210194829	-1.923872752	1.873927743	2.619789213	1.759693473	1.172740317	1.049411559	1.154014884	1.318810354	2.884372327	2.9640952	-1.446873335	-2.110873089	2.003944521	2.117643417	1.839148025	2.126470534	2.221978082	1.124586738	1.803032735	1.842291362	0.362940452	-1.44419837	0.431693983	-0.520697947	0.696010466	-1.165702845	0.682099332
CDC42	208727_s_at	2.944662826	0.918956025	1.983710014	-0.198500519	1.420032559	-0.11717261	-0.329319765	-0.596578907	1.987989627	-0.401551895	-0.504282123	0.051102263	0.246396169	0.498405496	2.933427285	-0.458000068	-0.040659424	-0.405297062	-0.630553395	-0.092024536	1.807944946	-0.178969967	1.26005204	0.171756126	0.130289486	1.847538778	1.712974023	-0.920819621	1.51553913	-0.100050596	0.120925852	0.041203304	2.103026836	-0.226856973	-0.014709286	0.292410723	0.315684933	1.170431074	-0.107541296	0.063676884	-0.172616207	0.182725346	1.72019698	-0.220168611	0.273415867	1.899974191	0.110493808	0.092568743
NUDT10	241596_at	-0.453063275	0.603396801	-0.002816725	-0.684741376	-0.622941569	0.163583617	-0.159318923	0.367705978	-0.542416634	1.046420303	0.67777008	-0.955476061	0.174018494	0.995054921	0.584403108	0.736090132	0.578517457	0.94609878	1.254289267	0.51002989	0.671348271	-0.194098133	-0.702664714	1.091900054	1.347655169	0.530630028	0.962685457	0.786384835	0.817685712	1.159048504	1.14326521	-0.432731358	0.438869388	0.951983773	0.786385504	1.044279888	0.871993113	1.118117484	0.520732102	0.931117062	1.077386031	1.054982289	0.421212094	1.079593838	0.445824574	1.046420303	-0.312344005	0.224045462
EMILIN1	204163_at	0.660221833	0.510407514	0.402862838	0.595480363	0.456367966	0.518699693	0.517898803	0.531810019	1.02593064	0.576754692	0.760010883	1.459857806	0.440851764	-0.104902101	0.512013033	0.480979364	0.379587694	0.443258984	-0.504050086	0.48766755	0.489808536	1.274462655	0.740481108	0.558027573	0.588257793	0.524854233	0.499707127	0.564181373	0.529936957	0.412760176	0.577289791	1.028337878	0.412226015	0.539836551	0.568996272	0.318324709	0.369956875	-0.054071674	0.304412445	0.513083803	0.137410008	0.33972666	0.462788089	0.762685072	0.205696285	0.380657866	0.519503962	0.345612111
LOC100131532	221186_at	0.44604762	0.233364988	0.394415581	0.423040146	0.441767954	0.40351086	0.358566967	0.395485124	0.423308054	0.397893518	0.465845465	0.422773479	0.140801032	0.520687755	0.463972679	0.855630254	0.478418843	0.490725173	0.642947906	0.630105904	0.564026611	1.133055337	0.459692539	0.574193566	0.602550852	0.610576195	0.593455318	0.509719756	0.557071342	0.70180302	0.69725553	0.453538755	0.395753482	0.559746997	0.562154877	0.360706999	0.505705907	0.465845151	0.489386944	0.524433833	0.531054317	0.51961839	0.45166616	0.43186928	0.45220142	0.496342798	0.334758067	0.498215732
MFSD6L	1552432_at	0.494903202	0.401537305	0.225237165	0.711331377	0.522993397	0.346158458	0.329839684	0.297736456	0.239148344	0.321814175	-0.080276481	0.804431783	0.972972271	0.471093585	0.373179569	0.360873049	0.375319516	0.775538846	0.319406832	0.51817777	0.432034504	0.380134962	0.398862228	0.521924333	0.985278617	0.415715407	0.439526228	0.496240521	0.758683439	0.518713086	0.770990281	0.655954062	0.64418301	0.997050137	0.361943493	0.309775847	0.376121985	0.322082166	0.582384507	0.443806918	0.445879651	0.931238949	0.907696202	0.172802775	0.314858446	0.652475481	0.670935938	0.376122207
OSBPL3	209627_s_at	0.35005928	0.856754362	0.376812349	-0.736363731	0.867989742	-0.102862848	1.529046455	-0.000132445	0.352467132	0.740915302	1.190894713	-0.568891421	0.314211235	0.928450448	-0.19703077	0.601266924	-0.139780247	0.205061393	0.054176521	0.530907243	0.87253771	-0.823576625	-0.606345343	1.045628049	0.861033888	0.431654835	1.042150655	0.829734058	1.395818618	1.708556969	1.1727032	-1.222190655	-0.781039336	1.255635721	1.167619529	1.151567521	1.077463831	1.407857402	0.251610277	1.241992314	1.031916703	0.233953691	-0.420950318	0.82786137	0.631230219	0.209074004	-0.020998356	0.934338045
C1S	208747_s_at	0.535331074	-0.342421179	0.773965277	1.70067488	0.031848402	0.524094877	0.499215542	0.767276385	0.976214776	1.238658234	0.178719995	1.639412037	2.349425408	0.08883075	1.336304814	0.399962814	0.966852139	0.68942817	2.14209382	2.502450015	0.87642689	0.242658597	0.724473034	0.140463649	-0.050550305	-0.548683264	-0.45397847	-0.070346993	0.024357129	-0.287310904	-0.002127812	1.003769378	1.429939038	-0.043860655	-0.204110229	0.178184562	-0.20946088	-0.195013701	-0.283297419	-0.332254808	-0.198825779	-0.232735295	1.380178194	0.139661361	-0.262965822	0.016866538	2.076817375	0.200389345
STYK1	220030_at	-1.26167771	0.898862071	-0.139405658	-0.043097121	0.367020526	0.355249062	-0.282265371	-0.150643001	-0.853700608	0.637489317	1.241831643	-2.376725167	0.349899451	1.609678807	0.422933937	1.071149222	0.617692208	0.027530887	0.811917334	0.701962223	0.884415292	-0.403186478	-2.189992037	1.558046975	1.180032365	0.726843247	0.477509893	0.45637459	1.345095768	2.232212316	1.606736281	-0.054065593	-0.181406923	1.103252554	1.414118372	1.516847937	1.651681068	1.351516222	0.34829373	1.620648339	1.377666844	0.403404513	0.516567301	0.444336407	1.059913141	-0.058613292	-1.47864073	1.120641645
C16orf92	1557162_at	0.379872774	0.459595499	0.273130085	0.188858286	0.642583287	0.38763076	0.383083154	0.096294782	-0.290280167	0.234874301	0.425352522	0.361948881	0.288913915	0.573026415	0.799888608	0.480462225	0.174412938	0.427493005	0.412512197	0.446754019	0.231663049	1.23274572	-0.336561739	0.528617824	1.078918765	0.477787248	0.855266574	0.306838852	0.956123729	0.821290446	0.621181382	0.425619786	0.395924758	0.728191852	0.667730571	0.436855723	0.911982047	0.805774512	0.640443056	1.084537418	0.457121038	0.720166723	0.481532792	0.322354954	0.431237833	0.476717629	0.242365314	0.870248313
ZNF506	221626_at	0.454391755	0.008425933	0.400352116	0.60634633	0.709077436	0.238230092	0.68874497	0.315545364	0.433524833	0.405969603	0.330527653	0.520203973	0.487565788	0.466965549	0.556320029	1.005495206	0.276487375	0.431385156	0.60848803	0.320628392	0.392325887	0.499336897	0.49264868	0.509234815	0.592970276	0.488100342	0.372261667	0.806188506	0.437537874	0.572905671	0.564344412	0.928983014	0.766862009	0.70345805	0.161986201	0.023407528	0.661991609	0.396874082	0.531707632	0.427372534	0.509970321	0.415333798	0.827858525	0.446633875	0.207465851	0.461347294	0.668412809	0.883236672
CMTM4	1554677_s_at	-0.10024269	-0.016773606	-0.404419137	-0.844232637	-0.989765839	-0.550221755	-0.734278674	0.329136803	-0.258617755	0.987251076	1.706094418	-0.998861759	-0.009550444	1.234980096	0.327799672	-0.408699659	0.754236326	0.566968059	0.783932236	0.782593671	0.642677638	-0.330849839	-0.912718142	2.287962586	1.127434392	0.866596425	1.662487356	0.11779184	0.591847514	2.406209836	1.523105741	-0.571623451	-0.189060999	1.891489492	1.701010779	2.006792783	0.964778692	1.685226359	-0.022659988	1.537819865	1.868147432	1.235783174	-0.160970211	0.244866484	-0.311855046	0.96156836	0.029241405	-0.997256728
PRLH	221443_x_at	0.59158167	0.59131415	0.427588045	0.340106915	1.117537468	0.318704169	0.446314466	0.161666764	1.128506028	0.129296339	0.679330648	1.299991196	0.392809998	0.556000161	0.460226508	0.782595348	0.524164902	0.444977833	0.038338688	0.456481099	0.893350793	1.76789349	1.519629762	0.939365762	0.586230938	0.612180828	0.530585984	0.611378734	0.266804887	0.606562661	0.280716082	0.990195168	0.187885286	0.547439958	0.390134747	0.596129584	-0.248985568	0.212497623	-0.568946508	0.522560705	0.318638234	0.041548874	0.177718447	0.425180407	-0.258348706	0.690833908	0.343317761	0.125284232
MAN1A1	208116_s_at	-1.051749927	1.029068139	-1.094018304	-1.683913914	-1.719494115	-0.603644291	-0.501181154	-0.604446768	-0.479244065	0.732649526	1.492691078	-0.106312394	0.364265708	1.441592687	-0.240878092	-0.803485362	0.923127954	1.200552501	0.929816368	2.014098513	1.02692779	-0.875717132	-1.805904625	2.23320274	2.049679205	1.364011045	1.692799787	0.687437711	1.950160656	3.107477475	2.771197779	-1.775139698	-0.511346733	2.162576336	1.630734141	2.028277755	0.662021881	1.641970359	-0.244623287	1.736407019	1.348427221	1.059298926	-0.386144956	-0.428145952	0.199202943	0.952020986	-0.628522544	-0.900596791
PLCB2	210388_at	0.457137852	0.665006121	0.376612786	0.415135816	0.453660643	0.363771136	0.456068057	0.338623968	0.418079171	0.378485655	0.456871529	0.425303103	0.425035565	0.542478759	0.453660749	0.471049871	0.490578756	0.502350564	0.484427105	0.518936721	0.498069357	0.544084521	0.480681427	0.598927404	0.713160335	0.534988296	0.906582711	0.532580785	0.578594936	0.647081633	0.631565312	0.489776276	0.455265717	0.578060321	0.567091833	0.425035028	0.482553004	0.49860514	0.485228443	0.544352634	0.546960128	0.531243704	0.450717708	0.425570591	0.482018766	0.499942501	0.304916575	0.455533494
GALNTL5	233150_at	-1.12338975	-0.18517546	-0.049272633	0.571119524	0.053724855	0.353888401	0.398030819	0.216380237	-1.146664432	1.139880699	0.406592396	-1.331256829	0.131040221	1.194723135	-0.393043705	0.367265152	0.408464598	-0.428891547	1.425866274	0.419700249	1.704895286	-0.138358451	-0.627663769	1.926941912	1.316180448	0.613388791	1.51869793	0.152976829	0.069776396	0.913018443	1.004512466	-0.87673045	-0.771057589	1.465995302	2.154072129	2.477510385	0.392679672	1.678946094	0.396158283	1.044642067	0.611717809	2.117687962	0.370475222	0.723878038	1.303071542	0.321518311	-0.825364763	0.498353819
PMS1	228803_at	0.38291621	0.606033762	0.259586817	0.306671247	0.318710647	0.28393137	0.327538489	0.635995602	0.477085416	0.232031973	0.408866936	0.3783689	0.230159105	0.858309932	0.535139136	0.423312895	0.589179581	0.431071662	0.396293667	0.473339828	0.601217662	0.779924993	0.322991143	0.71866218	1.195392768	0.484576211	1.041030768	0.38371911	0.577942608	0.763070812	0.438294236	0.51560942	0.398700493	1.372228229	0.54744519	0.32941136	0.322455332	0.346265591	0.362584346	0.686559063	0.628973902	0.611384023	0.347870623	0.298913521	0.353756091	0.426256488	0.215980956	0.324863933
AP1M2	65517_at	0.416130756	0.651754992	0.369247362	0.05978553	0.341692284	0.361287643	0.397939177	0.311461148	0.386368526	0.368377805	0.390583058	0.385566768	0.400146819	0.470772883	0.854539339	0.337478301	0.401684744	0.450977043	0.425762959	0.495585984	1.050233786	0.415261857	0.379012595	0.574573559	1.338159785	0.857883008	0.50247573	0.450441434	0.516653928	0.554107267	0.555043959	0.428838534	0.390114381	1.326857145	0.640652484	0.324235945	0.493914023	0.541935643	0.476123768	0.681584735	0.542403872	0.486892376	0.573770728	0.383894253	0.31025821	0.456326853	0.109881641	0.308251705
[truncated: 20,991 more rows]
